# Supplementary material for: MCHelper automatically curates transposable element libraries across eukaryotic species
Source: Genome Res. 2024 Dec;34(12):2256–68. doi: 10.1101/gr.278821.123 (PMC11694758; doi:10.1101/gr.278821.123)
Supplement: Supplement 8 [file Supplemental_Data_S5.zip › Supplementary Data File S5/Zmays/RM2.fa]

>ltr-1_family-1#LTR/Gypsy [ Type=INT, Final Multiple Alignment Size = 662 ]
TTGTCCGAAGGACGAGTTCCCATTGCCAAGGATAGACTCNCTAGTNGATG
CAGCAGCTTCNTCGGAGCTCATGAGTCTNCTGGATTGCTACTCAGGCTAT
CATCAAATNTGGATGAAGAAGGAAGACGAGCCGAAGACCAGCTTCATAAC
CCCNNGCGGCACNTATTGCTATCTTCGGATGCCTGAGGGGCTCAAGAACG
CTGGAGGAAGCTTCAGCAGAATGACNGCGAAGGTNCTTCANTCTCAGATA
GGCAGAAACGTGCTGACNTATGTTGACGACATCGTNGTNAAAAGCACGAA
GCAAGAAAATCACATTGCTGATCTGCAGGAGACNTTCGCCAGTTTCAGAC
AAGCTGGTCTGAAGCTGAATCCAGAAAAATGCGTCTTCGGAGTAAAGAAG
GGGAAGTTNCTTGGNTGCCTGGTNTCAACGAAGGGAATCGAAGCTAATCC
AAGCAAGATCGAAGCTATNCTTCGAATGGAGCCGCCAAGCACAAAGAAGG
GGGCTCAACGACTGACAGGAAGACTGGCATCTCTGAACAGATTCATATCC
AGATCAGCAGAGAGAAACTTACCATTCTTCGAAGTGCTGAAGTCAGCCGA
AGTCTTTCAATGGGGNCCAGCTCAGCAGAAAGCCTTCGAAGAGCTGAAGC
AATACTTGATAGATCTAACAACATTAACTCCACCNACGCCAGGGGCTCCT
CTGCTGTTGTATGTGGCAGCTTCGCACTCNGCGGTAAGCGCGGCGCTTGT
NCAGGAGAAGCTTGANGGNCAAGTCAAGAAGCAAGCCCCAGTATACTTCG
TCTCCGAAGTTCTNAGTCTATCAAAGAAAAATTATACAGAGTTGGAGAAG
GTGTTGTATGCNGTCTTATGTTGTGGTGGCNGTNGAATATTTCTCCAAGT
GGATCGAGGCGAAGCCCTTAGCCACAATAACTTCGGCCACCGTCCAGAAG
TTCTTCTGGCAAAACATTGTTCGTCGCTTCGGGGTACCGAAGGCCATCAC
CGTNGACAATGGGACGCAGTTTGACGCCGAAGCTTTCAGAGANTTCTGCG
ANCAAATCGGCACGAAGATCCATTTTGCATCAGTNNGGCATCCGGAGTCA
AACGGGCTCGTCGAAAGAGCCAACGGCATTATAATGACAGGAATAATGAA
GTTAATCTTCAATCAGCCCAGGGGAAAGTGGCCAGACGAGTTAATCAAAG
TGGTGTGGAGCCACAACACAACAACATCAAGTAGTATCTTCGTCAAGACC
CGGTTCNTACAGATTGAAGGATATGGACGGCAACGACATTCCTAGATCTT
GGAATGCGGATGAGCTTCGGCGATATTATGTATAACTTGATGTAATTTTT
TATATTTTTTCTATTTTCTTTTTCATGGCACCCTTTTCCTTTCCGAAGGG
GGAGAAAGGTTTTTAATGGGGCCATCGCGTGTAATTTCCTTTTTTAGTTC
TATAAGAGCAAAATCCCCCAAAAAATGTAAATGTAAAAGCTGAGAACGCA
CCATCGAGTGCAGAAACTGAAAAAGAAAAAAGNGAAGAAGCTCCAAAGTC
GTTCCTAAGGGGATGCAGAGCTTATACCGCCNAAGTAAAAGGCGAAGAAG
CTCCAAAGTCGTTCCTAAGGGAATGCAGAGCTTATACCGCCTAAGTAAAA
GGCGAAGAAGCTCCAAAGNCGTTCCTAAGGGAATGCAGAGCTTATACCGC
CGAAGTAAAAGGCGAAGAAGCTCCAAAGNCGTTCCTAAGGGAATGCAGAG
CTTATACCGCCGAAGTAAAAGGCGAAGAAGCTCCAAAGTCGTTCCTAAGG
GAATGCAGAGCTGATGTGTGGTTGATTCCAAGGGAATGATGGTTGAGTGT
GGCTTCGGCATATGCTTTGGACATTCATTTGCCACATNACATTACATCAT
AGCATTTGCATTCATAAGCATTCATNCATCATAGNANCATTTGTGTTCCT
AAGTGGTTGCTTCGGCAGAAAGAAGAAGTAGTCTTTTATGTTTCGTTGTG
TACAAAAGGAAAAGCTTCGGCAGAAAGAAGAAGTAGTCTTTTATGTTTCG
CTATGTAAAAGAAAAGCTTCGGCAGAAAGAAGAAGCAGTCTTTTATGCTT
CGTTGTGTACGAAAAGAAGGGAAGGTGTTTTTTCGCCTTCGGCTCAAAAA
GTAGAATACTGAAAGTTTCGTCCACATCAAAGCANNTCATACGNATGGAA
GGGTAAGAATATATTACAAGGTATGNACAAAGTTCCTTGAGAACAGTTTA
ATTNTATTTACAANATTTATATTACAAATTCTCCTGAGTTTTTTCTAGTC
TACTCCTACTAATCTTCGTCAGGCTTCGGCTTCGGCGNCATATCCTTTAG
GCATCANCTTCGGCTTCGTCATCCTACATGAATCAAGGTATCGTGAGTAA
AAATCAAGTTTAAAGGAAAAGGTAAGCACAAGGTATGATTTCTTACCGGC
TCAAGATGACTTCGAGCTTCGTCNCCAGCCNTCTCTCGCCCGCCCTTTGT
CCATATCATTTTTATAAATCTATTCGCGATGCTTCGGGCGAGGTCGGGGA
TATCATCCAGGNCTGATGGNGACAAGNTGAAGTTNGGCCTGTTGACAATC
TTTCCATGCTCGCAGCCAGCCTTCAGGAANGCNGCAGCNGTGCCCCGAGA
AGCTACCCGGGCACAGAAGTCGCCGTGCCCAGCTATAACTTCGTCGAGNG
CNTCAACTTCGCCTTCGATATGTTCGAAGGCCCTTGGCAGGTCTTCAGCC
GAAGGGGTAAATTTCTCGCNGCTGGCTCCAACCGAGTNAAANACCTTCTT
CAGCCGTTGNACGCANCGGTTGCCGAANTCCAAGCATTTNTCTTGAAGNC
CTGTCAATGATTTCTNCAAATTTGAATTTTTCTGGACTTCGGCTTCAAGT
TTCGCATCAAGNTCTTGCTTTTCTTGTTCGAACTGTTCTGATTGNCGGAG
AAGCTTCGNATTCAATTCTGNTATTTTAGCTTCGGCTTCNGCCAGCGAGC
CTTCGGTTGNCTGAAGCTCGAAGTCCTTCTTTTCAANAGCAGCTGCTTGC
TCTTTTATTTTGCTTTCCAAATCTTCAATTATAGCTTCGTGCTTTTTGTC
TTCNAGATCTTGTTGCATCTTCAGAGCTTTGCTCAGTAGCATGCTCTGCG
CAGAAACAACCTTCGTTAGAAAACATCTTCATTATTAAAAAACAATAAAA
GTTAGAGAAAAGTAGGTGTTTACCTTGAAATTGGAATAAAACAAGCTGCC
GACGATATGTTGTCGTCGGTAGCGGCTGATGTCCGCCTCNAGCTTCGGGA
AACCGATACTCTTCGACAGAGTACCGATAACCTTNGCTCCGGTTCGGTCT
CGAATGCANCCTAATTTTTCNTCGTCGACGCCNCCGAAGAGNAGNGCCCC
TGGCTTGTATCCGCAGGATNTGGCATANTCTTTNAGCTCTTCTNTTTCGG
CCTTCGNCAGTTCTTGCCCAACTAAGTTTTGAAANNCGAAGGCTTCGTCT
TCCGAAGCGTCTTCGGCTATTTCTTTCCCTTTCTCAGGCACTGCGGCCAT
GGTCTCTTCGGCGGCNGCGGCAGCTTCTTCCGCGGCCATGTCTAGNAGNA
TTTTGTCGATATCNTCAATTGTGGTTTCTAAGTTCGCATCTTCGGCTGTG
GCAGCTTCGGCAGCCGCGGCCTCCGAAGGTGCGGCTTCGGCGGTTGCTGT
GCCTTCGGCAGCTGGCGTTTTCTGAGCCGANGCCGNCGGCGGCGTCTCGT
CGATAACTTCNGTCACNGCAATAATTCTTCGCCTTTTCGGCTCGGCTGTC
TTCGTTTNCGCGGGCTCCTCCTCCTTCTGAAAAAGCTTCGTCAGTTGCGG
CCCCAGCGGACTTAGCTTGATAGGCAAGGGTTCAGTCATTACCTTTAGAA
TTTCTTCCACGTCGGCGGCAGAAGGCGTTGCGGGAGTTTCCTCTTCTTCG
GATAGTTTTCGCTTCGGAGCTGATNTTTTTCTCTTGACAATTTTCTTCTT
CTTTGGTGGTTNTTCTTCGTCCTTGTTCAGAGCTTCGGCNACTCTTTTTC
TTTTCTGGCCCTCGGCACCCTTGTTCAGCCGCTCATAGTCAGGGTATTCG
AAGCCNANGGCATCNANCACTCGGTTCAGCCTTCGCTTCGGNCGGGCGCC
GAAGGCTGCNGTCATCAGTTGATCTTCTTTCTTNGAGTAATTCCCAAGNA
TTTCGTCGCACATNGCCTCGATCGTNTCCAGCCANTCTTGGCAGGGTTCT
TTGAANTGTTTCTTGAACTTGAAGTGATAGGGCAGCCGGACAAGTTCNCC
CTCCTTCTTCTCTCCCTCNAGCTTCGGCATNTCCCACTCCTTCAGAGTTG
GGAATACTCTGAAGGCCAAGNATTCTTGNACTAAATCCCTNGTGCCAATA
TGCTCTGCGATAACTCCGAATTCANCCANAGCNNNCCGGCTTGGACCCTC
CGGCGTCATGTTGCATCGGGGCCTNGTCTCTCCGAAGGTTAGCTCCAGNG
GGCTCTGNACCAGCTTCTCCTTGTCCTCATCAACCTTNACATAAAACCAT
TCNGNCTTCCAGCCNGCCGGCCATTTGCTTCGGTAGCTGATCACNGGANA
CTTCGTANCCTTGCGATAGGCAAAGTTGTAGCAGCCGAAATTNTCGTGNA
GCCCATCTTCTCTGGCCTTCGTCTGATAATGNAGCTCGTGNACTCGGCAG
AAGCCTTCGGCAANCGGCTCCACCCCTTGGCTTCGGAGGGCCCAGATGNA
AACGCTNAGCCTAACGATGGCGTTAGGGGTCAGCTGATGAAGGTAGATCC
CAAACNTCTTCAANACNTCCGCAATCATCTCGTNCAGAGGGAATCTNAGC
CCNGCTTTNAAGAAGCTCTTGAAAACNACNACCTCATCCTTCTCCGGCTT
CGGGGTGGTTTCTTCTCCGCCGAAGCGAANCAGCTTCTTCTCGNCTTCAC
TGAAATAGCCCGGCTTCACCATCTTGGGNAGATCAGCTTCGGANACGGTN
GATTTCCCAAAGTCCAGGTGGCTGGGTTTGCTGGGCATNGCAATGCTGTA
GTCATCTTCGGAATCAGCTTCTTCAATATTCCTTCTCCTTCGGCAGCTGT
CGGGTCTGCTTCGGCAGCAGGCGTTTCCTCCGNCGCNACCAGNCCGGANC
GCTTCATCGCTTCGGAGATNGGAACAGTCTCNGCGGCTTCGGCTTCGTCT
CCCTCACGNNCAACCCTAGCAGTNGAGCGCACTCTGGCCATTTGATTNTG
AATTTGTGAAACTTTGATACTTTTTTCTCCGAAGCAGGCTTCAAGNTGGA
GCTTCGTTCGANTNCGANAGTCAAGCTTCG
>ltr-1_family-2#LTR/Unknown [ Type=INT, Final Multiple Alignment Size = 1 ]
TGTTGGGGACTTGCTCTCAAATGCTATAAATTGAGAACAAGGCAACACCA
AAACAAGTTATTTGGTAATGCCCTTCGTCCTTCGAAACATTATTTCCCCA
AGGATATAATGATCTTCGGACGAAGGTCATGAAGGACATACCTTCATCAT
CTCAGCATACATGTATGTATAAATATTAACAACGAATGGAGCATGTAAAG
CATAAGAAACAATGTGAACAATAACATTATTATATATATTTCTCAGTATA
TAATTGCAAGTTAATATAAGGACAATATTGAATAACATTTGGTACCTTCG
GCTTGACAGAGAACAAAGGCACAAGCGTGACGCAGGATCAACCTTCGTCC
CGATCATGCTTTCCATATTATATATGCTTTTGACCCGAATCCAAAGGTAC
CTGCTTACATACCACACTTGGAAAATATTGTTAAATCATATTTTTGAGGA
CCTTCAGAAGACGAAGGCCCCCAACA
>ltr-1_family-11#LTR/Unknown [ Type=INT, Final Multiple Alignment Size = 1 ]
TGCCATCGCCTAAGTGTCGGAGTGTCCGGAAACGCTACTACCCACAGCAG
CTCGGATTCGATGCGTGCTGTTTCTCTGCAGGGTAACAATATGAAGACAG
CAACTGCAACTCTCCAACAACAATAAAGGTATGTTTTCCTATTCCTCTTA
GTAGAACAGATCTACTCGTCATCGAGATTTTACCTCCAGTTACGGATTGG
TTTTTCTAGGAACTTAGGAATCGATCCTAGACAATACAGAGTCTAACA
>ltr-1_family-101#LTR/Unknown [ Type=INT, Final Multiple Alignment Size = 1 ]
TGTTGGGGACTTGTTCTCAAATGCTATGAATTAAGAACAAGGCAACATAA
AATGTTAAATTATAATGCCCTTCGTCCAACGAAGCATTATTCCCTTAAGG
ATTAATGAGCCTTGGACGAAGGTTAAAGACAATATGATTACGAAGGTTAA
AATCTTCGTACTTGAATCCTAATAGATTGAATAAAATAATATAAAATACG
AAGCGTAAAAGGTGAATAAATTATAAACGAACAACATTATTTTCATATTA
TATCGATTTAATACATTTAAGCATTGGGTACAATTATACCTTTGCCTTGA
TAAAAGATTGATTCTCGAATGGTGCGATTGCTATTACAGGAATGCGTGAA
CAGTAAAGGAATATTGTTCACTATTTATAGACACGGGACACAGCCTGTGA
GGAATTACAATTATGCCCCTCATAAGGGATTACAACAGCGACTCAAACAT
TTATGGATTAAAAGGTCATTCTACTTTTATGTCAGTTTATAATTCCGAAG
CTTCATGAAAAGGAACCTTCGGTCGTCACATGCGGACAGCTTCAGCCGAA
GCTGTTTCTTCCTACAAGACCTTCGGCGATGAAGCATAGTCCCAACA
>ltr-1_family-102#LTR/Unknown [ Type=INT, Final Multiple Alignment Size = 1 ]
CTAATTGCCCTGGTCGTCGCCTAATCGTGACTAGTAGCCTAGTCGGTCCC
AGGGTTCGACCAAGCGACTTGAAATCATTGCCATGAAGCAGTATTTTTTT
CAACATCCATTGGCTACATGGCGTCCTTATCAAGTTATCATATACTGAAG
TTCATGGCTCGATAATAACATCACAAATCATGCAACTGAAAGCATGTAGT
AACAGTTGATCCAGCAGTTGTGGAGACCCTCTGACCACTACAATTGATTA
AATGCAAGCTCTACCTGTATTGCTTCTTTTCCCTTGTTTGTATAACCAAC
AAGAATTGGTTAAATTGAAACAAAATTAAATTTACAAGCAACTTCAGACA
AAGTACCTAAATGAGAAGCATAACATACTTGTTGGATGAGGCTATCTTCT
ATGCAGGAATCTCCCGAAAAGCACACACACCCCTTAGAACTATTACATGT
TTGTATCATAACTTTCACCGACCACACTAACGGCCTCAACTAAGCCTAAG
CT
>ltr-1_family-103#LTR/Unknown [ Type=INT, Final Multiple Alignment Size = 1 ]
TGTCAGGAAGCGAGAAGACATCACTCAAGTCAAAAGGCCGTCTCGTGCGC
GGAGGCACAACCAACAGATTTATGGGCCGGATTGGACCCAGTAACCCTGT
GTGAGAGCTGTGTGCTGTTTTAGGGCGTTGTGGGGAGGTGAGCAGGGCGT
GGAGAAAGACTTGAGCAGTTAGTTGGCAGCCGGCTGCGTCCGGTGTGAGT
GTTCGTGAGAGACTCCCCAGAACTCTGTAATGTGATCCACTCGATAATGG
CTTCGTGAGAGGCGTTGCACCGGGAGCGGTGCTCGAATCTGAGCTGTCTC
TACCGTCTACGGGTGATCGGTGCTGTTACA
>ltr-1_family-104#LTR/Unknown [ Type=INT, Final Multiple Alignment Size = 1 ]
TGTTAGGAAATGTGAGCCCAAACGGCCCATGCCGGCCCAGGTAGTTTAAG
GGAAACAATACAAAGAAGCAGCCAGGTGACGAGGAAGGCATCGAAGAATC
ATATTATCAGAACTCAACTTGTTTCCCAAGTTCTTCTTTCTTCTTCAATA
CTTCCTGTTGTTCTTCCTCATCTGTACTCCTGGAATTCTCCTAAAATTCT
TGTATCAGCTCATCTGCTAGGAAGGTTGTTAACA
>ltr-1_family-105#LTR/Unknown [ Type=INT, Final Multiple Alignment Size = 1 ]
TGTTGGGGACTTGTTCTCAAACACTATGAATTAAGAACAAGGCAACATAA
AATGTTAAACGTTAATGTCCTTCGTCCGCTGAAGCATTATTTCCTCGAGG
ATATAATGAACTTCGTCGGATGAAGGTTAAAACGACACAATTACGAAGGT
TAAGCTTTTATAATTAAATTCTCAGAGAGTGCATAATATAGTGTGAGAAA
CAAAGCATTGAAGATAAGTAAATTATAGGTAAACAACATCATTTTTATAT
TATATAAACTTGATGTATATGAATATAATATTTGATACATTTATACCTCT
GTTTTGGCAAGAAATAATTTCCAAGTGATACGATTGCAATTACAGGAATG
CGTGAACAGTAAAGGAGCACTGTTCACTATTTATAGGCATAGGACATAGC
CTGTGAGGAATTACAATCATGCCCCTCGTAAAAGTTTACAACAATGACTC
AAACATTTATGGACTAAACGGTCATTCTATTTTTAAGTCGGTTTGCAGCT
CCGAATCTTCATGGAGAGGAACCTTCGGTCATCCCATGCGGGCAGTTTCA
GACGAAGCTGTTTCTTCCTGCAGGACCTTCGGCGACGAAGCATGGTCCCA
ACA
>ltr-1_family-106#LTR/Unknown [ Type=INT, Final Multiple Alignment Size = 1 ]
TGTCACGGCCCCTGGTAAATCTGCTACTACTACTACTTGTATGGTTTAGT
AAGTCGGTTGAAGAGGAAGATTTACTGTTGGGCTGGCCCATTAGGGTTCC
AAGCCGTGTAATAGATCCAGGCGATTAGGCCCAGATTAGCATCTATAAAT
ACCTGTAACTGCTTCTAGAAGAGGGCGCGATTTGAATAAAGAACACATTC
CACCAAAATCTGGAACTTATCTGAGCGTGTGACTGGGAAGTCTTCTTGTC
CAGTTGGTCGACTTCTCACGCTGCGGGAGCTCGCCGTCAGCCACGGGACG
TCGATCCTTACA
>ltr-1_family-107#LTR/Unknown [ Type=INT, Final Multiple Alignment Size = 1 ]
TGTTGGATTAATGTGGGCTTGGCCCAAATTAATATTCAATAATAGTCAAT
GCTAATGGCCCACTTTAATGCTATGGTGTACTAATTATTTAGTACCATAT
TGGAAGCTCAAAGGACAAATCAATCAACTTAAATAGGTGGACCATTGGTG
CATCTATTGAGAAGTTGAGAAAAGGATGAAGGACTGCCACACGCACGGGC
GCGCGCCGCCGCCGCCGCCGGCCGGGCCGGGCCGGGCCGTGGCCGTGGCT
CGTGGCTCGTGGCTCGTGGTAGATCGGACCTTGGTCCGAATATTCCTTTC
AAACGGTTGCGCATTTTGCCTGGAGCGATGACCGTCATGATAACCGTCCG
TTTCCTGTCTTATGGCTAGTAACGGACGTCAGTTACTGTCGTCAGTTTCC
AGTTCTAATGCGCGACCGTTTCTGTCCGTTGTTCTTCTCCCTCCTTCTGA
CCGCCTATAAGAATGGAGAGGGAGGGCTCTTCCAGTCACGCGAATTATCT
CACGCGAATTGCAAACAACACATTCCCGTCCCATCTTCTGCGAGCACAGA
GAGAGTGGGAGAGCAGGCCTCCGAAATCACCGACCGCAGAGATACACTTG
CACGGGTGTGTGGGCGATCAGATTTTTGGGGAGCGTCTTCGCGACTGCTC
GCGTGATCTGTTTGTCCAGTTCGTCGCCTTCCCGAGTTGACGCGTGCTGC
TGTTCTTCTTCCCGGCGACCGTTCGAGGGACTGCACAGCGTACATCTTCC
TGCACCGACTTCGTACGGCTACATCGAACAAACACACGAGATGTCTCGTG
TGAATGGAGCCACTGATGCCTTGAGCATCGGTCCCTCCGCTGGGTACACT
CTGTTCTTCGTATTTGTGCATGTTTCATTGCTGTTTACTGCTTATGCGAG
TAGTTATACACACATGCACATACATGTCATCACATATATCGCACTGTTTT
TCTGGATTAAATTAAAACTAAAAATGCCTAACTTTCTAACA
>ltr-1_family-108#LTR/Unknown [ Type=INT, Final Multiple Alignment Size = 1 ]
TGTTAGTTTCTGCTCTTTTGTAATCTCGTTTGGAACTTTAGTTGTTTACA
CTTTCAGTAGATATTTATTAGGCGTAGAATCAGAGGTGACTGGAGCCGTG
CCCAGTTCACGCTTTGACCGCCAACTGAACCCACCCGTCGTGCCAACGGG
CTGCGCAGGCTCATGATCTTTGATCCAAAATTAGTGGGGATCATGGAGCA
CGCTGGACGACGGGGATCCTGTGTAATCGTTCCAATAAATAGCGCAGAGA
ACTCCAAAAAATAGCTGAGGCAGTTGCCCAGCCCAAAAACAACTCTGCGT
CTATCTGTTTACCTGCGTGAGTGTTGATTTCTGCTCGCCGCCGTCGATCC
AAGAACCAGCCACGCCAGCGTGGTTCTAACA
>ltr-1_family-109#LTR/Gypsy [ Type=INT, Final Multiple Alignment Size = 1 ]
TGATGAGGACATCACTTCTATACATACAATAAATGGACCGATAACACGAT
CGCGTGCACGACAACTAATTCTCCAGGTACGTTCTACCCTAGTCAATTGT
GTTTCAGAGCTTACGCTTGGGGCCATGGATGTTTTAATGATTAGGAACCT
TGGAGAGGACCAGCAAGGACTTTGGAAAGGCCTAGTTGTTGAGGAGGAGC
AGCAAGGGCGCCCACAACAGGAAGGAGATCAAGTCCGACTCGGCTGCGAC
TCCATCTCGGGTTCCAGGACCAGTCTGCACTAAAATGGACGCCCAAGATG
CATCCGGACTCCGATTGCGACGGACTTGATATGGTTGGAAAGATAAGGAG
ATTATCTAACCAACCCAACTGGTTCCACCCTAAAATTCGGCCGGAGTCAA
CGGGGATCGTCGAAACAAGTCAGCGTTCAGATTCTGTTTTGGTGCTGCGA
CACCGTCTGTTGGGCCGTTGGGCCGTGTATTGCGTCGAAGCCCATTAGGG
GCGCGTCCAGGGGTCACGCACGCCCTAATACTCTATTTATTCAGCAGCTG
TCGCTACATTAGGGTTGGGTTTTGCTTAAGTTTAGATCTGTCGAGAACAG
CCGCCGTAGATCGGTTTGTGAGACCTCAACTTGTGAGCTTAATCATTCAT
CCGCAATATTCTAGATTGTGTTCTTTCTTGTTCTTGCTTGTGTCTTCGAT
TCACAGGCAAGGATTAGCCTTCGTGGCAAGGTCAATCGCGCAGTTCATAG
TTGATAACTAGAGGAGAAGTGGTGCTGTGATTGCGGGGTTCTAGTCGTGT
TGATTGGAAGCCGGATCGTCTGTGTGACATCTCCACCAAATCGATAGTTA
TCTTCACCTGACGGAAGATCGGGCACCCCCATTCCTATCA
>ltr-1_family-110#LTR/Unknown [ Type=INT, Final Multiple Alignment Size = 2 ]
TGTTATGACCGGCCGCCACTACAGGCGCCGGATAACAGCAGANGCAACGG
ATAGACATGCAAATTAGTTGGATAAGGATCTACACATGCAGATTAGTTGG
ATAAGGATTAGAAGATTAAGGAGATAAGATTTGTTAGAGAGAAAAGAGGG
ATTTGATCTCATTAGATAAGTACTAGAAGGGAGTATAAATAATTGTAAGC
ACCACCCTATATGGAATTAAGCAGAAACAATTATAGTTTCCAGCTTCCCT
CTGGGAGCTGGGAGAAACCCTAGCCGCCACTGTTCATCGCGCGCACTGTT
CACCGCGCTACTGTTCACCAGCGCTACTGTTCATCAGTGCGCTCTTCCGT
TCAGCAGCCCATCTCCCTCTTTCCCTNCGCCCAGCATCCACGGCGCCCAA
ACACAGCCGTGGGCGTTTCCTCCCTCGCCCAGCCCCCTCGCACTCATACA
ACCTAAGGCCAATCCGTGGTAGGGATCGTATTCCTATCA
>ltr-1_family-12#LTR/Unknown [ Type=INT, Final Multiple Alignment Size = 1 ]
TGCGTGGCCGCCGTGTGTTACTGGCCTCATCTGTAAAGGCATTCCTGTAA
TTACGGTCTGTAACCGTGTTGTCATCACTGTTCACCCTTGTTGGCCTCCT
TGCGACAGAGAGCAAGTTCCAACA
>ltr-1_family-111#LTR/Unknown [ Type=INT, Final Multiple Alignment Size = 1 ]
TGTTCACTTGTTCTCAAATGTTGTGAGTCAAGAACAAGACAACACAATTG
TTAATCATTAAGGACCTTCGTCCTTTGAAGCATTATTTCCTTGTGGGTAT
AATGCTTCTCAGACGAAGGCCGAGAAGGGCACACCTTCATCATATTAATA
CAAGGATAAGAATGCAAAAGAATAATTGTGATAACTATATCTTAATTCAT
TTATTCCTGCATTTCATAAAACATAAACGAATATCAACAATGTTAATATT
ACAATGGTACCTTCGGCTTGCTCGAAGGTGAGGATGCGAGAAAGTGAATA
TCATCCAGCGTGAACAGTATTGTGTTACTGTTCGTCTATTTATAGGCATG
GGACACAGCCCGAATAAAAGTACATTTGTGTCCTCAATGTTTACACATGA
TCGAAATACAAGTTATAGAGGACTAGGTGGTCTTTTCCTCCTTCGGTCAT
CATCATTTTTCCTCCGCTTCGTCGCGAGCCGAAGCTTTTCCGTCTGGTGC
TAGCTTCGGCGTTTACTCTTATCTTCTTTAGATCTGTCTTCATCTTGTGT
GTCTTCGTCATAATAGGCTTATATCCTGAAGACGAAGCTTTCTTCTGAAA
TAACCCATGTCACACTAAAAAACATATAGTTAGTCGTGTTTTTGAGGACC
TTCGGAGGAAAAAGGCCTCCAACAGTA
>ltr-1_family-112#LTR/Unknown [ Type=INT, Final Multiple Alignment Size = 1 ]
CTCTGCATTACACGAATCATGGTAAGGAATCCCCGAATCAACTTGTCTGT
CCCACTACATCGTGTAGCACCTATCGGGATTGAGTTGAGGGCACCAGGGC
CGCAAGGGCACTGCACGCCGGCATGGGCTCCACCGTTGGCCGAGGAGCGC
CGCTGCATGGTGGGGAGAAATTTGGGGAAGCCAGGGGGTCTCTAGTGACT
GTTGATCAAGCAAGGAACGGATGCGATTAGATGTATCCATAATTGTTTGT
GGGGGATCAGTATGGTCGAGCGATTTACATCGGATGGCTGGGATCAGGCG
AGGTGGGCCGATTCGTAGAGCA
>ltr-1_family-113#LTR/Unknown [ Type=INT, Final Multiple Alignment Size = 1 ]
TAGTGATAATAAATAATATTATTGGGTAACAAAAGTGGTCAAGGTCACAA
CTTGCCTGGCACTTGAGATTCCAGGTACCAGGATGATCCTTCAGATCCTC
GCAACCTCACTGCTAGTCGTAGCAATACAAACAAACATGTTATAGACAGA
ATTAACATCACACCAAACATAGGAATAGATTACGTAATAATAATCTACGC
GTCGCCACAATATCGTGGGTTCGAGAATTACTAAATTCGGAGTTACGATT
ACCGAGTTATGATTTATAAAAGATCTATGTGATTTAAATATTAACCTATA
TTATAAGTTGGTTAGTATAGATCGTATGAGAGATTATTCTATAAATAATT
AACTCAACATGAATCTAAATCTTAGTTTGATTAAAGATCATATAGTCAAA
TTATAACCATAAGATCAGAAGTTAATCCAATAGACATAGGTTAATCCAAT
TAACATAAGATAAATAAATATCTAATTATAAAAGTATGAGACATGGTATA
ATCAATGTTGTTATTGCATAGTAAATATTCGTACGAGACTAACGCAACTT
GAACGGATCAAATCAGAGTTAAAATAGAGGAGTTATGAATTTCTGAAGAT
TCTATGTGTTTTGTACAGGATTAAATAAGAGATCGATTTTAATATGGTTT
ACATGTCAAAACAGAGACACTATATGATAAACCACATTATTACAAAATTA
CCGGAACTGGAATGGACTAATTTGGACCCAATATGAATTTTATATGAATT
AAACAAACTCTAGCCATTATTTTTATATTAAAAATAGATTTCTATTTCTA
TTTCCAGGATTTTCTATTTACTGGACTGTGCCTTAATTACACAAAAACAC
AGGGGCTAACA
>ltr-1_family-114#LTR/Unknown [ Type=INT, Final Multiple Alignment Size = 1 ]
TGTGGGGGACAGATATCCCCCGGGTCCACTGGAAGGGTAATAGACCTCAC
GAGAGGCCCAAGAGCCCAATAAATCGTGAGGTCACTCCTTCATGGGCCTG
GGGAGAAATGACCAGAGAAGCAGATCGACATAAGGCCGGGTGGGCGCAAA
TCCGGACGGCCCCACAGCGTTGGGCAAGCGACCGCAACAGAGGATCCGAC
TTTCACGCGCTGGAGCCCCGTACGACGGAACCAGGCGAGGATAAGTCGGC
AGAATCATAGGAAGATAGACAAAAACGGTTCACTATCTTTTAGGTGCATA
TCCACATGTATTGCCTCACGGTCGAATATATAAGGCCTAGGGGGCACCCC
TTCAGAACGATCGATCCCATTACTATTCAGCCATCCACCTCAACTCTCTA
CGAGAGCTATCTTGTAACTCATTACACAAAGCATACTCGCCAGGACGTAG
GGTGTTACGCATCTCAAAGCGGCCCAAACCTGTAAACACTGTCCATTGTC
CCTCGTGCATCTAGCACGAACCATTTAGCTACAGTCGGTGACACCGTCCT
ACTCCTAAAACACCTTGAGGGGCAACCCCGGGTGTGCGGTCGGACCCAAA
ACACCGACA
>ltr-1_family-115#LTR/Unknown [ Type=INT, Final Multiple Alignment Size = 1 ]
TTCTCACCGTCGATGGAGGCAGGATTGACCGGCCGCGGTGCGTGGGTCTC
GGCAAGGCGCAATACTCTATTTCTTCACCATGTGGTGGTCCAGACCATGG
CTCGGTCGGGCGCTTGTGATTCGTGTAGCGAGCCCCGGTGGACGATGGCG
ACCACGCGCTGGGACGCACCGCTCCCGATAACCATCCGCACCGGCAGCAC
CCCTAGTTTGCTCCTGGCCCGTCGGCTGTGAGACCCGGTGGCGTACGCAC
ATATAGATTCTGGCGTTCTGCTGGTCAGTCGAGATGGCAACACCAGGGGC
CGACGCTTTATAGGGCGAGCAGAGGCGAGGATTGCGGCAAGTAGTTGTAA
CAACCTGCCCCACGGAGTCCGCGCTCGTAACAAACTGGGGAGGATGGATC
TACGTATGGATCCCGCGTACGAGTAACAAATCGAGCGTGCCTTGAATTCA
GGTTCTGCCCACATCTTGCCATCAGCCTGACGCAGATTGCGGCTAGGAAA
TAAACAAAAGAAAAGAAAAGGAACGTGGTTTGTGCCAAGGAAATGGAAAT
GGGATGAACGTGTTGGTCCACTAAGCAGGTAACGT
>ltr-1_family-116#LTR/Unknown [ Type=INT, Final Multiple Alignment Size = 1 ]
TGTCAGGAGACTGACGCAGCAAGAGCAGAAGAAGGAGAATGCCGGGAAAG
AAGAAGAGAAGGCTGGCGTTCAAAGAATGGGCCGCAGAATTAGAAGGCCG
AATCCGCGAGTTTCAGGAGCTGAATGGGTGAACTAGTTGTGGGCTGGTGG
TCGTATTGGGCCAAATTGGCTTGTAAGACGTTAGTAGTATAAACTGAATA
ATGAAGACAGAGTGAAGGGAGAAGAAATTAATTCCATTCAGACTTCCACT
TCTTCGTTTCTTGCCTGCTCTTCCGATATCCTTCCTGTTCCTCTTCTTCT
TCGTCGGCGGCGAGCGTCATCGGACGACCAGTTCGTTGACA
>ltr-1_family-117#LTR/Unknown [ Type=INT, Final Multiple Alignment Size = 1 ]
TCCAGGCGGGCCCAGAAGACAATGCTCCAACGGTCGAATCCCAACGACTT
TGGTGACGTGGCTGGCGCACCGGACATGTCCGGTGTGCACCGGACTGTCC
GGTGCACCATACGACAGTCAGCCCCACCAAAAGGCTAGTTTGGTGGTTGG
GGCTATAAATACCCCCAACCACCCACCATTCATGGCATCCAAGTTTTCCC
ACTTCAACTACTTACAAGAGCTCTAGCATTCAATTCTAGACACACCCAAG
TGATCAAATCCTCTCCAAACTCCACACAACGCCCTAGTGATTAGAGAGAG
AGAGATTTGCTTGTGTTCTTTCGAGATCTTGCGCTTGGATTGCTTTCTTC
TTTCTTTGATTCTTCATTGCGATCATACTCACTTGTAATTGAGGCAAGAG
ACACCAATCCTGTGGTGGTCCTTGTGGGAACTTTGTGTTCCAAGTGATTG
AGAAGAGAAAGCTCACTCGGTCCGAGGGACCGTTTGAGAGAGGGAAAGGG
TTGAAAGAGACCCGGTCTTTGTGACCACCTCAACGGGGAGTAGGTTTGCA
AGAACCGAACCTCGGTAAAACAAATCCGCGTGTCACACCTCTTATTTGCT
TGCGATTTGTTTTGCATCCTCTCTCGCGGACTTAATTACATTTCTAACGC
TAACCCGGCTTGTAGTTGTGATTATTTTTGAGAATTTCAGTTTCGCCCTA
TTCACCCCCCTCTAGGCGATTT
>ltr-1_family-118#LTR/Unknown [ Type=INT, Final Multiple Alignment Size = 1 ]
TGTCACGTCCCGTGGCCGCCGTCGACGAGAAACGGGGCGTGAGACTCCAA
CAAACTCGCCTTGCCGCTTCTTCACGAGGAAGATGACTGGTGGTGTTCTG
AATATTCTCTTTTCTCCCTTCCCCTGTCCTGACCTAACTGCTCCTTTTGT
ACATCTCGATTTGGGCCGTGTAGTGGGCTGCAATGGCACCACTTCAGACA
AGTGGGTCGGATGTTACA
>ltr-1_family-119#LTR/Unknown [ Type=INT, Final Multiple Alignment Size = 1 ]
TATTAGAGTATGTATGCTGTGACAGATTGTAAACGTGTACACCAAAGATA
GAAGAGGCAAGGAGATATGGTAGCTAGCGCTGTAAAAGGAAAAGAGATAA
TCTGTTACTATCTTTACCTCCTTAATTATCTCCTGGCCGTTGTCTAGGTG
CTACACCTCCCCTATATGTAAGCCACGGCTGGGGCTTTTCCAGTCATCAA
TCCATCAACACGCAGCACACCTGTGACGACGTTTCTCTCCTTCCAAGCGC
CTCTGAATCTCTCACA
>ltr-1_family-120#LTR/Unknown [ Type=INT, Final Multiple Alignment Size = 1 ]
TGTTGAATGCAATTTTGTTGCTGATGCAGGGACGTCTGTAGCCAAAAGTT
TAATACGCATCTGCAGGAGAAAGAAAAGAAAGAAAAAGAAATTATCATCC
AGAGAATACGTGGGAAATAAGCAGGAATACATAACCAAGATATTTGCCAG
GCCATCATGCAAATCCTTGGAGTTGGCGGCCACAAAGATAGGAGTTTGTT
GTAATCTTTTCCTATTATTTAGAATAAGTTAGTTTTATATCCAGTTAGAG
ACGGGATATATAAGCACTATTGTAAGCTGCAAAGACGAGAGATCAACAGT
TATCATTTTCTTTAATCTACTACATATTCCTTTAGTTTCTTTCTTTGGTG
CTTTGACGAGAAAAGCATTCGAGTCTCTCTGCGAAAGTGAGATCAACGCC
TGCTGCTCAACCAATTTCTGGTAGCAGCAGACGCCTGCTGCTCAACCAAT
TTCTGGTAGCAACA
>ltr-1_family-13#LTR/Unknown [ Type=INT, Final Multiple Alignment Size = 1 ]
TGATGAGGACATCACTCCCATGGATACAAACAACACTCCCCTAGTTGATG
TTCAAGGTCCAATTACTCGCTCACGCGCAAGACAATTGAATTTGCAGGTG
AACTCGTTCCTATGTACTTATTCTTGTGCATTTGAGAATAGTGTGCTACC
TAATGAATTAATTGTACTTAGGAATGAAGGAAAGGACCAACAAGGACATG
GTGAAGGACTTGGAGGCGTGGAAGGCCAGCAAGGATGTTCGGATCAAGGT
GGAGGTCCAAATCGATTCGACTTCGTTTCAGTTTCGGACTCTAGGAACAG
CCCGTCGTAAAATGGACACTCAGGTCGCATACGAAGTCGGTTTTGGACGT
TCTTTATATGGGTGGAACCAGAATTTCATAGAGCTTCCAATGGCACTGAT
CCCACCTCAAAATTCCATCCAAGTCGTTCAGAATCGTCGAAACAAGATGA
CATCCGTAATCTGTCTCGGTGCTGCGACACCGTAATTGGCCTTTGGGCCG
TGTATCTTTGTTGGGCCCATTAGGGCGCGTCCAGGGAGGGAGTCACGCTC
CTAACCCTTATATAATCAGTAGCCGCCACCACATTAGGGCTCGAGTTTTG
CTTAAGTTAGTTCTGTCAAAAACAGTTCATCGTGTGACATCTCCACCAAA
TCGATAGTTACCTTCACCTGATGGAAGATCGGGCACCTCCGTTCCTATCA

>ltr-1_family-121#LTR/Unknown [ Type=INT, Final Multiple Alignment Size = 1 ]
ATGGTTGGGAGCCTATCCATCACCATACTAGCCCTTGTAGCCTTCGCGTG
ATGTGGAGCCAACGCTCTCGACGGCCTCGCCCACGACCACTGTGCTTCTT
GATGTTGGCGTCGCTGGATGATGCGGTCCGTGAAATCTTAGTGTTCTCTG
CCTCCTTCCATAACAAGGCGCTAAAGTCATGATGGAGCTATTCTGTATTG
GCCTCGCTCACAGGCTAGAACTCGATGCAGATCTGCTTAACCATAGTCCG
TGTTATTGATGTTCTCCTCTCTCGATGACCAACCAACATGTCGGGCGTCA
CAGAGCGTAGGATTGTGGCGAGCGCTAGACAATGGTGGTGGTAGACGGTC
TTCTTGTCCTTCTCTTTGCTCGACGTTGTACCACCATCCTACCGCCTTAG
GGGGTGTTTGT
>ltr-1_family-122#LTR/Unknown [ Type=INT, Final Multiple Alignment Size = 1 ]
TGTTAGCAACCCTCACCGATAGAACATGATCAATCACTGAACCAGACAAA
GCATAACTCAAGCAACAAGTGCTGGATAGATGGAGTTTGGGAAGGAAACA
GCAAGTAGGGAAATCACAGCTAAAAGGAAGATGCTATAATGTTCTAAAAG
ATCCGGGTACAAGAGAGAGTTGGGGAAGAAGATCAGCGCTAGACAAAGTA
GGAAGATGAATAATAAAAGGTTCTGATATTTTCTCTCATGTCCCTTCGTC
CTGACCTCCACTGCGCCTTTATAGTATTTTCCCTTAGCTACTTGGACCGG
CATGGGCCGTTAGACACAATGGGCCGATGTCCCTAACA
>ltr-1_family-123#LTR/Unknown [ Type=INT, Final Multiple Alignment Size = 1 ]
TGTTACTGATGCCTTTGTGGGCTGCCAATATCAGAGGCGCCGGCGCCAGG
ATCCAGCCCAAGGAGCAGCAGGAGCAAGAAAGGGAAGTGATCAACAAAGT
GGCTAGCAATCGGGTTAGTAGGAAAGTTTTTATTACAGGGAGATATGCAT
TAGTTTACTTCCAGAATAAGAGATATGCATTAGTTTACTTCCAGAATAAG
TTATTTAGTTCCTTTTTAAGTGGTCGCCTCATACTATAAAGGCATACCAT
AGTTTGTATTAGGCTCCATCGAGGAATAAAGTCTCCCTGCAGTTGGGCGG
GGTTGTCTCAGTCATTGTGGCTCGGCAAGCTGCCAGCTGCGGTGACGACG
TCCGCCAGCCTAGCCACCGTTCCTACACCCTGAGATCTGTCCCCGGCTAT
AGCCTCCTCCTCTCACCTCTACGGTCACCCAAGAGGCCCTCGAGAGGAGC
CCGCATCA
>ltr-1_family-124#LTR/Unknown [ Type=INT, Final Multiple Alignment Size = 1 ]
TGTCAGGACCATGGCATCAAACAGACAGCAGAAGAAGGAGAAGCGAGTCG
CTCGGCCCAACAGCCATGTCTTTGGGCCAGATTGGACCCAGTAGGCTTCC
AGCCTTGTAATTTTTTTGTTGGCTTGTTGGTCGTTTTCTGTCGCGTTAAG
AAGAAAGACTGAACCGTGTGGTCAGGGGGGAGGGGAAAGAGGAGAAGGCG
GAGGTAGTAGGAGGGAAAGGCGGCTGCGCCGGCTGGTTCTAGCTGAACTC
CTGTAAACCCCAACTCTGGATCTAGTGAAAACTTCGTGAGAGGTGGAGAG
CCCCGGGAGCGGTGCTCGCGATCTCATTTTCTGGTGTTGGTTCTTTACA
>ltr-1_family-125#LTR/Unknown [ Type=INT, Final Multiple Alignment Size = 1 ]
TAAGTTCAAATGAGGAGAATTTGAAGGCCAAAACTGTAACTTTGGGTAAA
GCTACAAAAACACGAGGTTTAAGTACTTGAATATGTTGCACATACATTAT
ACTATGTTTCTTGCACCTTTGTTTGGCTACTAACTCCTTTGTGCAAGAAA
AGTGGAATTTGGACTTAGTTTTGGGCATATAGGAAATCCTGGAAAAAATG
TTTGAAATAGGT
>ltr-1_family-126#LTR/Unknown [ Type=INT, Final Multiple Alignment Size = 1 ]
TAGGCTTCTCTTGGTCAAGCGAAAGTCTACGGCTTGTTACTCTTGGTGAT
CGGCATCACCTAGATGACTTGGTGGCGATGGGAGCTCGGTGATCACCATG
GAGATCTTGTTGGTGACCCGACTCAAGTTTGTAAGCGGTCGTGAGGGATC
CACCGCACCAGAGTGGCAAAGGATCATCTCGTAGTGAGCACTTTGTTCTT
GCGAGGACCAAGGGGGAGCGATACCCTTGCGCGGGTGCTCCAACGAGGAC
TAGTGGAGAGTGCCGACTCTTTGATACCTCGGAAAAAAATTGGAGGAGTC
TTCTAACCCTTGCTTTACATTCCGCACTTAATTCAAGCATTTTACATTGT
GTATTTGTTTAGCAAGTATTTGAAGTATTGTCTTAGCATTGTTGTATTTC
TAGTATTATTCTCTTAGTGCTAGTTGTTGGGGTGAAGTTGGGCTCTTGCT
TAGGTTTTAATTAGTATTGATTTTTAGAAAAGCCCAATTCACCCCCCCTC
TTGGGCATCGTGATCCTTTCA
>ltr-1_family-127#LTR/Unknown [ Type=INT, Final Multiple Alignment Size = 1 ]
TGTTAGCAGCGCGAGCAACAGCTCCACAGAGAAGACTCCAGCAGAGCCAA
GAACCAGGTATTAGAGTGAGAGAGGGTAACAGAGGAGACCAGAGAGGAAT
CTACGCTGTCACTATTGTTCTTCTTCCTCTCCAAGCTATCTGCTCCTCCC
CCAAACTCTGTTTCTCGGATTGTTCGCTGCTTGTCCACTGCTATTGCTAA
CA
>ltr-1_family-128#LTR/Unknown [ Type=INT, Final Multiple Alignment Size = 1 ]
TGTCAGGGACGTGACTGATTGACTGAGCTCGATGGAAGCAGGAGGTTGTG
ATTCATTGTAATTCATTTGTGTGATTGGGCCCTATGATGGCCATATTAGC
AGTGGGCTGTATTGGCCTAGTATTGTTGTACTATAAATAGTGGATAAGTA
CTTGGGAAAGGCAGAAAAAGAGAATAACAGAAATTACTCGTACCTGATTT
CCCTCCTCTCTGTTTGTCGCATCTGGAATCTTCTTCCTCCTCGGCAACGA
CTAACGACGGTGGAGGTGCGCCACCGTCCTAGGGTCGTTACA
>ltr-1_family-129#LTR/Unknown [ Type=INT, Final Multiple Alignment Size = 1 ]
TGTTAACAACCCTAATCTCCAACTTAGTCGAATATCACAAGGAGCACTAG
ACACATGAGTCTGATACAATTTGGTGAAGATAAGAATGAAAAGGGATAGC
AAGCATGGGAATCTAGACTAGATCAGAGGAACACCAGAAGCTTCATGTGC
AGGAAGAAGAAGTCTTGGGGAGGAAGATGAACAGTAGGCTGAAGAGGTAG
AACAAGTGGTGTATGTTCTGAATATTTCCTTCATGCCTCTTCTGTATCTT
TTCTCTGATATTTGTATGTCACCCCGTGGCTTGAGAGTTGGGCCCAGCCC
ATTCTAGTGAAGGAAGCCTCCAGCCCAATCAACATACCTGACA
>ltr-1_family-130#LTR/Unknown [ Type=INT, Final Multiple Alignment Size = 1 ]
TGTCAGTGACACAGGCGAGGTACTGGAGGAACAAAGCAAGGAGCGGGAGC
AGTCGGGACCAGATGGTGGACCCGATGGGCCGCGGCGGTCGACCAGGCCC
AGGCGCAGCAACAAGATGGTGACTGGGCCGACGTGGATCAACTTCATGGA
AGTATTGCGTGAGGCTTAAGTAGATGAGAGAGGAGTTGAGAGGAATAACT
TGTAACAGAATATTATTCCACTTCTGAACTAAGAACTACTCTCTGCCTCC
CTCGCTGTTCTTCTCTGTTCTTCTCTGTAATCCTATCGGTTCCGTATCCA
GAGAGGTGCTAACA
>ltr-1_family-14#LTR/Unknown [ Type=INT, Final Multiple Alignment Size = 1 ]
TGTTGGGGACTTGTTCTCAAAATGCTTCGAGTTAAGAACAAGGCAACACA
GAGAATGTTAAACGATAAAGTCCTTCGTCCTTTGAAGCATTATTTCCCTT
AGGATATAACGATCTTCGGACGAAGGTCATGAAGGACGAACCTTCATCAT
TACATTATATATTAATGAAAGGCAAAGCATACGAGACATAAAAGATAGCA
TGAATAATCATATAATATCATCAATTTAACCTTTTTTTTATATCATCATG
GAAAAATAGAGACAATATCGAATTACAAATGTACCTTCGGCTTGGAAGGA
GATGAAAATACAAGTGTGACGTGAGGACCTTCGGAGGACGAAGGCCCCCA
ACA
>ltr-1_family-131#LTR/Unknown [ Type=INT, Final Multiple Alignment Size = 1 ]
TGACCACGCCATTAAGCAACATGTTACAACCCCCAAGTCATACTACATCA
ACTCAAGTACAACCAACATCATCACCAACCCAAGTCTTTGATGGACAAAT
TGCACGTAGCCGAGCTAAGAAGCTACAGCAAGAGGTGCACGCGCTACTTT
ATGAATTTCATTTAAACACTAATGAGAATTTTATACTACCTAAGTCGTGT
ATGTTGATATTACTTAGGTTCACCAAAGAGGAAGGACAAAACATATCAAG
GGCGAATCAGCAAGAAGAGCTATATTCGAGTCAGTCCAGCGCAATAGAAC
CGTCCAGAAGAAACAGTCATATCTTTTGATTCCCAAAAGCTATGAAGGCC
CATAAGTACTTTTTGGAAAGCTCTTGAAGTCTAGTTTCCAATGCTTCTAA
AGCCGACTTAACCACATCTACCAGAAAGGCAGCCGACCTACTTTATGGCC
GACTGGTCAGAAGGTCAACAGTCAGCTTGATGACCAAGTTTTCATATTAA
ACTGCATCATTCTACGAAGTTTCATTAAGCATGATATATATGGTGAGAAA
GCTTATCAAGTCAGCTTTCCAACGCATCTAGCCCCACGTCATTTGAAGAT
TCCTAGAAGAAGTTATTGTCAAAATACTGAAGGCTGCGTAGAAATCAAAC
AGCCACACGGAAATCAGCTATGCAGATCTTCCGAAGAGGCTCCTTCACAT
TAGCTCGTGAAAGTACTTTTGTTTTGTGTTTATAACTCGCTAAGGCTGGT
TGTTACTAGTATAAATACCCCCCTATGTCTATGATGTAAGGCAGCTTATG
ATAATCTAAAACAGAACCCCTTTGTTCAGTTGTGTGCTAACAAATATTGA
GAGTGATCTCTACCCCTTTGCTCTTGTAAATTCCTTCGCGGGATTGCAGA
AGCGGCGGCTTCATCCGCTCCCAATTGGTGCTCCTACTCCCTTCGAGGTC
TCCTCGAT
>ltr-1_family-132#LTR/Unknown [ Type=INT, Final Multiple Alignment Size = 1 ]
TGTTGGGGGCCTTCGTCCTCCGAAGGTCCTCAAAAACATGATTTGACAAT
GTTTTCCAAGTGGATTATGTGAACAGGTACCTTCGGACTCAGAATTACGA
ACATGAAGTGCGGTCAGGACGAAGCCTGAACCAGACGAAGGACGGGCTGA
TTACCAAGCTCCACGAAGGATGGTGCACAGCCGAAGCTGTGCGCAGGGAA
GCTTCGTCGCGATAGCAGAGAGGGGAACCGACTTAAAGATGAAAAGACTA
CGTGGACCTTGTCAGGTTTCCATAAGTCATTGACAAATGTAATGGACATA
AATGTAATTTTACGTGGGCTGCGTCCCGCGTCTATAAATAGATGAACAGT
ACCCCCGTACTGTAGACACGCTGACTGGGCATTTGCTTTTGCGTCACGCT
TGTACTTTTTATCTTCTCTCAGGACCGAAGGTACATTTGTAATTTGAAAT
CATTTCTATTTTTCCATGTTAATAAAATAGAAATGATTCTATGATGATGC
TTATATCATATTTCATGCTTTATATGAATCCTTCGTCATTACTTGTTATG
TTTACGAAGGTATGTCTCTTATGATCTTCGTCCGAAACTCATTATTTCCC
GAAGGGACATAATGCTTCGAAGGACGAAGGACTTTAACACTTAACACTTT
TTATGTTGCCCTGTTCTTAATTCTTAGCATTTGAGAACAAGTCCCCAACA

>ltr-1_family-133#LTR/Unknown [ Type=INT, Final Multiple Alignment Size = 1 ]
TGTAAAGCAAAGCGCCTGTAACAGATAACGCAGAGTTAGTATATCAATCT
TATCTCATATAGTCGGTTGTATTAGAGTTTATCTTGTGTAACCAACTCTG
CGTGATTATCTGAAACAGACTCATGATTATCCAAATGTAAACCACGGCAA
TGGTTGTTATTGCCCATATATAAACATGCAGCACACCGGCCAGGGGCATC
ACGGTGTTTTCCAATCTCTTCCAGCGCCTCTGATATTCTTTA
>ltr-1_family-134#LTR/Unknown [ Type=INT, Final Multiple Alignment Size = 1 ]
TGTTAACAATACAGGAGGGATCTAGAGATGAAGGAAGAAGAGGATTGAGG
AACGAGGTAGTTGTATTCAGAGTTCAGAATCTCCACAATGTTCATAACCG
AAATACATGCGAGGAAGAAGAGTAGAAGTAGTAGAGAAGAGAGATGAACT
TGGAAAACAAGTGAGTGAGTTCTCGTAATAGTAATTTTTCCTCCCTTTGG
TGTGTACAGTTTTCCCTTTTGTAGATGAAGGTATCCCACTTGCCAACCTG
TCAAGAGCCCTACCTGTCAGTGTGCTGACA
>ltr-1_family-135#LTR/Unknown [ Type=INT, Final Multiple Alignment Size = 1 ]
TGGGGACTTGTTCTCAAATACTATGAATTAAGAACAAGGCAACACAAAAT
ATTAAATATCAAAACCCTTCGTCCTTCGAAACATTATCTCCCTTAGGATA
TAATGATCTTCAGACGAAGGTCATGAAGGACATACCTTCATTATTGCAGT
ATATGTTAAATATAAGAAGAAGCATATTACATATAAGAAACAACATAAAC
AATCATATAATATTATTGAATCATTCTTAATTATATAATCGTGGAAAGAC
AGAAACAATACTGAATTACAAAAAGTACCTTCGGCTCGACAGAAGGCAAG
AAAGTATAAGCGTGACGCAAAAAGCAGGTACAAGTCAGCGTGAACAGTAC
GAGGGTACTTTTCACCTATTTATAGGCACATGGCACAGCCTATGAGAAAT
TACAGTCATGCCCTTTACATTTACTATTGGCTTATATAAAAATCTATGAG
GACTAGATAGCCTT
>ltr-1_family-136#LTR/Unknown [ Type=INT, Final Multiple Alignment Size = 1 ]
GTCTCTGGACCGCCGTGTGACTCTGTCTTCCCCGCGAGACTCGCGGGCGA
GCTCAACCGAACCGCGTAGACAGCGCCGCCGTGACCTCAACCACCTTCCC
GGGTCTTCCGGCTTCATGAGGTTAGCTTCCGTTCCGCGCGCACATAAGAC
CCGGCCGCATCCCCTCCTCTTCTCCCCTTCATCCCACTCGCACCGTGGCC
ACCCATCGTCGAAGTCGCCATTGCCATAACACAG
>ltr-1_family-137#LTR/Unknown [ Type=INT, Final Multiple Alignment Size = 1 ]
TGTCACGTCCCCGTAGCCGCCGATGGTGAGCCGGGACGTGAGGAGCTGGT
GACGCACCGATATGCCGCTCCGTGGAGGAAGACGAGCGAAGGGACGAACC
CTGTTTCCGATTTCTGATTTGTCTTCAATACCTCTCCTGCCGTTGTGGTC
CTGCCTTTAGGCTGCTCCGAGTTGGGCCATGCGACATCGAGGCCCATCAC
GTGGTGAGCCAGTGTCGGGTGTTACA
>ltr-1_family-138#LTR/Unknown [ Type=INT, Final Multiple Alignment Size = 1 ]
TAGATAACTCTTGCTAGTCCCTGTTGTTTGAGTTTCAGTCTGAGTCAAGT
TAGTCAGTTAGCTAGTGTTCAGTTAGGCGTCATTCAGTCAAGTTAGCGTT
CAGTTAGCTCGTGCCGGAGGTTGTTCGAGCTGAACGAGTCACACCGAGAA
GAGTGGGCGTCGTGTCGATCGTGGGGATGGACACGGCTGTGATGGTGGCT
TTGATGTATCTCTGTTTTTTGTTTTCCTGGTATTAATAGAGTCCAGAAAA
CGCTGTTACAAGCAAGCAGCACCAAAACTCATCTCTCACAGTGCGCTCTC
CGTTCTCTGTTTTAGTGAGTTCGAGAGCCGTGAGATCCTGTCGATCT
>ltr-1_family-139#LTR/Unknown [ Type=INT, Final Multiple Alignment Size = 1 ]
TGTTGTTCACTTGTTCTCAAATGCTATTAATTAAGAACAAGGCAACACAA
TTGTCAATGGTTAAAGATCTTCATCCTTCGAAACATTATTTCCTCTCGCA
TATAATGATCTTCAGACGAAGGTCATGAAGGACGCACCTTCATCATTTTA
CTATATAATGTAAACATGAATATGAATATAAACAAGAGAATATAGGAATA
CAAAGGAATCAATATAATATATGTTATGTATTTATGATTCGTTTATCTCC
ATTCAACATAAATAAACATTAACAATATTCATATTGCAATGATACCTTCG
GCTTGCCAGAAGGTGAGAGAGGGAGAATGGCTCGAGAGCGATTACAATCC
AGTGTGAATAGGACAGTGTTACTGTTCATCTATTTATAGGCACGAGACGC
AGCCTAGATAAAAGTACATTTATATCCCTGGTAACTACCTATAATCCTAA
CATGAATTATTGAGGATTATAAGGTCTTTAGCCCCTTTCAGTCATCATCA
TGCTTCTGAGCGTCGTCAATATGTTAGGCTGAAGGTCCTTGGCTTTTAGC
TTCGTTGCCAACTCTTTATCTCCCTTCATTCCGCCATAAGAGAAGTTCTT
CATCCCAAAGCCGAAAGCTTCATGTAACTATTCATGATCATGCTGAAAAC
ATATGGTTAGACATATTTTTGAGGACATTTGGAAGAGGAAGGCCCCCAAC
A
>ltr-1_family-140#LTR/Unknown [ Type=INT, Final Multiple Alignment Size = 1 ]
ATGTAACGACCGAACCAGAGGTGAGTTCAGTGTAGTAGTAGATCTGGAGA
TCTATGTGGTTCTAGAAGCATTAGGGTTAATCTGGGCCATTGTGTGGCTT
TTCTTTGATTGTAATCTGGCCCATCTAATGGCCTATAAATACTTGTACTG
ATAAACTGTCAGAGATTACGAATTGAATAAGACAGGATTAGCCACAAACA
TGTCTACTTCTTCTTCCTCGCCACCGAAGCTTACCACAGAAGTTGTTGGT
TCCTGCTGTCGTGGCTCACGTCTAGGGTTTTGGCGAACCCTAGGCCACGG
GTCATGACA
>ltr-1_family-15#LTR/Unknown [ Type=INT, Final Multiple Alignment Size = 1 ]
TGTTGGGGACTTGTTCTCAAATGCTAAGAATTAAGAACAAGGCAACACAA
AAAATGTTAAGTGTTAAGATCCTTCGTCCTCCATAACGATATATCCCTTC
GGGATATAAAGCATCTCGGACGAAGGTTACGAAGGACATACCTTCGGTCC
TGCAGAAGGCAAAAGTACAAGCGTGATGTGAAAGCAAATGATAGGTTCAC
GTGAATAGTACAGAGGTACTGTTCATCTATTTATGGGCACAGGTCGCAGC
CTGTGACAAATTACAATTATGCCCCTTGCGAAAGTTTATAGCATTGACTC
AAACCTATATGTATAAAAAGGTCACA
>ltr-1_family-141#LTR/Unknown [ Type=INT, Final Multiple Alignment Size = 1 ]
TGAAAGCTCTCTTGTGGGTTTTGGTGTTTAGATGACAACTCAATTAAAGG
ACTAACAAGTGCAGCCAACAAGTGCATACATCATTTGGATCAATTCTCTC
TCTCCCTCTCTTGTGTATCTCTCTAGTTTGTGTAGAGGCGAAGTTATAAG
CCTTTAGAGAGAGGGGAAGTGCTGCTGAGAGCTAGAGCAAAGTCTTGAGC
GCATTGTTACTCTGCCGGAGTGCTGTCAAGAAGATTGTAGGCAGTCGCGG
CTTTGTTGTAACCCAACTCAACATAGTGGAAGGCTCTATCTGTCAGACTG
ATAGATCTGAGCAAACGGAGGAAGGAGTTGAAATAGACTCCAAGCCCAGG
TGTGGCTAACTCCAACGAGGACTAGGCAAGCATTTCAGGCTTGGCCGAAC
CTCGGGATAAATTCTTGCGTCTGTGTGCTTCGCTCTGTATTGTGTGCTGA
CTCTCTGTCTTACTCACTTTTTATATCTGCACTTCAACACTTATCTATGG
TACAAGTTATATTTGAAGTGCATGGCATTTTGAGACAGGATCTTCTATTC
CACTGCAACCTACTCGAAGGATCTTTCATTCCACTGCGATCTGGTCTTTG
AGTAGAGTAAGAACTAAAGTTTTAAAGTGATAATTTTTTATTCGCCTATT
CACCCCCCCTCTAGGCGACATCCAGATCCTGTTCCCGGGCAAAGGGAACT
TTCA
>ltr-1_family-142#LTR/Unknown [ Type=INT, Final Multiple Alignment Size = 1 ]
TGTTGGGGGCCTGCTTCGTCGCCAAAGGTCCTGTCAGATGAAGCACCTTC
GAAAAGTCAGAACAAGAACAATGCCGAAGCTACCAGTCAGGAAGCTTCGT
AGTATATTTTAAAATGCACCGACTTAAAGATGTGATGACCAATCGGCCCA
TGATAAACTGTGTAATAATTGTAATCATTTGTAGAGGACATGAATGTAAA
TTCACATAGGCTGCGCCCTGTTCCTATAAATAGGTGAACAGTACCCCCGT
ACTATTCATGCTTTCGCATCGCATTTGTATCTTCGTATTCAGTCAAGCTC
AAGGTGCAAATGTAATTTAGTTTAACTTTCATGTATTCATGATTATTTAA
CAATAAATGTTCATATTTTGATACCATGTAATTATTTATGTTGTTGTCTT
ATGTAACATGACCTTCATCCTTTAATTACGCATGTCATGTTTATGAAGGT
ATGTCCTTCATAACCTTCATCTGAAGATCATTATATCCTAAGGGAAATAA
TGCTTCGAAGGACGAAGGATATTAACATTTAACATTTTTCTTGTGTGTTG
CCTTGTTCTTGATTCATAGCATTTGAGAACAAGTCCCTAACA
>ltr-1_family-143#LTR/Unknown [ Type=INT, Final Multiple Alignment Size = 1 ]
TGTTAGCGACCCACTTGTATTGCTCAGAAGTAATAGAGTTCACAGAGTAT
TAGAGAGGAGAACGAGAACGAGAACAGGAGAAAGAGGAGAAGGCTTGGGG
AAGAAGATGCTAACATAATTATCTCTGGATTCCCCCTCCCCCCAAATCAC
CAGATGCTTACAGCTTTTAAACCACACACCACGGTCACACACGGCCCACT
CGTGGCCCAGCATGTTACAATGTACTCCACACAGCCCACACTCGTCCACT
GCATCCGAACTCTCCTCCTGATTGTCACCCTGGTTATCGGTTGTGACATC
TCGGTACCTGATA
>ltr-1_family-144#LTR/Unknown [ Type=INT, Final Multiple Alignment Size = 2 ]
TGTCAGCACGGTGGCGCGTGCGTGAAGGCAGGNAGGCGTTGTGCGTNGTG
CGGGAAGTGNAGAATAGATTTTCAGTTCGGTTATGTTGGGCCGTNTGGGC
CGTATGGTTGNAAAGGGTGGCGGNGTGGGCNTGTGTGAGCGAAGTCTTTA
AAGGGATTGTAATCAGCAGACTTGGNGGTCGCGAAAAGAAATAATACAGA
AACNCNTACCCAGACCACTTACCTTGCGTCTTCCCGGTTCTCACCGGCGA
TCTCTGCGGCTACTCACGTCGACGGCGGCGCACCGCTCGGCCACGGGTGT
CACA
>ltr-1_family-145#LTR/Unknown [ Type=INT, Final Multiple Alignment Size = 1 ]
AGCGCAAGCGACCGAATTTGTCTTATAAAGAGATAGATGTATATAATTGT
TTGGATGAGGAAGGATTTTGAGTGGCGTCCGTCCACTTTGTTGCTGCTGC
TGTCTAGGCACGCGTTTAAATTGAAACTGCAAAAGGATAAAGGAAAAGGT
GATCGATCGGACACTACGACCTTTCCATTTTATTCTTTATTTACTGTGCT
TAGCGACGATCAGACACGCGGAGTTCGGACGGATCGATCTCCAGCATGAG
AAGAAAAGGCTCGAA
>ltr-1_family-146#LTR/Unknown [ Type=INT, Final Multiple Alignment Size = 1 ]
TGTTGGGGGCCTTCCTCTTCCGAAGGTCCTCAAAAACACGACTAACCATT
TGCTTCTAGAATAATGTTGATTATTACATGGGCTTTGTCACAAACAAAGG
TCTATGATGGGAGTTTTCTCCTCTGTCAAAGGTTTTCAAGACGAAGATAT
AACCTGAAAATGACCACAATGAACGCCGAAGATATAATCAAAGAGTAACA
GCTTCAGCTTAAAGTGGTGCCGAAGATCAAGCATGATGCTGAGCCGAAGA
GGAAAAGACTGGCTAGTCCCTAATGATTTAGGCTACAGTTATGAGCAAAT
GTTAAGGTCATAATGTATTTTTTACCTGGGCTGCGTCCCGTGCCAATAAA
TAGGTGAACAGTACCACCATACTGATCATGATGGATTGTAATTGCTCTTG
CGTCAACATCTTCGAACAAGCTGAAGGTATCAATGTTATAGAAATCTCGT
TAATATTCATATGTTCATCATAAAATAAAAATAAATAGATGGATCAACAT
ATGAATGCATGAATAATATTTGTCATCTCTAGGAATTATTATTCTTTCGA
ATGATGAAGGTGTTTCATTCATAACCTTCATCTAAAGATTATTGTATCCA
AAAGGAGATAATGCTTCGTAGGACGAAGGTCCCTAATCTTTAACAATTGT
GTTGCCTTGTTCTTGATTCACAACATTTGAGAACAAGTGACCAACA
>ltr-1_family-147#LTR/Unknown [ Type=INT, Final Multiple Alignment Size = 1 ]
CACACGTCAGCACTATTATCGCGCACTCAGCCACTTTGGGCGCGCGCCTG
GGAATGTTTTGTCTCACTGTCGATATGGGCCCGCATGCCAGGGTTCCTCT
CAGTGGAAGCGCGCGTAGTTCACTCGCCGACTCGCGGGCCCCACAAGCCA
AACCACTCAGCTCGTGCTAGTTTTCCCTTCTATTCTCTGGTCTGTGGACC
CGGCCTGTCGGATTCATCCTCGTCTACAG
>ltr-1_family-148#LTR/Unknown [ Type=INT, Final Multiple Alignment Size = 1 ]
TGTTGGGGGCCTTCCTCCTCCGAAGGTCCTCAAAAACGTAACTAACCATA
TGTCTTCAGCATGACATAGATTATTGTAGGAGGCTTCAGCTTCAGAATAG
AGATCTTCTTCTATGACAAAGAGTAGAGATGTAACCTGAAGGTCACAAGA
ATGAGCGACGAAGCTACAGTCAAGGGACTTCGGCTTGGGTTGATGACGAA
GACCAAATACAACAATGACCAAAAAGGATAAATACTATTTAGTCCTTAAT
GTTTCGTATTATAATTATAGACGGATGACAAGGACATAAATCTACTTTTA
CTCGGGTTGCGTCCCGTGCCTATAAAAACATGAACAGTGGCACCGTACTG
TTCACGCTGGATTGTAATCGCTCTCCTGCATCTTCACCTTCGATCAAGCC
GAAGGTATCAATGTAATATGAAATCTGTTATTATTCATTTATGTTTTATA
GAATGCAAATATAAATAAATTAATGAGATGCAGTTATCATTCTTATCCCT
TCTCATTCTTATCCATGTATTAAATAATGAAGGTGTGTCCCTCTTGACCT
TCGTCTAATGAGCATTATGCCCATGTGGAGATAATGCTTCGAATGACGAA
GGTCCTCAATCCTTAACAATTGTATTGCCTTGTTCTTGATCCACAACATT
CGAGAATAAGTGACCAACA
>ltr-1_family-149#LTR/Unknown [ Type=INT, Final Multiple Alignment Size = 1 ]
GGTACATCATGCACCCCTCGTTAATGAGGGTACAAGATGTATCCCTTTTA
GGTTTGGCAGGGGCTTAGACGATCACCCTGAGTTCAGGATCCCACGGAGA
CTTGGGGCACTTTGGGTTAACAGGAGAGAACGTAGTGTGTAAGTAGAAAA
TG
>ltr-1_family-150#LTR/Unknown [ Type=INT, Final Multiple Alignment Size = 1 ]
TGTTGGGGACTTGTTCTCAAATGCTATGAATTGAAAACAAGGCAACATAA
AATGTTAAATATTAAAACCCTTCGTCCACTGAAGCATTATTTCCCTGAGG
ATTTAATGAGCTTCGGACGAAGGTTGAAGATGATGAACTACGAAGGTCTC
GCCTTCGTAGTTAGAAGTAAAATAACGCAGAATAAAATATAAAACGTTAA
AGAATATTAAGAATAGCTCATTTTATTATATAAACTGAGATATTAAAACA
TGATGTTTGATTACATTTATACCTTTGCCTTGACAGGGAGCAATAATTCC
AAAGTAATGCGTTAGCAGTTACAGGATTGCGTGAACAGTAAAGGAATACT
GTTCACTATTTATAGGCACAGGACACAGCCTGTGAGGAATTACAATCATG
CCCCTCATAAAAGTTTACAACAATGACTCAGACCCTTATGGACTAAAAGG
TCATTTTATCTTTAAGTCGGTTCGACCCTTCATCTTCGGATATGCTATAA
TACCGAAGCTTCATGAATGGTAATTTCGGCATCACGTACGAGCAGCTTCA
GCCGAAGCTGTTTCTTTCCACAGGACCTTCAGCGACGAAGCATGGTCCCA
ACA
>ltr-1_family-16#LTR/Unknown [ Type=INT, Final Multiple Alignment Size = 1 ]
TGTTGATTGTTAATAATGCTTGCTACCATGTATGAGTAGATAGTCCATTT
TTAGCCTTAAGAGAGTCACACTTAACTTTGACTAAGTTAAAACTTTGATG
TAGAAACTCAGCTAGTGCTTTTGGCAACCAAACCCCACAGCCAAACAGCT
GCATGTCTAGAGGTAGAGGAGTAGACTCCTCACACCGGGTAAGTCTAGCT
GAGTATTAGTATACTCAGCCTTGCTTGTGGCATAATTTGATGGGACAGGC
TTCCCCATCTCTCTGTTTAATTATCGATAGTTTTATTCCGCTGCACTTCG
AGCAATGATGGTTACTTTTGCAAAAACTCCGATGATGATGATGGCGATGT
AATAATTTAACATTGTGACATGTATGGTTTTATGCTTTATTGTATTTGCT
CTGTGACTCACCTTCGAGTGAGATTGTGGTACTTGATCCTGTCAGTGGCC
GCGTCGGACTAGATCCGAGGGATTGACGGGTTATTCCCATTTAAGTGTGG
TCTAGCCTCTAAGGCGGGACTTGGACACTTAAGTTGGAATAATTCGGGCG
GTTCCGCCA
>ltr-1_family-151#LTR/Unknown [ Type=INT, Final Multiple Alignment Size = 1 ]
AGGAAACCAGCCGCGTGCACTGTCCCTGCAGCCTGGGCCCCACAGGTCAG
GTCGGCCGTCTTCACGGTTGTTGAACCGAGCCCGTCTCTCTCCCCGCAGC
GTACTCACCGGCCGCGGCAACAACTCCAACCGTCGCCGAACTCTGCGGGA
CTCAGCAGGGATTCACCACCTCGCCCATCTCTATAAACTCGGTCGTCGTA
GCTAAATCCTATCCTGGAGATTTGCCACCGCCGCAGTGAGAGTTAGGGAG
GGAAGTTCTCCGTGAGCCTACAACTAATCTCCGTCTCTAGTCGCCGACCG
GCCAATTGCAAGCGTGGGTGGCTACACCCGAGCGTGGCAGACGCGTTCCT
GGAAGCGGAAGGAAGAAGAGGCCTGCGGTGATCCCGGGATTTCTCGTCGG
AATCAAGCTGTTCCGCCGAACCAACGTCATAGCGTGACCACCAAAACCTA
GGTAACAATCCGAGGTATGTGTTCCCCCACCTGCTTCGCCTTGATCTCCT
GTACGCTCGGCGCTAGGCGGAATGTAGGGTTGGGGCCGGGTTCGTCGGGT
TATCGCCGCTGATGAGGTGCGCGGCTGCGGTAGCTCTCACCGT
>ltr-1_family-152#LTR/Unknown [ Type=INT, Final Multiple Alignment Size = 1 ]
TGTTAACGACGCCGATGTTCAGGATGGCATGGGTAAAGCTACTCAAGGGG
GCGCGGGAGAATCACCAGCAGGAGGCGAGGGCGACGTTGTTCCAGCAGCT
CAGGCGCGGCCTGCAGACCACAAGGCCCAACAAGAGGAGGTGCATAGGCC
CTGAGTGGGGGAATTAGGCCTATGACTATGTATCGTGGTTCCACTATATA
TGGGTTGTTCGCAGACAGAGAGAGACGCATTTTTTGGCTGTAAGAACTCA
GGCGGCGGCGGCGATCCGAGGTGATCGTCTTCCGAATCGGACCGTACTTT
CCACACCATCATAATCAAGCGTGTGCTTCGTCTCAATCCTATGTGAGTGT
TGTTGTGTTGTTTGGATGCTAACA
>ltr-1_family-153#LTR/Unknown [ Type=INT, Final Multiple Alignment Size = 1 ]
TACTTTTCTTTGTTCTTGACTAGGTACTTCTTCCTTTCGGCTTGTGTCCG
AAGCTAATGTCTTCGGTCGCTGTATTCATCGCTTACATATAGACGAAGTG
TTTTTGTATGCTGCTCTCTGTCGAAGCTTAGCTTCGTGCGCCTGTAAGAA
CACTCCTAAAATGCGCTTGTTAATCGCCGAAGCCAGATGTTAGATAGATA
ATCTTAGGGATTCAAGTGATCTTCGGCAAAACCTTTCCTTGTACCCTTAA
GGAAATTATGTGACATAACAAAACAAAGAACATTCAGAAAT
>ltr-1_family-154#LTR/Unknown [ Type=INT, Final Multiple Alignment Size = 1 ]
TGTCAGGCCTGTGCCCAACTGACAAGGTGTCATCAGAGAAGAGAAAGGCA
AGAGGTGGCTGGTTGCGTAGCATTAGGTGTGTGTGGTTGTGTGGGCCGTT
GTTGGGCCGTATTCTCCTAGCTATGGATATTGGTGTGGGTCGGCCAAGCG
AGGCTTAAATACTGTAATCTCTAAGACTTGAGCGGAAAGAAAATAATAGA
GAAGAAACACACTACCTGAGACATCCGTGTGTCTGTTCCCTGGCGGCGCT
TCCTGGTGCTCACGTCGCGGCGATCGTCGTCGTCGGCCAAGGGCTGTGAC
A
>ltr-1_family-155#LTR/Unknown [ Type=INT, Final Multiple Alignment Size = 1 ]
TGTAACATCCGGCTGTCAGGTCTGAAGATTGGAGTGGAGAGCTGGAGGTA
GTCTGAAACTCTAAAGAAGAAAGGTGACGACTGAATGAGGGAGAGTGGGC
CGTTTTGGGCTATTTTGTGTTGGCGTATTTGTTGGGCCAAGTTCAGCTAT
ATAGAGATGACTCCGAAAGGATGTAAAGGAACAGAATAGAAAATACTAGA
AGGATTACCTCTCTCGCGTGCGTGCGTCTTCTTCGTTGGAGGCGGCGTCT
ATCGAGCTCACGTCCTGGCGATCACGCCGGTGGCCAGGGGCATGACA
>ltr-1_family-156#LTR/Unknown [ Type=INT, Final Multiple Alignment Size = 1 ]
CCCTGCAGCTGGGCCTGGTTCGCGCAATTTGGCCCACCAGAGGGAACCAC
TGCGCAGCCCAACCTTGCGATGTCGTGCGCCGATGACTGGGCCCCATCAG
GTAGTCTCTGGCCGCGCCCTCTCAACGATTCACTGTCGTGCGGGTCCCGG
GCGCAGGCCCTCTTTCGTCCGCTCATTTGTCTCACTGGTGCGGTGGGGTG
CTACCTGTAATCTCTTCTACGCACGCGACTGGGACAACGGAGCTCGACGA
GATCCACGGCGGATACCGGCCACACTCCCGTCATTGTTGCCACCCGTTGA
ACCTCCTTTTGCGGACCATAAAGCTTCCGGACGCGTTCCTTTCCTTCCCT
TCTTAATTCTCCTTCTCGGGTAGGGGAGAAACTCACCGCCGCGCACCGTT
GCCGTGGAGATTTGCCGCTGCCCTTCGGCCCTGTTATTCTCCGCGATTGG
CCACTGGAAAGTGCTCGTGGAGTGTCACTGGAGTGTGGGGGTGATTGTCG
CGGCGTCGTTGGGCGATCCGAAGATTCCGTCAGCGAATAATTCCTCACCG
GAGTTGGTGTTGCGCGGCGGATCCTCCTCGTGTTGTCACCGGATTCTTGC
GGCTTCGAAATCCTCGGTGAGAAACCCCCACATCTGATTCCTGGTTACAC
GTGCTCGTCGTAGGACTCGTGGATTGAGGTTTGGGCTCCGGTGTGCGACG
ATTGGGTGTTTCCGGTGAGTGCGCCACCTCGGAACCATGGCGGCGCCGCC
CTGGTTCGGCCGTCAGAGGAGGGGTATTCAGTGGATTAGGGCTGACCGTT
GATCAGGGGGTGAATGGCTTGGATTAGACTCCGAGCGTAC
>ltr-1_family-157#LTR/Unknown [ Type=INT, Final Multiple Alignment Size = 1 ]
TGTCAGCACTACCATTACTACACTGGGTGATCAAATGTCAAAGGAAGCAA
GCTGTCAGGCTCCTGCGGACAAGGAAGATGGTGGAAAGACTACAGAATCA
AAGAAACCTGGGCCACGTAAAAGTGAACGGGCCCGACGGGCTAATGTAAG
GCTTAGTGGGCCAGAATGGCGCTAAGTATCTTCTTGCGTACCAAGTATAT
GTAATGCGAGTGTGGAGAGAGAGGGTAACAAGAAAACAAACAAAAACTTG
TATCTGAAGAAAACTCACCTCTGCTCTTCCTGGCGGCTGTCTCTGTTCTT
CCCCTACCATTCTACCCTTCTCTACACATACTCTAACA
>ltr-1_family-158#LTR/Unknown [ Type=INT, Final Multiple Alignment Size = 1 ]
GTCAGCAGCAAGGAAGACTACAGGGGAGAATACCAGAAGGACGCGGACAA
GGACACAGAACAGAAGAAGCTGAAAGAAAATGTGCTGGGCCGTCGTGTGT
CAAAGCCCAGTGGGCGTTACCCGTCGGACATGTGGTCCGTGTAAGGAGGG
GCGAGGAAGTATTTTAGACTATGGTTGTCTCTGTGAACGCTGAGAATTAA
GAAATACAGAACCCTTCTCCTATCTTCTTCTTCCTCCCGAGCTGCTTCCT
TCTATCCTCTGTAATCACCATAGTTGGTAGCTAACAA
>ltr-1_family-159#LTR/Unknown [ Type=INT, Final Multiple Alignment Size = 1 ]
TGTTGGGGACTTGTTCTTAACTTCGCCTATAAATTAAGAACAAGGCAACA
CAGAAATTGTTAAACGTAAAAGTCCTTCATCCTTCGAAGCATTATCTCCC
TTGGGATATAATGAATTCCGGACGAAGGTTATGAAGGACATACCTTCATA
AGCACAACAAATAATGAAGAAGGATTTACATAAAATATGAAAAATAATAT
AAGCATCTGATTATTATTATTAACTCATTTCTATTTTATTATTATAAAAA
TGATAACAAATTACAAATGTACCTTCGGCTTGAAGGAAAGCAAAAGTACC
AGCGTGGCGCAAAAGCAAATGCCCAATGCGTGGTTACAAGAGCGTGTCTA
TAGTGCCGGGACACTGTTCACCTATTTATATGCACAGGATGCAATCTGCG
CAAAATTACATTTATGCCCTTCTCAATCGACTACAATAATGACACAAAAC
AACATGAGTCTTTAAGTCAATTCATCTCTAAGTCGGTTCGACCCTTCATC
TTGAGATTTGTCTTTATGTCGAAGCTTCATAAATAATAGCTTCGGCGCTT
GCTTCTGAGAAGACCTTTCGAAGGTGTTCTTTTTTAGGATCTTCGGCTAC
GAAGCATACCCCCAACA
>ltr-1_family-160#LTR/Unknown [ Type=INT, Final Multiple Alignment Size = 1 ]
TGGCCTGACGCGCGCGACTTGGCCATCTCGTGGTGCCCCTGGCCCCGATC
AGTGCGGCCTGGCATGCGCTAGTGCTCGCGCGATGAACGCGGCCAGCTCG
ACTGACGATCGTTCCTATTAATCAATACTATTACTTACTTGACTTAATTT
TCATCTTACGAGTAGAACGCCGACGAATCACGTTAATGGTTTAGCCCTTT
TATATATATAGTAAGAACACCACTTGTACGTTCACAATAGTAACCTGACT
TGCCTCGACGCATGCTTTCACAAGTTATGTAATTACTTGTTCATTCAATA
AGCAATTTGATAGAGACTGGCTTATGTGTAATTAGATCTCCTCACGTGTT
TTAACTTGATAAGATATGAATGTGTTGTCAAGCCGGAAGTTCCTTTGCAT
AACACGTGTGGTCTCACGCGTCGTCGCTTGCCATCCCGCTAACACTAGTT
TGGCGTGATCGTAAGCGTGA
>ltr-1_family-17#LTR/Unknown [ Type=INT, Final Multiple Alignment Size = 1 ]
TGTTGGGACTATGCTTCGTCGCCGAAGGTCTTGTAGGAAGAAGCAGCTTT
CGGCTGAAGCTGTATTGGCAATTGCATCATTCGGGAATCAATCTTTGCCA
AGGCAGAGGTATAACTGTATTCAATAATTAAATATACTGAGTAAATATAA
TATGATTTATAATTCATTTACCTTTGATATTTTTTATTTTATGTTACTTA
ATACAATTCGATTACGAAGATTTAACTTTCGTAACTGTATTGTCATCAAC
CTTCGTCCAAGATCCATTATCCTCAAGGGAATAATGCCTCATGGATGAAG
GACATTAACATTTAACATTTTATGTTGCCTTGTTCTTAATTCATAGCATT
TGAGAACAAGTCCCCAACA
>ltr-1_family-161#LTR/Unknown [ Type=INT, Final Multiple Alignment Size = 1 ]
TATTAACTGTTCATATAATCTTAGTTTGTTTCCCAAAGCTACACTCAAAA
CTTCAAAAGACACAAAAGAGATGGTTAGTGCTATTTGGTGGCTAGATGTT
CTCGGTGATGGCTGAATAATACAATGAAACACTCAAATTAGCTAAAATTG
TGTTTGCAAGGACCACAATCATGCCTCTATGATGGGAAAGAATAGGCAAC
ATAATAGATTATGTCAATGTCGAAGAGCAACAGGGTCGTGATGACGATAA
TCCACTTGAAACCACTCAAAAAAGATAAGAAAAAAGGAAAGCCCTATACC
TATTGTTTGAGCATAA
>ltr-1_family-162#LTR/Unknown [ Type=INT, Final Multiple Alignment Size = 1 ]
TATAACCCTAGTAAAATGAAATTTGTAGTTATTTTGGTGTAGGAGTAAAT
GTCGATGTGATTGTAGTTTTTTTCTCTTTTTGATACAGATAGAGAGAGAT
TCGTAAAAATTCTAAATATAAACTGCGCGCGTCCGTTTGATGGTGACCTG
CATGGTCCACTAGCAAAATTAAGGAATCTTGTCCGCATTTCGATCGATAT
CTACTCGATCCTATATTCACCATATTACGTATGTAGGGATAAATGTCAGG
TTACATACGTACGGATTCATGTCTCCGACCGAATGGAGTTTTGCAGAAAC
GATACACACTAGCTGAACCAAATGAAATTTGAGCTCGACTTTGTACATTA
GCACGCACACATTTCAGCTTTA
>ltr-1_family-163#LTR/Unknown [ Type=INT, Final Multiple Alignment Size = 1 ]
ACGCGTATCACTGCCTCTGTCATATGGGACCACCTAGTCATTTGCTTCTC
CCAGCCACCACCACGACCGAATCGCAACAAAAGAATCCGAGTCCTCGCCG
CGGTCTTCGCTGGCCGCGCGCTGGCATAACCACCTCCCTGAAAGTCATGG
GCATCATCTGGGTGTCGATTGGTCCATCCCTCGATACATATAAGCCCTAG
CCGCTGCCCTAGGTCTCTTCAATTCACCGGAACAGAGAGAAATTGGGGGA
AATACTAGCACGGTGCTCGGGTCGTCGTCGATGTCCGTCCTGCGCCTTAT
TCCAGTTTGTGGGGCTGGCTAGGAAACTCCATGGTGGCACTAGGGATCGA
TCTACGTCAAGCGCCTGCGGGGAGACGATCCTGTGCCAGCGTAATTTGTT
GTCGCCATCCCTTGACGTCGTGGATTCACCG
>ltr-1_family-164#LTR/Unknown [ Type=INT, Final Multiple Alignment Size = 2 ]
TGTTAGGNAATAGAATATGCCGCAGCTCCTTACCATATGCTGTGGCATAT
CNTAGCCATAATCAGCAGATTAGTTGCTATAGNTAGCAGATGTAAATCAG
GGATAGAATCCTAGCTGCCATAGNCAGCAGATGCAAATCAGGGATTAGTT
GCTANANNTAGCAGATGTAAACCAGGGATAAATCAGGGGAATTATCCCTG
CCNTGTAAAGCAAGGCCAGCCGGCCCTATATAATAGAAGGCGCCCCCCTC
CNATTGAGGTGTGGCCAATTGCCCCNAACCCTGNTCCTCTACA
>ltr-1_family-165#LTR/Unknown [ Type=INT, Final Multiple Alignment Size = 1 ]
TGTTGGGGCGAAGGCAAACTCGCTTCCCTTCGCTCTACGACTTTGTCTTC
TCATCGCGCAGACGAAGGCCACATTCACAGAACACATCATAACAAGCCGA
AGGCGCCGACCGAACGAAGACCAGTGCAGTCCCCTTTGCTCTCGTGTTGC
AAGACAAAGGTCTTGCCGAAATCTGTGGGCCTCCCACATTGTCACCACCA
GGAGAGGCCCATGTGGGATTCGGCCCATGGTGATGGGCCACACGAGGACA
AGCGTGATAAGGGTCATGTCTGTAATGAGGTTTTCCTTAATGACTATCTG
TAACCTCCCCTCGTGGGAATATTCTAGGGATAAACCGGGTACTCGAGGGT
GTAAACGTCTTTGACAGGGACAGGCGACCGCTCGAGTACCTATAAATACC
CCCGTACAGTGCCCATACACGGGAGATTAACAAAGCTTTTGGCGTTCCGT
GCTGAACCTTGCAAACACACTTTCCACTACCTCGTTGGATTAACTTGCCC
AGGCAGGCAGGTTCCCAACA
>ltr-1_family-166#LTR/Unknown [ Type=INT, Final Multiple Alignment Size = 1 ]
TGTTGAATGCAATTTTTGTGGAGCTGTTAGAGCAGGAGATATCCAGAGCC
ACCTGCCAGAAGAAAGCAGAGGAAGAAAAAAACAAAACAAATTATTAGTC
GGTGTATGGATATACAGTGATATACGGCCAGAAAAAGTGGAAGAAGAGCA
CCCGTACAAGCATCTACGGATGACCAAATTGGCATGGCCACAAGCACGGA
AGTTTATTAGGATTATTATTCATTTAGATTAAATTAGTTCCTATTTTCTA
GAGTAAGTCAGTTTTATGTTTGGTCAGGGATAAACTAGAAAGTGAAGTTG
TTTAGATATTTATGGAGTCGGTTCCTATTTTCTAGGGTGAGTCGGTTGTA
GATGGATTATAAAGCCTTATTGTAATAATGCAGAGAGGGCAAGACCTACA
GTTATCATTTCATTTAATCTAGTATCTATTATCTTCATTCCTCTTTGGTG
CTTTGCCGAGAAAAGCATTCGAGTTTCTCTGCGAAAGTGAGATCAACGCC
TGCTGCTCAACCAATTTCTGGTGGCAACAGACGCCTGCTGCTCAACCAAT
TTCTGGTAGCAACA
>ltr-1_family-167#LTR/Unknown [ Type=INT, Final Multiple Alignment Size = 2 ]
TGTTGGGCCTGTGCTTCGTCGCCGAAGGTCTTNTAGGAAGAAGCGGCCCT
CGGNTGAAGCTGTTTGTGTAAGATGGCCGAAGGTTCCTCTTCGTGAAGCT
TCGGCATTACAAACCGACTTAAAGATAGAATGACCTTTTAGTCCATAAAG
GTCTGAGTCAATGTTGTAAGCTTTCATAAGGGGCATACTTGTAATCCCTC
ACAGGCTGCGCCCTGTGCCTATAAATAGTGAACAGTATTCCNCTACTGTT
CANNCATTTTTTCNNNTGNCTGCGATCGCATCNCTCGGAANTCTANTCTT
TGCCAAGGCAGAGGTATNACTGTATTCGATGGCCNAATATACCAAGTAAA
TGCAATGTGGTTCNTTTATGACTCGTTTACCTTTGNCATTCTATAATTTT
TACTGNNATTTTATACAATCTATTAAACTACAATTACGGAGACCCGANCT
TCGTAATCGTGCCGTCATCAACCTTCGTCCAGGGTCCATTAATCCTCAAA
GGGAGTAATGCTTCGTTGGACGAAGGACATTTGACATTTAACACTTTATG
TTGCCTTGTTCTTAATTCNNAGCATTTGAGAACAAGTCCCCAACA
>ltr-1_family-168#LTR/Gypsy [ Type=INT, Final Multiple Alignment Size = 1 ]
TGTGCAGATTTTGGCTCTGTGATTTTGTCCTGAGTCAAACTTTATCCTTT
GGCAAGTATGCATAAATTCTAAGAACATATCTCACTAAAATCTGCACATG
TTTCAATTTTCAAATAATTCTGTGATATATTCTTTTCCATATTCACGCCT
CCCTTTGTATTCGAAGTAAAGAATGATTAAGTTTTCTTTTGTTTGTTTCA
ATCTTCTGTGTTATTCATCTGTTTTGGTACCATTATCTGTGTATACTGTT
CCTGGTATGTTTTTCTGTGATGGTTGTTGTTGGTGTTTAGCATTCTCAAG
AACAAACAATCACAGGGTCAAGACTGTTTCATCTGCAAAAAAGGAGGGCA
TATGGCGAAGGATTGCCCTGATAAGCACAAGAGGAATGATCATCAATCCA
CATTCTGTATAAGATGTGGAGAAACAGGTCATGATATGTTTGGATGTGCC
AATGATTACCCACCAGATGATATCGAGGTAGCGCTTCTTTGCCTTGTTTA
AGCTAATTTGTTAGCTTGCTGCCATAGTGGGATTTTTGTTTGTTAGCTTG
TTTTCCAGTCTCTGTTTCCCTCTAGTGTTGTGTGAAGAAAAATGCATACA
CAGAAATTAAACACGAGCTAATTTTTATGCATTTCTTTTTGGG
>ltr-1_family-169#LTR/Unknown [ Type=INT, Final Multiple Alignment Size = 1 ]
TGATACCGATGCATTTGTAGGAAAGGTATACCAGAGAAGGAATCGCCAGG
AATAAAGGAAACATCAGATAAGGAATAAAAGAGACAACAGATAAGTTTCT
ATATTTAGTCAGTCAGCATATAAGGAATAAAAGAGACAGCAGATAAGTTT
CTATATTTAGTCAGTCTGTTTTCTAGCAAGTTGAGAGTGATATGATTTGT
TTCTATATTAACCTGGGCTCAGTCTATAAGAGACCAGGGGTAGCTTGTAC
TAGGGATTATCAAAAGAAGAAATAAATCTCCTAGTCTTAGGAGGTTACCT
GGGGCGCACTGGAGGAACTCTCCAGCGTCCAGAACGCCACCAGGAATCCT
CCTCCCCCTTCCCACTCCTATTTCCTGCGTTCTTGTCCACAACCTCCTAC
TGAGCCTCCATCGAAAGCAGGGAGTCCGCATCA
>ltr-1_family-170#LTR/Unknown [ Type=INT, Final Multiple Alignment Size = 1 ]
TGTTGGTCACTTGTTATCAAATGCTATGAATCAAGAACAAGACAACACAA
TTGTTAAGTATTAAGGACCTTCGTCTTCCAAAGCATTGTCTCTCAATGGA
CACAATGACCATTAGACGAAGGTCTTGAAGGGCATGCCTTCATCATTTTT
TATAGATAAACAAGGATGCAAAGAGATGAGGATAACAAGTATATCTCATT
AATTCATTTGTATTTGCAGTCTATATAACATGTATGGATATCAACATAAT
TTATATTACATTGATATACCTTCGACTTGCTGGAAGGTGTTGATGCGTGA
GAGATTACAAATCAGCGTGAACAGTACGGTGCTACTGTTCATCTATTTAT
AAGCAATGGACGCACCCCGGGTAAAAGTACATTTATGTCCATAACATTTA
CTTATTATCGTAACATAAATCATTAAGGACTATGTAATCTTTTTCCCTTT
CGGTCAACATCATCATCAGTCTTCATCACCATTATGAGCCGAAGCTGTCA
CTTTGGCAATAGCTTCGGCTTTTATTCTTATCATCCTTAGATCATATCTT
CATCTCATACGCCTTCATTATGGGGGAAAGACTTCCATCCTGAAGACAAA
GCTCCCTGTAATAATCCATGTCATGCTGAAAACATATGGTTAGTCATGTT
TTTAAGGACCTTCAGAAGAGGAAGGCCCCCAACA
>ltr-1_family-18#LTR/Unknown [ Type=INT, Final Multiple Alignment Size = 1 ]
TGTTGGGGACTTGTTCTCAAATGCTATGAGTCAAGAACAAGACAACAGAA
AATGTTAAATGTTAATATCCTTCGTCCTTCGAAGCATTATTCCCCCAAGG
ATATAATGATTTTTGGACGAAGGTTATGAAGGACGCACCTTCATCAGCAT
AAAATATAATAATAAAGAAGAAAACATATGAAACATGAAGATAACATAAA
CAGTTGTGTACTATTGTCGACTTATTTTCATTTTATTATAATGAAAATAT
AAAAATGATATTAAATCATAAATGTACCTTCAGCTCGTGAGAAGATAAAA
TTACAAGTGTGACGAGAGGACCTTCGGAAGCCGAAGTCCCCCAACA
>ltr-1_family-171#LTR/Unknown [ Type=INT, Final Multiple Alignment Size = 1 ]
TGTGGGCATCACTGAAGGGCAGCAAGGCATTGGCCGGGACAAGTCTGGAG
ATAATGAAGAACATGACACCAGAGAAGCTGATGCTGAAGAAGAACGCGGA
ACAGGAGATGGAGCGAGGCGCCGTTCGAGTCGTCTGAAGCAGGCCAGTAC
TAAAGTAACTGGGCCGTGGTGGGTGAATTAAGCCCATGTAAGAGAGTATA
TGTAAGCGGTGAGAGAAAGGAAGGGTATGGAGAAAACTGAACTCTGTAAT
TCCTTTCCTCTTCCCCAAGGCCAACTACTTCAGCCGCCACTCTGCTCTAC
TTCTCCGTTATTCTCGTTCTTATTCTCTGTGGAGTGATCGGAGTTGCTAA
CA
>ltr-1_family-172#LTR/Unknown [ Type=INT, Final Multiple Alignment Size = 1 ]
TGTTGGGGATTTGCTCTCAAATGCTATGAATTAAGAACAAGGCAACATAA
AATGTCAAGTATTAATGCCCTTCGTCCGCTGAAGCATTATTTCCCCAAGG
ATTTAATGAACTTCGGACGAAGACCATGAGCAGAATATTACGAAGGTTAT
ACCTTCGTAATCAAAATTACAAAGATAATACAAAGTAATATACAATGTGA
AACATTAAAGATGAATATATCGGAAATAAGTGACATTATTCACATATCTT
ATCATACGAATTTAAGATGCTTGAACATAATGTTTTATGAACATTTATAC
CTCTGCCTTGACAAATAATAATTCCCGAGTGAAGCATTTGCAATTACAAG
AATGCGTGAACAGTAAAGGAATACTGTTCACTATTTATAGGCACAAGACA
CGGCCCGTGAGGAATTACAATCATACCCCTCATAAAAATTTACAACAATG
ACTCGGACTCTTATGGACTAAAAAGTCATTCTATCTTTAAGTCGGTTTGT
AATTCCGAAGCTTCACGAAGTGGCACCTTCGGCATCGCGTACAAGCAGCT
TCAGCCGAAGCTGTTTCTTTCTACAGGACCTTCGGCGATGAAGCATGGTC
CCAACA
>ltr-1_family-173#LTR/Unknown [ Type=INT, Final Multiple Alignment Size = 1 ]
TACCCAACTTGTAAAAATTCATATAAAAGGAGAAAAATTATTTCCTTTAT
GTATATGTGTATATTGTATCTACTTATCATCACATGTGAATACCATATTT
AAAGACGAATAACTAATAAAAAGTTATGACACTAAAATATGCATCATGCT
GGGTTTTTATTTTGTGTGCATCTTGTGACAATATAAAAAAAATCATATGA
AAATAAATATATTAAAGTTCCAAAGTGTAAATTGGAATATAAAAGAAAAT
CTAGAATATAGAAGTGGAGAAAGAGAAAAGAATGCATATACAAAAATAAA
TATTATAAATAAAGGTAATAATAGTGTGTGCAAAATTATACTCTAAGTCT
GAGGAAGCTTTACCATAGGGTAAATTTGAATTTTAAATCTTGAATTCCAA
ACTCAAAAGGAAAACAAAACAAAATATAAAATAAAAAGAATAAATGGGGA
GAAGCTTACCCAGGCCCAAACCTCACCTTTCGGCCCATCTCCTGTTCCCT
TAGCCGCGCGACC
>ltr-1_family-174#LTR/Unknown [ Type=INT, Final Multiple Alignment Size = 1 ]
GTTGAAATACCTAATGTTGGCACAGTATCTTGAAAGCTCGCAGGTGTTGT
GGGTGCTAGTTAAATAAATGCTTCCGCAAAAACTTGTCACTTCGGTGAAA
GCTGCTTGGAGTTATTTGGGGCCTGCATGCCACCCTTATTGTAATAACTC
TATAGACTCCAATCTATGTTAAGAACTCTGTGGAATGTTGTAACACTTGA
TGCAGCAACCATTAATTCAGTACGATCTTGGTTGCGAAGGAAAAGTTTCG
AAATCCTTCGTGATTTTACTAGACCCTAGGTTTATGTGGGCTCAAGTGTG
AGGTAATCACTATGAGGCAAGTGGTTTGCATACTTGATTTCTTATAAATC
TGGTCAAGTCGCCACAGTCGACATC
>ltr-1_family-175#LTR/Unknown [ Type=INT, Final Multiple Alignment Size = 1 ]
TGTCAGCGACTACACCGAAGAAGAGAAGCAAGACAAGGGTACTAGTACCA
GAGACGTCGGCCAAGAGGTGGACCAGGGAGATGGCGCGCGTGGGCCGAGA
GGAGAACAACTCAGGAGAAGCCAGCGAGTGCTGCGGCCCAACAAGCGCTT
CACTGGTGAGGAATGGCGACGGTGAGGGTAGGCCCATGGGGCAGTGCGAG
ACGTAACCTGTAAATAATCCTGGTAGTTGTGCGGGGAGAGACAGAGGATA
TACGAACTCGGAACCGGCTGTGTCCGGAGGCTGGCGGCTGGCGGCGCGCC
GTGTAAAGAACCTATAGCTACCTTCAATTCTGAGAGCTTCGAGAGAGGCG
ACGGGTGCGGGGAGCGGCGCCCAACTCCTCCCCATATCAGTTGTCTTACA

>ltr-1_family-176#LTR/Unknown [ Type=INT, Final Multiple Alignment Size = 2 ]
TGTTGGTGCCTTTTTGGTCACCAAACACTATAATGAACCGCTTGGTAGTA
CTTGGCACCTTTAGATGATGTAGGGCCAAATAAAGTGGTTATCCTAAATA
TGGGGCAACACCTCTATGATGGTCACCACCTNTTTCGGGCGCCAAACACT
GCAACGAACCGCTATGGCNNTACTCGTGATGAGCAATACCTTGGGTTCGG
CTCCGCGAGGTGAACAGTGGTGGCGGCCTGCGACAGGTCGCCGGGTCGCC
TGGTAGTGCCCTCTGCGGCGGCGCGGACNGTCCGCGGCCTNNGGCCGGAC
GGTCCGCGACCTGGGCGCAGGAGCGGTGTCTTCCCTGCGTCACACCGGAC
GGTCCGCAGCTCTGGGTCGGACGGTCCGCGGCCTGGCGATAGGGTCGTCT
TCCTCCTCNTTGCTGGAATCTAGATCTCGTCCCCTGGGGGAAAAGATCTT
AAGGTGCTCCGGGTCGACAGGTCACCCGGGGCGTCCCCAGACGACGTGGA
GTCGCCTAGGAATTAAGAGATCAANTCGAGGAAGAGGTCTCGGGTGGACA
ACTAGATCTTGCCCCCCGGGAGGGGTGAGATCCTAGGGTCGTCTTGGGAT
CGGCAGGCCACCCGAGACGGATCTAGACGACGTAGAGTCGANTAGGGGTG
GAGGTGGATATGCNGAAGGCTACAACTAGAACTATGCTACATCTACTCCT
AGGGCAGGAAAAGTAAGTAAGGTAATTGGTTCGATTGGAATGTGTTCGGG
GGTTCTCAATCGGCCGTACCCCTTTATATTTATAGGGGAGGAGGTCTGGA
CCTTTTCCTAAGAGATAGCCAACAAACTCCCACGTGNTTAGATGGATAAC
CACGCACGAGATAAGGATAAACATCCGAGTTAATCTAATCTCGGGACACG
CGGACCGTCCGGGCCCATGGGCCGGACCGTCCGCTCATTTTGGTGTCCAA
CA
>ltr-1_family-177#LTR/Unknown [ Type=INT, Final Multiple Alignment Size = 1 ]
TGGATCCAATCTACACATCGGTGAATCTGGGTCGGTCTGGTCTTATGGCA
TTGACTTGGACTCAGACTCTACTTTGCCACGATCGAACTTGGACTCAAAC
TTAGGTCCGACTCAGACTTAGACTCTAGCCTCATACTACTTTGGAGATCG
CTTCGTGTTGATGGTGGATTCCGAGCACCAAGATGGTCACCTCCCTGACC
ATACAATTAACGATGTTGATGCAGTGGTCTGAAGTCGGAGGAACCAAGCC
CTCTCTTCCCCATTGACCCTTGAAATGAGCCTTGCATATTTAATCATACT
AGTTTTCCTATGCTGGATGTTGGGCCCCAAGACAGTCTGCGGGTAGCCTC
ATAGAGATAGGTTCGAGTATGGTGTATCTATGGCCCCCGACGCGTAAAAT
CTTACACCCTTATTGAAATATTGTAGGGACAAATGCCTAAAATAACTTTC
AATAAAGATTTTATTTTCAAAGTTATTCTCTCTAAAATGAATAAAGAAGA
GTAAATATAAAAGTGTGTGTGTATATATATATTGTAAACTATTT
>ltr-1_family-178#LTR/Unknown [ Type=INT, Final Multiple Alignment Size = 1 ]
TGTTGGGGGTCTCCTTTTCTGCCGAAGGTCCTCAAGACGGAGAAACCGCC
TACAACCAATGGGACTAAGTGTCGAAGCTGCAACAAGCATGAGCGAAGTG
CCGAAGGATTACAACTTCGGCTCAAGGTGGTTACGAAGGTCAAACACGAT
GTTAAGCTAAAGAGAAAAAGACTTGTTAATCCCTGATGTTTGTATTAGGA
TTATGTGTATATGTCAGGCTCATAAATGTACTTTTGCTTGGGCTGCGTAC
CATGCCTATAAATAGATGAACAATACCCTCGCACTGTTCACGCTGGATTA
GAATTGCACTCTCGCTTTTGCCTTCAAGCAAGCCGAAGGTACAAATGTAA
TATACATTGTGTATCACTTTATCAATATGTGATATGGATCTAAATGTTAT
TTAACATTTGATATGAAACGAATAATCAACATAATGTTACATCTGTAACT
ACATTTTATATTTATGAATGATGGAGACTCGTTCTTCATGACCTTCGTCC
GAGATCCATTATGCCCGAAAGGAAATAATGTTTCGAAGGATGAAGGTCTT
TAATGTTTGACAATTGTGTTGCCTTGTTTTATGATTCAGTAATCAAAAAC
AAGAGACCAACA
>ltr-1_family-179#LTR/Unknown [ Type=INT, Final Multiple Alignment Size = 1 ]
TGTCACAGGACTGGACACAAACCTGAAGCCGGAGAAACCAAGACGGGAGA
GAAGGCCCAACAGGAAATGGGCTGGACCAGAATGGGCCAAATGACACGTG
AAGTGGTGCCTGGGGAGCAGTCCTGGTTTTTAGCCAGCCAGGGGAAGAGT
AGGGTTTTTGGGTTGGAACTGAAGTCTGAATACCGGCTGCGTCCGGCGAT
CTGGTGAGAGAGAGCTAGGATCGATCTCTGTAATAGCGAATTCCCACCTG
TACTCTGGAAACCCCAGTTAAATTTGATCTTCGTGAGAGGAGGAGAGTAT
CGGGAATGGTGCTCGTTATCTCAGATTTGGTTCCTGGTGTGTTCTGGCGG
TGGAGAGTTTATTCTGCAGTGTCAAGGGTCTTACA
>ltr-1_family-180#LTR/Unknown [ Type=INT, Final Multiple Alignment Size = 1 ]
TGTCATGCCTGGTAAGGATGGGAAGGCGTCTACCAGTGATGTTGGCGGGA
AGGTGTGAGAGTAGTGTTGATTCAATGGAGTGTCTGGATCGTGGGCCGTG
GGCCGGTTGAAGTTGTATCGAGTCTGATGGGTTGTAAGGCGTACTGGAGT
CTGTAATGGGCTAGCCATGGCTAACCATATATGCTGAACCAATGCCAGAT
GGCAGGAATATCGAATAACAGAAAGCAAAACCACTTCGTAACAAACTTAT
CTCGAGTTGCGTTGCGATTGCCGTGCCTCCGACGATCTCACGTCCCGGCG
GTGGCTCGCCGGCGGCCACGGGGCGTCACA
>ltr-1_family-19#LTR/Unknown [ Type=INT, Final Multiple Alignment Size = 1 ]
TGTTGGGGTGAAGGCGAAGACGCCACCCTTCGCTCCAGTAACGAGAATGT
TGGGGCGAAGACGAGGATGCTACCCTTCGCTCCAGGTCTTCGTCACCTCA
CCACCCTTCGCTCCAGGTCTTCGTCACCTCGCTTCACCAATGGAAGCAAG
ACGACCGGCACGGCCCTCCCTTCGACCTCCAAACTGTCAAGGGCATAAGC
GTCCTTACATCGGGACGTTGGACACTCGGGCATCTATAAATACCCCCGTA
CAGTGCCCTTGAGAGGCGGATTAACAGAGCAATCGCCATCTTGAGTTAAA
CCTTGCTTGTGTTCTTTCCACTCCCCCGTTGGATCAACTTGCTCAGGAGC
GCAAGTTCCAACA
>ltr-1_family-181#LTR/Unknown [ Type=INT, Final Multiple Alignment Size = 1 ]
TGAGGGTCGTGGATTGTAACAAGTGGGTCCCATTGGCTAGCACTATCTTC
GTTTCCGTCGTCAACTCTGGACCGAAGCTTGCGGCAACGGAATCCCATGG
ATTTCGCGTACCTTGCACCAACCTGGTTTCATCCCTATCGATCGGGTCCC
GATACCCCACCTCCGTCCGCGCCAACTAAAAGCCACCGCGGATACCTTGG
GAGCAGGGTGCCCCGCCGAGAGAGAGAGTTGAGAGCTGGGAGCGCCATCA
TCGTCGTCCCTATCCACAACTGAGGTTTGGAGGTCTGCGACGAGTCCGGA
AGCTTCATGCGCTTGCCGGTGAAACGC
>ltr-1_family-182#LTR/Unknown [ Type=INT, Final Multiple Alignment Size = 1 ]
TGTTAGCACCTCAACAGCACCCGTCGAGCAGGCAGCTGAGACAGTGGACG
CGGAGCCAATGGGCCGTCGAGAGAGAAGGCCCAATGTCCGTTATGCCGGC
CCAGAGTGGCGGCTGTAATAGGCGAGAGTGTGCGTGGGTGTGGCAGGAAA
GAACATAGTATTGTTACATTTCGTATTCTGTACTAAGTAGCTACTTTCCT
CCACCCAAAAACCCTCTGTTCCTACCCTTCTTCTACCTCGCGACACCGTC
ACACACGGTGGCTGCTAACA
>ltr-1_family-183#LTR/Unknown [ Type=INT, Final Multiple Alignment Size = 1 ]
ATCCACCCGGGATTCTCGCGCCAGATCTGAGCTCCCAGCTTGGGACCGAT
GTATGGGATTATAAAGCCGCGGTAATCGCTTCCCATCTCACCTATGCCGT
ACCAGGGGCCACCATTGACGGGGGATGCGCCACCGCGCCTGTGACTCGCC
TGTGCCTGCTCTCAGCTTTTGGCGGGGGAAATCACCTACCGGAGCTACTG
GGCGCGCCTCTCCGTGGCGGCAAATCTCAGCGTGGGAGACTTCGGTGAGC
CTTTTCTTTTCTGTTCTACTGCAATCCTAGGATCCGAAAGCGTCTTGTGG
CATCTGATTTGGGATTCCAAATCGCCGCCGTTGTCTGGCGACGGCGCCGC
CGCGGCTGGCGAGTGCCACCATGTCTGGCTAACCACGGGCGAAGATCCTG
GGCGCCGCCGTGTGGAACATTGCCGGTGACTGCCACTCCGGCTGCTC
>ltr-1_family-184#LTR/Unknown [ Type=INT, Final Multiple Alignment Size = 1 ]
TGATGAGGACATCACTATCATTGATACAACCATACCAGTGACCACTTCAC
CATTCGTAGCTAATCAAGGACCAATGACACAAGCCCGTGCACGTAAACTT
AATTATCAGGTGAACTCGTTCCTTGCTATTGAAGCCAATTCTTCTTTAAA
TGAGGTACTAAAGCCTTGCGATGACTTTATTATGCTCAGGTGTTTGGGAG
GTGAACCATCTTGGACAGGAGAAGGCAACAAGGCAATAAAGGCTGCTGCA
CCCGAGAGGATTTCGTAACAGCGTCAAGTACAAGTTTAAATGGGGCATAT
CTTCCAACTTCCAAGGCCGTTTAATGCAAATAAATACTTGTTGGAAAGCT
CCCTTCATCTACTTGCTGGTGGATCAAGAATTAATGGGAGACTACACCCG
AGGCGTCCAGGAACTGCCGAGGGAACTTCATGACTCCACCAGAATTCCTT
CTATCTATTTCTCTATTTAAGCAACTAGCAGCCACCAAAGAACTTGGGTT
TTGTTTGATGTAAGTTTAGCCTTTGCTACTTCCTTGTAAACACGTGTGTC
GGCTAGACCACCCGAATACTTGAAACGGGACCCCAACTTTATCATATCCG
TGCGTGTTTGCTTGTTATCTTGTTCTTGCTTGTTCTCGATTGCTTGCAGG
TTCAAGGCTGTTCTTGGCACGGCAAGAGCAGCAACAACAGGAGCCGGTGT
AACTATCGCTAAGGCGCAGCACCCTTGTGGTTGTTGTAGTCGGATAGCAC
AACGTCGACCTCCACCCCAAATCGTAGTTATCAGAAGACGGTGTACCTGT
CGCTCAAGGCGCCACACCATCTTGGTTGAGGTAGTCGGGCAGCCAACGTC
GTTCTCCAACAAGTTTTCCACCTCCATCATCTCTCATCGAAAGATCGGGC
ACCCTTCTACCTGTTGGGTTCATCA
>ltr-1_family-185#LTR/Unknown [ Type=INT, Final Multiple Alignment Size = 1 ]
TGTCAGCAATGCACGATCGCTGGGCCTCGACACAGCCACCAGCACGGACC
CAGTCTCGCCTCTGCGTCTGGTGGGCCGCAGAGCCAAAAGGCCGAACACT
CTGTATTCGGGTCCGGAGTGGACCGTGTAAGGGAAGGGGTATTAAAGCTT
ACCCAGGAAGTCTGTAAGGGATATGGAAAAACGGATGTCGAACTCCAGTT
AAACCCTTCTTCCTCGCCTATCTCCTTCTTCCTCAAGTAGTTCGTCTCCC
GATCTAGAGTAGGCTGCTAACA
>ltr-1_family-186#LTR/Unknown [ Type=INT, Final Multiple Alignment Size = 1 ]
TGTCAGCGTACCGGTGGATGGAGATGCAAGCGCCAGTGCGGGAGAGAGAT
GGGGACTGGAGCCAGGTGTGCGCGTTGATGGGCCTAGGAGAAGCCAACGG
GTGACACAGCCCAACGTCCGGCTGTCGGGCCATGAATGGGTGAAATGATT
TAGGCCCAGATGGTTTAGGAGCTAGCAGAGAGAAAATATACACTGCCATG
GAGAGGAGGAAAGGATCGGACTGGAACTTGGAACTGGATCCGGCTGCGTC
CGGCGAACCGACGGAGTGCCGTCGTGTAATCCCCATACTTACTGCTACCT
CCATAAACTTTGAGAGAGGATCTGAGCGCCGGGAGCGGTGCTCGACTCAT
TCCCAACCGCGTGCTCTAACA
>ltr-1_family-187#LTR/Unknown [ Type=INT, Final Multiple Alignment Size = 1 ]
CACCGCATCTTGAGCATTGTGATCCTTTCAGAGGTGCTAAAGTTTAGCAA
TTTACTTGTGTTTGGATAGCAGTGCTAAGTATATTGGATAATAGGGCTTA
TATGGTCTCAGCAGGTTAAGAATCAGGCTTCCTGAATACTATCTAGGCAC
CACCACATAGACAACCAATCAAGCCCTTAATATCTCGAGTCAGTAGCTAG
TCGTTTAAGTTATATGCTTCATGAGACTCGAGAGAATGAAGCCACGACTT
CCAATGTTAGAATAATAGAATCTAAGCAT
>ltr-1_family-188#LTR/Unknown [ Type=INT, Final Multiple Alignment Size = 1 ]
TGTTACACATGCAGCAGGCGCCAGCACTGATGACGGTGTGGAGATGGCAG
GGGAGGAAGACGTCCAGGAGCTGGCGGATGTGGAATAGGAGGTGTAAGGC
TTGATGTGGGCCGTATGGGCCGTTGTAATGGGAACATTGATATGGGCCGA
CGTTGGGACACGGGTATAACTCTTGTGTGCGTGATGAAACTGGCAGAAAG
AAAATAATACGAACAGAAATCCCACCTACCTCGCTGTTGTCTCGATTGAC
GGCGGCAGCGATTGCTCACGTCCCGGTTGTCTTACCGCCGGTGGCCACGG
GCCGTAACA
>ltr-1_family-189#LTR/Unknown [ Type=INT, Final Multiple Alignment Size = 1 ]
TGTTGGGGACTTGTTCTCAAACGCTATGAATTAAGAACAAGGCAACATAG
AATGTTAAATATTAATGTCCTTCGTCCGCTGAAACATTATTTCCCCAGGG
ATTTAATGAACTTCGGACGAAGGTTATAACGACACAATTACGAAGGTTAT
ATCTTCGTAATTGAACTCTTAAAGATAATGTAAAATAACACGAGTCATAA
TGTATTAAAGACAAGTTAATTAGAGTTAAACAACATCATCTACATATTCA
AATATAATGTTTAGGTACATTTATACCTCTGCCTTGGTAAGGAATAATTT
CCGAGTGATGTGATCACGATTATCAGAATGCGTGAATAGTAAAGGAATAC
TGTTCACTATTTATAGACACAGGACACAACCCGTGAGCAATTACAATCAT
ACCCCTCATAAAAGTTTACAACAACGACTCAAACTCTTATGGACTGAAAG
GACATTCTATCTTTAAGTCGGTTTGTAATTCCGAAGCTTCATGAACGGCA
CCCTTCGTCATCATGTACAGACAGCTTCAGCCGAAGCTGTTTTTTCCTGC
AGGACCTTCGGCGACGAAGCATGGTCCCAACA
>ltr-1_family-190#LTR/Unknown [ Type=INT, Final Multiple Alignment Size = 1 ]
TGTTGGGGGCCTTCCTCCTCCGAAGGTCCTCAAAAACATGACTAACCATA
TGTTTCTAGTGTGACATGGGTTATTTCAGAGGGGAGCTTCGGCTTCAGGA
TGAAGGTTTTCTCTTATGACAAGATGGAAATACAATCCGAAGGTGATGAA
AATGGACGACAAAGCTATAGCCAAAGAGCTTCGGCTTGAAGTGATGACGA
AGACTAAGTATGATGATGGACAAGAAGGGGCAAAGACTACTTAATCCCTA
ATACTTCATATTATGTTCATAGATGAATGTTAAGGGCATAAATGTATTTT
CACCCAGGCTGCGTCCTGTGCCTATAAATAGATGAACGGTAGCACCATAC
TAGGGACGCTGAATTGTGTTCACCCTCTTGCATCCCCGCCTTCGAGCAAG
CCGAAGGTATCAATGTAATATTAACATTGTTGATATTCATATATGTTTGA
TAGAATACAAGAATAAATGAATTATTAAGATATAGTTATCATATTTATTC
ATTCACATTCTTATCCTTGTATTGATATGATGAAGGTATGTCTTTCTTAA
CCTTCGTCTAAGAAGCATTATACACATAGGGAAATAATGCTTCGAAGGAC
TAAGGTCCTTAATGATTAACAATTGTGTTGCCTTGTTCTTGACTCACAAC
ATTTGAGAACAAGTGACCAACA
>ltr-1_family-20#LTR/Unknown [ Type=INT, Final Multiple Alignment Size = 1 ]
TGTTTGAACTTGAACTTGCTCTCCTGAGCAGGATGATCCAACGGGGGAAT
GACAATAATGCAAACAAGGTTTTAGCTCAGGAAGGCAATTGCTCTGTTAA
TCTAGCCTCTCAAGGGCACTGTGCGGGGGTATTTATAGGTGCCTGAGTGC
CCAGCGTCTTGGATTAAGGACGCATGTGCCCTCAAGCGCCCAGGTTATCC
CTGGAATATTCTTATAAAGCAGGGTTACATACTGTAATTACAGAGAAGCC
TTTACAAATTAGGCCCGTAATGCGCAGCAGCCACGAGAGATTGGCGAAGG
CATCGAGCGAAGGGTAGCGTCTTCGCCTTTGCCCTAACA
>ltr-1_family-191#LTR/Unknown [ Type=INT, Final Multiple Alignment Size = 1 ]
TGTCAGGATCGTGGATGGTGCCTAGGTAAGTAGTAGTGATTCAATATTAA
GCCAGCTGTATTCTGCTATCCTAGGAAATCTATGAGCTGTCATTTAGCTG
TCATTAGCTGTCATTAGAAGTATAGAAGAGAAGGGGATCGTGGCCTTGTG
CTAGTCGGCTATAAAAATACATTGTAACTCTGATGTACGGGCATGAAATG
AAATAACAGAAAGTTACCAGAACCACATACCTGTTCTCCTGGAAACTTAC
CAGGGTTCTAGCACCAGGAAGCTTGCTTCCACCAGATCTGTTGCTACTCA
CGGTGTTTGGCGGTGCTCCATCACCAACGGGTTGTGACA
>ltr-1_family-192#LTR/Unknown [ Type=INT, Final Multiple Alignment Size = 1 ]
TGTTGGGGGGCTTCCTCTTCCGAAGGTCCTCAAAAAACTTTACTAACATG
TTTTTCAGTATAACATAGACTGTTACAGGTGGCTTCGACTTTGAGATGAA
GGTGTGCGTAGTATGAAGGTGCAGTATGAACGAAGGACAAGCTAGCTCCT
AAGTTGTGGCTGAAGGAGCTTCGGCTCAGCACATTGACGATGGTGAAAGG
AGAAACCGACTTAAAGGGGAAAAGACTGCTTAGTCCTCGATAGCTTGCCT
TATGGTCAACATGAAAATGTCAAGGACATGAATGTAATTTCATCTAGGCT
GCGTCCTGTGCCTATAAATAGATGAACAGTAACACCATACGGTTCATGCT
GACTTGTAATCACTCTCGCGTCACCCCTGCTTTTTCACCTTCTGTCAAGC
CAAAGGTACAAATGTAATATAAATATTGTTGATGTTTATTCGTGTTTATA
TAAAATAAGAATATGAATAGTCTAATGATTTGAAATGATTATTCATATTC
CCTTTGTGTTTCATATGTCTCTGTTTACATTCTTGCTTACTGAAATGATG
AAGGTATGTCCTTCATAACCTTCGTCTGAAGATCATTATATCCTAAGGGA
GATAATGTTTAGAAGGACGAAGGACTCTAATCGTTAAGAATTGTGTTGCT
TTGTTCTTGGTATTTAGCATTCGAGAACAAGGACCAACA
>ltr-1_family-193#LTR/Unknown [ Type=INT, Final Multiple Alignment Size = 1 ]
TGTTGGCGACTTGTTCTCAAATACTAAGAATTAAGAACAAGGCAACACAG
AAAATGTTAAGTGTTAAAGTCCTTCGTCCTCCAAACGTTATATCCCTTCG
GGATATAAAGAATCTCGGACGAAGGTTACGAAGGACATACCTTCGTAAGC
ATAGTAGCAAAGAACGAAGTATTCATACAAATCATGAAGCATGAAATAAA
TATGTAAGTATTATCATAGAATAAGCTTTATTCTTATTATCATGAACGAA
TATAAATAACTTCAAATTACAAATGTACCTTCGATCTTGAAAGAAGGTAA
AACTAAAGTACAAGCGTGACGCAAAAGCAAATGCCAAGTCAGGTTCGCGT
GAACAGTACAGGGGTACTGTTCATCTATTTATAGACACAGGTCGCAGCCT
GTGACAAATTACAATTATGCCCCTTACAAAAGTTTTCAACATTGACTCAG
ATTATTATGGATAAAAAGGTCATTCTATCTCTATGTCGGTTTGTAATGCC
GAAGCTCCATAAAAGGAACCTTCGGCCGTTTCCTTGGGACGGCTTCAGCC
GAAGCTGCTTCTTCGCGTGGGACCTTCGGCGCACCGAAGCACGACCCCAA
CA
>ltr-1_family-194#LTR/Unknown [ Type=INT, Final Multiple Alignment Size = 1 ]
GTCATGTGGATCCTTCGGTGCGGCCGCAGCTGGCCAATTTTTTTAAGTAA
ACGTTAATCAAATAAACATATGCATCAGAAGCTTCGGTGTATTCTTATGC
ATATGATCACATAAAACACCATTTAACACTGTAGGCTGCAATATTGCAGT
GTAAATTTTAAAATATGAGATAAGATAAGTAGAATGCTGGATACAACCTT
ACAACTACAAACACCACATAACTACATCCTTCAAAAAAAAATAAAGATAC
ATCTGTGTCTGCCACCTCTCTGATCGCTGGTTCTGTTAGAAGTA
>ltr-1_family-195#LTR/Unknown [ Type=INT, Final Multiple Alignment Size = 1 ]
TGAAAGGGAATTAGGCTTACACCTAGTTCTTATATAATTTTGGTGGTTGA
ATTGCCCAACACAAATTATTGAACTAACTAGTTTGCTCTAGAATATACGT
TCTATAGGTGCCAAAGGTTCATCTACAAACATACTAAATCGACTGTCCGG
AATACCGTAGATTATTCCGGACAGGAGAAGCTTTTTGGAAAAACAGGCCA
AGCGCGGACCGTTCGGACCCTTGCGGCGGACCGTCCGCACCACCAGGATG
ACCCTCGGACAGAAGCAATGCAAAAATCTGAGTCTGCACTATGGACCGTC
CGGAGGAGAAGAGCGGACCGTCCGGACCAGGCGGGCGGACCGTCCGCGGT
CGGCAGAATGGAACAACGGCTAGGAAGTGGTTGGGGGCTATAAATACCAA
CCCAACCACCTCCATTCACTTCACCCAAGCATTCCAACCTTCAACATTCA
ATACAAGAGCTAGCAATTCATTCCAAGACACATTCAAAGCCTCCATCTCT
CCAAGTTTCACAATTGAGAAAAGAGATCATTAGTGATTAGTGACTTGAGA
GAGAAAGTGATTCGTGTGTTATTTGTCGCTCTTGTCGCTTGGCTTTTTGC
AATCGTGCTTTCCTTCTTTGATTCTTCATTTCGATCAAACTCACTTGTAA
TTGAGGCAAGAGACACCAATCTTGTGGTGGTCCTTGTGAGAACTTTGTGT
TCCAAGTAATTGAGAAGAAAACCTCACTCGGTCCGAGGGACCGTTTGAGA
GAGGGTAAGGGTTGAAAGAGACCCGGCCTTTGTGGCCTCCTCAACGGGGA
GTAGGTTTGCAAGAACCGAACCTCGGTAAAACAAATCCACGTGTCTCACT
CTTTATTCACTTGCGATTTGTTTTGCACCCTCTCTCGTGGACTCTATTAT
ATTTCTAACGCTAACCCGGCTTGTAGTTGTGATTAAATTTGAGAATTTCA
GTTTCGCCCTATTCACCCCCCCTCTAGGCGACTTTCA
>ltr-1_family-196#LTR/Unknown [ Type=INT, Final Multiple Alignment Size = 1 ]
TGTTGGGGACTTGTTCTCAAATGCTATGAATTAAGAACAAGGCAACATAA
AATGTTAAATATTAATGCCCTTCGTCCGCTGAAGCATTATTTCCCCAAGG
ATTTAATGAACTTCGGACGAAGACCATGATTGAAGTATCACGAAGGTCAT
ACCTTCGTGATTATACTTTACAAAATAATATGAAATAATATATAAAACAT
GAGACATTAAAGATAGATGTATCAGAAATAAGTAACATCATTCACATATT
TTATTATATGAACATAAAAATGTGAGAACATGGAATTTAAGTACATTTAT
ACCTTCTCCTTGACAGATAATAATTCCCGAGCAATGCGTTTGCAATTATA
GGAATGCGTGAACAGTAAAGGAATACTGTTCACTATTTATAGACACAGGA
CACAGCCTATAAGGAATTACAATCATGCCCCTTATAAAAGTTTACAACAA
TGACTCAGACCCTTATGGGCTAAAAGGTCATTCTATCTTTAAGTCGGTTC
GATCCTTCGTCTTCGGGCATGCTATAACACCGAAGCTTCATGAGTGGTGT
CGGTTCGATCCTTCGTCTTCGGGCATGCTATAACACCGAAGCTTCATGAG
TGGTAGCTTCGGTCATCATGTATAAGCAGCTTTAGCTGAAGCTGTTTCTT
CCTGCAGGACCTTCGGCGACGAAGCATGGTCCCAACA
>ltr-1_family-197#LTR/Unknown [ Type=INT, Final Multiple Alignment Size = 1 ]
TGTCAACGACTGTACTGGAGAAGAGAGGCAAGGCAAAGACGCCGGAGATG
TGGACCAAGATGTGCATCAGGAAGACTATGTGCCTGGGCCGAGCAGGGAA
CAACCCAGGAGAAGTCATCGAGTGACGCGGCCCAACAAGCGTTTCACAGG
CGACGAATGGAGTACGTGAGGAAAGGCCCATGGAGCAGTGAGAACGGCAA
TCTGTAAATAACCCTGGCAATTGTGCGGGGAGGAGACAGAGAGACTACAG
ACGAACTCTGAAACCGGCTGCGTCCGGAGACCGGCGGCTGGCTGTGCGCA
GTCGTGTAAAGAACCTATAGCTACATACCATATTGAAGGCTTCACGAGAG
GCGACGGGTGCCGGGAGCGGCGCCCAACTCTCCCACACATCGGTGGTCTT
ACA
>ltr-1_family-198#LTR/Unknown [ Type=INT, Final Multiple Alignment Size = 1 ]
TGTTGGGGGTATGCTTCGTCGCCGAAGGTCCCATAAGAAGAAGCACCTTC
AGAAGATTGACACAAAGCCGATGCTACCATTCAGAAGGCTTCGAAGTACA
TTTCCAAAGGCACCGACTTAAAGATGAAATGACTAATCGACCCATAACGA
TTTGTACTATGATTGTAGACCTTTATAAAGGCATGAATGTAATTCCTCAT
AGGCTGCGTCCTGTGCCTATAAATAGATGAACAGTACCCCTGTACTGTTC
ATGCGGATTTGGCATTTGCTTTTGCGTCACGCTCGTACCTTTACCTTCTT
TCAAGCCAAAGGTACATTTGTAATTTAATATCATTTCTATTTTTCCATAA
TAATAAAATAGAAATGAGCTGACAATGTTGTATAATTGTTCATGTTATCT
CTTACATCCCATATGGTTCTCTTTTCATTATCGTATGCTACAATGATGAA
GGTATGCCCTTCATGACCTTTGTCCAAAGATCATTATATCTTAAGGGAAA
TAATGTTTCGAAGGACAAAGGGCAAGAACATTTAACATTCTTTGTGTTGC
CTTGGTCTTAACTCATAGCATTTGAGAACAAGTCCCCAACA
>ltr-1_family-199#LTR/Unknown [ Type=INT, Final Multiple Alignment Size = 1 ]
TGGCAAGAGGCTGGACGGTGGTGTATCTGTGCTCTCGGTTTGCGTGAACC
TGATTTGGTCTTAAGAAACCCGGTGGCGGGTTGACATATGCAAGGGTTAA
GTGCTACATATGTCGTGTGATCGAAGATCCTCAGCTGAGTATAATCGATT
CGGATCGCCGTACCTTCGCGGTTATGAAGACTTGGTCACTGCCCTACACA
TAGCAATCCAGTGAAGATGAAGGAAGAATTAAGAACTTGGCTAGTTCAGG
ATAAGTGTTTGAACTAGGTTTGAGAGAACTCTAGAGATAAGTAAGTTTAC
CTAACTTGACAAATAAAACTGGATTTTTAAGGATCCACTTTAGTAAGCAT
TTCTGCAAAACAGAGTCTTTGATTATTGAAAAGCCTTACCTTGACTCCCT
TAAACCAGCATACCCTTGAGAGTCTTTTCTTTAGTCGGGTAAGACTTGCT
GAGTAATTCCATACTCAGGGTTTATCCCTTCGTTGTTTTTAGGTGAGGAA
GTAGCAGATTTCTGTTGCTTCTGTACCAAGGTGGTTCCTAAGGAGGAGAA
ACAAGAGTGAAGATGCGAGAGGACATGGTCCTCCATAAGAAAACTTTTGT
GAAAAACTTATCGGGAGGAGTTTTTGCCTCCCTTAGTTATGTAATAATAC
TACTCTGCACTCGCTTATAATTCTGGTCTGTAATAAACAACTTGAGCTTA
CTTTTTAATAAATGCAAGTTATGTAATCGCTTCCGCATTTCTTTATCTCC
GATGTTCTGTAATCTCTGCAAGACGGGTGAAACGTTCCTGGAAAGGTAAG
AAAGAAGATACCGAACTTGTCAAGTAGTTCAGGGGCACCTACAGGGTTGT
CTGAGGTCCGTTGGACAAGGACAACTGTAGGTGGGCCTAATTACTTGGGA
GG
>ltr-1_family-200#LTR/Unknown [ Type=INT, Final Multiple Alignment Size = 1 ]
ATGTCATGTGGGGCACGGCGTACACGAGACGCCGTAGGACGCGTGACGGC
CGCAGAGCAGCAAAGCGGGCCGCAGAGCGCGAGGAGCGAGCGTGCAGCAG
CAGCCGCGATCACCGCGACCTAAGAGGGCAAGTCTGATCCTAGCGGCTAG
GAGAGATTAGGGCCTAGGAATTAGGAGTTTGTTCCTAGAAAATAGGAGTT
TGTTATCGAC
>ltr-1_family-3#LTR/Unknown [ Type=INT, Final Multiple Alignment Size = 1 ]
TGTTGGGGGCCTTCGGCTTACGAAGGTCCTCATCAGACATCACGACTGTA
CCTTTACTTTCCATCAATCTGAAGGTACATTTGTAATTTGTTTTTATGAA
TTTGGCAATAAAAATAAGTTGATGATAATACTCGCATCATTACTCATGTT
TTATGTATGTGTGCTTTTTTTTACGATCTATCAATCTTACGGAGGTCTTT
TCCTTTGTAACCTTCGTCCAAGATTCATTATATCCGAAGGGACATAATGT
TTTTAAGGACGAAGGAGTTTAACATTTAACGCTTTTTATGTTGCCTTGTT
CTTAATTCTTAGCATTTGAGAACAAGTCCCCAACA
>ltr-1_family-21#LTR/Unknown [ Type=INT, Final Multiple Alignment Size = 1 ]
TGTTGGGGACTTGTTCTCAAATGCTATGAATTAAGAACAAGGCAACATAG
AATGTTAAATGTTAAAGCCCTTCGTCCGCTGAAGCATTATTTCCCCAAGG
ATTTAATGAGCTTCGGACGAAGGTTATGAATAATATATCACGAAGGTCAC
ACTTTCGTGATCAAAGATAAAATAATGCGAAATGAAATATAAAATATAAA
ACGTTATAGAATACCAAGAATAAATAACATTATTCACTTATTTTTATTTG
CGTTACTGTATAAACAATAACAAATTATGAATGTACCTTCGGCTCGAAGG
AAAGCAGGGGTACAAGCGTGACGTGAGGACCTTCGGAAGCCGAAGGCCCC
CAACA
>ltr-1_family-201#LTR/Unknown [ Type=INT, Final Multiple Alignment Size = 1 ]
TGTTGGGGACTTGTTCTCAAATGCTAAGAGTTAAGAACAAGGCAACATAA
AAAGTGTTAAGTGTTAAAGTCCTTCGTCCTTCGAAGCATTATGTCCCTTC
GGGAAATAATGAGTTTCGGACGAAGGTCATAAGAGACATACCTTCGTAAA
CATAACAAGTAATGACGAAGGATTCATATAAAGCATGAAATATAATATAA
GCATCATCATAGAATCATTTCTATTTTATTAACATGGAAAAATAGAAATG
ATTTCGAATTACAAATGTACCTTCGGTCTTGAGAGAAGGTAAAAAGTACA
AGCGTGACGCAAAAGCAAATGCCAAGTCAGCGCGACGCAAAAGCAAATGC
CCAATCAGCGTGAACAGTACGGGAATATTGTTCATCTATTTATAGACGCG
GGACGCAGCCCACGTAAAATTACATTTATGTCCATTACATTTGTCAATGA
CTTATGGAAACCTGACAAGGTCCACGTAGTCTTTTCATCTTTAAGTCGGT
TCCCCTCTCTGCTATCGCGACGAAGCTTCCCTGCGCACAGCTTCGGCTGT
GCACCATCCTTCGTGGAGCTTGGTAATCAGCCCGTCCTTCGTCTGGTTCA
GGCTTCGTCCTGACCGCACTTCATGTTCGTAATTCTGAGTCCGAAGGTAC
CTGTTCACATAATCCACTTGGAAAACATTGTTAAATCATGTTTTTGAGGA
CCTTCGGAGGACGAAGGCCCCCAACA
>ltr-1_family-202#LTR/Unknown [ Type=INT, Final Multiple Alignment Size = 1 ]
ATCAAGTGCATTCATAAACGTACATCTCAAAACATCTCCACTAGTGATCT
TATAATCCGATATGATAATCAAATTTAATCCTCGAGGTAAACCAAATATA
CAATATAATGTGTCATCCATTAAAGAAATAAATGTTGACCAAGCTAATCT
TCTTGGTTATTCATGTATGAGTCGTATTATATGACTCGGGTGCCTACTAC
CCAAAGAAAACAACAGTCATACGTTAAGTTATTAGAACTTAGCGTTACGG
CATAGCTTTAACTCACAAAAGTGTGTGTGAATTGAAATATATGTCTGGTT
CGGCACAGGGCTGACCAAGCCAGTAATAAAGAGATATTTGTTATCTTGGC
AAACAATGACATCATGTCGTACCTGACATACGCATGCAACCATCCACGAC
TACATGAGGCGGAGACTTTTATTTTCTTTTGTAGTTTTGTAATAGGTCAA
CCATATGATGTAATTTTATTTTTCTTTTATGTATTCATGTTGGAACTCTT
AATCAGGGGTTTTCTCTACGGAGATGTAATTAACATAATTTTTATGCAAG
TATAAGAATTATGGAAGTATGAGCCTGCAATACCTGTATTATTTACTCTA
TTGTATCTAAATTAAAACTTGTCTCTGTTGACGTGGAGATGACGCTTTTG
CCGCCCGTTTTCCCGACA
>ltr-1_family-203#LTR/Unknown [ Type=INT, Final Multiple Alignment Size = 1 ]
TCTGTCATTTAAAAATAGTGAACCCTATGCTTTCTGTTCTAAATTTTAGA
GTTTAAAATTAAAAACAGAAACCCCCTAAACCTTGTTTAATTAAGGAAAA
TTAGTTTTTCTTTTGTGCTGAGCTTAAGAAAATTTGTAGATGTTTATACC
TTATTTAGACACTGTTTAAAAATAGTAGGAACACCAGCATTGGAAAATAT
GATGTAGTTATTCATTTAAAGCTATTTTGTCGAAAACTTAGAGAAAATCA
GAAAGGCCTTAGAAATTAATGAACAGTGATTAATAATATTTTTCCTAGTT
TACTTATGCAACAAAGAACCTAGGAAAAATACAGAGACCATTAATTTGGA
CCAGTTTTAAATTAAGATGATTTGTTTAGCCTTATATAGACTAAAAATCA
ATTATTAGAATTGCAAAACTATAACCAAAGGGGTCAATAAAAATCCAGTG
AACTTATAACCACCAGAGCCCCACTACAAAAATACAGAGCACCCCAGCCC
AACTCTTTAAGTAAGGAAATTAAATGCAAAGTGATAATAAGACATTTTCC
AACTAAATCATGAACAACCCCAAATAATGTGATAATGGGCAACTAAAAAT
TAGCTAAGTCCATGATGAGACAATTCACCAGAGAAAAATGCAAACCCATG
AAGAAGAAGTAAACTCATACCTTTTGCTAGTGATTAAAGAGAAAGACCAC
TTAATTCAAATAATGCAAACCACCCCTTCCCTTAAGCAAAAAGAAGCCAA
ACTTCAGAATGATTGCTCTTGCACAAAATACCAACTAAGAAAAATAAGAA
CTCTGTTGTTTGATGTTTTTCAAATATAGTGGTAGTAGAAAGCACCCATT
TGGCTAGAAACTTGAGAAAACCATAGGAAAATAATTAAAAGGTATTAATG
ATTAGAAATTTGTATCAAGTCATGTTATAACACCTAAAAGCCAGCAAAAA
TGAGTTTTAAAGAATTACCCACTGTTAAATAATAGTTGTAGT
>ltr-1_family-204#LTR/Unknown [ Type=INT, Final Multiple Alignment Size = 1 ]
TGTAACTCCCGTGTATTGCTGTCTAGTGGGACCCATTCGTCAGCCGCGGT
GTGCGCGCTCCGCAGCCCACATCTCTGTTTCCTGTGAATCGCGCACGCGC
TCCTCCATGTCACTAACGGTGGCCCCCGCATGTCATATCCATCCTCATCC
CCTTCGCAACCGCCTACCCACCTCCGCATCCGCTGGCCGAATTTACCGGG
TCCGCGCCGCGTATTCCTTTAGGGACCCATGGCTATATGGGGGGAAGGGG
AGAGAGGACCCGGTCGCGTCGTAGAGACACCCTCATTCTCTCCCCTCGTT
CACCACTTCTAGCCGCCAACAGAGAGGCCGGATTAGGGAGAGAGTCGTCG
TAGCCGATATTCGACCCCATCGCCTTGTT
>ltr-1_family-205#LTR/Unknown [ Type=INT, Final Multiple Alignment Size = 1 ]
TGGGGATCTTCTCCTCCGCTGAAGGTCCTCAAGCTAAAAACACCTTCGAC
AAAATGATATAGAAGTCCTCCTTTCCTCTGTCGAAGGTTCTCAAGACGAA
GACCTTGTGTAGATGCAACATTGCCAAATGCCGAAGCTACCATCAGCTTC
GGTTCAAATCAAGCAAAAGAAGAAAAGACTAGATAGACCTCAGTAATCTA
GGTTGTCTGTAGATAAATGTTGAGGGTCATGAATGTAATTTCACCCGAGC
TGCGTCCCGTGCCTATAAATAGATGAACAGTAACAATGTACTGTTCACGC
TGAATTGTGCTCACTCTCTCGCGTCTTCACCTTCGAGCAAGCCGAAGGTA
TCAATGTAATATGAATTCTGTTGATATTCATACATGTTTTATAGAATGCA
AATATGAATGAATTAACGAGATACAGTTATTGTCTTTGTCCCTTTTGCAT
TCTTGCTTACATATTAAATGATGAAGGTATATCCTTCATGACCTTCTTTT
GATTATCATTATATCCATGGGGAGATAATGCTTCAGAACACGAAGGTCCC
TAATAATTAACAATTGTGTTGCCTTGTTCTTGATTCACAGCATTTGAGAA
CAAGTGACCAACATTG
>ltr-1_family-206#LTR/Unknown [ Type=INT, Final Multiple Alignment Size = 1 ]
TGTTGGGGGTCTTCTTCTCCGCCGAAGGTCCTCAAGACAAAAGTTATCTC
TAACAAAGTGATGTTGAGGATCTTCTCTGCCGAAGGTCCTCAAGACGAAC
ATACTATCTAAGAACCATAATGACGAATACCGAAGCTTCTAACCGAAGGA
CGACAGCTTCGACTTAAGGTGGTGACGAAGGTCAAGCATGGCGCTGGGCC
AAAGAGGAAAAGAACAGATAATCCCTAATGATTTATTTTACGATCATGTA
TATAAGTTAAGGTCATAAATGTATTTTCACCCGGGCTGCGTCCCGTGCCT
ATAAATAGGTGAACACACGCTGAATTGTAATCGCTATCGCATCAGCACCT
TCGAGCAAGCCGAAGGTATCAATGTAATGTAAATTTTGTTAATGTTCATA
TGTACATTATGAAATACATATATGAATGAACTGGAAGACTACATCCACTA
TTTCTATGTACTTTTATTACTATGAATGATGAAGGCGTGGCCTTCATGAC
CTTTGTCTGAAGATCATTATATCCAAAAGTAGATAATGCTTCGGAGGGCG
AAGGTCCTTGACCTTTAACAATTGTGTTGCCTTGTTCTTGATTCACAGCA
TTTGAGAACAAGTGACCAACA
>ltr-1_family-207#LTR/Unknown [ Type=INT, Final Multiple Alignment Size = 1 ]
TGTTGGGACTATGCTTCGTCGCGCCGAAGGTCTTGAAGGAAGAAGCAGCT
TCAGCTGAAGCTGTTCGCGTGCGATGACCGAAGCTTGATCTTCATAAAGC
TTCGGAATTATGAACCGACTTAAAAGTAGAAAGACCTTTTAGTCCATAAG
CGTTTGAGTCATTATTGTAGACTTTTATGAAGGGCATGGTTGTAAATTCT
CACAGGCTATGTCCTGTGCCTATAAATAGTGAACAGTACTCCTCTACTGT
TCACGCTTTTTTTTGATTGGGGGTTTTTTCATCATCTCATCATTTTGAGA
ACCAACCTTTGTCAAGGCAGAGGTATAATTGTATCCAATACTTAAATATA
TTGAATGCATATAATATGATTCATTTACTTTTGATGCTCTATATTTTATG
TTGTTTCGTACAATTTAACAATGTACTAATACGAAAACTCAACCTTCGTA
ATCGTATTGTCGTTCGCCTTCGTCTAGAGTGCATTATCCCCGAGGGAATA
ATGCTTCACTGGACGAAGGTCATTGTCATTTAATATTTTATGTTGCCTTG
TTCTTGATTCATAGCGGTTGAGAGCAAGTCCCCAACA
>ltr-1_family-208#LTR/Unknown [ Type=INT, Final Multiple Alignment Size = 2 ]
TGTTAGGATGTGTCCTCTACACTAGCCGGTTAACAGTAACCGGGGTAGGG
TTAATCCTAACCGTCTAACCGCGCCCCTGATCGGGGGGGGCTATCCTAAC
CGTTGGTTGCAGCCCCCGGTCACACGACGCCATATAAATAGATTAAGGGG
GCCGACGGGTTTTAGCTAACGCTAATCGCTCGACCACAAACCCTAATCGA
CACTTTGAGAGGAACCGATCCCCTAGGCGCTCGGAGTGACTGGAATCGCT
GTGACTATGTCTCAGATCCCCGTTATCCCATCGGGATCTGAGATTCCCCC
TGCAGGCAACATTGGAGGAGCTGATCCACCGCCGATCAACGACGGGAACC
AATCTCCTCGACACCAGCAGGGAGATCGACAAGAAGGAGGAGGCGGGTCT
TCGCTGCAAGACGCCGCCGCAATGATGGCTAGGAACAACAACGACGGTAT
GTNNACNTGTACCCCTCAGTAGAATAGATCTACTCATCATCATAGATCTA
CTCATCATCGAGGTATTTTAGACACGGATTGGTATTCTAGGGACTTAGGA
AACGATCCTAAGCACCAGTAATNTCTAACA
>ltr-1_family-209#LTR/Unknown [ Type=INT, Final Multiple Alignment Size = 1 ]
TGTGGGGGACATATATCCCCCGAGTCCACTAGAAGGCAAAAAGGCCTCGC
GAGAGGCTTTGGGCCTGTTACCTCGCAAATGCCATCCCTTCGTGGGCCGG
GACAGAACTACTGGCGGAGTGGGCCGACACGAGAAAGAAGCAGACTCAGG
CCCTAGCAATCCGTCAGACTTGAGCGCTATCCTTAGCGCCCACCCGACTT
TCCCGTGTGCAGCGCCTTGGAACATCGGGGCAGATTAGGGATAAGTCGGC
AAGATTGTAGGAAAATCAGTTCAGTCGGTTCACTATTATTTAGGGTATGC
ATGATCATCACGTATGCATGTAGTGCCCCACGGTCGAGTATATAAGGCCT
ATGGGGTACCCCATCATTTCCATCGACCATCTACCTATCTCATTAGCTTA
TCTCCATTCTGGAGACTTCCCTTGTAACCTACCACATAAAGATCCACACC
AGTAAGTAGGGTATTACGCCTCTCCAAGCGGCACGAACCTGCAGAAAATT
GTTTGTCGTCTCTCGTGCATCCCGCACAAACCATTGAGTTACAGTCAACA
ACACCGTCCTACCCAAAAGCACCGCAAGGGGTATCCATGGGTGTGCAGTC
GGACTCTAAACACCGACA
>ltr-1_family-210#LTR/Unknown [ Type=INT, Final Multiple Alignment Size = 1 ]
TGTCAGCAGCAGAGGATCATACAAGGTTGCAAGAGAAGGAAGACAGCAGC
AAGGCAAGGGGAACGAGAAGCTACAGGGCGAGTCTGTGATGGGCCGCCGT
GTTCCCAAGTCCAACACTCGTTACCCATCGGACATATGGTCCATGTAAGC
CCGTGTAAGGGGAGAGTGTGATACTGACATATTAACTCTGGTGCTGGCCA
GGAGAGAAAGTAAGAAAAAAGACACAAGTATTCCTCCTATCTCCTTCCTC
CTCTCGCTATCTCCTTCTCTGTAGCGTAGTAGCAATAGTGGTATCTAACA

>ltr-1_family-22#LTR/Unknown [ Type=INT, Final Multiple Alignment Size = 1 ]
TGTTGGGGACTTGTTCTCAAATGCTATGAATCAAGAACAAGGCAACATAA
AATGTTAAATATCAAAGCCCTTCGTCCTTCAAATCATTATTTCCCTTCGG
ATATAACGAATTTAGGACGAAGGTCATGAAGGACGTACCTTCATGATCAT
GATAAAAGATGGAGAACATTCATATAAAGTACAGAAAGTAACATAATTTC
TGTAAACATTATTATTAATCTATTTCCATTTATATTACTTATGCAAACAA
TGGTAAATTACAAATGTACCTTCGGCTTGAAGGAATGAGAATACAGGCGT
GACGCCCTTTTCCCGCCGTTATGCCGAAGCTCTTCTGCAGTCGGTTCCCT
TTTCCCGCCGTTATGCCGAAGCTCTTCTGCACATAGCTTCGTGATCGTCT
TATCCTTCGTTGTGATCGCCGTCCCAGTCAAGCTTCGTCTTAACCATGCC
CTTGTATACTCGCAATCTGACTTCGAAGGTACCTGTTCACATATTTCTCT
TGGAAAACAGTCAAATTACGTTTTTGAGGACCTTCGGAAGCCGAAGGCCC
CCAACA
>ltr-1_family-211#LTR/Unknown [ Type=INT, Final Multiple Alignment Size = 2 ]
TGTTGGGGGCCTGCTTCGTCGCCGAAGGTCCCATAAGAAGAAACACCTTC
GGAAGATTGACACAAAGCCGAAGCTACCAATCAGAGGGCTTCGGAGTACA
TTTCCAAANGCACCGACTTAAAGATGAAATGACCAATCGGCCCGTGATAA
CTTGTATTATGATTGTAGACCTTTGTAAAGGGCATGAATGTAATTCCCCG
CANGCTGCGTCNTGTGCCTATAAATAGATGAACAGTACCCNTGTACTGTT
CATGGCTATCCTGTANTCGCTCGCGTGCCGCACTCGGATTTTTGCCTTCT
GTCAAGCCGAAGGTATAAATGTAATTAAATATTGTATTTAAGTATCCAAN
TTCATATAACAATGACGTGCGAATGACATTATATGCCTATTCATGTTATC
TTTCATGTTTCATATATTTCATATGTTTCGCCTTTCATTNTCTTATAACC
GTGATGATGAAGGTACGTCCTTCATGNNCTTCGTCCGAAGATCGTTGTAT
CCTAAGNGAAATNATGCTTCGAAGGACGAAGGGNATTAACGTTTAACACC
TTGTGTTGCCTTGTTCTTGACTCATAGCATTTGANAACAAGTCCCCAACA

>ltr-1_family-212#LTR/Unknown [ Type=INT, Final Multiple Alignment Size = 1 ]
CTGTGACACCCCAGTGTCACCTAGGGTTCTTCCCTAAGCTAATTCAACCT
ATTAACACATGTAAATTCAGTAAAAGGGGTGAACATCAAAAGAAACTTCA
GAACAAAGGTTTATAATGAATCTTCTTAAACTCTTCTTAATCTTGTTATG
AACTTTGAGAGAGAAAGACCCTCAAACCCTAATAAACCCTAAGTAAGCCA
AGTTAAGCATAAAGGGTAATTGGGAGAAGTCATGGGGAAAAATGCAAAAT
TTTAGATATGATCAAATTACAAAGTTTTAGTTCATCAAATAACTAACAAA
TCATAGTAAGAGAGTTTGGCCATTTGGTCTTTTTAAAATTCCCAAATCAG
CCCTTGAACCATGAACCCTTGGAGAAATTCAGATTTTTGAATTTCTGAAA
TTCAGACCTCTTTTCAATGATCAACTGCGTTCTCTGTTTTTCGAAACTCA
AAACCAGGAGATCCAAATATCAAAGTTGTGCCAAATTCCCTTGAACACGT
CCTGGAAACGTTGGAACTCAAACCAAATTCGTGTGACACAGTTTTGGCGC
AGATTGACCTCGGGACCAGACATTCTGACACTGGCACCTTGGTGACGCTA
CAACTCCCTGTCCCTAGCCTAAAACCGTGCGACGTCCATACACAAAAGAC
AAAGCAAGGTCAGGTAAACAAATCCTTCACAGCGATCTTGCCCAAATTCA
CGAAGATTTGCACCCAACCAGCGCTTGAACTTGGGCAGAGGCAACGGGCA
CACGTGTTCGACCGTGGCTGACACCTCCGGTTCACGCCCGTTCGCGCT
>ltr-1_family-213#LTR/Unknown [ Type=INT, Final Multiple Alignment Size = 1 ]
TGTTGGGGGCCTTCGTCTTCCGAAGGTCCTCAAAAACATGATTAACAATG
TTTCCCAAGTGTAATATATGTACAGGAACCTTTAGACTCGGAATAAAGCT
GTGCACAATATGAAAAGCATGGTCAGGACGAAGGTTGAACCAGCTCCAAA
GCTACGCGCAAGGAAGCTTCGGCTCAGCAGCGGAAAAAAGGAACTGACTT
AAAGGGGAAAAGGCTATCTAGTCCTCGTTGTATTGTCCTTAAGTCAATAG
TAAACACAAAGGGCAAGAATGTAATTTTACACAGGTTGCGCCCTATGCAT
GTAAATAGATGAACAGTACCCTCGTACTGTTCACACTGACTTGTATTCAC
TCGTGTGTCATGCTTGGACTTTTTGCCTTCTGTCAAGCCGAAGGTACGTC
CTTCATGACCTTCGTCTGAAGATCATTATATCCTAAGGGAGATAATGCTT
CGGAGGATGAATGACTTTAACAATTAATATTTTGTGTTGCCTTGTTCTTA
ACTCATATCATTTGAGAACAAGTCCCCAACA
>ltr-1_family-214#LTR/Unknown [ Type=INT, Final Multiple Alignment Size = 1 ]
TGTCAGTGTACCGGTGGTAAGCCAGTCCCAGGTGGATGAAGATGCAAGCT
TCAGCGCAGGAGGAAGACGTGAAGCGAAGACAGGCGCGCGCGCTGATGGA
CTCAGACGGAGCCAACGGGTGACACGGCCCAACGTCCGGCTCTTGGGCCG
TGAGTGGGTGAAGTGATTAGGCCCAGACGTGTGATACGGAGGGGAGAGGA
ATATTTGCGGCGGCTGAGAGGAGGAGAGGACAGACTGGCATTTGGAACCT
GAACCAGGCTGCGTCCGGCGAACCGACGGTGTGCCATCGTGTAACCATCG
TACCTGCTACCTCCATAATCTTCGAGAGAGGATCCGAGCGCCGGGAGCGG
TGCTCAACTCATTCCCACCACCGTGTTCTAACA
>ltr-1_family-215#LTR/Unknown [ Type=INT, Final Multiple Alignment Size = 1 ]
TAAAATTGGTAGAAGAAAAAATATATATCATAAAATAATAAAATAAAGAA
ATAAGAATATCCAGGATAGTATTTCTAGAATTTTTGAAACCTTGGAATTT
AGTAGGACATTTCCTGTTCATAATCAATTGAAGACATTAAAGTAGTCATA
TGAGAAAGTGGGCATCTCATACTTATGAATTTGGGGGGAATACATTTTAT
TGAAATAAGTAATCATAATTTAAACTTGACCTCCAATTCTAAATAAAAAC
ATAAAGTAGAAAATGTGAAGGAAAATGTTTATGAAACCATTTATTCCTTC
ACTAAATGAATAACAAGAAAATAATAAATAATAGTATTGTAAACAGTAGA
AGTTATATTCACTAGGAAATTTGAAGTTCAAAAATAGGAGCTGAATTTGA
ATTTGGATTTGAACTTGGAACTAGAAACAAATTTGAAGTTTAAACAGGAA
ACTAGGAAATAAAACAAAAAGAAAATAATGGATAGCCTCGACCTGGGCCT
TTTCCCTTTTCTCCCGCAACCCATTTCCAAAACTCCACCACCGCCAACCC
ATTTCGCGCACCACAACCATCCGACTGGTGGGGCCCGATCGTCAGCCAGT
CTCCCTCGCGCGCCGACGGCGTGGCCACACTGGCCAGCTCTTCTTGCCGC
ATTCGCTCAACGACTTTGTGACTGCATGCGGACCTACACGTCGGCCTCAC
CACGCTCACGCTCTCCCGCCTGAGTCACTAGCAACTAGGCTCAGGATGTC
AGCACCATCTCCCTCCTACCTACCGCCGAGATCTTCTCCGCTCCTGTGTC
ACCGACCCCGCGAAAACCATGGGCCATTCTGGACTACTCCTTTTTTTCTT
GTTCTTCCCCGAACCAACCGGCTGT
>ltr-1_family-216#LTR/Unknown [ Type=INT, Final Multiple Alignment Size = 1 ]
GTGCGCTCATGGGCAGGCTTGTGATGCTGACATGCGGACCCCACTCGGCG
GTCTCACCTCATACACCAACCTGCGCTGTCGCTATCGGTGGGCCGCCTTG
GCAGGGTCGTCATCTTCCTCGAACCGAACACCGGAGAAACGCAACAGAAT
ACCGTATTGCGCGCTGAGATCCCGATTCACCGCAACAACCTCGTCAATCC
GGCCGGAACCAAACTGCTGCTTCCCCTGCGCATATAAGTGAATGTCTGTA
ACCCCATTGTCGTGCACGGTCGATAGAATCCGCGGGAATGCGAGAACCTG
AGAAAGCGCAACGAAGAAGAGAAAGAAGAGATTGGGGGATCACTGCTTGG
TGTTCCTTCTGCGCGCACAGCAAAGCGCCTGGAGGTGCGCCGCACGGTTC
TTGGGAACCTCTGGACAGGAAAGATTCTGGGGGCGACCTACACTACGGGG
ATCGCATCGGACCTGTTCGGATGCAGGACCATCGCCGTGGCCGGATCTCT
CGTGATTGGGCGAACTCT
>ltr-1_family-217#LTR/Unknown [ Type=INT, Final Multiple Alignment Size = 1 ]
TGTCAGCAACACTCCATCGCTGGGTCACAACACAGCCACCGACACTGGTC
CGGTGCTGTCGCCACGCTTGTTGGGCTGTAGAGTTAAAAGGTCGAATGCT
CGGTACTCTGGTCCGGAGTGGACTGTGTAAGCGGATGGGTATAACCCTAC
GCAGGGAGTCTGTGTCGGTAGCGAAAAACAGATGTTAAACTCCAGTTAAA
CTTCATTCCTCGCCTATCCTCGTCTTCTTCTTCCTCGATCTGCTCTTCCC
ATTCGAGTAGGCTGCTAACA
>ltr-1_family-218#LTR/Unknown [ Type=INT, Final Multiple Alignment Size = 1 ]
TGTCACAGCTGAAGGAGATTAGTAAGTCAGTAGAGATTTCCTTAATAGCA
TTAGCATTTGGTGCATGTGACACAACTGGTGATAGCTGGCTTAACAGCCT
TGTAACCAATTGGATTGGGGTTGACAGCTGTTGATAGTTGGCATAACCGA
CTTGTAACAGATTTTGTGGCTTATAAAATGCTTGTAATCATCTGCTGATG
GATTCAGAAAAGTAATGAGAATAAAACTCGCCCAGCAAACTTATCTGTCG
AATTTCTTGCTGTGCGTCATCTTCCCAATTTCTACGTCTTCTCACATCGG
CGGGGGCGCACTGCCGGTCACGAGAGGACGGTGTACCGGGATCTCATCGT
CCTCAACACGGCAGCCGTCACA
>ltr-1_family-219#LTR/Unknown [ Type=INT, Final Multiple Alignment Size = 1 ]
TGTTGGTCCTTGTTCTCAAATGCTATACATCAAGAACAAAGAAACACAAT
TGTTAATGATTAAAGACCTTCGTCCTTTGAAACATTATCTCCTTTTGGAT
ATAATGATCTTTGGACGAAGGTCATGAAGGACGTACCTTCATCATCTTGG
TAAATAAATAAATATGAATGAAGAAACATTTAATACAGAAGAAGAATGTA
AATAATGACAATATAGCAATAAAATATTTACACTCTTATTTCATTTCATA
AACATGAGTGGATGTTCACAGTATTTATATTTCATTGGTACCTTCGGCTT
GACAGAAGGTGAGAATGTGAGTGACGCAGGAGCGATTACAATGCAGCGTG
AAGAGTACCTGGGTACTGTTCATCTATTTATAGGCACGGGACGTAGCCCG
GACAAAATTACATCCATGTCCCAGATAACTAATTATAATCATAATGCGAA
CTATTAAGGACTATATAGTCTTTTCCTCTTTAAGTCGGTATCATCCCTTG
TCATCATCATAATACTAAGACGAAGCTCTTTCAGTCGTAGCTTCGGCTTT
GTCCGTATCATCCTCGGCTTATATCTTCATGTCGCACTTGCCTTTGTACT
GTCTTGCCGAAGGTGTTTTCGCCTAGAGGACCTTCGGCGGAGAAGAAGAC
CCCCAACA
>ltr-1_family-220#LTR/Unknown [ Type=INT, Final Multiple Alignment Size = 1 ]
TGTCAGCAAAGCGTCGTCGGAAGACAAGAAGAAGCTGGCAGCAAGTGGGA
ATCAAGACCTGGAGACAGCGGCAACACATCAGGAGATGATGCAGCCTCGC
GTGCTGAGGACCAGGAAGCCAAACTTAAATGTGGTTGGGCCGCAGTGGAC
CGTGTAAGCCGTATTGTGGCAGTCCAGTTCAGGAGTGACATATATAGACT
ATGTGCTAGGCTGCTGAGGATATGAACGAAATAACAAAGAACATCCGCCA
CGTTGCGTACCCTATTCTTCTTCTTCTGCTCCAAGTTGCCCTTCCTCTTT
CCCTTGCTGTCTTCTGTGTTCCGTGGTGCTAACAGTGACCCATGCGTACG
A
>ltr-1_family-23#LTR/Unknown [ Type=INT, Final Multiple Alignment Size = 1 ]
TGTTCTAAACTGTAATCGTTCTAACTTCACTCTCGTGTCTTCACCTTCTG
GCAAGCCGAAGGTATTAATGTAATGTAAATACTGTGAACATTTATCTATG
TTTATGAAATAAGAATATAAATAATTTGTCAATATATCATCATTATTTAT
GTTCTTCTGTGTTTCATGTACCTTTATTCGTATTTGCTCACTGAAATGAT
GAAGGTATGTCCTTCATGACCTTCGTTTGAAGACCATTTTACCCGAGAGG
AGATAATGTGTCGAAGGACGAAGGTCTTTAATCGTTAACAATTGTATTGC
TTTGTTCTTAATGCATAGCATCTGAGAACAAAGACAAACA
>ltr-1_family-221#LTR/Unknown [ Type=INT, Final Multiple Alignment Size = 1 ]
TGATAAAAAGGGCCCACTTTAACCAACTAATTTTGTTTCAACAGCTATAA
ACATGAAAAGCATTATTTGCCTGGTAGTAAATGTTAGTGCCCATAATGTA
ATAGGAGAAAACTAAAAGCTATAATTATTACATAATCCTCATGAGAACCA
GTGAACACAAAAACTTACTATGTCTGGCTTGATTATGTCATTTCACTCCT
TTGTCTTGCTCTTCATCTCCTTGGAATTTGAATCGGCAAGCCGCAGAAAC
AAATGGAGTAGTTTATATGCATCTGATATATATAACAGGTAATGCACGTC
TATTATGTACATCTGTTTGAGCACATAACACAAATAGACTTTTGTTTTCA
GTCAAAGCAATGACGAATACCGTAGGTACAAATGGTACCATTCTTTTTAT
ATTTCGAAGAAGATGATCATTTGCAATATTTAAGGAATAGTCATGCCATG
CCAAACGCTGAATCTGGATGCTAATCGAGCCTATATAACAAGAAATAAAT
AAGAAACAGATGGATGAAAATAGAATCCACATTACCAAAAGAGATTGTAA
GGCATCTGCAACAATAGCGTAGTGATTTGAA
>ltr-1_family-222#LTR/Unknown [ Type=INT, Final Multiple Alignment Size = 1 ]
CCTTTTCTTTTTTCTGTCGCGCGAGCTGACAGGTGGGCCACTTGGGCAGG
GACTGTTACTTGCTGTGCGTTTGTATCGCTGGCATGTGGGCCCCGTCTGT
CGGGCATATCTTCTTCCTTCCGTCAAAGCCAACAGAACGCGCGGATTCCT
AGCTCGGACTCCATACGCTGCGCCCGCAACTACTCCTCCGGAATTCTAGC
GTCGGTCGGATCTTGAAGTCATGGCCGCGCGCGGGTATATAGATACGTGG
GCGCCCCGGGTCATACCCTTACCCTCGAAATTGCATGAGAATTTCCACTA
CTCGTGAAACCGTACGTCTAGCAAGCCGCGCCGCCGGTGAAATCGATCCC
CGCCGACCTTCCCTTCTCTTCGTGTGGCCGGGTGTGTGTGCCGGTGCCCA
GTGGCTCTGTTCGTGCTCGTGTGGCGTGCTGAGCAGCCCCGAATCGGGGG
GGAATTTCTCGCCGGAGTGCGCGACGGGGCGGAACATCCTCCGCTTT
>ltr-1_family-223#LTR/Unknown [ Type=INT, Final Multiple Alignment Size = 1 ]
TGTTGGTCACTTGTTATTAATTGTTGAATGAAATAAAAAACAAGGCAACA
CAATGTTAAAAAGTAGAAGCCTTTGTCCTTGAAGTGTTATCTCTTCAGGA
TAACTACTCAAGGACGAAGGTTGGATGTAATCGAATGGAATTCATAAAGT
ATGACGAAGAGATAAGAACTCATCTCATGTGCCTTAGCATTTTATTTCTC
TTATACAAAACAAGTTTACAATCATACCTTTGGCTTCTTGATGCAAGATA
GCACGAAGTTGTTTAAGAGCTTGAGCTATACGAAGCTGTAGCACCTAGCT
AAAGGTACTTTATCTAGGGTACTGTTCTTCTATTTATAGGGGTGACGAAC
CAACTTAGTATAGGATTACAATTGTACCCCTCACCATTTACAAATGTTAT
TAGGGTAGTAGCGTATTTCCACCATCTTCAGCTATGCGGGTTTAGGCCTT
CGACAACTTTTCCTTTGGCTTGTATCTGAAGCTCCTTTGTTGTCACCAAA
GCTATCAACTTTCGTTAATACCCTCTAACTTGGTCATATGTAAAGCTTCT
CTGTGCGCCTTCCTGGCCAAAGGTTGGCTTTGTCCATCAGTAGAGATATT
CCTGAAACACACTAGCTTGTGTCGAAGTAAAAGGTTTAAGCAAGTGATCA
TTGGCATAGAAGGCCCACAACA
>ltr-1_family-224#LTR/Unknown [ Type=INT, Final Multiple Alignment Size = 1 ]
TATTGGGGGCCTTCGACTTCCGAAGGTCCTCAAAAACACGGCTAACCATT
TGTTTTTAGCATATTATTAAGTATTACATGAGCTTTGTAACCAGAAAAGC
TTCGACATAGATCAATGGAAGTACGACGAAGCAAACTTCGTCACGATGAA
GCAGGAAGAAGACGTAGGGAGAAGGTGTTGTTCTAGCTGTTAAGTGCAAA
TGACAATAATGTCCCTATGACATTTGTAAACCTTGTATGTAATTTTTGAG
GGTATGAATGTAATATTGTACAAAGTTGTACGATTGCATGTAAATAGATG
AACAGTACCCCCATACTATTCACGCTGAATTGTAACTGCATTCACGTCAT
TGCCTTCAAACAAGCCAAAAGTATCAATGTAACATGAACTTTGATATTAT
CAATGCATTTAGTACGAAACGAATATATGGCATGATATTACATTGGTAAC
TATGTTTTTATATCTGTGAATAATGAAGATTTGTTCTTCATGACCTTTGT
CCAAGATTCGTTATACTCGAAGGGGAATAATGCTTCGAAGGATGAAGGTC
TTTAACGTTTAACAAATGTGTTGCCATGTTCTTGATTCACAGTAACCGAA
AACAAGTGACCAACA
>ltr-1_family-225#LTR/Unknown [ Type=INT, Final Multiple Alignment Size = 1 ]
TGTTGAGAATTTAATACTAGCCATGTTACCATGAACATGCTAAAAAGATC
AAACTAGGGTTTAACAAAAATGTTCAATTGAAGGATTTTGAAAATAACCT
AAAAAAAGGCGGTGACGACTAAACTCCTTAACAGGGCCGCCAGGGGGGGA
ACTCTGGCCCAACAGCAGGGCTACCACGCCGCGCGCTGCTCCTCTTGGGT
CACCGCCAGGTGGGGCCCAGGGGTCAGCTGCTTCTTCCAGACGTGTGCGT
TGGCCTCCTCCGCATCTTCCGTCGCGCACCTAACCCCATCCATCGCGCCA
GCCCAGGAAGGGAGCTCCTGCCGCCTAATGACCCAGTCCCGACCCCACCT
GGCCCCACGGGTCAGCGGGTAATTCCCGACTTCTTCGCTGGACCGTGGAC
CGCGATGCCAGAAACTTCCTCCTGCTTGGATGGCTGATGGCGCCGCGCGG
ACTCCATGGGGTTCGTTGTACCCAACTCCCCGCAATCCGTGCTGGCTACT
CAGGCCCCAAGACCCCGCACCTCGCGGCTAGATAAGGGAGGGCCGCCGCT
TCTTCCTCCATGCGCGACCCTCTTCGCCTTCTGTTGCAAACGCTCGTGTA
GACGCAGGTCCGCCATAGGCCGAGATTTAGAGCTAGCGCCGCC
>ltr-1_family-226#LTR/Gypsy [ Type=INT, Final Multiple Alignment Size = 1 ]
TGGCGACTCCGCTGGGGAAGAAGTTGCAGATCTACAAAATCAGGCTTACA
TGGCCGATTCTAAAGATCTCAACGGTGCTTCTCCAAACAGCAACCAAAGG
CTGACTAATTTATCGGCCGCTGAGCATAAAAGATTAGAAGATGACATGAA
GAAAATAGACGAGGAGGCCCATCGACAAAAGGATCAGGTACTCAAGGTGG
CGGATAAGTGGTACCTCTCGCACTTCAGGGTAGACTGCCACCAGAAGACC
GTCCAAGAGAGGGAGATAAACGCCGAGTATATGTTAGCCGTGCTGCAACA
GCTCCCCACGATAGGTGATGCCAGGTCAGCCGATGATATTCCATCTATTA
AAATTTCTTTTGATAATCGGATTAAAAGTATCACAGAGGATATAGAAAGG
ATGGCGCATGCATTAGGAAAAACTCACATGCCTAGTTTTTTATCACATAA
ATTAGGCGCCAAAACAATTGCGCCAAACACATCGGCAACAAATGGGTTTC
CCCAGCCATACTCTGGTATGCCGATGGACTCATATCCAGGACGACCGTCA
CCACTATCTTCGCTAAATGGTGAGTCAGAGTTACACAGAGCCCACCACAA
GGGTCACAGGTGTTACCTGACGTGACCGGACAGTCCGAGGATAGTACCGG
ACCGTCCGATCCATCCACAGACCGTCCGACTGCGCAAGTCGGACCGTCCG
GAGCATCAGAAGTCACCTGTGATCCGCCTAGTGCGGAAGGCCGACATAAA
TATAACCGGCCACCCAAGCCCCAAGAACCAAAAAAGTCACACGTCCCTGA
GCTTGTTTGGCCCACTAAGGCCAAACCTTCTGTTCGCTCTCACCCGCACT
CGACACAAAAGGAAAAGGTTAAGTTCACATTTAATATTACTAAATGTGAT
AAAATATTTGATGAGTTGCTTAAACATGGTAATATTAAATTGTCACATGT
AATTCCTCCGGTTGAACAATTAAAAGGGCGTGTTTATTGCAAATGGCATG
GCTCCTTTCTCCATAACACCAATGATTGTGCCGTCTTCCGTCGGCAAATA
CAATCGGCTATAAACGAAGGCCGGTTGAGGTTTCAAAAAGAGGTGAAAAT
TGACAGGCCACCTGTTCCTGTCACCACAATAGAGCCAACGAGCAAAAAGG
CCATAATTCGGCCTTGTGCGGCCGATAAAAGTAAAAATAAAAATATCGTC
ATTGGTGATCCTCGCACACCAAATATGTCACGCTGAATGGTTACTCTGAA
GGCTCCGGACAAAAGAAAGACCGGAGGCACCGGGGGGCAAGCACGATCGG
ACACCCGATCACGGTCACCTGTCCCAACCTCAGACCATCGGACCACAACA
TTCCAACACAAGTGTTAGGAAACAAAACACTACTAAGACGTCTGGACGAC
TCAGTAGAGTCGGCCCTACTTTTGGTCAGTTGCTTGCCAAATATATGAAG
AAGGTCGTTCCACACAACCGGCCAGTAAAACAAACGAAGTCAAAAGGGCG
ACCTGTGCGAAAGCAAAAGCCGACTAAACGTACCCAAAGGGTAGCACAAC
CAAGATCGCCTTGTCATCCTCCTCCAGGGATAGCATGGTGCGTCCCGTTC
TATCCATCGCCGATGTGTTGTCCTGCTCATGTGTGGGGTGGTACGGCGAT
GAATTCGTATTACTGGCCCAATCCGTTTGCTTATTTGGGCTGGGGGGCGC
CGAATGCGGACAGCTTTTGCCGGGTTCACGAACTGCACTATCAGACGAAG
GCTAGAAAGGATGGATTGCATGACAATTTTGGTTGCTACAATTTTGCTTA
TCGGAAAACTACGAAGTTTCCTGTAATCAGCTATCGGAGTAAATGGGCAG
CAGGGTGGAAGTCTGAGTGGTTCTATGTCAAGGTTAATGATGACAAGGAG
AAGCTCGTGCAAAGTCCACTCGAACTAATCTTCGGAGAAACCCGACCTCT
CTGCAACATGTCAGTAGACGGTCCCACACAACAAGCAATGAATGAATTCA
GAATTGTTGCAGATCATATTAGTACAAGAGACCTGGTTCAGGAGTTCTTG
GCTTTCCATGTTTTTCCTAGTTTAAAAGAATGGGAAATGCCGAAGCTGAA
GGGGAAAAAGAAAGAAGGTGAACTTGTGCGTTTGCCTTACTATTACAAAT
TTAAGAAATACTTTAAAACACCTTGCCAAGAGTGGCTGGAAACAATTGAA
GCAATGTGCAACGAAATACTTGGGAACTATTCCAAAAAAGAAGATCAATT
GATGACCGCGGCCTTCGGCACCCGTCCGAAGCGAAGGCTAAACCGAGTGC
TGGACGCCCTGGGTTTCGAATACCCTGATTACGAAAATCTGAACAAAGGT
GCCGGAGGCCAAAAAAGGAAAAGGATAACTGAAGCCTTAAATGAAGGTGA
AAAAGAACCATTAAAGAAGAAAATTTCGAAGAAGAGGAAAACTTCTTCTC
CGAAGCAACAAATATCCGAAGCAGAAAAAACCCCCGCATCACCTTCTGCT
GCTGTCGTTGAGGAAATTCTGAAGGTAATGACTGAATCCTTACCTGCGAA
GCTAAGTCCACTGGGCCCTCAACTGACAAAGTTTTTTCAGAAGGACAAGG
AGCCCGAAATATCGAAGAAAACAATCAAGGCAAAGAAGCAAAGAATTATC
ACTGTGACAGAGGTAATTGACAAGACGCCGCCAAGAGCTTCAGCCCAGAA
AACACCAGCGGCTGCAGAGGGGACATATATTGAAATTGCACCTTCGGAGG
CCGCAGCTGCCGAAGCTGCCTCAGCTGAAGATTTGAACCTAGAGAGCACA
ATTGAACACATTGACCAAATGCTGCTAGACATGGCTGCAGAAGACATGGC
TGCAGAAGAAGCTACCACCGCCGCCGAAGAGGCCGCGACCGTAGCGTCGG
AGAAAGGGAAAGAAATTGCTGATGAAGCTTCGGAGAACGAAACCTTTATG
TTCCAGAATTTGGTTGGAGAACAACTATCAAAAGCTGAAATAGAAGAACT
TAAAGAGTACGCTAAATCCTGCGGATATAAACCCGGGGCGCTCCTCTTCG
GAGGCGTTGATGATGAAAAATTAGATTGTATTCGAGATCAAACCGGAGCC
AAGGTTATCGGTACTCTGTCCAAGAGTATCGGCTTTCCGAAACTAGAAAC
AGACATCAGCCGCTACCGACGACAACATGTCGTTGGTAGTTTATTTTATT
CCAACTTCAAGGTGAACTACTTGTCCCTTAACTTTTATTGTTTCTAATAA
TAAAAAACATGTCTGACGAAGGTTGTTTTCGTGCAGAGCATGCTGTTGAG
CAAAGCCTTGCAAATGCAACAAGATCTTGAAGATAAGAAGCACGAAGTTA
TAATTGAAAATTTGGAAAGCAGAATAAAAGAGCAATCAGATGCTTTCGAG
AAAAAGAACTTTGAGCTCCAGGCAACCGAAGGTTTATTGGCGGAAGCTGA
AGCAAAAATAACAGAACTGAACACGAAGCTTCTCCGCCAATCTGAGCAGT
TCGAACGAGAAAAACAAGATCTTAATGCAAAACTTGAAGCCGAAGCTCAA
CAAAATTCAGATTTGAGAAAACTACTGACAAGTCTTCAAGAAAAATGCTT
GGAATTTAGCAACAAATGCATTCAACGATTAAGAAAGATTTTTTACTCAG
TTGGAGCCAGCAGTGAAAAATTCACCCCCTCAGCTGAAGATCTACCGAAA
ACCTTCGAACATATTGAGGGGGAGATTGACGAGCTCGACGAAGTCATAGC
TGGGCATGGTGACTTCTGTGCCTGGGTGGCTTCTCGAGGTACTGCTGCAG
CTTTCCTGAAGGCTGGCTGCGATCATGGAAAGATTGTCAATAGGCCAAAT
TTCACTTTATCACCATCAATCCTAGATGACATTCCTGATCTCGCCCGAAG
TATCTCAAATAGATTTGTTAAAATGATATGGACAAAAGGTGGGCGAGAAA
AGGCTGGAAACGAAGCTCGTAGCCACCTTGAAGCAGTAAGAAACCATACC
TTGTGCTTACCTTTTCTTGCAAGCTCAATTTTGACTTACAACGACCTTAT
TCATGTAGGATGACGAAGCCGAAGCTGATGATTGAAAAATGACGCCGAAG
GTGAAGCTCCTTAGAGATTAAACAGTAGACTGCACACAGTACTTGAGAAA
CTTTTGAGATAACTTTTGTAAATGTAACCAAAACTTGTCTTTAATGTATT
CTGTTCATACCTTGTAATATATCGTTATCCTTTCATTGATGTATGAGAAA
TGCTTTGATGTGGACGAAATTTTCTTTTTTGAGCCGAAGGCGAAAAAACA
CCTTCCCTTCTTTTCGTACGCAACGAAGCATAGAAAACAACATTTCCCTT
CTTTCCGAAGCTCTCCTTTCTTATTTGCCGAAGCAACCGCTTATGCTATG
AAGATGATTATCCTACATATGCCTGGATGAATGTTTATGAATGCAAATGT
TATGATGTAATGCGATGTGCAAATGAATGGCCAAACAATCACACTTCAAG
CCATACTCATAGCCATTATTTCCTTAAAAACAATCACACCTCAGCTCTGC
ATTCCCTTAGGAACGACTTTGGAGCTTCTTCGCCTTTACTTTTGGCGGAA
TCAGCGTTGACTTTTCGCTGTAAGCTCTGCATTCCCTTAGGAACGACTTT
GGAGCTTCTTCGCCT
>ltr-1_family-227#LTR/Copia [ Type=INT, Final Multiple Alignment Size = 1 ]
TGGTATAGAGCCAGTTTTTTCTTCCCTCCCCTCTCTAAGCCGCTGGCTGC
CCCTCTACCCTTTCCAGCCGTCGGCTGCCCTTCCCTCCCTAGCCGCCACC
GGCTCCTCCCTCTGTGCAGCCGCCGCCACTCCCCCATCTTCCCAACGCCG
ACCCCTTCCCCACCTCCAACACCCCCAACGCCGCCTGCCTCTCTAGCTGC
CGCCGCCCGTCCCGACTACCGCCGCCATCACCGGATCCCGAAGCCGTCGG
CCCCATCCGGCCCTCCGCCGTCGCGTCCGCCCACTGGGGCTCCCCTTGCT
CACCGCCGCTGGGGCGGCCTCTAACATGGCCCTGGCCGCCACCGGCGCCC
CCCCTGACCAGCGTCGCCTGGCGGTCGGCGACCTCGCCACGGGCCTGGCC
GACGGCGCGCAGCCGCCGCCTCACAAGCCGCACTGCTCGGTCTCCACTCC
TCCGGCGGTCTCTGCCTCATCCCCGGTGTCCCGGTGTATGCACAACACCC
CTCCGCACCAGCACTCTCGTCGGGGACGACCCCCCTTCATTGCCGGCCTC
GGGCTTCTCCCCGGCGACCTCTCAGCCACGCCACAGCGCCCCTGTCGGGT
TTCACTCCCGCTGCTCCCGCGCTTATGGCTACCGCCACCGACCTTGCGTT
GCTCGTTGCCATCGCCACGATCCAGGCTGCTGTGGCCGCCTCGCAGGAGC
ACGAGCGCGCCACATCCCTCGCCCTTGCCCTGGAGCAGGAGCGCGCCACG
GGTGCCGCCCTGATTGCGCATATGGCCACCGCGCAGCGCCTCATCCTCGG
CCACCCTCCGGTCGCCCAGGTGGCTCCTCCGGTCGCCCAAATGGCTTCTC
CGGTGATCCGGTCACTCCTGAGGCTCCCCTAGCCTCTGGACTCGACGCTG
ACCACATCGCCGCTCTCCACGCTCAGGCCGTCGGGCTGCACAACATACGG
TCCCTTGTGTCCATCGTGTTGGACCCGACATCCTTCCACTACCCTCGTTG
GCGGGGCAGGTCCTCCTCACGCTTCGACGATATGCTCTAGCCGACCTCGT
CGGCCCACCGTCTCCATCCTGGTGGCTGATGGACAGTGTGGTGCTCTCGT
GGCTCCACGGTACCATCAACGTTGAGCTCCAGGACATCATCCGTGACCAG
GAGGACATGGTCATCAGGCGTGGCTTATCCTCGAGGAACAGTTCCTCGGG
AACCGGGACGCTCAGGCCCTCCACCTCGACGCCCAATTCCATCAGCTCTC
TCCATGGGGGAGTATCGCTGCCAGATGAAGGGCATGGCAGGCTCCCTCCG
CGACCTCGGCGAGTCGGTCGCCGACTGCACCTTGGTGTTGAACCTTCCGC
GTGGCCTCAGCCCCGCTATGGCCACCTGAAGGCTCTCATCAAGAGGACCG
TGTCCTTTCCCACCTTCCATGCCGTGCGGGACGAGCTTCTCCTCGAGGAG
CTCACCATGGCGACTGAGGCTCCCGCTCTAGCCCCGGCCCTCTACAACGC
TCCTCCCGGCGGCCAGACGCCCTTCGGGAGTAGGCCCCTCGTCCTCCGCC
GACAGGACCACCTACCCGCGCTCCTCCCTCACCCCTGTGGCTCCTCGTCC
GGCTTCCACCGCCGACGGTGGTCGTCGCCCCCGCAAGGGCGGCCGAGGGG
GTGGCGGCTCCACCCGAGCTGGTCCCTCCGGTCGGGGTGTCGGCCAGTCA
AGGCCGTCATTCTACAACCCCTGGACCGGGACCATCTCCATGTGGCTGGG
TTAGGCCCCGAGTGCCTCCCGTCCTACGACGCCGGCTCTCCTGAATACGC
CGCTCTACAACATGCCATCGTCGCCCTACGACGTGCCACCGATGTCGCCA
GCTCCGCCCTAGCTCCCACCGGTTGGAGGATGGGATCACACCTTCTTCGC
CGCCGCTTTTAGCACCATGGCGATGGCCCCACCCTCATCTGACTGGGTCA
TCTACTCCGATGCTTCCTACCACACCACCCCCATTGTAGGCACACTCTCT
CGCTCACATCCCCCTCATTCCTCCTATCCCTCCTCGATCGTCGTTGGAAA
CGGTTCCACTCTGCCGGCCACCTCAGTAGGTGCCTCGGTTCTCCTTGGGC
CGTTCTATCTCAACGACGTTCTCGTAGCCCCACACATCACCCATAATCTC
CTTTCTGTTCGTCGGTTCACCATCGACAATTCTTGTTCCATTGAGTTTGA
CCCCTCTGGTTTTTCTGCGAAGGATCTGGCCACCAGGACCCCTCTCGCCC
GCTGTGACAGCGCGGGGCCACTCTACACGCTCCGGTCTTCCACCACCGGC
GCGTCTCCACCTCCCCCCACCACTTGGCATCGTCGTCTCGGCCATCCAGG
ACTCGACGTCATGACCAAGATCACCAGCAGTTTAGATCCTTCATGTAGTA
GGGGACATTTTGAGGGCCTCTGTCATGCTTGTCAGTTAGGCCGACATACT
CGTCTCCCATTTACTACTTCTCGGGCAGAGGCAGGCTTTTGACCTGGTTC
ATTGTGATCTCTGGACCTCCCTGTACTCAGTCTTTCTGGTTATAAATACT
ACTTGGTGGTTTTGGATGATTTTCCCATTTTCTTTGGACTTTTCCTCTTC
GGTTGAAGTCCGACACGTTCACCACCATCACAGACTTCTTCGCCTGGGTA
TCCACCCAGTTCCGTCGGCCGGTCCGTGCCCTGCAGTGTGACAATGGCCG
CGAGTTCGACAACCACGCCTCCCGTTCTTATTTTCTCACCAATTGCGTCT
CTCGTGCCCCTACACCTCTGCACAGAACGGTCGGGCCGAACTCATGATTC
ACACCACCACCAATATGATCCGCTGCCTTCTCTTCCAGGCGTCTCTCCCT
GCCAGCTACTGGGCAGAGGCCTTGAACACCGCCACACACCTCCTCAATCG
TCTTCCCTCGAAGGCGGTGAGCAACCCTACTCCCCACTTCGCCCTGTACG
ACACAACCCCCTCCTACGACCACCTTCGTGTGTTGGACTGTGCCTGCTAT
CCTAACACTTCCGCCACCGCTCCTCATAAGCTATCGCCTCGCTCCACTCG
TTGCCTCTTCCTTGGCTACTCCCCTAACTACAAGGGGTATCATTGTCTTG
ACCTCTCATCATCTCTCATCACGTCGTTTTCGACGAAGATGTGTTTCCCC
TTGCTGGCTCCTCCCCACCCATCGATCTCGACTCCCTATTTGAGTCCGAT
CCGATTACCCCTCCACCCCAGGCGCCCCGCCTTGCGCCGTTGCCTGCACC
ACGTGCGGCCTCGACGCCTCCGCTCGCGCCTCTTCTTGCGCGACACGCGG
CCTCGTTGACCCTGCCTGCGCTACGCGCGGCCCCGTCGACCATGCCAGCG
CCACGCGCGGCCCCGTCGTCCCTACCTACGCCTCGCGCGGCCCCGTCGAC
TCCTCCCGCGCCATGCGCGGCCCAGTCGACGAGCGAGGCTCGCTTCGCCG
ACCCTGCCCTTGTCTACCATCGCCGCGGGCGCGCCACTCCCTCAACACCC
ACTGACCCGGGTCCATCGACGAGCGTGGCTCGCTTTGCCGAACCCGCCGC
CGTCTATCACCGCCGTGAGCCGGCCACGCCCGTGACCCCCGACGTCCCGA
CGGTCCGCTCTGAGCCGCCTGTGTACCACCCGGTCGCCATCCACCGCGAC
CCCGGGCACGTCCACCCGATGGTGACTCGACGCACCGTCAGCGTTCTTCG
CCCCATCGACCGACTGATTCTGGCCGCTGATACGACCGACACTCCTCCGG
ACGCCTCCTCGCCCCCCTCCGTTCACACCGCCCTCGCCGACCCACACTGG
CGTCGTGCTATGGAGGAGTACACGGCTCTGTTGGCCAACCACACCTGGGA
CCTGGTGTTGTGTCCATCAGGCACCAAAGTGGTCCCGGCAAGTGGCTCTT
TCGCCACAAGCTGACCTCAGACGGCTCCCTCGACCGCTAGAAGGCCTGTT
GGGTCCTTCGGGGCTTCACCTAGCGCCCCAGAGTGGACTACGACGAGACC
TTAAGCCCCGTCGTCAAGTTCGCCACCGTTCGCGCCATCCTCTCCCTCGC
CCTATTCAGGGACTGGGCGATCCATCAGCTCGACATCAAGAATGCCTTCC
TCCACGACACTCTGACGCCACTGACCCGGATCTGGTCTGCCGGCTGTACC
GCTTCCTATATGGCCTCAAGCAGGCGCCGCGGGCATGGTACAGTCGCTTC
GCCTCCTACTTGGCCTCCATCGGCTTCATCGAGGCCAAGTCGGACACGTC
ACTCTTCATCTACCGATGCGGCAATGACACCGTCTACCTCCTGTTCTACG
TCGACAATATTGTGCTCACGACATCCACCGCCGACCTTCTACAGCGCACG
ATCGTCGCCCTTCAGCGAGAATTCGCGATGAAGGACTTGGGGCCTCTCCA
CCACTTCCTCAGCATCACCGCCGAACACCGGTCCTAGAGTCTCTTCCTTC
ACCAGCGTCAGTACGCCATCGACATCCTGGAGCGGGCTGGCATGTACGAC
TGCAATCCCTGCTCCACGCCTGTCGACACTCAGGCGAAGCTCACTGAGAA
CGACAGGCCCCTAGTCACCGACGCGACGTCTTACCTGAGCCTGACCGGCG
CGCTGTAGTACCTCACCTTTTGTAGGCCCGACATCGCCTACACCGTCCAA
CAGGTGTGCTTGCATATGCACACCCTGCAGAGCCCCATCTCACCGCTCTC
AAGCGGATCCTGCACTACCTCCGCGGCTCCCTCGATTACGACCTCGTTCT
CCGACCATCCCCGAACTCGTGGTCTACACCGACGCTGACTGGGCCGGCTG
TACCGACACGCGCTGGTCCACTTCCGGTTATGCCGTGTTCCTGGGCGCCA
ACCTCGTCTCCTGGGCCGCCAAGTGGCAGCCCGCCGTCTCCCGCTCTAGC
GCAGAGGCCGAAAAATGCGCTGTGGCCAACGACGTGGCAGAGGCCTCCTG
GATGCGCTAGCTTCTACACGAGCTCCACAACCCTCTTCAGCGCGCAACCC
TTGTCTACTGCGATAACGTCAGCGCGGTCTACCTCCACAAACCCCGTGCA
ACATCAGCGCACGAAGCACGTGGAGATCCACCTGCACTTCGTCCACGAGC
ATGTCGCTAGCGGTGACGTTCGGGTTCTCAGCGTCCCCACCACGCTGCAG
TTCGCCGACATCTTCACCAAGGGGTTACTGTTGAGTGTATTTTAGACTTT
CGATCCAGTCTCAACATCTGTACAGGATAAGAGTTGCGACTGCGGGGA
>ltr-1_family-228#LTR/Copia [ Type=INT, Final Multiple Alignment Size = 1 ]
GGTATCAGATTAGGGTTTCGCTCCTCCCTCACCCCTCAGCCGACGGCGGC
TAGGGTTTTCTTCCCCGCCGGCCGCCGCCTAACTGCTCCCTCCAGGCGCC
GCCAGGCGCCCTGCCCTGGCCGCCGTCGCCCCAGCACCCGCACGGCCCGC
GCCCTGCGCCCTTCCCCAGCCGGTCGCCGCCTCTCTGCTCCCTCCAGGCG
CCCTGCCCTGGCCGCCGCCGCCCCAGCACCCGCACGGCCCGCGCCCAGCG
CCCTGCGCTGCCCGGTTGCTTCCGGCCGCGCCCACCGCCGTCGGCCCACC
TCTCTGCTCCGGCCGCGTCCACCGACGTCGGCCCCGGCCCTTTCTGGCGG
ACCGCGCCCACCACCGGTCGCCACCGTCTTCCTCAGCGCCGGCCGCCCCT
TCAGCTCCGCCCCTCTCTGGTGGATAGCGTCGGCCGCGCCCCAACCTCTT
CTGCTCGACGGCGCCGACTGCCACCCGCCCCGACTGCTACTATTCCGTGC
CTGGGCACGTGCCGCAATCCTCCCCGCGCTTGCCCGCGACCCCGTGCCAG
CCGAGCCGCGCCGCCGCGCCGCCAGCGCCTCCTGCTTCTGCCCGCCGCGC
TGCCGCGTCGCCACCCGTCCCCCCATGGCTGAGCAGCCGCCTCCTTCCCC
CTCCTACTTCCACGTCTTCCCTCCCCTCTCCTCTTGGGCCCGCGCCGCCG
CTGCTCCACCCCGCGCCGGTTCTTCCGGACCCGCGGGCACTGGAGCCGCC
GCCGCCGGTGGGAGGACCGCCCCCTACGTCACGTGCGCCCCCCGGTCTCC
CCTGCGCTCGGGCCGGAGTGGGGGTCAGGACCTAGCGCCGCCGGTGGGGC
CCACACCGCCACGAGCACTGCCTCTGCCCTTACTGCTGTGGCGAATGCGG
TTCCCGCGGGGGTTGCAGGTCCGGAGGACCCTCCCCCTCCGGTCCCCCCT
CCGCTGGTCGTCGATCCGCCTCCTGTCGTCGATCAGTCACCTCCTGCACC
GGTCTCCCACCATGGATACACCGTTGCTGCCCTCACCGCTGCCCGCGTGG
AGCACGCGGCGCGACAGGCACGTCTGCGGGAAGCGGCCCTCATGTGGGAG
CGCGAGGCCACCGACGCTATCGCATCTCAGATTGCCGCGACGGAACAGCT
CCTCGCCTCGCCTGCGGCACACGACGGCGGGGCCACCTCCTTTGACACCG
TGGGCGTCGTGTACGACGTCCCGACCGTCGGAACCGGGCACCGCACCACC
ACCACGGTGCTCTGGCATGACCCGGCTGACCCGCTCGTGGCTCAGCTCCA
CCTTCAGGCTGGGAGTGTCCAAAACATTCTCCTCATGGTCCTCGTCGTCC
TGGAGCCAGAGTCGCTGTCCTACGCACGCTGGCGGGACCTACTCCTCCTC
ACCCTTCGCCGCTACGCCCACAATGACCACGTCCTCTACGACCCCATTGG
CGTGGCGTCGACTGCCGCGTGGGTGCGCCTCCTTCGGAACATTCCTCACG
CTCGGGCTGCTTGGCTGGCCATCGAGGGCTAGTTCATGGGCAACGCCGAG
GCCCGGGCTCTCGCCTCGATGCGACCTTTCGGACCTTCGTCCAGGGGGAC
CTCAGCGTCAGTGAGTACTGCCGCAAGATGAAGACCATGGCGGACTCACT
TGGCGATCTGGGTTGCCCCGTGGAGGACCACATCCTCATCCTCAACGTCC
TTCGTAGCCTCAGCGATCGCTACACCCACCTCCGATCGTTGATCATGCGC
CAGCGCCCCTTCCCTACCTTCCTCCAGGTCCGCGACGACCTTGCCCTAGA
GGAGATCACTCTGGGTGCTCAGGCTGCATCGATCTCTGGCCCGGGGTCCT
CGTCCTCCTCGACAGCACTGGCGGCTATCACCCCGACCCGTCCACCTACT
CCGTCACAGTCTGCCCTTGGCCCTCGTCCACCTGGGCCGAGCAGGGGCGG
GGGGGGGGGGGTCGAGGTGGCGGAGGCGGTGGTGCCCGTGGCAACACACC
GACGCCGGGACCCCAGCAGGGTGCGTCTTGGCCCACTTTCCACCACCCGT
GGTCAGGGCGCATCTCCATGTGGCCGTTCCAGGGGCCAGGTTCTGAGGCT
CGTCCCCCGGCGACCATGTTCGCTGGTGTGCAGCCGGGGTTCACCTCGCC
GCCGGGGTCCGCCTTTGCCTCTCCGTCGCCCTGGGCTTCGACGCCAGCCT
CTTCGTCGTGGCCCACGCCACCGGGTGCTCCACCGTCCGGGCTGGTTGGT
TGGGACGCGGCCGCCCTGGCTGCCTTCCAGACTCCCACTCTGACTCCACC
GATGGGTCCCGAGTGGATTGCGGACACCAGTGCTACCTACCACACCACTC
CCGACCCTAGTATACTCACCTCTGTTCGCCCTCCTTCCTCTCTCCCTTCG
TCCATCATGGTGGCGAATGGCTCGTGTCTTCCTGTCACATCTGTGGGTGC
CGCCGGCTCTCCTGGCTCTTTTCGCATTCCTGATGTTCTTGTCGCTCCTT
CTTTGGTCCACAATCTTCTTTCTATTCGCCGTTTTACCGCTGATAATTCT
TGTTCTGTCGAGTTTGACTCTTCTGGTCTTACTGTGAAGGACTCGGCAAC
TCGGCGCCCCCTCCTCAGATGTGACAGCACCAGCCCCCTCTACACCCTTT
GGCTTCCGCACGCCACCTCTTCTTCGTCTTCGTCACCTGCCACAACTGCT
GTTTTTGCTGCCACCACGTCTTCTACCACCTGGCATCGTCGCCTTGGTCA
CCCCGGACGCGATGCCTTGATGCAGCTTACTCGTAGTGCCACTATCCCAT
GTACTAGATCACATGATGAGCATCTTTGTCATGCGTGCCAGTTAGGCCGC
CATGTTCGTCTTCCTTTTTCTTCTTCTTCCTCGCATGCTACTCATGCATT
TGATCTTGTACACTGCGATTTGTGGACTTCACCTATTACCAGTATGTCAG
GCTACAAATACTATCTTGTGGTGCTTGATGATTTTTCTCATTATGTGTGG
ACTTTTCCTTTGCGTGCCAAGTCTGAGTCTTTCCCCGCCCTCCGCTACTT
CTTCGCCTGGGTGTCCACTCAGTTTGGCCTCACCATTAAGGCCGTTCAGT
GTGACAATGGTCGGGAGTTCGATAACTCCACTTCCCGCGACTTCTTTCTC
TCCCACGGGATGCAGTTGCGGATGTCTTGCCCGTATACCTCCTCCCAGAA
CGGCAAGGTTGAGCGCATGATCCGCACGACCAACGACACCATCCACACTC
TTCTTCTCCAGGCGCACCTACTGGCACGCTTCTGGGCCGAGGGCCTCCAC
ACCTCTACCTACCTCCTCAATCGTCTCCCTTCCACTGTGTGCTCGACCCC
CACTCCTCACCAGGCACTCTTCGGTACCCCTCCGCGCTATGACCACCTCC
TGTCTTCGGGTGTGCTTGCTACCCGAACACCGCTGCCACTGCTACTCACA
AGCTAGCATCCCGTTCCACCCTCTGTGTGTTTCTCGGGTACTCCCCGGAC
CACAAGGGCTACCGCTGCTTTGACCTCTCCTCTCGCCGGGTCCTCATCTC
TCGCCATGTGGTGTTTGATGAGTCCGTATTTCCCTACTCCACCACCACAC
CACCCTCCTCCGACCCTGACCTTGACCTTTTCACTCTCTTTCCGACTGAC
GCGGTGGTCGAGCCACCTATCCTTCCTCTCTCTGCAGGTACTCGCTCACC
GCCTGTCGGTCCTACTCCCGGTCCGGTGCCTTGCCCGGGTCCGGTGGTGT
CGCCTCTCCGCGGGCCCCGTCTCCGATCGCCCCCGGGCTGAGCGGGGGTA
GTGGGACTGCACCGCCTGCGGGGCCGTCGGTACCGACCCCTCCGGCCTGC
TTCGCCCAGCCGGTGCGGGTCTACCAGCGCCAGCCCCCGATGCACACGTC
GCCGGTCACGGGATCGCCACCGCCGGTCCCTCCGGCACGCTTCGCCCAGC
CGGTGCGCGTCTACCAGGGCCGGCTGCCGCCGCCGGGGTTCGCACCTCCA
TCGCCACCACCGCCGCCGTCCCCACCGGCGACCTCTCCTCCGGCGGCACC
GCTGGTGGCCCAGTCCCCGCCAGGGACACCTACACCTCCGCCGCGGCCAC
CCGCGACACGTGTCGAGACGCCGGTGTACCACCCACCGCTCCTTCGCCGC
GACCCGCGGCACGTCCACCCGATGGTGACACGGCACGCGGCTGGTACCCT
GCTGCCCCGAGTCCTGGCGGCCACGACCGGAGACTCGCCGGTTTCTCCGG
TACCCTCCTCCGTCTGCACCGCCCTGCTGGACCCCCACTGGCGTCGGGCA
ATGGAGGAGGAGTACGCGGCGCTCGTCGCCAACCAGACGT
>ltr-1_family-229#LTR/Unknown [ Type=INT, Final Multiple Alignment Size = 1 ]
TTATCAGCACGCTCTATCTCGACGTTGCTGCGAGATCAGATCTGCATCAA
CTCTCCGTCAAGCCGGCAGGTCATCGGCCTAGCCGAACTGTCCTACGCGA
CAGGCTTCGATTCTCCGTTTACACAGTCGAACGGTATGATTTTATTTTAT
CTACTGTTCGTGGGGATCTCGCTTAGCCAAACGCTCGTCTCCCCGCTCTC
CTGCTTGTCCCGGTGGGGATCTCGTCGCTGCCCCACCATCTCATGTAAGG
CTCGACTCAGACTCCCCGCACTTGTAGAGGTCGTGCCTGTGCGCACGTGC
CAGTGCCAGCCACGCGCTGAGAGCCACGCCAGCGCCGGGACCGCCGCGCG
CCCGTAGCCGCTCTACACTCCGGAGACCGGAGGTCGTTCCCACGCGCTGA
GCGCTGATAGCCGCTCTGCACGCCGGAGGTCGTGCCCTCGCGCCGCCACG
TCTGAGGTCGTGCGAACGCCATTAGCCGCGCGCTGCTTCACATGACTTGT
TGACTGTGCTAGTGGTTATTGGCGTCCGCGGAGCGCGGAGTCCGCTTCTT
GCGGATGGGATAACAGACAAGAGCGACTGCGTTTGCATGAGTTTGCATGA
GTACGGTTAGCGTTTGCATGAGTTAGATAAAGATAAGAAAAAAGTTAAAA
ACGAAAAAGAAAAATGAGTAGCAGTTGGCGTTTGCATGTGTAGCAGTTTA
GCACTCGTACCTGCTGGCATGCACATCGCTTCCGTACAAAGCGTTGTATT
TATGAGTGGGTCCCAGGAGCTGTGGACGGAGTCATGTGCATGGCTACATG
TAATCTCATTCCTTTGGCTAGTTAAATGCTATTTTGTGTAGCTAAAAGAA
AAAAAATAGCAACCAATGAGCGGTTAATATCTCATTGAAGTGACGAATTA
CGCATGTTTTTTTATCTTTAT
>ltr-1_family-230#LTR/Copia [ Type=INT, Final Multiple Alignment Size = 4 ]
AAGGATTTCCCTTCCCTAATCGGTTCGAAATCCACGTAGGCGACATGGAA
CGAGGTGTTGGCAAACCTCCGTTCTTCGATGGGACCAATTACCCGTACTG
GAAGATTCGCATGTCTGCGTATCTTCAGAGCATCAGTTACCGGGTTTGGG
AAATTTGCCCTCGATGCGAATTTCGATGCTACAAGTGACCGGATCACTCC
AATTCAAATGGAGTTCCATGATTCGAACAACAAAGCTCGAAACGCTTTGT
TCTCGTGTCTCTCGCTTGGTGAGTTTGAGCGAGTTGGACATCTGACTACG
GCTCATCAGATCTGGTCTACCCTCGAGAGATTCCATGAGGGNAACGATCA
TGTGAAGACCAGACTGTTTGAGACGTACAGGCGAGAGTACGAGAACTTCA
CACAGTTGGCTGGAGAGACCATTGATTCTATGTTCTCCAGGTTCCAGTCA
ATTGTGAACAAGATGCGCGCCAACAAGGCACAGCTACCCTATAGTGATCA
TGAGAGAGCGCTGAAATTACTACATGCTCTAGATCGGAGGGTTTGGGAGG
TGAAGGTCTCGGCGATCATCGAGTCGCCCAACTACGAGACTCTCACCGTG
GACGAGCTCTTCAGCAAGCTCAAGTCCACAGAGATTGACCACCAGACTCG
GGCCAAGATTGAGAACCCTAGTGCACCCACCATGGCCCTGGTCTCTAGAG
GTGGTTCTGCTTCTAACTCCTCACCTGCTATGTTTGCTCTATCTTCTTTG
TTGTCTATTACAGAGGAGCAGGTGGAGAGCCTTGGGGATGAGGAGCTGGC
ACTTGTGGCCAGCCGGTTCACGCGGTTCCACAACAACCGTATGAGCCGGC
GGCGTGGCGGGTCCAAGGACGGATGCTACAACTATGGCGATCCCGACCAC
TTCGTTGCTAGCTGCTCCAAGAAGGGCAAATCGGAGTCTGGCCCGCGCGA
CCATCACTCTGGTCGGCGCAAGGGCAAGTACTCCTCCGGCAAGTACAAGT
CCAAGGGAGGATTCGACAAGGAGGCGCTCAAGAAGAAGTACCTTTAGAAG
GCAAAGATCAAGGAGCGTGCCTTCCTCGCCTCCCTCAGCGACCTCGACCA
CGACTCCGACGACGTTGTATCTTCCTCGAGCGACGAGGAGACTGAGAGGC
GGGTCGAGGACAAGCTGAACGGGCTGTGCTTCATCGCCGACACCGCAGGA
GGCTTCTGCACCATGGCACTTGGTGAGGACGCGGTCGGCACCAGCGACAA
AGACATCGGCGACGACACTACTTCTGAGGTACTACCTTCCGCCGATGATC
TCGCCGCTGAGATAGAAGAGCTGAACGTTGCTTTGGCTAGTCAGGATAAG
TTGCTTAGGCANGCTGCTCGTGAGAGGAGAGAGTTTAGATCCAAGTACGA
GAGCACGCTTAGAGAACTTGAGTCTGCTAGAGCTTCAGTTGTGGTGTCCG
ACGAGACTGAATGTGATGAGTGCGCTCTACACATGTCGAACATCACCACT
TTGCAGACCAAGTACTCCACCTTGCTAGATGAGCGCGACGAGTTGAGATC
TAGGTCTATCCTATTGGGTGCGTGTACCGTTTGTCCTGGCTTGCAGTCTG
AGCTAGCAGAGAGAGACGCTAGGATAGCTTTGCTTGAGAAGGCTAGCTTA
GTGAGTGCCCCTGCACCTGCGCAGTGTGCACTTTGTGAGGGTTTGCAGTC
TGCCCTTGAGTCCTGCAGACACGACAAGACAAGAATCGAGGAAGAAAACA
CATACCTTCGATCTGTCTTGAGTTGGGTGTCGTGCAGTGAGCCCCAGTTG
GGCATGATGGTCAGTCAGTTCAAGAGGGGAACTGGCGGACCGGGGTTAGG
CTTTGCTGCTAAGGATGGGAGTGTCGCTCGCTTTGGGAAGGTTGGTGAGT
GCANTGGTTTGACACCTTCAGAGAAACCTTCACCCACTCCCAAGCTTATC
AAAACCACCCCTGCTAAGCCTGTCACCCCTGTGAGAGATGGTGTGATTGA
TGAACCTGTGAGAGTTCCTCCTCAGAAACAAGTGTGGCTTCCAAAACCTA
ACCATCTCAGGAACACACTTGACACCTTTCCCGACATCTCTAGCGATCCC
CTTCCTAGAGCCCCTCAGTCATCCAAAAAGAAAGCCCCCTCCCACAAACA
AAATCCACCCAAGAGAGAGGTGAGGTACCATTGTGAGTATTGTGAGAGGG
ATGGGCATCTAGCTTCGTTTGGCAAAATGATTGCCGCTTCCCATTCCCCG
GTCACCCTTTCTCATGCTTATCGTGNTCTTANCNTAGAGACTGACCGCAT
TATGGAGANTTGTGAGGTTACATTCAACGAGACTGCACCTTGTCCATCCC
CTGTCTTTGAGCCTGCAGGTCCAGATCAGATGGGACAGACCATCTTTGTG
GAGGAGGAGCACGACGACGCCGATTGGGTTGCTCTCGAGCCAACTCCACC
GGCCGCCCCNGTCGAGCCTGCTTCCACTACTACGGCTGACGGACCCGACC
CCACTCCTTCCACCACTTGGGGTCCGCTCGAGCCAGCTCCTGCTGAGACT
GGAGGAGTTGAAGCTGCTGTTGAGGGGGGTTCATTTGCGAGGGGAATTGG
GTGTTTGTTTCCCTTTTTNATTAGAGGGCTCCCTTTTGGTCTTTTNTTTC
TTCTTATTTTCTGCTTTCATTTTCTTTTGTATTATATCTGCATGTCATAT
TGAGCTTCACTTGTATAACTGCTAGAATGTGATTCTGCTCCTAGTAGTAT
GTTCTTTGTGTACATGATAATGCTATGGCATGCTTAGGCTCTTTTTGCTC
ATATTGATACAATATTGCTGAGCTAAGTTGTTTTCATAATTGTGAACTTG
ACTATTACTTGCTCAATCTAAAATTGTTCACCATTAAGANTGGCACCTAG
CATGTGTAGGATGTGTTGAAATCCTTTTTGCTATTACTAGTATGCTAGGT
GGCTATGTCTCATGCCTTGAGTCATTCACTTGTCTTGATTCATTCATACC
GTGCTAAAAATTCAAAATCAAGATAAGTGATAATCAGAAAGATCGAGATG
GGTTTGTATTTGTCACCACATCACTGTATCGAGNCTGATCTTATGCTTTG
AATTGGTTTTTATGCTCTGATAAAGC
>ltr-1_family-24#LTR/Unknown [ Type=INT, Final Multiple Alignment Size = 1 ]
TGTTCGGGGCCTTCCTCTTCCGAAGGTCCTCAAAAACTTAACTAACATGT
TTTTCAGTATAACAAAGACTGTTATAGGAGGCTTTGGCTTTGAGATGGAG
GTATGCATGCGTGAATGTAATTCTGCCCGGGCTGCATCCCGCGCCTAAAA
ATAGATGAACAGTAACACCGTACTGTTCACACTGAATTGTAATCGTTCTC
GTGCCCTCCACGCTCTCTCTCCTTCTAGTAAGCCGAAGGTACCATTGTAC
TACAATATTGTTAATGCTTATAAATGTTCGATGAAGATAATAATGAATTA
ATCATTGTCATATAACAATTATTATCTTCATTTATTGGTATTCCTTCATT
TTCTTATTTATATTCATGTTTATATGATAATATGATGAAGGTGTATCCTT
CATGACCTTCGTCTGAAGATCATTATATCCGAGAGGAAATAATGATTCGA
AGGACGAAGGTCTTTAACCATTAACAATCATGTTGCCTTGTTCTTGATTT
ATAGCATTTGAAAACAAGTGACCAACA
>ltr-1_family-231#LTR/Gypsy [ Type=INT, Final Multiple Alignment Size = 1 ]
ACCTGGTATCACGGTCTCGTCGATCCTCACCCACCCGCTCCAACCACGCC
CAGCAGCCGCCAACGCCACCACCTTTCCCAGCCTCCACCACAGCCATGGC
CGAGCCCACCATTGCCGACGTCCTCGCTGAGTTGCGGGCACTCCGCACGG
ACGTCAACACGCTGCAGTTCGACATGGCGGCCATGAAGGACAAGTCTGCG
TCGGCCTCGGACAACGGGGGCCACGGTCGGCGACCCGAGGGGCAGCGCGA
CCACGATCCGTACCTCCAGCACCGCAAGTGGGACTTCCCCCGCTTCGACG
GCTCCGTTGATCCGATGTTGTTCATCAACAAATGTGAGTCATACTTCCGG
CATCACCGCACCTTGGGGGAGGAACGTGTTCGGATGGCATCATACCATCT
GGACGACGTCGCGCAGCTGTGGTACAACCAGCTTGAAGAAGATGATGGTG
CCCCGTCATGGGGTCGATTCAAAGACTTCCTGAATGAGAGGTTCGGACCT
CCACTCCGTTCCGCGCCGTTGTTCGAACTTTCGGAATGCCGGCGCACCGG
ATCTGTGGAGGAGTACTCTAATCGTTTCCAGACGCTCCTGCCCCGTGCCG
GTCGGCTGGACGAAGCTCAACGAGTGCAACTCTTCACCGGAGGCCTCCTC
CCGCCTCTCAGTCATGCGGCGCGCATCCATAATCCGACCACGCTCGCCGC
TGCGATGAGCCTGGCGCGGCAAGTGGAGCTCATGGAGCTCGAGCGACCGC
TGGTACGACAGGGAGCGCGCGATCTACTTCCGCCACCGCCGCCTCGAACC
GCTCCGGCCGCGCCACCCCAGCAGCTGGCTCTTCCAAACCTGCCGGCGGG
TAACGACCAGGGACGACGCGAGGGCAACCAGCGGCGCCTCTCTACGGCGG
AGCAGGCGGAACGACGTCGCCTTGGCCTTTGTTTTAACTGTGACGAAAAG
TATTCTCGTGGCCATAACAGGTTTTGCAAGCGGATTTTCTTCGTGGACGG
GGTGGAGATTGATGACACCGAACCCGTCACCGACGACGGGGACAGGGACG
CCCCCTGCTTCTCGCTGCAGGCGGTGGCTGGGGTGTCCATGACGGACACC
ACGCAGCTCGCGGTCACACTAGGGGCCGCTCAGCTCGTAGCCCTCCTCGA
CTCCGGCAGCACCCACAATTTCATCTCCGAAGAAGCCGCTCGGCGAACGG
GTCTTCCGCTCCAACAACGTCCCCGCCTAACGGCCATGGTGGCTAATGGT
GAGAAGATCACCTGCGCCGGCGTCATCCGCAAAGCCCCACTAATCATCGC
TGGTGCTGCGTTCCCGGCGGAGCTGTTCGTCATGCCCTTGGCCGGGTACG
ACATCGTCCTCGGCACCAAATGGCTCGGCGCGTTGGGACCCATTGTCTGG
GACCTGGCCAACAGGCGCATGTCCTTCCAGCGAGGGGGCCGCACCATCTC
ATGGGCGGGCCTATCCACGACGTCGGGCCCGGCGGTGTGCGCCTTGTCCG
CTGAAGAATCGCTCTTGGATGCTCTCCTCGGAGCGTTTGCAAGGGTCTTC
GCCACTCCAACGGGACTGCCCCCCAAGCGCGCACATGATCACCGCATCCT
GTTGAAGCCCGATGCACAGCCGGTCGCCGTGCGCCCCTATCGGTACCCAG
CTGCCCACAAAGATGAGTTGGAGCGGCAGTGTGCAGCCATGATGGAACAA
GGGATCGTCCGACGCAGCGACTCCCCGTTTTCGTCGCCGGTCCTCCTTGT
CAAGAAGGCCGATGGATCCTGGCGCTTCTGCGTCGACTACCGGGCCCTGA
ACGCCATGACGGTCAAGGACGCTTTCCCGATCCCGGTGGTGGATGAGCTA
TTGGATGAGCTCAACGGCGCCAAATTTTTCTCCAAGCTCGACCTACGGTC
GGGATACCATTACCACCAGGTCCGCATGCGACCCGAGGACATCCACAAGA
CGGCGTTCCGCACACATGACGGCCTATATGAGTTCCTGGTCATGGCGTTC
GGACTCTGCAACGCGCCGGCCACATTCCAAGCCCTCATGAACGACGTCCT
GAGGCCGTTCCTCCGTCGCTTCGTCCTCGTATTTTTTGACGATATTTTGA
TCTACAGCAGGACTTGGGCAGATCACCTCCGGCACCTGCGTGCTGTCCTG
GAAGAACTGCGCCGTCACCAGCTCTTCGTCAAGCGCACCAAATGTTCCTT
CGGGGTCTCCGCCGTCGCCTACCTCGGCCACGTTATCTCTGCGGCGGGCG
TCGCCATGGATCCCGTCAAGGTGCAAGCCATCCATGATTGGCCGACGCCA
CGATCCGCCCGTGCCGTCCGTGGCTTCCTCGGCCTCGCGGGGTACTACCG
CAAGTTCGTACATAACTATGGCACGGTGGCCGCGCCCCTGACGGCGTTGC
TCAAGAAGGACGGTTTCACTTGGGATGATGCAGCGGCCACGGCGTTCTCC
GCGCTCAAGGCGGCGGTCACTTCGGCACCAGTCCTCGCCATGCCCGACTT
TGCCAAGCTGTTCGTCGTCGAATGTGACGCATCAACCATCGGCTTTGGGG
CGGTCCTAGTCCAGGAGGGACACCCGGTGGCATACTTCAGCCGGCCAGTA
GCACCGCGCCACCGCGCGCTGGCCGCCTATGAGCGAGAGCTCATTGGCAT
GGTCCAGGCGGTTCGGCATTGGAGGCCATACCTATGGGGCGCCGCTTCCT
TGTCAAGACGGACCACTACAGCTTGAAATACCTCCTCGACCAGCGCCTCG
CCACGATTCCACAGCACCACTGGGTCGGCAAGCTCTTGGGCTTCGATTTC
ACAGTGGAGTACCGCTCCGGGGCCACGAATACTGTCGCCGACGCCCTATC
CCGCCGCGACAACGAGGAAGGAGAGCTGCTGGCCATCTCAGCGCCCCGGT
TCGACTTCATCGAGCGCCTCCGCCATGCCCAGGCTACCGACCCGGCGCTG
GTAGCCGTCCACGATGAGCTCCGGGCGGGGACCCGCACGGCGCCGTGGAC
CATCACCGACGGCATGGTCGCCCTGGAGGGGCGCCTCTACATCCCGCCAG
CATCGCCACTACTTCAGGAAATCCTGGCCGCGGTCCACGACGACGGCCAT
GAAGGCGTTCATCGCACGCTGCACCGCCTGCGGCGTGATTTTCATTTCCC
CAACATGCGTCGTGTGGTGCAGGACTTTGTGAAGGCGTGCGCCACATGTC
AGAGGTACAAGACTGACCACCTGAGGCCGGCCGGGCTGCTCCAGCCACTG
CCCATTCCGTCCAGCGTGTGGGCCGACATCGGCATCGATTTCATTGAAGC
ACTCCCCCGGGTGCAGGGCAAGACAGTAATCCTCTCCGTCGTCGACCGCT
TCAGCAAGTACTGCCACTTCATCCCGTTAGCACACCCCTACACCGCCGAG
TCTGTCGCCCAAGCATTCTTCAGCGACATCGTCCGCCTTCATGGTGTGCC
GCAATCCATCGTCTCGGACCGCGACCCGGTGTTCACGTCGACATTCTGGA
CCGAGCTCATGCGGCTCACTGGCACCAAGCTCTTCATGTCGTCGGCTTTT
CACCCGCAAACGGATGGACAGACGGAGGCCGCCAACAGGGTAATCGTCAT
GTACCTCCGTTGTTTCACAGGCGATCGTCCTCGGCAGTGGCTTCGCTGGC
TTCCGTGGGCCGAATACACCTACAACACGACTTTCCAATCGTCGCTCCGG
GAGACGCCGTTCCGCGTGGTCTATGGCCGCGACCCGCCCTCCATCCGCTC
TTATGAGCCTGGTGAGACGCGTGTGGCAGCTGTTGCACTGGAGATGGAGG
ACCGCACGGCTTTTCTCGCCGACGTCCGCTACCGCCTCGAACAGGCCCAA
GCGGTCCAAAAGCGTGTCTATGATCAACACCATCGTCCGGTGGAGTACCA
AGTTGGGGACTGGGCACTACTACGACTCCGGCAACGCCCGGCAGCATCAC
TACCACGGACCTCCACCGGCAAGCTCAAGCCACGGTTCGTTGGACCGTAT
CGCGTCCTGGAGATCATCAACGCCGTGGCTGTCCGGCTCGAGCTTCCGCC
AGGAGCCCGCCTCCATGATGTGTTCCATGTTGGAGTGCTCAAGAAGTTCG
TCGGCACACCACCAGCAACACCCCCGGCATTACCCCCCACGCACAACGGC
GCTGTGGTGCCCGTGCCAGCAGGGGTCACAGCCGGGCGCCTGGCTCGTGG
GATTCGCCAGCTATTGGTCCAGTGGCAAGGTGAGCCAGCTGCGTCAGCAA
GCTGGGAGGACTACGACGACTTTCGCGCTCGCTTCCCTGATTTCCAGCTC
GAGGACGAGCTGGTCTTCGACGGCGGGAGAGA
>ltr-1_family-232#LTR/Gypsy [ Type=INT, Final Multiple Alignment Size = 1 ]
GTTGGTATTCAGAGCTGGATCTTCCCCACGATTATTTCACCAGATCGAAG
ACAGGGGCGATGGCGCCGTCGAAGACTGAGGACTCAATGGCGCAGCTCCT
CGCCAAGATTGAGGAAGGCAACAGGGAGACCCACAGGCGTATGGAAACGA
TGCAAGCTTCTATGGCAAACATGGAAGCGACGGTAAAAGGGGTGATGAAG
GAACACGGCGAGTTCCAGAGATGGCGGCCGGAAGTGGAGAAGAAGGTGTG
GGAGATGAATGAAGCCCTAAAAGTCATCCAAGTCGCCATCGAGAAGCAAT
CGCAGAAGCAACCAGTGGACACCTCATCGGCACCGATCGGGGATGCGTCG
GCTTCCGCTCATCTGGGAGTGCCGTCGATCGACGCGACGATTGGGCAACC
TCGCCACCGATTCGTTGAAAACCACCGGAGACCTGGTGGCGGGATCGAAA
CGATCCGGACACCCCCTCCGATCGGAGGTACGACCTTCACCCCTGAGTAC
CCTCAAATGTTTGTTGATTGGGGTTCTGCTGGCATGAATTCAATGGGCAA
TTGGTCACAGTGGTCGGGATCTGCTATGCCTAACATGAACTTCCCAGGTT
TTGATGGGTCAAATCCCAAGTTATGGAAACATAGATGTGAAACCTACTTT
GATTACTATTCTGTACCTGTTGAACGTTGGGTTAGGATGGCTGTCATGCA
TTTTGAGGGGTCTGCTCAGTATTGGGTTCAAGCTATGGAATCTCGGGTTA
GGGAAATGAACTGGGAGTCATTATGTGCTGCTTTAAACACTAGGTTTGGT
AGGGATCAACACAATACCCTGATTAGACAATTTTATCATACACGCCAAAC
CAATTCAGTTGTTGATTATGTAGAGCAGTTTGATCAGTTGATGCATCAGT
TGTTAGCACATGAAAACCAGCTGACCTCAGCTATGATTACCACTAGATTT
ATAGATGGGCTAAGGGATGATGTCAAAAGTGCTGTAATTATCCAACGTCC
ACCCGATCTGGATACTGCTTGTGCTCTCGCCATTTTGCAGGAGGAGATGT
TGATGCACATGGGGCGTCGAGACATGAGAAGAACTGATTTCAGTAACTTT
ACTCGGTCGTCAGTCAAGCCAGCACCAATGCCGTTGCCATTACCACCTGC
TATCAACCACAAAGTCGCTGGCAACATTGAAGACCGTCGAGGGCATGCAC
ATGGTATCAGTAAAAGTGATGAGGGCAAACTGACGGCCCTCAGGGCATAT
CGCAGAGCAAAAGGGTTGTGCTTCAAATGCGGAGAGAGATGGGGTCATAC
CCACAGATGTTCCACAAGTGTTCCGCTACATCTGGTCGAGGAGATGTGGG
AACTAGCAATCGAAGGTGAGGAAGTGATGGAAGAAACCGAAGGTAACACC
GTAGAACCAACAAGTGAGAATGTTTTGGCCATATCTTTGGATGCAGTAAG
CGGTGGTGAAGGTAACAAAACAATCCGTTTATGGGCATCGATCCATTGTC
AGCAAGTGCTCGTGCTTGTGGATTCAGGCAGCTCTGCGAGCTTCCTCGGA
AGTCATCTGTTAGGAGTTATGCCAGGAATCCAACTTTTGACAAGACCAGT
GCAGGTGAAAGTAGCGGATGGAAGAACACTGTGGAGTCGATATGAGGTCC
CAGATTGCAGTTGGTTATGTGAAGGCTTAACTTTTTCTAGCAATTTTAAA
TACTACCTCTAGGGGGTTACGATATGATCCTCGGTATGGATTGGCTAGAA
TGTCATAGCCCTATGGCTGTTCATTGGGCACAAAAATGGTTGGAGTTTGA
GTATGACCAAAGAAAGGTTCGGTTGCAGGGAGTGCTGCCCAACACACAAA
CCTGCAACAATATCACCTGTTTGCAGCTGAATTCCTTGATCAGGCAGGAA
GGAGTCGAGCAGTTACTCGAATTGCAACAAATGGAACAGACAGCAGCAAC
TGAAATTCCGGAGCCAATCAAACAATTATTAAGTCATTATCCACATCTGT
TCAGTAAACCCCACGGCCTACCGCCCAAAAGAACAGTTGATCATGCCATC
GATCTGATACCCGGTGCACCACCCTTCAGGCTAAGACCTTACCGCTATAC
ACCTCAACAGAAAGATGAAATTGAGAAACAGATCCAAGAGATGCTAGACA
GTGGCATTGTTCAACAAAGTTCTAGCCCATTTGCTTCGCCGGTATTGCTA
GTGAAGAAGAAAGATGGAGAATGGCGCCTTTGTCTGGATTATAGGAAACT
AAATTCATATACAGTGAAGAATCGGTACCCCATGCCGATATTTGATGAGA
TTGTTGATGAGTTGGCTGGTGCATCGGTATTCTCTAAACTTGATCACCGC
TCGGGCTACCACCAGATCAGACTGAGAGAAGGAGATGAACCCAAAACTGC
ATTTCAAACACACCATGGGCATTTTGAATATCGGGTCATGCCCTTTGGGC
TGACGGGGGCCCCAGCCACCTTCCAGGATTTTATGAACCAGTTATTAGCA
TCGTTTCTTCGGAAGTGGGTGGTGGTATTTCTAGATGATGTGTTGGTGTA
TAGTGCTACGATGGAGGAGCATGTAGGGCATTTGAAACAAGTGTTAGACC
TGATCAGTCAGCAACAACTTTATTTGAGGGAATCCAAATGTGTGTTCGGT
CAGGCAAAGTTGGAATTTCTGGGTCATATTGTAAGTGCAGCAGGTATCAC
TACAGACCCCAACAAAATCAGAGTGATCAGGGAATGGCCAAAACCTGCTT
GTGTGAAGGATGTCCGTATTTTTTTGGGCATGGCGGGTTATTATAGAAAG
TTTGTGTCCAACTTTGGAATCATCAGTAGATCACTCACTAATCTATTGAA
AAAAGATACTGTGTTTGTATGGACTCTGGGATTGTCCATTTATGAGAAGG
AATGCATGGCTATTCTCTTTGCAATGGAACAATGGCGCTCTTATTTGCAA
CATGGTGAATTCATAATTAAAACTGATCACCAGAGTTTAACCCATTTGGA
TGACCAAAGATTGTCTACTCCATGGCAACAAAAGGCATTAACCAAATTGC
TTGGTCTGCAGTTTCGGATCACATACAAACAGGGCAGCGAAAACCGCGTA
GCAGACGCGCTGTCGCGCCGTCCTAACTTGGGGCAGGATGATTTTAAGCT
GCAACTGAATGCTACTTCGGTGTCATCAGTTATTCCGAGTTGGCTGAGTC
AAGTAGCTCAAGGTTATGACCAAGATCCGAGTGCCAAAAAGCTACTGAGT
TGTTTGCTTACGGGTGAAACAATGGAACACTACACTCTGTCCCAGGGCAT
CATTCGGTTTAAGGGAAGAATATGGATAGGAGCAAACAAGGCCATACAAC
AAATGATTATGTCGGAACTACATGAAAGTGCCATTGGTGGCCACTCTGGA
TTTCCAGTCACATACCGTAGAATTAAATCTAATTTTGCATGGCCAGGCAT
GAAGCAACAAGTTCATGATTTTGTTCGTGCTTGTCAGATCTGCCAGCAAG
CAAAGCCTGAGAGGACAAAGTACCCAGGACTATTGTTGCCACTGCCTATT
CCAGAAAATGCTTGGCAGGTGGTCAGCATGGACTTCATATCAGGGCTCCC
TCCTTCTCGCCATGGCAACTGTATACTGGTGGTAGTTGACAAATTCTCAA
AATATGCACACTTTATATCATTGACACACCCTTTCACAGCTCTGGCAGTA
GCTAAGGTTTATTTATCTCAAGTGTACAAGCTTCATGGACTTCCCACCGC
TATCATTTCAGACCGCGACCCAATCTTCACTAGCAACCTATGGAAGGAAC
TGTTCAGACTTTCAGGCACAAAACTATGCTTGAGTAGCTCTTACCACCCA
CAATCAGACGGGCAAACCGAGCGAGTAAATCAATGCTTGGAGACCTATCT
CCGCTGTTTTGTGCAGTCCTGTCCACGTCAGTGGCCCAGTTGGTTACCGC
TCGCTGAATTCTGGTACAACACATGTTACCATACAGCCTTGGGAAAATCT
CCATTCGAGGTTTTATATGGTCATTCACCAGCACAGGCAGGCATTGGATC
AGCTGAACATTGCACCGTTCCAGATTTACAACAATTCCTGCAGAGTAGAC
AGAACATGCTGCAACAAGTGCGTATGCATCTGCACCGCGCCCAACAGCGA
ATGAAGAAGCAAGCAGATAAAAACAGGACTGAACGGGTGTTCTCAGTGGG
TGATCGTGTCTTCCTCAAGCTCCAACCATACTGTCAATCTTCGCTTGTTG
AGCGTTAGAATCATAAATTATCATTTCGATTTTTCGGACCCTACACCATT
GTGAAACAGATTAATCCAGTGGCCTATGAACTCGACCTGCCAGTTGGGAG
CTCCGTCCACCCAGTATTTCACGTCTCGCAACTAAAAGCGGTAATCAGTC
CTCAAACTCATGTCAGCCCTACTTTACCTAATCTGCACCATGGTATTCAG
GTACCAGAAATAGTGTTGGCTACCAGACTTCACCGCCGTGCAGGCAAGGT
GGTTAAACAGTTGTTGATCAAGTGGAGCGGTTGGCATTCATCTCTAGCCA
CATGGGAAGAGGAGGCTGACATCAAGCGAAGCTTCCCTTCCGCCCCAGCT
TGGGGACAAGCTGGCTGTCCAGGGGGGAAAA
>ltr-1_family-233#LTR/Unknown [ Type=INT, Final Multiple Alignment Size = 1 ]
GTCCGCCCCCACCACCACGCGCCCGCCCCCAAACCCCCCACAAACCCTAG
CCGCCGCCAGCAAGGAATGGCCGCTCTCCTGCGGCTCGCCGCAGCCCGAT
TCACCCTCCCCCGGCGCACCCTCGCCCCACACCGGAGGCTCGCGGCGGCC
GCGGCCGTCGCGTGCTCTGGGGGCGGCTCGCATTCCCCTCCCCTCTCTTT
GTCTGTGCTCCAGCTGCTCTGATTCCGCGATCTTGGGAGGTCTTAATCAT
CCTAGCTACGATCTAGCCGTTTAACTGATTTAAGTCCCTAGCCGCAAGTA
CTGCCCCCTTGTCAATGTTTTGATAGGCACCGTTTATGCAACCCTTTCCA
AAAATCAAATTGCTGTGCAGGAGGGCACTTTGAAGCTTCTTGCTTTGACT
CTCTAAGACGCCTCTTATTTTTGTTAAATCTGCTTGTTAGTATGTTAGGT
TTATTATTAGTTCTTTCAACCCAACATGGATTCTTTCACCCGTTCAGCAT
TGTTCAATTTTAGTCAGGCACACTATTTGTCTGTGATGACTGATGAGATA
GAACAATGATTAACATTATGTCTAGTCCAATATGCCCATTATTTGACTAT
GTTGTATTGCTGTTGGCATGTACCAATATTTT
>ltr-1_family-234#LTR/Gypsy [ Type=INT, Final Multiple Alignment Size = 1 ]
GATTGGTATCAGATTCCGTCGATCCTCGGCGTTCTAGAGTTCCATTACTT
CACCCGCCACGCGAAATCAGTCGGTGCCATGGATCCGCAGTTCAAGCTGG
CTCTGGAGGCACAAACCAAGTTGTTCCTCGCCGAGCTTGATAAGAAGTTC
GCGGCCCATGACGCTAACTGGGAAGCTCGTATCGTTGACCTGGAGCACGC
CGCAGTATCCGCCTCCGACAAGTTCTACGACCTCAAGGCGGATATACACA
CTGATGTTGCTGCTCAGTTGGAGTTCCACCTTACGACTGCGGCAGATCGG
GCGGATCGGGTGGCTGCCGCCACCGAGACACGCGTTGCGGCCCTCGAATC
AGCCTCGGTGGCCTTCGATTCATGGCGTCCCGTCATCGAATCAACGATCG
ACGACATCAAGCATGGAGTCAATTCCGTACAGGCCGCCGTCGCCAGAATC
GCTTCCCCGTCGCGTCCAGAGCCCCGGGATCCTCCACATCTTCAACCTGG
AATCCTCGGCGCGTACGGGTCAGCCGCCGCGCGTACTCCTGCCGGACCTA
CGGCTGACGGCCCAATGGGGCACCGCGTCGACTCTCAAAGCCCGGAGGCC
GACTTTGGGCGTGTATTCGCCCAAACTCACCTCCCGCACAATGGTACGCC
CGATTTCGGTTTTCCCTCGTATATTAAACCTCCTGAGTTATCCAATCATC
CAGATTACGAGTTCTCTCCGGGGCCTGTTCATGGATCTCAGTTTGGTCCA
TTGCCAAAGGTTCCATTTCCACAGTTTGACGGGGAACACCCTCGTCTATG
GCTTGGTAGAGCCCATGATTACTTTGACATCTACTTTGTTGATCCTAAGG
TGTGGATTCGTGTCGCGACAATGCATTTCACGGGTGCCGCAGCGCGTTGG
TTTCAGTCCATGGCCACTCCTGTCAAACATTGTAGCTGGGCTGAATTCAG
TCACTTGGTCTTAGAACGCTTTGGGCGTGATCAATATGAACACCTGATCC
GCCAGCTATTCCATATTAGACAGACTTCTACCATAGCTGCTTACATTGAA
GAATTTTCTGGATTAGTGGATCAGCTAGCGGCATACCAGAGCAAAACTGA
CCCCTTATTTTATACCATGCGTTTCATCGATGGGTTGAAGGAACATATTA
AGTCTTCTGTAATTTTACATAGACCTCCTACTCTCGATACTGCCTGTGCT
CTCGCTCAATTGCAGGAGGAGGTCTCGGAGCCACCTCGGATGGAAACTCG
CAAGTTCATTCCACCCTCATTGCCAAAGCACACACAGACTCCTCTACCTC
TACCTCGTCCTCCCCCAACAGAGGCTGCATGTCCCCGTCCACTGGACAAA
AAGCTTTCGTCTCTGAAGGCCTACCGGCGTGCGAGGGGACTGTGCGACAG
GTGTGCAGAGAAGTGGTCTCCCGGGCATCGTTGCTCCCCTACAGTGCAGT
TACATGTGCTCGAGGAGATGTGGCAACTCTTAGAAGATAATACTCAATCT
TCTCCAGTGGACGCTGAGACCACCCCAACACAAGAATTGTTGTCTCTCTC
ATTGTCATCGGTCACCGGTCCGTCCAGGCGGCACACGATGCAGCTTATTG
GTGAATGCCAAGGTCACATGGTTATCATCCTTCTGGACTCAGGCAGTTCC
CACTCGTTTGTCAGTACATCTCTGGCTGCTAAACTTTCTGGGATGTCACT
TTTGCCTACACAAGTGTTGGTGCACGTGGCAGATGGAGGGGTCGTTCCTT
GCAATCAAGTATTCAAGTCAACACAGTGGTCAGTCCAAGGTCATGTGTTC
GTCACTGATTTCCGAGTGTTTCCATTACAATCTTATGATATAGTTCTGGG
CATGGACTGGCTTGAAAAGTTTAGTCCAATGAAGATACATTGGTCAGAAA
GGTGGCTGCCATTTTCTTACCAGGGCAAGCAAGCAGTGTTACAGGGTAAC
TTTTCTTCTGATAACAAGCACCTACTACATGTGGTTTATTTGCTGCATTC
CGCTGCTGATACCCATACAGATACCCAATTAGACCCAAGGATTGCCCAAG
TTATTAAGCAGTTCCAGTCGGTCTTCGAGTCTCCTAAAGGCCTACCTCCT
TCACGATCTTGTGATCATACCATCCCACTGCTGCCAGGTGCTCAACCGGT
ATTCATTCGGCCCTACAGGTATGCCCCGGCAGTGAAGGACGAGATAGAGA
GACAGGTCTCGGAGATGCTAGACTCGGGAATTATTCGACACAGCACTAGC
CCGTTTTCTAGTCCAGTCTTATTGGTTCGCAAGAAGGATGAATCATGGAG
ATTTTGTGTTGACTTCCGGCACTTGAATGCCCTCACGGTCAAGCGTAAAT
ACCCGGTACCAATCATTGATGAGTTCCTAGATGAATTGTATGGTGCCAGC
TGGTTCTCTAGTCTAGATTTGAGAGCTGGATTCCACCAGATTTTACTCCA
AGAAGGTGAAGAATTTAAAACAGCCTTCCAGACCCATAGTGGACACTATG
AATTCAAAGTTATGGCATTCGGGTTGACTGGAGCTCCTGCAACATTCCAA
AGCGCAATGAACACCACTTTATCTCCAGTTCTTCGCAAGTTTGCTCTTGT
CTTTTTCGATGACATCTTGGTGTACAGCTCTTCCCTTGAGGATCACCTGT
AGCAATTGTCAGTGGTGTTGTCCCTGTTACAGAAGGATAAATGGCAAGTC
AAACTATCCAAATGCACATTTGCAACTCGCTCCATCTCATACCTTGGCCA
TGTCATCAGCAAAGAAGGTGTGCAAACCGATCCGAGTAAAATTACTGCGG
TGGTCAATTGGCCTAAACCGTCTAATGCAAAGGAGTTACGGAGCTTCCTT
GGCTTAGCAGGTTACTACCGAAAGACATATGAAAAGGAATACTTGGCGAT
TCTCATGGCTGTAGATCACTGGAGGTCATACTTACAACACTCTTCTTTCG
TCATTCATACAGATCAGCGCAGCTTAATCCACCTCAATGAGCAGCGCTTA
CATACTCACTGGCAACAAAAGGTGTTTACACGGCTCCTGGGCCTCCAGTA
CTCAGTCATGTACAAGAAGGGCACCGATAATAGGGTCGCAGATGCTCTTT
CCCGTCGAGCTTCCCACGATGCCAGTTGTGCTGCGGTCACCGCTGTTGTT
CCTCAATGGGCTGAATCTGTGGCTGCTTCTTATATGCATGATGATTACTG
TCAAGAATTGTTGGCCAAATTGGCAGTGGATGGCTCTTCTATTCCTCACT
TCTCCTTTTGTGACGGACTGTTACGCTATAAGAACAGAATCTGGATTGGT
ACAGATGATTCCCTCAAACATACCCTGGTCACTGCTTTCCACCACAGCCC
TGTGGGAGGTCATTCCGGTGTCCCAGTAACCTACAAAAAAATCAAACAGT
CATTTGCTTGGCGCGGCATGAAGTCATTCGTTCATTCCTGGGTTGCTTCC
TGTGTCACTTGTCAACAGGCTAAACCTGACCGGTCACGTTCTCCGGGCCT
CCTACAACCACTTCCTGTGCCACCCACAGCATGGCATACTATTTCAATGG
ACTTCATCGAAGGGTTACCAAAATCTCAACGATTCGATTCTATTCTTGTG
GTGGTGGACATGTTTACCAAGTATGCACATTTCATACCACTATCTCACCC
TTTCTCGGCAGCGTCTGTGGCCAGGGAATTTTTCCAGCACATATACCGTT
TACACGGCCTTCCCACTGCTATCGTTTCAGATCGCGACAAAGTGTTCACT
AGTCACTTCTGGAAGGAATTGTTCAAGCTGGCTGGAGTTAATCTTCTTAT
GAGCAGCTCTTACCATCCGCAGACCGATGGACAAACAGAGCGGGTAAACC
AGTGTCTAGAAACTTATTTACGATGTTTTGTCCATGCTTGCCCTTCCAAG
TGGTACAGTTGGCTAGCGTCAGCAGAATTTTGGTATAATTCCAGTCCACA
CTCTTCCATTGGCAGATCTCCGTTTGAGGCTTTATATGGCTATCCTCCAA
AGCACTTTGGTATCCAGGCCTTCGATGCTCACTCAGGCGACCTGAGTTCA
TTCATCGCTGATAAAATTCATATGAACCAGCTGTTACAGCAACATTTGCT
TCGTGCCAAACAACGGATGAAGCACCAAGCAGATAAGCAGCGGTCTGATC
GAGTGTTCCAGGTGGGCGACTTAGTTTTTGTCAAACTACAACCATATGTT
CAGATGTCCCTCGCCCGTCGTTCAAACAACAAACTCTCGTTCCGTTATTT
TGGGCCATACCGTGTACTGGCTAAAGTGGGAACAACAACTTACAAATTGG
ACTTGCCATCATCTTCGTCAATTCACCCGGTTTTCCATGTTTCCCTGTTG
AAACAATCGGTGCTTCCTCCAAGTCAGGTAACTACTGCATTGCCAGACCT
AGCTGATTCATTTACAATACCTATGGCAGTGCTGCAGCGCAGGGTTGTCT
ATCGTGGAGTGAAGGCAGTCCCACAAGCTCTTATCCAATGGTCCTCTCTT
CCGCCATCCCTGGCAACTTGGGAGGATATTGAAGCTATGCGTCAACATTT
TCCCTTAGCACCCGCTTGGGGGCAAGCTGGTGCTCCTGGAGGGGGTAA
>ltr-1_family-235#LTR/Gypsy [ Type=INT, Final Multiple Alignment Size = 1 ]
GCCGCAGCATTCCAAGGTGTCAACTACCTTGACGAGCGGAGTCCCCTGGC
GCCCCACCTGCAAGTGTCACCATGGCCCGCCAACTTCAGGGCAAGGACCT
ATCCCAAGTACAACGACAGCACTAACCCAGCACAGTATATCATTGCCCCC
GTTGTCCATCGACTCCTGGAGAAGTCTCCGGGACAAATTCCTGCTCAACT
TCCAAGGGTACCGCCCAGACACCGACGCCTTGGCTGAACTTTCACTCTGC
AAGCAGCTGGAAAGAGAAACTCTGCGGGAGTACTACCGCAAGTTTCTGAC
TCTCAAGTCACAACTGCCTTCGGTTGATGACCAAATCGCCATTCACTACG
CCATCAGTGGCCTTCGGGCTGGAACCTCCAGGACAAAACATCCACCACCC
CCAAGCCCCAAAGCAAGAAGACTTCGCTGATCAGCCGTATCACGGAGTCA
TTTACATGATCACTGGGGGGTCCAGCGTCGACTTCGACACGAAGCGACAG
AAGAGGGACCACTACCGCAGCATCAACCACGTCGCCGTCATCGGCCCAGT
CGTGCAGACAAAGTGGTCCCATGTGCCATTGACCTTCGACGCCCGAGACG
TTGACCTGCGCAGCGCACCTCACATCGATGCCGCAAGCACCAGTTTCATA
ACACCCTTCGGCACGTATTGCTTCATCAGAATGCCGGAGGGACTTAAGAA
CGTCGGGTTCACATTCTCTCGGCTCACCAAAACGGTGCTCGAGAGCCAAG
TCGGCAGAAACATATTTACATATGTGGAAGACATCGTCGTCGCCAGCAGA
AGCAAGGAAGACCATCTGGCTGACCTCGCTGAAACGTTTGTGAACATGCG
GGACGCACGACTTCGCTTAAACCCCGAAAAGTGCGTCTTCGGCGTTCGCC
AGGGGAAAATATTGGGCTACCTGGTGTCACACCGCGGGATCGAAGCCAAT
CCGACCAAAATCCAGGCCATCATCAACATAGCAAAAAGCGGACTTCGCAC
TTTCCGCCCACCCAGGGAGGGCATCTCGCGAGGGCATACTTCGCCCAACG
CCCATCCATGCGCCAAGGGCCACACCCCATACCCTATGAATTCCTCAACT
AGATCGCGCCCACTACTCGTACGGGCAGCGATCCGAAGGGCCCTTTCATT
CTCATCATCCTCCGCTACTTCAAATGGCGGGTACGCCACATAATAATGAG
AGCACATAATGGCTGCGGGGAGCCCTGGGTGGTCTTCGACTTCGGCCTCT
GAAACATAGAACCAGTAATCCCACTAGTTGCCCCACTTATTTCGGGCACA
GGGGACCAGCTCCACGACTTCCATCGAAGTCTTCCCGGACTTCGGCGTGA
AAGTGCACGATCCGAATTGTGCAATCTTATGTCCAATTTTTCTCTTCTGC
CAGTGCAGATAGTATTGCTTGGCGAAGACTTCCACCGAAGGCTGACCGCC
ATACGACGTCGTTGCCCAGAAGTACTTCGCCAACGCC
>ltr-1_family-236#LTR/Gypsy [ Type=INT, Final Multiple Alignment Size = 1 ]
AAACCTAGCATAGGAGAACGACAAGTTTGCATCGCCCGTGCTCACCCAGC
TCCTCCTCCACCTATGGAGAAAGTTGAAGAATATCTAGAAGAGACCTACT
TCTACGTTAAGATGAAGAATGGTCACATCTTGGAGATTGGCCTAGGTGGG
AACCTTGTGACTTTGATAGCATCACCAACACAGACACCCCTACCTCCTAC
ATCAGCAACTAAGGAATCATCATTAGCACATGTTGCTCCTACTCCTAATG
CTCCAACATCTGCTAATTCGGATCACTCTGGAGATGACGACAAAGACGAT
GAAGACAACAATGATGAAGATCGAACAACAATGGCCACAACCCTGATGAC
TTGGTGGAATGGGGCTAGTTACTGAACTTCATTCCTCAACGAGTGAGTCT
AGCTACTTCCCACACTACTCCAGGATCTGCTTCAGAAGTTGGGCAACAAC
ATGAGACCTCTCTATGTCACACAACACATCACCGAACCTCCCTTCATTAG
CCAGTGCATCACCCGGGTCCACATCTAGAAATAGCTAGAGACTACTAGAG
GCTTGAGGACTTGCTCAACACATGACTCAATGATGCCCCATGCCACCTAT
GTTGCCTCAGTCAACTATGCAACTAAGAGAGATTTATGGTTTCTCTCCTA
CACTCATCATCTACATTTAAGCGCCACCGACTTCCATCACCTTCCTCGAT
GTCCTAGTGGCTTCGAGTAGATCGATGTGATGTTGGGGGAAGCCAAAGAT
GATTGCATCAACCCCCTTGTTTAAGTAGTCGCTGCCCTCAACACTGACCT
CGACGGTGCCACCTTGGAACTAGTTATGACCCATGGAGAGCTTTAGGATG
CTCATGCTTGGATTGCTTAGCTAGAGGCTCAGCTCATTAGATAGGATCCA
TTGAAGATCATGAATGATGTTCCCTGCCATGCCTTGTCGCCACCCTGCAA
GAAGCTCCACTATGGATCACCTAGATCTATCACCAGTCTTCTAGGGTAGG
CTTTTAGGCTTGTTTTCCTTAATAAGTTTTCTTTATTAGAACCGTTCCTA
CGAGGATGTGCGATGTAATTCTTTGGAGTGAACAAAAAGCTTGTTCCCTT
ATCTTTTTTATCAGCTTTATCAAGTTCTCCTTTCTTATCCCGAATCAAAG
ACGTGCTGTCTCAAGGACATACCATTAGTTATGCTCGACCTCGCTATATC
TTAGCACAAGCTTCCTAATCTTGCTCTATAGGACAAGCTGGAAGCTACTT
GCAAAATCAACAAATCTAGTGTTCTGCTTTGTAGCTTCAATGCTTCGCAC
AATAGATTTAGAGGAACCCCAACCCTTAGCAGATGTGCAAGAATGTGAAC
TAACAATCCTATCACTCCTATTTTATGGGGGGGAGGTACTTAAAATATAA
TAAATGCTATTTGGTTTTATTTAAATTTATATTTTATTATGTTCAAAAAT
AAATAGAACAATAATAATAGTTTTTATAATTTATTTGGTTTTAAAAAATA
ATTACTATTTTCCTTATGAAGAAAAAGAAAAAAAGTGAGGTGTTCCTCTT
CCTCTAGCCATGCGACCAAGGAAGGGCAGTAGTGGCCGACTGTAGCCATA
CACACAGCCAGTTGGCCCACGACTCAAATAGCCAATGCAGGCCTGCGTGG
ATGTGACCCATGGTCAGGTGGTGACCGTTTCTGGCTGGCCATGGCGTGCG
TTATGGCGGCTAGCAGTCGTAGTGGCACCGGTAGGAGCGGTTGGGTGGAA
GCACTTGCGACTGATGGTGGGTGGTTGCAATCGACTTATCCCCTCCTGAA
AATTTTGGATTCTGACAATCATCGATTTTAAGCTGGAACAAACACCCCCT
ATGGCACCTACTCCCTTCCCCTCCCCATCATGGATGCAAAGATCGAGCAC
AACATGTTTGTTTCTCCCTCCCTATGTCTATAAAAGGGTAGACTCGTCTC
TTCCTCCACACCAAGCCATTCTTTCTCTTGAAATTTGAGCTCGACTTTCT
ACCCAAATCGCAAACAAGGTAGCTAGAGGCGCTCCTCTCCCTTCCTGCTC
GCTGCAGCATGCTCCGGCCAGCCATGGTCAAGGAAGGACAAGCTTTGGCT
AGTTGTGGCAAGGCCACTACTGGCCGTAGACACAGTTGGTCATAGTCGTT
GTCCGACTAGCCACTACCAATCATAAGCATTTTTAGAGCCAAACAACTTT
CAATCATGTTTTCTATTATGTTTTTCGCTGAAGTACATATATTGTGTGAA
TGTTGATTG
>ltr-1_family-237#LTR/Gypsy [ Type=INT, Final Multiple Alignment Size = 1 ]
GTAGCCCCTCGCAGTATTAATTTGTTTTTGCATTTAACAAATTCAAACTG
CGACATGAACGAAGGCCTTTAGCCGAAGGTCCGAAAAAATACCTTCCCTT
CGCTAGAATAGCGAAAGTCAATGACATGTAGGGCCCACCAAGTTGCAATG
CACTAGGCATATAAATAGGAACCCGTAGTGATAGCATTTGATGCGCTATC
TCAATCGCTTGTGCTATTGTTTTCAAGCTTGAATTTTCTTGCTCTGTCAG
ATTTCGCTTGATTTGTGAGCTTCGGCATTTGCACAAGTGCTCACCAAATG
GCTGAAGAGAAGAAGGTGGTTGATCCTGCTCTAGTTGGTTTTTACGAGGC
TGTGGAGAAGACAAACACAGAGAAGATTACAAATGAATGCTAGCTGGCTT
GTCTGAAGATTCTGGCGATAGCGAAGGCTTTGATGTGGAAAGTGAAGACG
AAGATGCCGAAAATCGGCCCTGGCGTCCGAGTCACACTATCTTCGGAAAG
TCATCCATCAAATAGAGTCAGATTAATGCGATGAAAGGAAGATATTTTCA
TGATATGTCCATTGTGAGAGCTGGAGGGGACAACGCCTCCCCTGCACTCG
AGGTGGACGAAGTTGTTGTTTACAGGAGCTTCATGAAAGCAAGGCTTCGG
TTTCCATTGAGTAAATTTCTAGTTGAAGTGCTAAAGACCTTTGAGATTTT
TCTTCATCAGATTACCCCCGAAGCTATATTCAGGATGGGGATTTTCATTT
GGGCTGTGAGGATCCAAGGACTAGAGCCAAGTGCAAAATGCTTCTGCAAC
ATGCACGAGCTGCTGTAAAAGGGGATTATCCAACGCCCTATTTGGTCTCG
CTTCGGCATCAGAAGGCCAGCTACTGCTCTTGGAAACGATATCGAAGCAT
GCTAGAAGGCTTGCAACAATGTATGCACCTTTATTGGCACAAGGGACCTA
GTCCAGGAGCACATAGCCTATAGAGTGTGGCCTCTTGTGAATGACTGGGA
AATGCCTAAGGAGACTACTGCCGGGGCAGTCAAGGCAGCTTGGTTTATCT
AAAATACACCTTCAGATACAGGGATCAGTTTGACGAGTCGAGTGATGACT
GGTTGAACTATGTTGAGGCGACTAGCGATGAGTTGCTTGGGGCTTACACG
AGAGCCGAAGATGATGCCATGACCTTAGCCTTTGGAAGGCGAGGCAAGAA
AAGACTAAACAAAGTTTTCAATGTTGTTGGTTTTATATACCCAGATTATA
GCTATCCCTCGCGAAAGCAGGGAAAAAAGAGAAAAACTGCTACTTCGATC
ATTTCTGATGTGCCGAAGGGCAAAAAGATCAAGGTGTTGACGCACCGGCC
TAGATACATTGAAACAGCCACGGTGCCGAATCTTATCGAAGGGACACCTT
CCACCGCTAAGCCAGGACAGCCTGCTCCTGCCGGCTACAAGAAAGAATTG
GCTGATATGCCAGAAATAATAGGGCAAGAGAAAATCGAATCGGCCGGAGC
ACCGAAGCATTCTGCCTAAGCCACAGAAAAAGCGATTGAAGTGCCAGAGC
TAGGAGAATCAGTAGGATTGCAAAAAATCCTGAGCCCACCACCAGAGCTG
GAGTTGCCAAAGGTGCCCAAAGCTCCTGTAATAACTCCCAAGAGGAGTAG
GATGGCTAGTGTGCTGGACGCTGTTTTAGAGTAGATAAGGGTGTCAACTC
CTGCTCCTGCAAAGGAGACTGCTGAAGCTGCTATAGTTCGTGTTGAAGCC
GAAGCTGAGCCCTCAATGCCCATTGAAACAGAGCCTGCTGGAACTGGGCA
GAGTATTGAACAAGGACCTTTAGACATCGGTCTGGTTCTGGAGAAATAAG
ACGCGCCCGAGAAGGTTGAATATCCTACTCCTGAAGCACCTACTGAAGAG
CTTGACTTCATTATTTGACATGCTTTGGGTAAAAAGTTGTCAGAAGAGGA
AATTGCGGAAGCCAAACATTACGCCCGAGAACTAAAGTACCCGAAGGGGG
ACTTGGTGTATAATGGCACCAACGAAGATGACTTTCTATACTGCCTCCCA
GACAATAAGGAAATATCTATTTGCTGGGAGATGGCAAAAAACATAGGATT
TCCGAATCTTGAAGTTGGCCTTTCTACTATGTCGAAGGATGACCTCGCAG
ACAGCCTTGCGTACAATAGTCTGAAGGTACAGAAGTTATGGACTTATAAG
CAGATTATTTTGTGTCTTTTATTCTTGTGCTGGTCCTTTGTCTCCCCTCT
TTTTGTAGGGCTTAATTCTGAGCAACGCTTTGATAGCACAGAAGAATGCT
GAGGATGAAAGCTGCCAAATAGCCCTTGGTAACCTTTGGTCAGAGGTTAT
CAAACTGAGGAATGAAGCTGCAGAGAAGGATAAAATTCTGCTTTCCTTGG
TAGAAAGAGTCAAGGCTAGTGAAGCCAATCTTGTCGTGCAGTCCGAAGCT
CATAGAGCCGAAATTTAAAACTTAAAGAAAAAACTTGTCGAGAACAATGA
AGATTTTGAAGTGGCTAAAGCGAAACAGGAAATAAGCGAGTGGACTAGCG
CAAGATTGCAAAAAATGTAGATGAGCTTCGGGAATCGAAGGAGAGATATT
ACGAAAAATCCTTAGATTGTGCCAAGAAGCTGAAAGATAGTTTTGCAAAG
GTGGGTGCTTACTCATCCGATCAAAAATTTATTAGAGGCGACCCCGAAGG
AATCATCGAATGGATCGGTGAAGAAGCTGAAGCTTTTGAAGAGATCCTTA
GTGATCGTGGTGATTTCTGCGCCTTTGCTGGTGCCAAAGGGGTTGCAGCA
AGTTTGGAAAAATCTGGCTGTGAACATGTTAAAGTTGCAACCCAGACGGA
GGCTGTCTTCACTATGGAGAACACGAAGGATCCTTCGGCTGAGGCGACTC
TGATGGGCTGAAAATTTTACTCCAACGTTTGGATAAAAGACGGTCGAGAA
CTAGTCGATGAAGCTATAAAGAATAATGAGAAAGAAACCCATTAAGCCCG
AGAGGAAGCTAAGCGAGCCGAAGAGGCAGCCGAGCGTGCAAGGCGCATAG
GTATTTTAATTGCTTCTGCATTTTTTCTGGCTTCGGATTAACAAATTATT
TTTGTTGTAGCTGAACTTTCGCCGCCACCTGAGCCCTATGATCCCGAAGC
TGATCTAGCCATGAAGGCGGCACTAGAAACCATAAGAATTGCTGAAGAAG
CTGTTGACGAAGTTGTCAATGAACTTCTGAACGAAGCTGCTGAGAAAATT
TTGAAGGGAGACTAAATTTTTTTGTGTAGCTAAGAAATGTAACATTTGTG
TGATGTAATATTCGTACAAGTTAAACATTGTATATCTATGTATATATTGG
TGTAATATATTTATTTGCGATGCATGAAATTTGCGTACATACCATTTTAG
AGCCTTCGGCGAAAAAACACCTTCCCTTCTTTTCATGCTTCGTAAAGAAA
AAACCCTTCTATAGCACAATGTTGACGATAATTTTCCTGGCGTATAAGAT
TGTAATTGCCGAAGGGTAGCTTTGTACCCTGGCACGTTGTTTCATTCATC
ATATGTTTTGAAAGAAACAACTTTCCTTCTTCTCAATTTTGTTGCTGATG
CGACATGATGTATGATGTAATGCTATGCTGAATGATGCGATGATATGATG
CAGCATGATGTTTATGCCAAAGACATGTCCACACAGAAATACTCTGACTC
TGCATCCCCTTAGGGATGTCTTTTGAGTCGCTTCACCTTATATTTTGGTG
ATATTTAAGCTCTGCATCCTTTTTGGAACGACTTTGGAGCTTCTTCACCT
TCTATTTCGGTGGCATTTAAGCTCTGCATCCCCTTAGGGACGACTTTGGA
GCTTCTTCACATTCTATTTCGGTGGCATTTAAGCTCTGCATCCCCTTAGG
GACGACTTTGGAGCTTCTTCACCTTCTATTTCGGTGGTATTTTGACTCTG
CAATCCCTTAGGAACGACTTTTGAGCTTCGGAACTTACCCTGCGCTCCCT
TAGGAATGACTTTTTGTAACTTCAGAACTTACTCTGTACTCCCTTAGGAA
CGACTTTTTGTTACTTCAGAACTTACTCTGCGCTCCCTTAGGAACGACTT
TTTGTTACTTCGGAACTTACTCTGCGCTCCCTTAGGAACGACTTTTGTAG
CTTCGGAACTTACTCTGCGCTCCCTTAGGAATGACTTTTTGTTACTTCGG
AACTTACTCTGCGCTCCCTTAGGAACGACTTTTGTAGCTTCGGAACTTAC
TATGCGCTCCCTTAGGAACGACTTTTATAACTTCGTAATTTTGTTAAGAG
GAAGCATCCCACTCGATGATATGAGTACAATATTATTGCATGAAATTGGA
ATTTAATCCTTCGTGAATTGTTTTCATACAAAAAATGTAGAAAAAATAAA
GATGCACCAGAGGTAGGATATTCTTTAGAAGATGTGCTTGGATTCGGGGA
CAGTGCTATTGACTGTGCGAGCTTCGGACTCCTCCCGAAAATCGCGCTGC
TGCTGAGCGTGCTGGTGCCCTTCTGGCTGCTAGCTTCGGGCCAGAGTAGG
TGCTGGCGATGGTGGTGGTGGGAGCTGGGCTCAGGAAGCTTGAGAGTGGT
TTGACGAAGTGACAGAGGTCGTAGGCTGTTTACCTACGTACTCTGGGACG
TAGGGAGAATAGCATGAAGCAGTATGTAGGACTTGCTTCGGCTGATTCTG
TCGTGCTTCAGCTTCGACAATCTCTTTCTGCTTTTGAATCGTGACTTGGC
ATGTTCTTGTGGTGTGGCCTTTGTCTTCGCCGCAAAACAAACAAAACAGT
CTCCTAG
>ltr-1_family-238#LTR/Copia [ Type=INT, Final Multiple Alignment Size = 2 ]
GTATCAAAGCCAATTTAGTTTTTCCCTCCCTCCCGGCCACCCACCGACGC
TCCTCTCGCTCCCCACCAGGTTTTTCCACCGACAACCCCGTGTGGACGGA
GGCTACCCCATCCCCGCTGGCCACTGCACCTGCGCCTGTCACTCTCGTCG
CCGCCANCGCCNNCATCNAGGCTGCCNTNGNNGCCTCNNAGGAGCGCNAG
CGCGCCGCGNCCCNNGCCCTNGANNANGAGCGGGCCACATTGGGNGCCNN
CCTGACNGCCCAGNTGGCCANCGCGCAGCGCCTCNTCNNCGGNCNTCCCC
CGGCNANCCNTGACGCACCACCGCCCACCCCAGAGGCCCNCCACGCCTCT
GNACCCGACGCCGACCACATCGCCGCTCTCCACGCCCAGGCCGCCGGCCT
CCACAACATCCGGTCCCTCGTCTCCATCGTGCTGGACCCGGCGTCCNNCC
ACTACCNTCGCTGGCGGGGGCAGGTNCTNCTCACCCTGCGGCGCTNCGCN
CTCGNCGACCACGTCCTCGACGACATCGCCGCCCCGCCGTCCCCGGCCTG
GTCCCTGATGGGCGCCNTGGTGCTCTCTCNTGGNTCCACGGNACCATCAC
NGCCGAGCTCNAGGACATCATCCGCGACCAGGCGNACACGGGCCGCCAGG
CGTGNCTCGCCCTCGAGGAACANTTCCTCGGGAACCNGGACGCTCGAGCG
CTCCACCTCGACGCCCAGTTCCACCAGTTCTCCCAGGGGGANCTCNNCGT
GGGNGAGTACTGCCNCTAGATGAAGGGCNTTGNCGGACNCCCTCCGCGAT
CTCGGCGAGCCGGTGGCGGACCGCACNNTGGTGCTGAACCTCCTGCGTGG
CCCCATCCCACGCTACGGCCACCTGAAGGCTCTNATCAAGAGGACCGTGC
CTTTCCCCGCCTNCCATGCNGTGNGGAATGAGCTTCTCCTCGAGGAGCTC
ACCATGGCNCNCGAGGCTCCCACACCGGCNNCGGCNCTCNACAGCGCCNC
CNCTGGCGCCCAGGCGTCTCCCGGGGGGCAGCGCCCCCCCCCCCCCGCGC
GCGCACTCCGTCNGCCGGGGCCCNCGCTCGCCCCCCTACCGCATCTCCTC
CGGCCCCCCGNCACACACTCCACCACCGACGGCGGTCGTCGCNCCCGCAA
GGGCGGNCGTGGGGGCGGCGGCTCCTCNCGCGGAGGTNCCACCGGCCGGG
GCGGCGGCCAGAGCTGGCCGTCNTTCTACAACCCCTGGACCGGCACCACC
TCCATGTGNCCGGGTCAGGCCCCCGGCGCCCCCCGCCCTCCGGCNCCAGC
GCCGGCTCTCCTGACCACGCCGCCCGCCTACGGCGCGCCNCCGTACGGTG
CGCCGNCACCGNCTCNGCCCCNNCCTACGGGGCCATCTACCACGNCACCA
TGGTCCCCGTTCGCTGNTGGCTGGGACNCCGNCGCCCTCGCCNCCGCCTA
CAGCACCATGGCGTTGGCTCCACCACCCTCTGACTGGGTCATCGACTCCG
GTGCATCCTATCACACCACCCCCACCACAGGCATGCTNTCTCGCTCNCAN
CCACCTCCTCCCNCACACCCCACCTCGATCGTCGTTNGAAACGGNTCCAC
CCTTCCNGTCACCTNTGTNGGTGCCTCGGTNCTCCCNNGACCGTTCTGCC
CTACCTCAACGACGTTCTCGTAGCCCCTCACATCACCCACAATNTCCTCT
CTGCCCGTNGGTTCACCGCCGACAATTCNTGTTCCATTGAGTTTGACCCT
NCCGGTTTTTCTGTGAAGGATCTGGCCACCGGGACCCCNCTCGCCCGATG
TGACGGCGTCGGGCCCCTCTACACGCTCCAGCCGNCGTCCACCGGCGTGT
CTCCACCTCCCGTCCTGGTCTCCACCACCNCCTCCACCACTTGGCATCGT
CGTCTCGGNCACCCAGGACCTGGCGTCATGACCAAGCTCTCCAGCACTTT
AGNTTCTTCCTGTAATAGGGGACATTNTGNGGGCCTCTGTCATGCNTGTC
AGCTTGGCCGCCATACCCGTCTNCCTTTTANTACATCTTCCTCTAGGGCT
GNGCAGGCTTTTGACCTGGTTCACTGTGACCTGTGGACCTCCCCTGTACT
CAGCCTNTCTGGNTACAAATACTATTTGNTGATTTTGGACGATTTTTCTC
ATTTCCTATGGACTTTTCCTCTCCGCTTGAAGTCCGACACGTTTNCCACC
CTCACTCACTTCTTCGCCTGGGTCTCCACCNAGTTCCGTCGCCCCGTCCG
TGCACTGCAGTGTGACAATGGCCGCGAGTTCGACAACCACGCCTCTCGGT
CGTNCTTCCTCACCAGTGGCGTTCAGTTGCNTCTCTCGTGCCCCTACACC
TCCGCCCAGAACGGCCNGGCCGAGCGCATGATTCGCACTACCACCAACAT
GATCCGCTGCCTCCTCTTCCAGGCGTCTCTNCCCGCCAGCTACTGGGCAG
AGGCCCTNCACACAGCTACCCACCTCCTCAACCGCCTCCCATCGAAGGCG
GTGAGCCACCCCACCCCCACCCCACTTCGCCCTATATGGCACGACCCCCT
CCTACGACCACCTTCGTGTGTTCGGCTGTGCCTGCTATCCCAACACTTCC
GCTNCTGCTCCTCATAAGCTGTCTCCACGNTCCACCCNCTGCCTCTTCCT
TGGCTACTCCCCTGACCACAAGGGGTATCNCTGTCTAGACCTCACCACCC
ATCGCATCATCATCTCTCGTCATGTCGTCTTCGACGAAGATGTGTTTNCC
CTTGCCGGCTCCTCCCCGCCCACCGACCTTGACTCCCTCCTTGAGTCCGA
TCCGGGTACNNATCCCTCCCCAGGCACCTCGCCTCGCACCGTGCCTACGC
CGCACNTNGCNCAGCGTCGACCNCNTNTGCCTGCCGCGCGCGGCCCCGNC
GNCCCCGCCCGCGCCGCNTATTGCCCNCGCNACGCGCGGCCCCNTCGACG
ANCNGGACCCGCNCCACGCACGNCCCAGCCGACCTNGTCTGCTGCCGCGC
GCGGCNNCGTCGACCCCNCCCGGCGCCTCGTACAGCCCCGACGACCCNGG
CCCCGTCGACGGGCGNGGCCCGNTTCGCCGACCCCGCCGTTGTCNACCGC
CGTCGCGGGAGCGCTCCTCCCTCGGNGCGCACGGGCCCGTGGCCCCTCGA
CGAACGCGTCCGTCGGTNCGCCGACCCCGCCGTCGTCCACCACAACCCCA
CGGNNCGCTCACNCCATGGTGGCCCGCCGGGCCGCCGGTGTACCTTTGNC
CNGTCGNCATTCACCGCGCCCCCGGGCACACTCACACCATGGTGACTCGT
CGTGTCGCCGGTGTCCTTCGGCCTGTCGACAGGCTGATCCTGGCCCCGAC
ACGTCCGCTACTCC
>ltr-1_family-239#LTR/Unknown [ Type=INT, Final Multiple Alignment Size = 1 ]
GACAGCATGAACTGGAAAACTCTATCAGTAAATACTTAAGAATGGATAAA
AACATTGTTGATACTACGACTCCCATTGAATCAGTAAAGGTTGTTGCATC
AAAATTTGGTGACAGCATGAACTGGAAAACTCGCAAGACACAGACAACAC
ATGCAACTGATAAGTGCTTTACCTTCATTCTTTTTGTGTATTGTAACTGT
TATTACTGTGTGACATACTCTCTTTATTTCTATAAGCAGGCGAGTGACCG
TATCGTACTTGAGCTTGATAAGCTGAAGAACGAAATTTCAGAATGTAAAC
ATCAAACAGAAGCTGCAGAGGCTGCAAAGTTATCATTATTAAAGGAGGTT
GAGAGAACAAAGAAGCTTAGCGACGAAATGTAACATGTCCTGGAGAGGGA
ACAACCTGAGGAGGTGGATGCCAAGGATGATTTGGAGTTATTTCAAATTA
TTTCACAGGCGATGGAGGGAGTTGACTGTAATGATAGTGTTGTGGTTAGA
GAGAAGCTGAATAATATTCAAGAACGACACAAAGCATTGGTTGCCAAAGT
GATTTCAGTGAAATATGTGTTGGGAAAAGTGCAGGAGGATTATGATTCTT
TGTTGATCGGAACTGATATTTCCATTAACAAAGCTCAGACAGCCTTCACA
ATGTCCAAAGGTGCAGAGAAATAAGTAGAGGAGCTCACCATAGAGCTCCA
AAGACTAAAGGAAATGTTTGATTTGGCTAACGCCAAATTCCAGGATGTGG
AAGAACGCAAGAACACGTTGATGGTACGTGATGAGGATCGTCTTGCATGG
GAAGAGGATCTCAGGCAATCAGACAAAGAGCTGAATCAGATCAGCATGGA
CCTTTGCCTAACTTATTGAAAAAAGAAAACTATAACGTGAGAAGGCTGAA
GCAAATCTGAAAAGCAGAATGGCAAGTATAACGAGTGTTGTAAGAGAAGA
AATAACATATATATGAGTAATTTAAGCCGCCACTGATAAAACATGTTGTA
AACCCTATCAGTAAAGAGACCAAGGGATGGTATGTTATCAGCCACTACAT
ACATACTTTGCAAGGCCAAAACAGTATGAAGTTTATTTTGTGCTATTTCA
AATGTTTTTTTCTCACAAATAGTATGAAGTTTACTCCTGAATTTATAACA
GTTATACTTTTTTGAACCAGTACATGCGCATCTTATTCAACATATTTACA
AGATAAAATAGCAATAACTTACTGTGAATATTTGACTTGACTGGTAAATG
ATGCCAAAAAAGGAACAAGCTTTTATGTTCTCTGATGCAGTGATGCTCGA
GTATTACCGAGTCTAGTGTGACTCGCATTCCTCTGGTTGCAGTAGTAGCG
ATGCAGTGCCTCCCGAGCTTCTCACTTGCCTGCTCGTCCCTTTTGCGTCC
TTTGCTCAGGTGCTTCGCCTCCCCACCGCGTGATGGCGGTGATAATCCGA
TGTGCACGCACGCTACGCCCAATGGGGAGGAACACAACTTGGTCAGTAGG
GGCGGAGGTCCGGGGTGGATCTCCGTGCAGAACCTCGAGCAGCTGCACGC
CATATGGCGTGAGGTCAATGTCGTGGTCGTGGGCGTCGCGTCCAGATATG
GCGCTAGAGTGGTGATGGCAGGGTGGCGGCGGGGTCGATGTATGTCGCGG
ACAACAGGGTGAGAACTTCTAGGCTCATGTCATAACAATATAATCCTTAT
CCATAAGGCAAACCTGAAAGAGAGACAAGTTGGTTAGGGGTGTGGTAAGT
CCAAAATAGGTGCTGAGCTAGTTCCACAAGCGTGCACACAAGTAATCTTA
TAAGCAAAACCATATCCATGTTAGAAGCAAAACCATTGATCTGACCACTT
CATGATAACAACATAGAAGTGATCTAGTCCTAGAATTTATCACAAACCCA
ATCATGATAAAGGAGGAACTATACCACTCACCATGGCCAACAGGAAGGGG
ACTAAGATTGGAGAGACATACAGTGTTGAATAGCTAATGACTCACCCGCT
GAGGAGTAGAGCGATGAGTGGGTGTGCCGCTGGCAAGGCCGTTGTACTTG
CTGGCCACCCTGCAATTCCGAGGATGGGGCCGCCGTTCTGTATCCATCCT
GTCTCTGCCATTCCCTCTCCGGCGCGGCGGCGCTGACGCTAGGGGTTGCC
GCGCCCAGTGCTTTGACGCAACAACGTGCGTGGACGCGTGGAATCAGAGG
ATGGGGCGCGGAATCCGAGGATGGGACGTGGTGGCCTTCTATAGACGGAG
CAGATGCGAGATCTCAGAGCCTAATTTCTCCATCCCTTCATTGTTTCTCC
TGCCTCATACTGGACACCTTGTTGACTGGCTGTTTCATCAAATAAATTTA
AAAGCAGGGATTACTGATATTTTAGTTGTTGTTAATTCTACAGCTATAAA
CTCAAGGCACCCTGACAAGGTTATTTCAGCTATTCACCAACAACAATAAG
CAAACAATAGGCAGCAGATTTGTAGAACTTCTCTCTGGACAGGCAGCAGA
TTTCAGCAGAATGAATGCCTCAAGCTCAGGGTTGTAGTCTAAATTTGAAT
ATGTATGGGAATAGAAGTATGGACTCTACTACTAAACCATAACTGAATTA
GGAAATATAAGTATGGACTGTATGGGTTCTAGACAGAAGGTGCTAGCAGG
CAAATATGTGGGCACAACTATTCTTTGGACCATTATAAACACGTAAAATG
TGTGTTGAGATAACCCCTAAAAATCAAATGTTCAGGTATGTACCGTCACT
GCATTATTTGAACTATTGCTCACTTGTTGCAAGTGTCATTCTTGCCTAAT
AAACCGATCGGCAGTGGCATGAATTTTCTCCAAACAAGTATTGTTTGAGC
AGGTGCTACTAAAATATAAGACTGTGCCTTGGAAAGTTAAGTCTCATGAA
ATTAAGGGAAAACAAATGTGGGTCACAACTCACAAGCAAGCAGACCTCTG
ATCATCACAAGATAACATTACGCCAAAAATATGCAGCAGGCATATGGTCA
TCACAAGAAAACATTATGCCAAACAAAAATATGAGATGCATGTCAGCTGG
TGTCAAGTGTTTCAAAGGATCATTACATCATTAAAGTGCCAAAAATGGGG
AGAGATATCAAAACAGATGCAAAATTTTATAACATAAAAGGGGATTGCAA
ATAGTGTGGATTGGGGGCGAGACTCACTACACAAAAGGCCAGTTACTTAG
ATGAGGATGATAATGCTTTGATGATAATCAAAAGCACTTCAATCTCAAAT
ATTTGGACATACCACGATGTTACCTTCACCAAAATATGCAAATGTCACCT
CACAAGGAAGATTACCATCACCAAAATATCTTCCTATTTATTTATTATCC
ACTGTCACAACTGAGCTGCATTGCACATTATCAATTCTATTGCACCTAAA
ATTATTGTAGTAGTTATGGATTGTAATGTGATCTGTTTATTCTTTTTTGG
GACATGTTTCACTTTAAGTTGATTGTGATTTTGATACATGACCTCAATAT
GAATCAAACAACCAATGTTCTCCTTAGCAATAACTTGGTTGCTCAAGTAG
GTCTAATTGATTCAAACAAACAATTCTATTTGCAGAGAACGTTTTCCATC
CAACACCTAGCAACACTCACTTACATCTACTGTATTAACATTGTTAACAA
AATAGAAATGATATGGAGAAGGTAAGGGTCAGCCAAAACAATTCATTATG
TGACTGAATACTTGTACAACGATAGGGAGAAGGCACCAGATTTATAGCAG
CATGCCAAACTGCAGTCCATCCCATGTGACTGAATACTTGTATAGCACAT
CATATTTAAGAGAGAGGTTCTGAGTTTTTGCACTCCTAAATAGTCGTTTC
ATAAGTCCTTGATGTCCATGCTTCTTCCTGAGCCGAGATGGACACAAAAG
GATCCAGAGAAGAAATCACACTCACCCCTTGTGGATGTACCCCACGACCT
AACCCTCCATAGAGAACTCCATGAACTACCCCTTTTGTCCTATAGAATCC
CACACACAAATAAGCACATGCACAGATCATGGGAAGTCTTGAGAAGAAGG
GAAGGAGGAATCGTTACCTGGTAGCTTAAGTATTTTTTGAATAGAAGATG
TCTAGAAAACACATGTTTTTTCTACAATAAAAGAATGATGTCAAGTAGAA
ATTTATAGAAGAAGTACAAAGCAGTGTGGTGAATAGGATGTTAATGGAAA
TGTACTTCCACGAAGTCATTGACATCTGAAAATGTAGTAGACCTGCCAAC
CTGCGCCAAAACTCAATGGAGGTAAGCAATGAGTTAGAGAGTTATGTGAA
TACAGTATCAAGGTCTTTGAAAAACCTATGTGAAAGCGACTAAAACAAGT
GAACTGATGTCCATTGTACAAATAGTAGAAAACATAAAACCCATCACAGT
CAATATAAACACAACTCCATTAAATCAAAACTTTCACACTAACTACAGGT
AACGTCTGCTTTCAGGTCTTTAACCAGATGTTATGAACAGATACTACAGT
TGTACAACATAGTGTCAAGCTAAGCTGCAAGTCCATTTATTCGAGCATTT
TCCTGTCTCATTTTAGTTTAGCTTGTTTTCCTTCCACGACAAAAATAGGT
CGAGCAGTTATACAATTTTCAGAACCAACAAATGCAACAGAAAAATACAT
TGATCTGACAATGATAAAAATGTCTGCTATTGTATCTGTTGAACAAACAT
GGAGACCAGAGGGTTATATGTCCTAAGACCTAGAATGTTACTGTATCTAC
TTTCATATAATCGATGAAACACATAAAAACATTACTGAAGTAAGAATAGG
TGGAGTAAACATAGATCAACTCACTACAATGAAGAAAGTAGCATGCAAAG
TTTAAAAGTTATAGAGAATGATATAAGATTGGTGTGATTACTGCATTGAA
GAGCCTCACAACTCATTCGCCAGCGACCAAAAAATCCATGTTAAAAAGAA
CATTTCTTAGTCAATAACAGATTGTAGTTGGATGTCTGGTAAAGGCATAT
TGTATGGATTAGCACCAGTGAGTGAACCTCGTTGGCTTTGGGATGGCGGT
GGCTGGTAGTACATCTTCTCGCCTACGTCTACAACGACTTCGCCATGACG
ACCACCACAATCGACAACGACGTCCCATTGGGCGAGGCATCTGTGCCCAA
CAAGACCTTCTCGCTTTCCCCTAATTCAGTAATCTCACTGTTGTTCATCT
GCTCGAAAAGGTATGTCTATTCAAGTGCAGAACATCTGTAGGTCTGTACA
AGCATCTGTTCTTGAACCTTCCACTGTTATCTGTCCTCCCCTCCACGTCC
TACTCGGGGACATGGCCGACCGGCGCCGGCACGGGCATGGCCAGCGCGTA
GCGGTGTGGTGTGCCTCCCGCGTCGCGGCGCGTGCCTCGTTCCCGGACTC
TCCTATCCTCTATCCTTTCCAGGAGCTCACCGCTCAGCGTCATGCGTTGA
TAGACAGCAGCGCTGGGCGCGGGGGTGGGGAGTATCATGAGCCAGGTGGC
GCGGCGGCCCACGGTGTCTGGGAGGACGGGGCACGACCGAAGCCGCGGGG
AACGGGGGCGGGGGCGAGGGGATCGGGGCGTACCTTGTCGAACTCTTCGC
CCAGGGTGCTTCTCCACCACCGGCGGCCTCGTGAAACATGGGATCTAGGC
GCCGGGGTAGCTGCAAACTCCAAGAGCTTCACCACCACTGTCGGCCTCGT
GGGAGCTCTTGCCTGTCTTGGCTCTACCGTAGATGCTGGTGCCGTGCGGG
AGGTCGTAGGGGAAGGCGAGGACGACGAGGCCAGTGGTGGTGAGAAGCAC
GCAGGGGAGGAGGAGGTAGGTGACGCGCCAGGGGAAGGGCGGAGCAGCAT
TTGGAGCGCGGATGGCGAGCGCGGCTCCTGTTGATGTTGGGCGAGCCGGG
ATTAGGGCGAGGTTAGGCGCGTCCGAGTGGTGGCAAGGAAGGCAAGAGCG
CGCAGTCGGCGCCGGAAATTTGGATGGTCTGGTGGCGAGGAGGGTGCGCG
TCTGAGTGGTGGCGAAGAAGGCAAGAGCGTGCAGGGCGGCGGTAATTACG
ACGGCGTAGTGGCGAGGAAGACAAGAGCGAGCAATGGATCCGAGCTTGGA
TGGGGCGTGCGCGGGTGAGATTGGCAGGGGAGAGGGAGAGGGCGAGGGCG
GTGGGAGAGGGACCCGTCATCAGCGGTGGAGCACTGGAG
>ltr-1_family-240#LTR/Copia [ Type=INT, Final Multiple Alignment Size = 2 ]
TGGTATCAGACAGGATCAATTCGATCCCGGCCTTCCTTCCNCTGCTCTCT
GCTTCCTCTCACGCCGCCGGCACCCCTCCTCCTCTCCTCCATGTCTGAGC
AGACCTTAGGCGCCAGCGCCAACCTTGGCGCCATCCAGCAGCTCATGGTG
CCCTCGTATGCCACGGTTTCGGTTCAATCTCATGTACCGACCAAGCTGGA
GATGAAGGCCTCCAACTACTCCCGATGGGCATCCTTCTTCANATCGATGT
GCGGCAAGTTCCTCCTTCGCCACCACATCGACGGCTCTGCTCCCCCACGC
CCGCAAGACCCGATCTGGGATCAAGCGGACTGCTGCGTTCGCAGCTGGAT
CTTCGGCTCCGTCGACGACTCCATCCTCAGCCTCGCCGTCGACGGTGACA
ACCAGACCGCCCGCAACCTTTGGGTCGCCATCGAAGGTCTGTTCCGCGCC
AACAAGGCCCCGCGGGCGATTCTCCACCTCCACGACTTCCACTCCATGAC
CCAAGGCGACTCATCCATCGACGAGTACGCTGAGATCATGAAGCGGAAGG
CCGCCGATCTCCGGGACGTCGGCCATCCNGTCGAGGACTCGCAGCTCGTC
CTCAATCTTCTCCGCGGCGTCAATCCCCGCTTCAGCAACACCGCNGACGA
CATCGCCAACTCCACCGTCCTTCCCGACTTCGCCTCTGCTCTTGATCTCC
TGAAACTCAAGGAGCTCCGCCTCGCCAACGAGGTCAAGACGGCGGCCGCC
ACAGCTCTCCTTGCCGCCACCTCCTCCTGCTCTGGCCCNGGCGGCTGCCG
CTCCTCTGCTGGTCCCCAGCAGACACCGGCAGGCGGCGGCGGCTATGGCA
AAGGCGGCGGTGGATACGGCGGCGGCAGCAAGAAGAAGAAGGGCGGCAAC
TACGGCAAACATTCTGGCGCATCTACTCACCAGTGGCCGCAGCCGGGCCG
CCAGCCGTCGGGCCCCTGGTTCTGCTTCTCCCCCTATGGCGCGCCGCAGG
GAGGCCCAGGCGGACAGGGCGGGTGGCGTGATGGACTCCGGCGCCTCCAG
CCACATGACGTCTACGGATGGTATACTCCTCTCCCGTCTCCCACCCTCTT
ACACTTCCATCACTGTCGGCAATGGTCACAACCTACCCATCACCTGCCGC
GGCTCCTCTGTCCTTCCTACTAGTTCATCCACTTTCACTCTGCGTGATGT
CCCAGTGGTTCCTTCCCTCGTTCGTAACCTCCTCTCGGTACGTCAATTTA
CTCGTGACAACAATTGTTCGATTGAATTTGACGCTCTTGGTTTTTCTGTT
AAGGATATGGCGAGTCGTCGCGTGATGCTTCGCTGCGATAGTGATGGGGA
CCTCTACACCATTCCAGCTGCCACCCACACCTCGCCGTACGCCTCCATTG
CCATCACCACCTCCCTGTGGCACTCTCGGCTCGGTCATCCGTCTCCTACT
GCAATAAATACTCTTAGAAATACTTCCGCCATTTCCTGTAATAAAGTAGA
ACCACCTCTATGTCATTCCTGTCAGCTTGGCAAACATGTGAGACTACCTT
TTACTCCTTCTCAAACACGCAGTTCTGCACCCTTTGATTTGATTCATTGC
GATGTTTGGACGTCTCCCGTGGCTAGCATATCAGGGTGCCAGTACTATTT
GGTTTTGTTAGACGATTACTCTCATTTTTGCTGGACTTTTCCACTTNTTC
GCAAATCTGAAGTAGCCTCCCACATCACTGATTTTTGCGCTCTTGTGCAA
ACCCAATTTGGCGTCACAATANAATCTTTCCAGGCTGACAATGGCACTGA
ATTTGCTAACCACACCCTCACCTCTCTATTTTCATCTCGTGGCATTCTTT
TCCGATTTTCCTGCCCTTACACATCCNAGCAAAACGGCAAGGCAGAGCGG
ATACTTCGCACGCTGAATAACATCAGCCGCACTCTCCTCATACATGCCCA
CATGCCGCCTCCTTACTGGGCCGAGGCGCTCGTCACCGCCACCTACCTCC
TCAACCGCCGGCCCTGTTCCTCTGTGAACAACGCCGTTCCNTACACCATA
CTATATAACAAGACCCCCGAATACAGTCACCTTCGTGTTTTCGGGTGTCT
CTGCTATCCNAACCTCTCTGCCACAACACCACATAAGCTAGCTCCTCGCT
CGGCAGCCTGTGTCTTCTTGGGATATCCTTCTTCCCATAAAGGCTACCGC
TGTCTCAACCTCACCACCAGGCGCGTCATCATCTCCCGTCACGTCGTGTT
CGACGAGACATCCTTTCCCTTCTCCACCACACCCCTCCCTGTGACGGATA
TGGATTTTTTGATTGCCCCTAACCCTGCAGCAGCTGTTCCCGTGGTAGCT
CCGTCNCCACGTGACGTCGAGCGACCACGGCCGTCGCCTGTCGTGCATGA
GGAAGACCCTGCTATCCTCATGCGCGGCCCTGTCCTCCAGGAGCTTGCCT
CTAGGACACCTCCTTCGCCAGCTGCGCCACCGCCTCCGCCGACTACACTT
CCGGATGCACCACGCGAACGTCCGCGTGTGTACGCTCGACGCCCGCGGAC
TACACCAGCTCTGCCCGAGTACGTGGCTGAGCCGGCCNTCCACGTCGTCG
ACGACCCCGTCTCATCTTCACCGGCTCCACCTCCACCTCCGCCGCCTCCG
GAGCCCCGTCGGGTCACCCGCACCCAGTCTGGCGCCATCNAACCGGTGCG
GTACGTGGGNCTCTCGGCGACTGCGACGACGCCGGCCTCTCCNATCCCCG
GCAACTACCGCAGCGGTTTGGCTGATCCAAACTGGCGCGCGGCCATGGCC
GAGGAATACCAGGCGCTCATCGACAACGACACCTGGCGCCTCGTTCCCCG
ACCCCCCGGTGCCAACGTTGTCTCCGGGAAATGGATCTTCAAGCATAAGT
ACCACTCCGATGGCACTCTTGCTCGTCACAAGGCACGCTGGGTGNTGCGN
GGTTTCTCTCAGCAGCACGGCATCGACTACGACGAGACGTTCAGCCCGGT
GGTCAAACACCCGACCATCCGGACTGTCCTCAGCATCGCCGCCTCTCGTT
CGTGGCCCATCCGCCAGCTGGACGTGAAGAACGCTTTTCTTCACGGCCAC
CTCGAGGAGACGGTCTACTGCCAGCAGCCGCCCGGCTTCGTCGACCCCGC
TGCTCCTGACCATGTTTGTCTTCTGCAGCGCTCTCTTTATGGCCTNAAGC
AGGCTCCCAGGGCGTGGTACCAGCGGTTCGCCACGTACATACGCCAGCTC
GGGTTCACCGCCTCCTCCTCCGACGTCTCCCTCTTTGTCTACAAAGAGGG
TGAGAGTCTCGCCTACCTGCTCCTCTACGTCGACGACATCATCCTCACCG
CCTCTTCGACGGATCTTCTTCAGCGCTTCATCACCCTTCTTCACTCGGAG
TTCGCCATGACAGACCTTGGGGACCTCCATCACTTCCTCAACATCTCCGT
CACGCGCTCCTCCGACGGGATCTTCCTGTCTCAGCGACAGTACGCCGTTG
AGCTTCTCCAGCGCGCTGGCATGGCTGAGTGTCACTCTACATCGACCCCT
GTCGACACTCATGCCAAGCTATCCGCCACTGATGGTGCTCCCGTTGCTGA
TCCATCCATATACAGGAGCATCGCCGGCGCCCTCCAGTACATCACCCTGA
CCCGACCTGACTTGGCCTACGCCGTTCAGCAGGTGTGTCTCTTCATGCAC
GACCCGCGCGAGCCCCACCTGGCGCTGCTAAAGCGGATCCTGCGCTATTT
GAAGGGCACTCTCTCTTCCGGCCTTCACCTTGGTGTCGGCCCTGTCCAGT
CCCTCACCGCGTATTCCGATGCGGATTGGGCTGGCTGCCCCGACTCTCGA
CGTTCNACTTCNGGCTACTGCGTCTACCTCGGCGACAACCTCATCTCTTG
GTCCTCCAAGCGACAGACCACAGTTTCTCGGTCCAGCGCGGAGGCTGAAT
ACCGAGCTGTGGCCCATGCTGTTGCTGAGTGCTGTTGGCTGCGGCAGCTC
CTTCAGGACCTTCAGGTCTCTCTTGCCTCTGCGACGGTCGTCTTCTGCGA
CAACGTGAGCGCTGTCTACATGGCAGCTAATCCCGTTCATCATCGCCGCA
CGAAGCACATTGAGATCGACATCCATTTTGTTCGCGAAAAGGTGGCACTG
GGGCAAGTTCGGGTGCTCCATGTCCCCTCTACTCATCAATTCGCGGACAT
CATGACCAAAGGCTTACCTGTCCAGTTGTTTACTGAGTTTAGGTCCAGTC
TTTGCGTCCGTGACTCTCCCGCTGCGACTGCGGGCGGG
>ltr-1_family-25#LTR/Unknown [ Type=INT, Final Multiple Alignment Size = 1 ]
TTGGTCACTCATTCCCAAATGTTATGAATCAAGAACAAGGAAACACAATC
GTTAAGGATTAAGGATCTTCGTCTTCTGAATAATTATCTCCACATGGAGA
TAATACTCATCAGACGAAAAGATCACGAAAGACAAGCATTCATTATTTAA
TATATGAATGGAAATACGAAAGGATAAAGATGAAGAGTGGATCTTCATTA
ATTCATTTATCTTTATGTTCCATAAAATATAAATGAATATTCAACAATAT
TGATAATACATTGGTACCTTCGGCTTGCTCGAAGGCGAGGATGCGAGAGA
GTGATTACAATTCCACGTGAACAGTACGGTGTTACTTTTCATCTATTTAT
AGGCACGGAACGCAGCCCGAGCAAAAGTACATTTATGTCCTCAACATTTA
CACATGATCGTAATACAAGTTATTAAGGACTAAGTAGTCTTTTCCCCTTT
CGGTCATCATCATTATTCATCATCTTCATTGACAAATGGTTAATTATGTT
TTTGTGGACCTTCAGAAGGAGAAGGCCCCCAACAGT
>ltr-1_family-241#LTR/Copia [ Type=INT, Final Multiple Alignment Size = 2 ]
TTTGGTACCAGAGCTTAGGTTAGACACNCGAGAGCCTCAAGGCCGACTCC
TCTCTTCTCTACTCATGTCGACCTCTGCTGAGCGCGCTGCCAGGNTCAAG
GCCAAGGGAACCAGCGAAGGAGAGCTGGGCGACTTCTCCAGCNGGGCTGC
GCGCCTGAAGGCCGCAGAGGAAGCAGCGGCGCTGGCAGTCCAGGCAGCGA
AGCAGGCAGCGGCTGCAGCAGAGGCGGCGGCAAGGACGGCGCAGGAGCTG
CGGGCCGAAATCGCCGCCGAGAAGGGAGAAGATGAGGAGGNCNGGGNGGA
GGAAGAGGAGACGGAGAGGAACNGGNGGNCGNGGGCTCCNCCGCNAGACN
GGAGGCGCTCGCAGTCACCACTGCGGGACCGGAGGCGCTGCCGCGGCGGC
GNTCGCTACGAGTCGCCGCAAGGAAGGGTGGTGTACCGCGACTCCGGCAG
CGGCACGNCGTGGCCGATGCTGGACAAGACGAACTACTACGAGTGGAGCC
AGACCATGAAGCTGAGGATGCAGGCGCGCGATCTCTGGGACGCCATTGAA
GGCGGTCCTGTCCAGTTCCGCGATGACAGACGCGCACTGGAGGTGATCGT
CGGGGCTGTACCCAAGGAGATGGGTCTCCCACTGCTCGACAAGGCTACGG
CGAAGGAGGCGTGGGACGCCATCGCTGCGACCCGCATCGGCGTGGACAGG
GTCCGTCGAGCAACACTGCAGCGCNTACGCCGTGATTGGGAGAACATCAG
CGTCAATTAGGGGTGTAAACGGTACGGATATTATCCGACCATCCGACCGT
CCGAAGAGGCTAATTATTCGGTTGGATAGTTTTTTTCGGATATCCGCGGA
ATTTTCGGATTTCGGATTCGAATTCGGATAGTACAGTTCGGATATCGGAT
ACGGATATGATATGACTGATATCCGTCGGATTTCGGATATCCGGATATCT
TCTCGGATAACTGTCCGGATTTCATATTTCGGATATCCGGACATCTACCC
AGATATCTTATCAGATTTCAGATTTCAGATATTCGGATAGTTACATGTGG
AATCGCCCTAAATATCCAAGTTTCAACATAATCAATACTTCACTTTATCA
TTTTCATATGGAGATTTGAGGTTATGTTCTTATATAATGTTTATTGTTCC
TGGTAACATATTTGCAATTTTCGGTCAAAAGTGGAATATTTTATGAATTT
AAATGCATTTTGATAACTTTCTATAGAAAAAATTATAATAATACACAAAT
AGTCTCAAAAAATCATGAAATTTGACGGAGGAGCAATATATGCCCATATA
GCATCCTCAAAAATGTTTGGGCTATAAAATCTAAAGATTGCCAACATTTC
TTTCAATTCATTTTCACTTGTTACGTGAGTTACATGTGATATCACCTTAA
CTATCCAAATTTTAACATAATCAATACTTCACTTTATCATTTTCACATAG
GGACTTCATATTATCTTTAATAGAATGTTTATTGGTCCTGGTAACTTATT
TGCAATTTTTGGTCGATACTATAATATTTTATGGATTTAAATGCATTTTG
ATGTTTTTCTGCAAAAAGAAATTAATAATATACAAATAGTCTCAGAAATT
CATGAAATTTGGCGTATGAGTAACATATGTCCATATAGCATCCTAAAAAA
TGTTTGAACCATAAAAACCACAAGATGTCATCAATTATTTCATTTCATTT
CCACTTATTTGTGAAACTCGTAATGATTACAACCACCATAATAATAAGTG
AAACCAAATATCATAGTTCTCAATATTTTATGAATTTAATTGCATTTTAA
TGATTTTCTACATAAAGAAATTAATAATACTCAAAATAACCTTAGAAATT
CATGGATTTTTATGGAGGTGTAGCATATATGCACATATAATCCTAAAAAT
GTTTGGACTAAAGGAGGGGCTAAATGATTACAACTATGATATGTGTGGAA
TGATGTCTTACACGATATCCGACAAAAATATTCGTTACCGACGCTATCCG
TGTCCGATTAGCTCCGTATTCGATCCACGACTATACGTATTTGTATTCGA
GAACATCCGTATTTGTATTCGTATTCGAAGCTATCCGTATTCGAATTCGA
ATTCGACTAAAAATATGAAAACAAATATGATTTCATTGATATCCGTCTGT
ATTCGATCCGATTACACCCCTAGCGTCAATCCTGGTGAGCAAGTGGATGA
CTTTGCTGTGCGGTTGTCAACTCTGCACCAGCAGCTTGTCATCCATGGCG
ATAGGGACATCACCGAGGAGCGCGTGGTGGAGAAATTCCTGCGCACGGTG
CCGGCCAAGTACTCGCAGATCGTCGTCGCCATTGAGCAGTTCCTTGATTT
TGAGGCACTGACTCTTGAGGAGGTGACTGGAAGGCTTAAGGCGGTGGACA
ATCGCGAAGAACAAGTACTGACCGAGCCGGTGGCCATCAATGGCAAGCTG
TTGTACACTGAGGAGCAGTGGAAAGCGCGATGCAGAAAGGAAAAGAAGGG
AGACGATGCANGTGGCTCTGGTTCCAGGAACCAGCGCGGTGGCGGTGGAC
GCAGCCGCGGTGGTGGACGAGGACGAGGCAGAGNAGGTGGACGTGGTGGC
GGACGAGGAGACGGCAATGTTGCTGGCCGTGTCGGCCCCAACACCTGCCT
CAACTGCAACCAGGAAGGCCACTGGGCAAACTGGGCACGTGAGTGTCCGC
AGCCGCGCCGTGAGGATGCAGAGCGCGGCGGTGGCGGTGGAAACCGTGCT
GGCCGCGGCGGTGGCAACCGTGGTGGAGGTCGCGGCGGCGGAAATCAGGC
TGGACAGCGTGGCGGGAACCAAGGAAGGCATGAGGCGCGCGTCCAGTACG
CCGAATGTGAAGAAGATGGTGNTCTGTTTCTGGCACANGGCTTTATCAGC
CTGGAGCAGAGCACGCCGGCGCACAGCTACACGGCGCAGCACGTCGAGCT
CTCTGAGCCACGTGCNTGTGCCTACCTTGGCGTGGATGAAGAAGATATGG
ACAGCGGTTGGTACCTAGACTCTGGCGCAACACATCACATGACCGGGCGT
CAGGAACTCTTTGCTGATCTGAGCACTGGCGTTCGAGGAACGGTCCGGTT
CGGGGATGCATCGAAGGTGGAAATCAAGGGAGTTGGATCCATCATTTTTC
AAGCCAAGACCGGTGAGCAGAGAGTTCTTCACGGCGTTTACTACATTCCA
GCGCTGAAGAACTCCATACTAAGTCTGGGACAGCTTGATGAAGGAGGGTC
CAAGGTTGTGATTAACCATGGCGTGCTCCGCATTTGGGACAATCATCACC
GATTGCTGGCCAAGGTACATCGAGGGAAGAACAGGTTGTACATTTTGCAC
CTCGAGGCTGCACAACCTATCTGTCTCGCGGCGCGCAAGGATGTTGAGGC
ATGGCAGTGGCACGAACGTTTCGGCCANCTGAACTTCGATGCACTCCGGC
GACTCAGCAAGGAGGAGATGGCGCGTGGGATGCCGGTGGTCGATCATGTG
GAGCAGGTATGTGACACTTGTGTCACCACGAAGCAGAGGCGGCGCTCTTT
TCCGGCCGCAGCAGCATATCGTGCCCAGAATCAACTCGAATTGGTGCACG
GTGATCTGTGCGGCCCAGTCACGCCAGCGACACCGGCGGGCAACCGCTAC
ATCCTGCTGCTCGTCGATGATGCCACCCGTTTTATGTGGGCTGTGTTGCT
GCCATCCAAGGACGCAGCGGCGGAAGCAATCAAGAAGATNAAGGNGGCAG
CAGAGGTGGAAAGCGGGCGCAAGTTGAAGGTCCTGCGCACCGACAATGGC
GGGGAATTCACCGTCGCGGAGTTCGCCGCATACTGCGCCGATGAAGGTAT
TAAAAGGCATTTCAGTGCTCCTTATTCACCGCAACAGAATGGTGTGGTTG
AGCGCAGGAATCAAACTGTGGTGGCCATGGCACGAGCTCTGCTCAAGCAA
CGCCGGATGCCTTCTCGGTTTTGGGGGGAGGCTGTGATGACGGCTGTGCA
CATTCTGAATCGATCTCCAACAAAGGCACTGAGGAATGTNACTCCGTATG
AGGCATGGCATGGCCGNGCACCAACAGTTGGCCATCTCAAGGTATTTGGC
TGCGTGGCTTATACCCGGCGGCTTACTCAGCTCCAGAAACTTGATGATCG
CGGTGAGGCTGGAGTGTTCATTGGCTATGCAGAAGGGGCCAAGGCATATC
GTGTATTTGATCCAGTGTCCCAGCGCGTGCGAGTCAGCCGTGATGTGGTA
TTTGATGAAGGACGTGGCTGGGACTGGGCATCAGCGGCAGCAGGTACTTC
AGAGGCAGCANGCAGCGATTTTGTTGTTGAGTTTCCATGGGCAGAAGAGT
TTCCTGAAGCAGAGAGTTCAGTGTTACCCTCACCACCTCTTCAGCCACAT
CCTACATCACCTAGTCTCCCTTTGGTGAGTGCAGGAGAGTCTGCAGCAGA
AGCAGAGGAATCCGCAGTGGAGACAGAGGTGCCTGTGTCACCTAGAACAC
CTACACCAGCTCCAGCAAGCCCGCAGATAGAGCATGTGGCTCCTCTGGAG
AATGATAGTGAAAGGGTGGATGCTTATCATGATGGTGAAGAGCTTCGTTA
TAGGAAGGTCCATGATATTATTGGTAATCAGCCAACCCCTTTGCCGGCAC
AGAGGTTGTTTGCAGAACTGAACCTCACTCATGCCGGTGAGCCCACAAGC
TATGAAGAGGCNAAAGATGACCCAGATTGGCAGGCAGCAATGAAGGAAGA
GCTGAGCTCAGTTGAGCGGAATGGGACTTGGGAACTTGTTACTCCTAGTC
CAGGTCATCGCCCAATTTCATTGAAGTGGGTGTTTAAATTGAAGAAGGAT
GAACATGGTGCTGTGATCAGGCACAAGGCAAGACTTGTGGCCCGTGGCTT
TGTTCAGAAGGAAGGGATTGACTATGAAGATGCCTTTGCACCAGTTGCAA
GAATGGAATCAGTACGTGTTTTACTTGCTCTAGCAGCACAAGAAGGTTGG
GCAGTACATCACATGGATGTGAAGTCTGCATTTCTGAATGGAGAACTCAA
GGAAGAGGTTTATGTTACTCAGCCACCAGGCTTTGAAGTATCAGGAGAAG
AGAAGAAAGTGTACAGGTTACACAAGGCATTGTATGGCCTAAGACAGGCT
CCTCGGGCNTGGAATGCCAAACTTGACTTGACTCTCAAGCAGATGGGTTT
TGAGCAGAATGTATATGAGGCTGCCATGTACAGGAAAGGCTCAGGTGATT
CTTTGCTGGTAATTGGAGTCTATGTTGATGATTTGATCATCACTGGAGTC
AATCAGCAGAAGATTGAAGCTTTCAAGGCAAAAATGAAGCAGACATTCGA
AATGAGTGATTTGGGTCTGTTGTCTTTCTATCTTGGGGTTGAGGTAAGAC
AATCAGAGGGAAGCATTACTCTGAAACAGACTCATTATGCTAAGAAGATA
CTTGAGCTCGGTGGTATGGCAGACTGTAATCCAGCCACCACCCCCATGGA
AGAAAGGTTGAAACTGAGCAAGGAAAGTACAGCAAAGGAGGTAAATCCAA
CTCAGTATAGAAGACTAGTTGGTAGCCTGAGATACCTAGTGCACACAAGG
CCAGATTTGGCTTTTGCTGTAGGGTATGTTAGCAGATTTCTGGAGAAGCC
AACAGCTGAACATCTTCAGGCTGTAAAAAGGATCTTGAGATATGTGGCTG
GTACTCTAGATCATGGGCTATGCTATACTAGAATGACAGGCAAGGCAAGA
CTTGTGGGTTATAGTGACTCAGACTTGGCTGGAGATATTGATACAAGTAA
AAGCACTACTGGATGTTTGTTTTTCCTTGGAAACAGTCTGGTCAGCTGGC
AATCTATCAAGCAGAGAGTTGTTGCNTTGTCAAGCTGTGAGGCTGAATAT
GTGGCAATGACAACAGCNGCAACCCAAGCCTTGTGGTTGTCAAGGCTGTT
TGCAGAATTATTGGGAAGAGAAGTTGAGGTGGTGGAACTTAGAGTAGACA
ATAAATCTGCTCTAGCTTTGGCAAAGAATCCTGTTTTCCATGACAGGAGC
AAACATATTAGAATCAAGCATCGCTTCATCAGGGACTGTGTGGAAGAAGG
TAGCATCAAAACAGAATTTATTCCCACTGCAGATCAGCTTGCTGATATAC
TGACCAAAGCCTTGGGCAAGACCAAGTTGGAANATATGAGAAGCAGAATT
GGGATCAAGGAGATCAAGATCAGTTGAAACAGGCCTTAGGGGGAGAAA
>ltr-1_family-242#LTR/Gypsy [ Type=INT, Final Multiple Alignment Size = 1 ]
TTCTGGTATCAGATTCGTCGGTCCCGGGAGTTGTCACTCTGGCGCAGTCT
GTTGCTCACCATTACAACACTCGATCGCAGCAACATCGCCAAACCATGGA
TGCCAACACGAAGCTCATCCTTGATGAGATGACGAAGAAGTTTGCTGCGC
TCGAGAATCAGTTCACGGAGGCCGATCGTCGCAAGGAAGGACGATTGGGC
GCTCTGGAGTCGGCGACGACCGATCTCGACCAGTGGCGGCCCAAGGTCGA
TGCCGCCATGGACGATTTGAAGTTGGAATTGCGCAAGCTCGGCAAACAAG
TTGACCGATCCGTCCTCGAGCAGGCGCTGCTGCAACCTGGAATTTTTGTC
TAAGCCGGATTTCGCGAGCAGCAATTTCGGCTTCAACAAACCAATCGGCC
CGATCGGCCACCGCGACGATCACTTCCACCGGGATTAGGGTTTTGGATCG
GAACCGATCCTCCTCCCTGGCCCGGTCAAGGGTACGAGACCTTCCCATTC
CTCTCCACCGCGTTTCCATGGTTCCTTATACGATGAGTGCTTAGCTCGTC
AGCGTTTTCTGGAAGCTGGTCCGCGTGCGGCAAACAGAATGCCTCAGTTG
CCTTTTCACATGTTTGATGGCGATAATCCGCGCCTTTGGATTTCACGTTG
TGAAACTTATTTCGACATGTATTCTGTTGAACCTGAGGCATGGGTGAAAA
TCGCTACTATGCATTTGACACCGTCCGTTGCTTGCTGGTTTCAGTCCTTA
GAACGTCAGTATCATCATATAAGTTGGCCGCTGTTTTGCGCCTTCTTCAT
GGTCGTTACGGCCGTGATCAACACTAGTCACTCTTGCGTCAGTTGTTTCA
TATCAAGCAAACTGGTTTAGTTTCAGAGTATATTGAGAATTTTTCTACAC
TGGCGGACCAAATCAGCATATCAACACACAGCTGACCCACTGTACTTCAC
TACACGTTTTGTTGAAGGGCTACGACCTGATTTACGTGATGTTGTTCTTC
TGCAACGACCTGGCGACCTAGATACTGCTTGTTGTTTGGCCCTTTTGTAG
GAGGAAGTGACGGATCCGGGGCAGCGTCGCGAGTTCCAGAAGCGTGATCC
TGGTTTTTGGTCCAAACCAGGATACTGAGGCCCTTCTATGGCTGTTCAAT
CTCATTCGGGAAAGCCAATTCAAGAGCAACAAGGACTGAGCAAACCTTCA
AATCAACATGTGCCATCCGCTGATGACAAGTTCAAGGCTCTCCGAGCGTA
TAGGCGTGCTAAAGGGCTGTGTGATCGCTGTGTTGAAAAGTGGTCTAAGG
GTCATACCTGTGCTACTTTAGTTCAACTTCATGTCATGCAAGAAGTCCTT
GAACTATTTCAGGTGGCAGACTCAGATGAACAAGAAATTGCAATGGACAT
GTTGGGTAATGAACAATTATTTTTGGCTCTTTCACCTGCACCCTTGTCTG
GACAGTCAGCTAAGAGAGCCTTACAATTTATGGGGTCAATGCATCAGTAT
CCTCTCCATATTTTGGTAGACTCTGGCAGTACCCATTCATTTCTGAGCCA
GCACATGGTGGACAAAATAGGTTCTCTTCAGTTGGTGCCTACCAATGTTC
AGGTTAAGGTTGCTGATGGTAATGTGTTACAGTGTATGGCTGTCTTACCT
CAAGCTGAATGGACAATTCAACAGTGCACTTTCATTCAAGATCTCAAGGT
GTTGTCTCTGCCTTCCTATGATTTAATTCTTGGAATGGACTGGCTGGAGA
AATTTAGCCCGATGAGAGTGGATTGGAAAGCTAAATGGATGATCATTCAG
TTCCAGGGGACTCCAGTGCTTTTGCAAGGCAGCGGATAGGGTATGCCGGA
TGATTTGTTCCTTCATGTAGCAGTGGTTAAACCGTCACAGGAAACAGTGG
TGCATCCTGCAGTTGCCACCCTGCTCGACACCTACTCGCAATTGTTCTCT
GTGCCAGATTCATTACCTCCTGTCCGGCAGTGTGATCACTCTATTCCCTT
GGTTGCTGGAGCACGACCTGTGTGTGTTCGCCCCTACTGTTATCCTCCTG
CTCTAAAAGATGAGATTGAGGCTCAAGTGGCCGACATGTTACAGAAAGGT
ATAATACAACCCAGCTCATCTTCATTTTCCTCTCCAGTGTTGTTGGTTCG
CAAAAAGGATGGATCATTTCGTTTTTGCGTGGATTATCGCTACTTAAATG
CCTTGACAGTCAAAACTAGGTTTCCTATACCTATTTTTGAGCAGCTCATT
GATGAATTATCTGGCGCCAGTTGGTTTTCCACGTTGGACTTGTTATCAGG
ATATCATCAGGTTCGATTGAAAGCTGGTGAGGAATATAAAACAACATTCC
AGACTCATCATGGACAGTTTGAATTTCTGGTCATGGCTTTTGGATTATCT
GGCGCCCCTGCTACATTTCAGGGTGCTATGAACACCACATTGCGTCCTCT
CTTGCGCAAATGTGTTATTGTCTTCTTTGATGACATTTTGGTGTTCAGTT
CCACATTCGAGGAGCACCTGACACATTTAGAACAAGTCTTTTCTCTGTTA
AAAAAGACTCATGGTTTGTCAAACGTTCCAAATGTACCTTTGCAGCTCGA
TCCATATCCTACTTGGGGCATATTATTAGTGAAAAAGGGGTGGCCACTGA
CCCTTCCAAGGTTGACGCCATTTTGCACTGGCCGAGTCCAACTAATGTTA
AGGAATTAAGGAGTTTTCTCGGTCTTGCTGGTTACTATAGGAGATTTGTG
CGCCATTTTGCAGTCATTGCCAAGCCCTTGACTGACTTACTCAAAAAAGG
GACATTATATATATGGACATCTAATCATGAGCTGGCATTTTCAACACTCA
AACAGCTGCTTAGTTCAGCTCCAGTGTTAAGCTTGCCTGATTTTTCTAAG
CCCTTCTATATTGAAACAGACGCTTGCCAGACAGGTGTAGGGGCTGTGTT
ACTTCAGGACGGTCACCCATTGGCGTTTATTAGTAAACCTTTGGGAATCA
AGACACAGGGTCTCTCAACATATGAAAAGGAATATTTGGCTATTTTGGTA
GCCGTGGAACAGTGGAGATCCTATTTGTTACAAGGAGAATTTACTATCTT
CACTGATCAAAAAAGTCTGGTGCATCTCAATGAACAGCGTCTGAACACTC
CCTGGCAACAAAAAGTCTTCACAAAGCTGATGGGTTTGCAATACCGTATT
GTGTACAAGCAGGGTCCTGAAAATGGTGTAGCCGATGCGTTGTCCAGAAG
AGCTCACCCACTGGTTTACTTGTATGCTGTTTCAGTATCAACTCCACAAT
GGTGTCAAGCGTTACAGGATGGATATTTGAGTGATCCAGAATCCAAGGAC
ATTCTCACCAAGCTGGCTGTTGACAACACTGTTGTTCCCAATTTTTCCCT
CTCTGATGGTCTGCTTCGTTTTAAAGGCCGGCTCTGGGTTGGCCGGAATG
ATTCTCTTCAGCGTTCCATTTTGGCTGCTATGCATAGCTCTCCTCTCGGT
GGTCATTCTGGTATTCCAGTCACTTACAGGCGCATCAAGCAGTTATTTGC
ATGGTCAGGTCTCAAGAAGAGTGTACAAGACTTTGTTTTGGCATGCTCTA
TTTGTTTACAGGCCAAGCCCGACAGGAGCAGGTACCCAGGACTGCTCCAG
CCTTTGGCTATACCCGACGGCGCCTGGCGAACAATGAGCCTTGATTTTGT
GGAAGGACTTCCTCTTTCTCATGGCAAGAATTGTGTCTTAGTGGTGGTGG
ATAAATTTTCCAAGTTTAGCCACTTTATTCCCTTACGACATCCATTCACA
GCAGCTTCAGTTGCTCATGTCTTCATGCAGAACATTTACAAGTTGCATGG
TTTGCCTACTGCAATTATATCTGACAGGGATCATATTTTCACCAGTCAGT
TGTGGAAGACACCCTTTTCATTGGCAGGGGTTTCTCTCAACACGAGTTCT
GCGTATCATCCACAATTAGACGGGCAGACTAAACGTGTGAATCAGTGCAT
GGAAACATATTTGAGGTGCTTTGTGAATGCTTGCCCCAGCAAATGGGTGG
ATTGGCTCTATTTAGCTGAGTTTTGGTATAATTCTAGTTGGCACTCAGCC
TTGGGTTTTTCTCCCTTTGAGGTCTTGTATGGTTATGCTCCTCGTCACTT
TGGAGTAGAGTCTTCTGCTGTCTGTCCGATTCCCTCCCTGTAGGAATGGA
TAGAGGAGAAGAAAGTCATGATGGATTTAGTCAAACAGCATTTGGCTCGT
GCCCAACTTCGCATGAAGGTGCAGGCTGATAAGAAGAGGTCCGAGCGTTC
CTTTCAAATTGGTGATATGGTCTATGTCCGGCTTCAACCTTATGTGCAGT
CTTCGCTCGCTCATCGCGCTAACCAGAAGTTGGCCTTCCGTTTCTTTGGG
CCCTTCAAGGTGTTGTCAACAGTGGGATCTGTGGCCTACAAATTGGAATT
GTCAGTGTCCTCCACTATTCATCCTGTCTTTCACGTTTCCCAGCTGAAGC
GCGCGGTGTCGGATGCTACTTCCATTGCTCAGTTACCTGATTCCTTGGAC
AGTTTTCAGGTACCCCAGCGTGTGTTGCGACGTCGCCAGGCATCTGATGG
TCAAACTCAAGTGTTGGTTCAGTGGTCCGGTTTGCCGGCATCTCTGGCAA
CATGGGAGGATGCTACTGCTCTGTGGCAAGCCTTTCCTCGCGCGCCTGCT
TGGGGACAAGCAAGTTCTTTACAAGGGGGGAA
>ltr-1_family-243#LTR/Gypsy [ Type=INT, Final Multiple Alignment Size = 1 ]
TTTGGTATCAGAGCCAACTCTGGAACCCTATCGCGATTACTGGACGAGGT
CGAAGGCGAAGACCAGCGGGATGGCGCCGGCGAAAGCGGAGGAACCTTTG
GCGCAGTTACTGGCGAAGATCGAGGAGGGAAATAGGGAGACCCACAGGCG
TATGGAGTTGATGCAAGGCGCTCTGGGCAACATGGAGACGGCGGTGAAAG
GAGTGATGTCTGAGCAAGGGGATCTGCAGAAATGGAGACCGGAGGTGGAG
ACGAGGATGAAGGAAATCGCGGACACCATGCGCGGGATCCAGATCCAGGT
GGAGAAGTTTGAGAAGAAGCCGATGCAGTTGCAGACGGGATTTGGTGAAA
CTAGTGGTGGGGGCAAGTCAGAGTCTCCTCTTCATGAGCCGCCGCTGATG
GACTTCACGGCAGGCATGAATCAATTTCGGCAAACTGATCCACCCCGACG
GCCAAATCTGGATGGAGGGCGGACCTTCTCTGCACACGGAGGTATGAACC
AACACTGGTCCCAGACCCCTTTTCGTTTTGATTCGGGAGATCGAAATTCA
CAAGGAGGTGGGTCACAGTGCTCTGGGGCTTTGGTTCCCAACATGGATTT
CCCAATGTTTGATGGAAGCAATCCCAAATTGTGGAGGACTCGATGTGAGA
CTTATTTTGAATTCTATATGGTGGCCAGGGAGATGTGGATTAGGATGGCG
GTAATGCATTTTGAAGGGTCTGCACTGTTTTGGTTACAGGCAATGGAACA
CCACCTGAGACACATGAGCTGGGAAGATTTTTGCACTAGTCTGATCAATC
GCTTCAGAAGGGATCAGCATGGACTGTTGATTCGACAGTTTTATCATATT
CATCAGACTGGGTCGGTGACCGAATATGTGGAGCAATTTGATGTTCTTCT
GCATCAATTGCTAGCTCATGAGAGACACCTTACCTCAGCAATGATCACCG
CTAGATTTGTGGATGGGCTGAGGGATGAAGTGAGGACGGTGGTGGCTATG
CAAAGACCAGCAAACTTGGACACGGCCTGTTCCCTTGCTTTGCTGCATGA
AGATGTATGGTTGAGCTCAAACAAGAGGGAGGGAAGGAGAACAGATCACA
CGGGATTTTCCAAGATTCCTGTAAAGAATTCCATGGCGGTTGGTGGGACT
GTACCAGTTGTGATTAGTCGAGGCCAAATTCAGAGCGAGGACCGCCGCAA
GTGGAGTGCTGCCAGTGTTAAGGGCGACGATAGTAAGCTGTCTGCTCTGA
AGGCTTACCGGAGAGCGAAGGGTTTGTGTTTCAAATGTGGTGAAAGATGG
AATCCAAACCATACATGCTCTAATAGTGTTCCGTTACATGTGGTGGAAGA
GATGTGGGCTCTCACTTCTCAAGGGACAGCAGAGGCTGGACTGGAAGGAG
AGGAAACTCAGCCTGAACAGGATGATGAGGAGATGGTGTTGGCAGTGTCG
GTGGCGGCTGTAACAGGTGGTGAAAACAACAAGACCATTCGACTATGGGC
TTCAATACATCACAAACAGATGTTGGTGTTGGTTGATTCCGGAAGTTCAG
CTAGTTTCATGAGTACTCATTTAATGGAAGCTGTGAAGGGGGTGCAACAA
ATGTCAAAACCTTTAAAAGTTAAAGTGGCTGATGGAAATTACTTGTGGAG
TGATTGTTGGGTACCTAACTGTCCATGGCTTTGTGGGGGAGTTACTTTCC
ATACCGACTTTAAGTTCCTGCCTTTGGATGGATATGATATTATTTTAGGT
ATGGATTGGTTGGAAAGCCACAGTCCTATGGCTGTACATTGGGCAGAGAA
ATGGTTGGAATTCAGTTATAAGGGGAAGACTGTTCAGTTGCAAGGGGTTC
GACCAAAACTGACATCATGTATCCCTCTAACTGACAAACAATTGAGAGGT
CTGCTCAGTAAAGAAGCAGTGGAGCACATGCTGGAACTCAGACCACTGAC
AGAGCTTGATAGTTGTGTCGTTCCAGCACCGATTTCTAATCTACTAGAAC
AATATCAAGAGTTATTTTCAACCCCGCAGGGTCTGCCGCCCAAAAGGATG
TTTGACCATTCTATTCCCCTTTTGCCGGGAGCCACTTCGTTCAGACTCAG
ACCCTATCGGTACACCCCACAACAGAAGGATGAGATTGAGAGACAAATAC
GGGACATGTTAAGTAATGGAATTATACAAGAAAGCTCTAGCCCCTTTGCT
TCCCCGGTTTTGTTAGTTAAAAAGAAGGATGGAGAATGGAGGCTTTGTGT
CGATTATAGGAAATTGAATGCCTACACAGTAAAGAACAAATTTCCTATGC
CGGTGTTTGATGAAATAGCTGATGAATTAAGTGGGGCTACTATTTTTTCC
AAACTTGACCATCGAGCTGGGTACCACCAGATCAGAATTCAGGAAGGGGA
AGAGTTTAAGACTGCCTTTCAGACCCATAATGGGCATTATGAATACAAGG
TGATGCCCTTTGGGCTCACAGGGGCTCCTGCTACCTTTCAGGACTTCATG
AATCATATTTTGAGTCCACACTTGAGGAAATGTGTGGTGGTTTTCTTAGA
TGATATCCTGGTGTACAGTGATACTTTGGAGCACCATGTCAATCATCTGG
AACAGGTGTTCAAAATACTGATGCAAAACCAGTTGAAACTCAAACAGTCT
AAGTGTCGATTTGCTCAGGATAAGTTGGAATTTTTGGGACATGTGATCAG
TGCCAAGGGCATAGCGACTGATCCGACTAAGGTGGAGGTGATCAGGAATT
GGCCTACTCCTTCCTGTGTTAAAGACGTGCGAAGTTTCTTGGGTATTGCT
GGATATTACAGGCGATTTGTGGCTGGTTATGGTCTCATTTGTAAACCTTT
GACAAATCTGTTGAAAAAGGATCACATATTTGTGTGGACCTCTGATACCC
AACAAGCTTTTGATACCTTGAAGGCAGCTTTAGTACAAGCTCCGGTGTTA
GCTATACCTGATTTCACCAAACAGTTTGTCATTGAGACGGATGCCAGTGG
AGTGGGCATAGGAGCCGTATTGCAACAGGAGGGGCATCCAATTGCTTTCA
TTAGTAAGGCTTTGGGTCCAAAGAATTTAGGCCTATCGACATACGAGAAG
GAATGTTTGGCCATTTTGTTTGCCGTGGAGCATTGGAGAGCATATTTACA
GCATGATGAATTTGTCATCAGAACGGACCAGCAGAGTCTGACTCATATGG
ACGACCAAAGATTAACTACACCTTGGCAACAAAAGGCCCTGACCAAGCTA
ATGGGGTTGAATTTCAAACTTATTTACAAGAAAGGGGTTGAGAATCAGGT
GGCCGATGCCCTATCCAGGAGACCAAATCTGAAATGTGATGACACAACTG
TTCAGTTAAATGTGCTTGCCAGCTCTGCAATTGTGCCAAGTTGGTTGATA
GATGTTACAAAGGGTTATGAGACAAATGAACAGACCAAGAAATTGTTGAC
TGCGCTGTCTACTGGGCACTCTGTGGAACATTTCACCCTGGTGGCTGGCA
TCATCAAACACAAAGACAGAGTGTGGTTGGGACACGATCCGGAACTACAG
TCTAAGGTGATCGCAGCCCTTCACGACAGTGCTATTGGAGGTCATTCCGG
TTTTCCTGTTACCTATAGGCGCATTAAATCTGTTTTCAGTTGGCCTGGCA
TGAAGAGTAAGATCAAAGAGTTTGTAGAGACCTGTTCTATTTGCCAACAA
GCAAAGCCAGATAGAAGCAGATATCCCGGGCTTCTGCTCCCTCTACCCAT
ACCAGAGCATGCTTGGCAAGTGGTAACCATGGACTTCATTTCTGGGTTAC
CGATATCTCACAAATACAATTGCATTATGGTCGTGGTGGACAAATTCTCC
AAGTATGCTCACTTCTTGGCGCTGGCTCATCCCTTTTCGGCTCTAACCGT
AGCCAAACTCTATTTCTCTGAGGTGTATAAACTTCATGGGCTACCGTTAT
CCATTGTGTCTGATAGGGACCCTATTTTTACCAGCAAGCTTTGGCAAGAA
CTCTTCAGATTGGCTGGAACACAGCTGTGTATGAGCAGTTCTTACCATCC
CCAGTCTGATGGCCAGACAGAGCGGGTGAATCAGTGTGTGGAAGCTTATC
TCAGGTGCTTTGTGCATTCCTGTCCTCGTCAGTGGTATGCCTGGCTATCT
CTCGCCGAATTCTGGTACAACACCTGTTACCACACGTCTATTGGCAAGTC
TCCATTTGAGGTGTTATATGGTCATACTCCCTCTCAGTTGGGGTTGGAGT
CAGTGGAACAATGTTCGGTGCCTGACCTGTCTACTTGGTTGCATACCAGA
CAACTTATGCTTCAGCAAGTAAAACTTCATCTGCAACGTGCTCAAGACAG
AATGAAGAGACAAGCTGATAAGGGAAGAGTGGAAAGGACCTTTGCGGTCG
GAGACAAAGTTTTTGTGAAATTACAGCCGTTCTGCCAAAAGTCAGTCGGA
GAACGTATGAATCAGAAGCTCGCATTCAGATTTTTTGGGCCATTTGAAGT
CATCAAGCAAGTGAATGCTGTTGCCTATGAACTAGCATTACCGTCTGGAA
GCTCCATCCATCCTGTATTTCATGTTTCCCAACTAAAATCTGCAGTGGGT
ATTCGTACACCAGTACATGACTTGGTCCCAGACTTATTCACAGGGTTGCA
GGTGCCGGAAGCAGTGCTTGATTCTCGACTGTCTCGTAAAGGAAATACGA
CAGTTTCTCAGGTGCTGATCAGGTGGTCGGGGTGGCCTGATTCGTTGGCT
ACATGGGAAGATGAGCAAGCTCTGAAGCAGCAGTTTCCGATGGCACCAGC
TTGGGGACAAGCTGTTACTGAAGAAGGAGGGGA
>ltr-1_family-244#LTR/Unknown [ Type=INT, Final Multiple Alignment Size = 1 ]
TCGCAAGGATTTCGGGCTAAGAGGTTTCAAAGATACTCAGTTCATTTACA
ATTGACTTGCATTCTTACTTAACTCAGGGTGACCACTATGCCCTACTAAC
GGAGCAATCGACTTAAGTCGGCGACGACTTAAGGCGGTGCAACATGCTCA
CGCTTACTTAACTCAGGGTGACCACTATGCCCTACTAACGGAGCAATCGA
CTTAAGTCGGCGACGACTTAAGGCGGTGCAACATGCTCACGCTTACTTAA
CTCAGGGTGACCACTATGCCCTACTAACGGAGCAATCGACTTAAGTCGGC
GACCAGTGGCGTCTAGCCACTGGCCCTGCCCCTGTCGCCGCCGCCGCCCT
TGGTGCTGCCCTTGCTGCTACCGCCTTTGGTGCTGCCCTTGCTGCTGCCG
CCTTTGGTGCTGCCCCTGCTGCTGCCGCCGTCGCCGCTGCCCCTGCCCCT
GCCGCTGCCGCTGCCGTCGCGGGACTCCAGTCAACAGCGCGAAGGATATG
ATTACACTCGCCGTCACATCACATTACTACTCAGAAGCAGCCGGCTAAAA
CACTCAGCGTACCAAGCCGTCCCTTGCCCACACCCATTGGGGGGGACGCC
TAGGAATTATCAGTATATTTTTCAAATTGGTCACATCTGTGCAGGGCACG
CAGTGAATGCCTCAAGACAAAAATGAGATATCAGTGAGAATTAGAGGGTA
GCCAAATATAGCCAGTGGAGTACAAAATATGGTCGACAGAAACGACTTGA
AGACTAGACAGAGAACGTCCATCAAATGTCCAATCAGTCACAGAGCAAAT
AAATTGCACTACCCAGCAAGATATGGATGGATTGCGAACTCGGCTGCAAA
AGACAAAATGCATGCTGATCTCTGAAGCATAATATTGATGACATAGTGCG
GATGACATCATGCCAATTTTTTACAAGCAGAAAGGATAATCTTCAGCAAA
AAGACACAAAAGGAAGACCTTCGAGTGGATTATCCTCAAAAATCCACTTG
AAGGTCGGAGGCTACACCCATTGGGTGCACCTCCGGTGCACCCCATGGAT
TATCATTCCAAGCCGAGATAGTGCCAGTTTCTAAAGCGTGGGACAAGATT
AAAAAGCCAACCCTCAACCAAAATGAAGGAACACAAATGGAAATAATCTC
TACTGAAGACCTTCAAGTAGATTATTTTCTAAAATCCGGTGCACCCAATG
AAGTTCAGAATCCTACAAATTGGAATGCCGACCTCTAAGGCACAGGCACG
AAACTAGGCTTTGGTCAACGAGTGATCAGAGCAGGAGAAGACAACAGGAA
GCCATCTTTCTTCAAATCACCTACAAGCTGGACCTGGGATCTTCGGGTTG
ATTACCTCTAAATTAACCCAAAGATCGGGGGCT
>ltr-1_family-245#LTR/Gypsy [ Type=INT, Final Multiple Alignment Size = 1 ]
ATCTGGTATCAGAGGACTCGACGATCATGAGTTCCTCCAAGTCGCCGTCA
CCGGGACAGCAGCCGCCGCCGGCCTCAAGCCCGCACGCAGCGCCGATCGT
CTCCCTGGCCGCGGTCCCTGCATCGTCGGAGGCCATGGCGCTCGACCCTC
CCGGCGCGGCCAACAACCAGCAGGCCGCCCCCACGCTCACACCGGCCCAG
ATCGCGGCGTCCTTGGCGGATCTCAGCCACGCCGTGCGCGATATGCAGAT
CACCATGAACGCCATGCTGACAGGCCACCTCCCCTTCCCCAATCCACAAG
CCGCCCATCCACCCCAGCCGCCGCACCCGTCCCTGACAGCGCAGCCACCG
CCGGCCGCACTGCCCCCACCCACGCAGCCACTTGCGCCACTCCCTCCACT
CGCCCGGCAACCAATTTCTTACCAGTACGGCATGCCGATCGACCCCGGGC
CTTCATCCACCGCATCACCGACCACAACCCCCATCCATATGATCCGCTTC
CCACCATCCCCATCCCCCATCCCATCTTGGGCGCAGGGCGCGCCTACGGT
TTCACCACCAGTGTACTCTGAGGCACTCCCGCGACCGGCGCTCACGACTT
CCTTACCCAGCAGCACCGTCGGTGGGCCTCCCGGGATGCTGTTAGGAGAC
GGCGACGGCCCCCTGTTCCTGGGTCGGGGGCCCTTGCGCCCCCACATACC
CGCAGCGACAGCAGCGTGGTCACCGTACCACGGGCTGCCTCAGGACGACG
ACGTGGAGACCGCAGCCTACGGGGGCGCTGAGGCGCGCGCGCCTCCACGC
TACTACAAACTGGATTTCGCCACATACGATGGCTCCGAGGATCCGCTGAA
CTGGCTAAATCATTGTGAGCAGTTCTTCCGGGGGCAGCGCACGCCAGCCT
CGGATCGCACGTGGCTGGCCTCGTACCATCTTAAGGGGCCGGCACAGACG
TGGTACTATGCCCTGGAACAGGACGAGGGCATGCCGTCTTGGGATCGCTT
CGCCGAGCTGTGTCGCCTTCGCTTCGGTCCAGCAGTGCGCGGTTCTCGCC
TTGCGGAACTGGGACGCCTCCCCTTCCTGTCCACGGTCCAGGAGTACTCG
GACCGCTTCCAGGCGTTGCTGTGTCGAGCTCGGGACGTCTCCCCCATGCA
GAAGACGGAGCTATTCGTGGGCGGCCTTCCCGAGTACTTGCGGGTGGACG
TTGAGCTGCGCGAACCGCAAGATCTACAAACTGCCATGTACCTGGCACGG
GCGTTCGAACGGCGCGCGGCGGCATGGTCCCCATTCCAGCAGCGCGGGTC
GCGACCACCGCAACGGGCGCAGGGCTCGGGTCGTGTGACACCAGCACCGC
CCGGGGCTCTACCGACCGGTACGACGACGCCAGGCGATAGTACGACTCTG
ACACGCCCGTTTCGCCGATTGTCCCCGGACGAGCAACAGGAGCGGCGTCG
GCAGGGGCTCTGCTTCAACTGCGATGAACCCTACGTTCGGGGACACGTTT
GCCAGCGGCTGTTCTACTTGGAGGTCGACGACTTCCTCGACGAGGCGTCC
GGTGAGGGTGGGGTCGACCCCCTTGAGGAGCCGGCCGCCCCAGACGTCAC
GGGAGCCAACGCGTTGGTGGTCTCGTTACACGCGCTGGCGGGCATCCGGA
CGGACAAGACGCTGTTGCTACCAGTCACCATCAACGGCGAGCGACTACTC
GCGCTCATGGACACAGGGTCAACCCACAACTTCCTCAACGCTGACACGAT
GAGCCGCCTCGGATTAGCTATGGCGGGTGGCGAGCACCTTCGGGTCACGG
TGGCCAACGGTGACAGCCTACCCTGCGCCGGTATCGCTCGCGACGTCCCC
GTCATCATCAACGATGAGTCCTTCTCCATCACGTGCGTCGGGATGCGCCT
GGGCTGCTTCGACTTCATCCTCGGCGTGGACTTCCTGGAGACGCTGGGCA
CCATCCAGTGGAACTTCCGAGCACTGACCTTGTCGTTCCAGCGCCAGGGC
CGGCGCATCCACTAGCAGGGTGTGCGGGCCACGCAACAGTCTGCCCCGCA
GTAGCTGGCTGTGGCAGTCGTCGACACTGCCCAACAGCCCCTCATGGACG
TCCTTCTGCAGCAACATGGCGCCATCTTCGACGAGCCCACGGGACTGCCC
CCGGCCCGCCCCTACGACCATCGCATCCACCTGCTGCCCGGTACAGCTCC
GGTGGCCGTACGACCGTACCGGTACGCACAGCTGCAGAAGGACGAGCTGG
AGCGACAGTGTGAGGCCATGCTCACACAAGGCATCATACGACCCAGCACG
TCGCCGTTCTCCGCTCCGGTGCTCTTGGTTCGCAAGGCGGACCGCTCGTG
GCGTTTCTGCATCGACTACCGCGCCCTCAACGCCAAGACGTCCAAGGACA
AGTTCCCGATCCCGGTGGTGGACGAGCTCCTCGACGAGCTCCATGGAGCC
CGTTTCTTCTCCAAGCTGGACCTACGCTCAGGCTACCACCAGGTGCGGAT
GCACACCGATGACATCGCCAAGACGGCGTTCCGCACCCATCATGGCCACT
ATGAGTTCCTGGTCATGCCGTTCGGCCTCTCGAACGCGCCTGCTACTTTC
CAGTCCCTGATGAACGACGTACTCCGCCCATATCTTCGGAAGTTTGTGCT
TGTCTTCTTCGACGATATCCTGATCTACAGTGCATCATGGGCGGAGCACC
TCCAACATGTGGGCATCGTCCTCGAGACATTGCAGGCACACCACCTCCAC
CTGAAGCGCTCCAAGTGTTCCTTCGGCGCCACATCAGTGGCCTATCTGGG
CCATGTCATCTCCGAGGGCGGGGTCGCCATGGACGCCGACAAGGTCGCGG
CAGTGGCCTCCTGGCCGCCCCCGCGGTCTGCACGAGGCCTCCGGGGCTTC
TTGGGACTAGCAGGGTACTACCGGAAGTTCATCAAAGACTTCGGCCTCAT
CGCAGCCCCGCTGACACGTCTCTTGCGACGAGACGCGTTTGCCTGGGACG
ATGACGCGACAACAGCCTTCCACGCCCTAAAGCACGCCCTAACGACGGGT
CCAGTGCTCCAGATGCCGGACTTCGCCAAGCTCTTCGTCGTCGACTGTGA
CGCGTCAGGTGCAGGGTTCGGTGCTGTCCTTCATCAGGGTGCGGGACCTC
TCGCCTACTTCAGCAAGCCATTTGCAGCCCGCCACCTTAAGTTGGCGGCC
TACGAGAGGGAGCTCATCGGCCTCGTGCAGGCCGTCCGTCACTGGCGCCC
ATACTTGTGGGGGCGCCACTTTTCTGTTCGGACTGACCACTACAGTCTCA
AATTCTTGCTGGATTAGCGCTTGTCCACAGTTCCTCAGCATCAGTGGACC
AGCAAGTTGTTCGGTTTCGATTTCTCGGTGGAATACAGGCCGGGGCGCCT
GAACACCGTGGCCGACGCCCTGTCCCGCCGCGACTCGGAGGCTGCCGTGG
AGGACACGGCTATGGCAACACTGGCCATCTCGGGCCCGACATTCTCCCTG
TTGGACGACATCAGGCGGGCGCTGGCAGCTGCACCTGACGGGCAGCACCT
CCTCCAGCAGCTGCGGGACGGCGTATTGGCTGCGCCATGGCGCCTCGTCG
ACGGGCTGCTCCTGCACGGCACACGCATCTTCGTGCTGAACTACGACGAC
CTGCGCCACCAGGTGCTGACACTGGCGCACTCGGCAGGTCATGAGGGCAT
CCAGAAAACCCTCCATCGACTACGGGCAGACTTCTACATGCCACATGATC
GCGCGCTCGTCCAGGACTGGGTGCGCACCTGCACCACGTGCCAGCAAAAC
AAGACACTGGCGCAGCAGCCGGGCGGCCTCCTGCAACCCCTTGAGGTGCC
GTCCCAGGTGTGGGCCGACATCTCCATGGACTTCATCGAGGGGCTGCCCA
AGGTGGCAGGCAAGTCCGTCATCCTCACGGTGGTGGATCGCTTCTCCAAA
TACGCCCACTTCATCGCCCTCGGCCACCCCCTACACCGCGTCGTCCGTAG
CACGGGCATTCTTCGACGGCATCGTACGACTGCACGGGTTCCCGTTGTCT
ATTGTCAGTGACCGGGACCCCGTCTTCACCGGGCACGTGTGGCGCGACCT
CTTCAGGATGGCGGGGGTGACACTAAAGATGAGCACCGCCTTCCACCCAC
AGACGGATGGACAATCGGAGGTGGTCAACAAAATTATTGCGATGTATCTT
CGGTGTGTCACCGGCGATCGACCGCGAGCATGGGTGGATTGGCTGTCCTG
GGCGGAGTATTGCTATAATACCTCCTACCACACAGCATTGCGTGCCACTC
CCTTCGAGGTGGTCTATGGCAGATCCCCACCGTCCATGCTACCTTACACG
CCAGGGACGGCACGTACTGAGGCCGCAGACGACATGCTACGCTCCAGAGA
TGAGATGCTGGCCGAGGTGCGCCAGCGCCTTTTGCAGGCCCAACAGCTCG
CCAAGAAGTATTACGATGACAGGCATCGGGAGGTCCAGTTCCAGGTGGGC
GACTGGGTGTGGCTACGCCTGCTACACCGCACCTTTCAGTCCCTCCATCC
GCGCGCGAAGGGAAAGCTGGGACCTCGCTACGCAGGCCCTTTCCGTGTCC
AGGAAAGGATTGGGTCGGTAGCCTACCGCCTGCAGTTGCCAGATGGTGCT
CGCATCCATGATGTCTTCCACGTCAGCCTGCTGAAGCCGCATCGTGGGGA
TCCTCCTGCAACTCCGGGGACGCTTGACCCAGTGATGGATGGTCGGCTGC
TTCCTGTGCCGGCCAAGGTGCTTCGCGCTCAACTTAGGCGGGGCGTGTGG
CAGGTTCTCGTACAATGGCGTGGACTGGCTGAAGATGACGCCACATGGGA
AAAGCTTGAAGAGTTCCGTGCTGCTTACCCCAACTTACAGCTCGAGGACG
AGCTGTTTGAGAAGGCGGGGAGAGA
>ltr-1_family-246#LTR/Gypsy [ Type=INT, Final Multiple Alignment Size = 1 ]
CCCGATCTTTGGGTTAATTTTGAGGTAATCAGCCCAAAGATCCCAGGTCC
AGCTTGCAGGTAATTTGGGGAAAACGATTTCTTACTGTTTCCTCCTGCTT
TGATCACTCGTAAACTGAAGCTTTGTTTCGTGCTTATGCCTTAGAGGTCG
GCATTTCATCTTGTAGGACCCTGTGTAGCCCCCGAGCTTCGAGTAGATTT
TGGAAAATAATCTACTCGAAGGTCTTCATCAGAAATTACTTTCATCTTAC
TCTTGTGCTTTGGTTGAGGGTCAGCCTTGTCTTTTATCTTGTCCCATGCC
TTAGAAGTCGGCACTATCTTGGCCTGAAATGGTGATCCATGGAGTGCACC
GAAGGTGCACCCAATGGGTGTAGCCCCCGACCTTCAAGTGGATTTTTGAG
GATAATCTATTCGAAGGTCTTCCTTTGGTGTCTTTTTGTTGAAGATTATC
CGGCAATCGTGAGCCAACTCCTCCATCGGAGGATTTTGGTGACTCGGAGT
ACTTAGAGGAGGAGTTCTCCTCTGAGTCTGAGGGGTCTCCGGCTCCCATC
CCCCTGCGTGAGTCGTCTGACGACTCAGACGACTCCCAGGGGCTCACGGC
GGAGGTCTGGACGTACATCCGGGCCGTCGAGCGCTTCGGGCTCGAGGGCT
CGGATGAGTCGGAGTACTCCTCGGATGAGGAGGACTCGTCCGAGGAGGAC
GGCGGCGACGTCGGCGTGTTAGAGGTAACGCCGAGCGACTTGAGGGCGAC
GTCAGCGTTTTAGAGGTAACGCCGAGCGACTGAAGGGCGACGCCAGCGTT
TTAGAGGTAACGCCGAGCGACTGAAGACGACGTCAGCGTTTTAGATGTAA
CGCCGAGCGACTTGAAGACGACGTCGGCGTGTTAGAGGTAACTTCCGAGT
GACTGAAGACAATGTCGGAGTTTTAGATGTAACACCGAGCGACTTGAGGG
CGACATCAGCGTTTTAGAGGTAACACCGAGCGACTGAAGGGCGACGTCAG
CGTTTTAGAGGTAACGTCGAGCGACTGAAGACGACGTCAGCGTTTTAGAT
GTAACGCCGAGCGACTTGAGGGCGACGTCAGCGTTTTAGAGGTAACGCCG
AGTGACTTGAGGGCGACGTCAGCGTTTTAGAGGTGACGCCGAGCGATAGC
GGGCTGTGTGGGCCACCTTGAGGATAATAGCCGAGTGATAATGTGGCGCA
ACAGTGTTCTGGAAATAACCGCCGGGTGATGATGTGGCACGCCGGTGTTT
TGGAAATAACCGCCGGGTGCTGACTGGGCGCTTTTTGAAACGGTATCTGG
TTCTGGAATATCCCATAAGTGCTGCGCTTTTAGCCGCCTCTGCTTTCCGT
GCCCTAGTTCTTGCTTTCTCGCTTCCGAATCCTCTCTGCAATTCGCCTCC
CACTCTGCTCGCCGGTAGAATCGAGATGGCGCCCAAGAAGAAAGCCTCGA
GTTCGTCTGCCGCGGTGATTCCTCCGATCGACCCCAACAGCCAGACGAGA
TCTCCTACTGAGAAGGATCGCTGCCGCACGGCCTTGTCGTGGTAGCGCCT
TAGAGTCTGCCGGTATCGTGCTGATTGGATTACTGCATTCAGCCATTCTT
CCTCGAGTACATCAATGTCCTCCAGCCTGGTGGCTTCTACTTCTGCTATG
TTTTCAAAGATCAACCTTGGCGCTCCGAACTTGAGGTCGGCTGGTAATAC
TGCCTCTGACCCATAGACCATGAAGAAAGGAGTGTTTCCATGCAGAGCTC
GGCTAGGCTGGGTTCTTAGGCTCCAGACGGCATAGGGCAATTCTCTTATC
CATTTTCCTGCGAACTTTTCATTCTTATCGAAGACCTTTTTCCTGAGTGC
CTCCAGTATCATCCCGTTGGCTCGCTCAACCTACCCGTTGGCTCTTGGAT
GTGCTACAGAAGCATACTTGATCTGAATGCTTTTTTGCTCGCAAAAGTCG
AAGAACTCTGAACTTGTGAAGTTGGATCCTAGGTCAGTTATGATGTTGTT
TGGTATCCCGAATCTGAATATTATGTCTTGTATGAATTCCACGGCCTTAG
CTGAGGTCAAAGAGGCAATGGGTTTGAATTCTATCCATTTAGTGAATTTG
TCGATTGCTACCAGTACATGAGTGTATCCTCCTTGAGCTTTCTTGAAGGG
TCCAATCATATCCAGTCCCCAGCACGCAAATGGCCAAGTTACTGGTATGG
TCTGCAGTTGCTGTGCTGGTAGATGTTGTTGCTTTGACAAGTACTGGCAA
GCTTCGCACCTCTGAACTAACTCGGCTGCATCACTCTTCGCTGTTGGCCA
ATAGAATCCTGACCTGAAAACCTTCCCGACTAGTGTCTTGGACGCCGCAT
GTATTCCACATTGCCCGGCATGGACCTCCTCCAGAAGTCGCTTCCCAGTA
GATGAGAGAATGCACTTCATGAGGACGCCTGATGCACCTCTTCTGTATAA
TGTCTCCCCAATGAGTGTGTAGTGAGCCGACTGTCTAGCAATGCGCTCAG
CTGCATTTTTATCATCTGGTTCCTCTTCATTCTTTATATACCTGATGATT
GGCCTTCTGCAGTCATCAGAATCTGACTCGGGTTGATTTATAATATTACA
CTCTTCTGCTTGATCCATTGAGATGCTCGGCTGTAGTATTTCTTGTACAA
AGACTCCAGGTGGCACCTCAACTCGCTTGGACAACACATCGGCTGCCATG
TTCCGATCTCTTTCTACATGATAAAATTCCAGACCCTCAAATTTATCTTC
TAGCTTTCGGACGGCAGTGCAGTACTTTCCCATTGAATCGCTTGAACAAT
CCCACTCCTTGTTTATCTGGCTGATGACTACCAGAGAGTCTCCATACACC
ATCAGTCTCTTGATGCCCAATGATATGGCGATGTTCAATCCATGGATCAG
AGCTTCATACTCGGCTGCATTGTTGGAGGCCGGAAACAGCAACTGGAGGG
CATATTTGAGGTGCTCGCCTCCAGGTGCGGCAAAGAGAATTCCCGCTCAT
GCTCCCTGCAGCTTCAGCGAGCCATCAAAATACATTCGCCATACTTCTGC
AGTCTCTGGGTTATCTGGTACTTGCTGTTCAGTCCACTCTGATACGAAAT
CAACCAGTGCTTGAGTTTTGATGGCGCGCCAGC
>ltr-1_family-247#LTR/Gypsy [ Type=INT, Final Multiple Alignment Size = 1 ]
ATCCGCCCCCCCTTGAGAGCTTGCTTGACCCCAAGCAAGGGCCTTTGGAA
ATCTGGTCTTGGCCACAGTAAAATCCTCCCAAGTAGCACATGATGATGGT
AACCCAGACCACCTGAGGAGCACTTGGACCACAGCCGTATTGCCTTTCTT
GACCATTCTGCGATCCAGAATCTCTACCGGAGCCAGAGATCCCCTGTCCA
AATCCATTGGTTGAGGAAGAGTATCAAAGACCGGAGTATAATTTGGAACA
AATGGTTTGAGTTGGGAAACATGGAAGACAGGATGGATCTGAGCTTCTGG
TGGAAGAGCCAAACGATAAGCAGCTGGCCCAATTTTCTCAGTCACTGTGT
AAGGCCCAAAATACTTGAATGCAAATTTGGGACAAGGTCTATTGACCACA
GAATTTTGAGCATAAGGCTGGAGCTTGAGCAAAACCTGTTCCCCGACCTG
AAACTCCCTGGGAACCCGCTTCTTATCTGCAAAATGTTTATACCTCTGTT
GAGCTCTAGCCAAATTGGCCTTCAACATCTCACTATGCTCAGCTCTGTGC
TGAACAAACTGGACAGCTCCTTCATCCTCCTGCCCTGTGACCGAAGGAAT
TCTAAGAACAGATGCTTCATAGCCATAAAGGGCCTGGAAAGGTGAACAGC
CCAATGATGAGTGGAAAGTGGTATTATACCATAATTCGGCTAAAGATAGC
CAAGACTTCCATTTCTGAGGGTTGGAGTGGACAGCACATCTGAGATACAT
CTCCAAACACTGATTAACTCTCTCACTCTGCCCATCTGTCTGAGGGTGAT
AGGCTGTGCTTAAAGCAAGCTTAATATCCAAGAGCTTGAACAAATGTTTC
CAAAAAGCACTTGTAAAAATCTTGTCCCTATCAGATACCACTGTTTTGGG
CACCCCATGCAGCTTGATTACTGAATCTACCATGATTTGGGCCACTCCCT
GAGCAGTGAAAGGGTGCTTTAAGGGAAAGAAGTGAGCATACTTAGTGAAT
CGATCTACCACCACCAAAATTGTATCATATCCTTCTGACCGGGGTAACTT
CTCAATGAAATCCATAGTTAAGTCTTGCCAAGCTCCTGCTGGCACAGGCA
ATGGGTGAAGTAACCCAGAAGGATACTGCTTGGGACTTTTGGCCTGCTGA
CAAACCGCACATTGTTTCACAAATAATTCCACATCAGTTTTCAGGCCTGA
CCAACAGAACAACTTTTTAATTCTGTGGTAAGTAGCAGTGATTCCAGAAT
GACCACCCAATGATGAATCATGCAAAGCTGCAATAATTTTGGTTCTGAGG
GCAGAATTCTCCCCTACCCAAATTTGCTGATCCTTTCTGATCACTCCCTG
CTGAAGAAAATAGCCATCTTCATCAGGACTCTGTATTACCAATTTCTGTA
AAAGTTGCTGGGCCTGCAAATCTGTGGCATAAGAGTTCAAAATTTCCTGA
AGCCAAACCGGTTGGACCTCCGAAACCAGTGCTAAAGTCATGGCTGCCCC
CACCCTAGACAAAGCATCTGCCACCACATTCTCTTTTCCCTTCTTGTACA
CTATCTTGAACTGGAGACCCATAAGCTTAGCCATAGCTTTTCTTTGCAAT
TCAGACTGAAGCTGCTGTTCTCCCAAGAAAGACAGAGACTGATGGTCTGT
CATAATAGTGAAAGAGGACCTTTGCAAATAAGGTCTCCACCTGTCAACTG
CCATGATTAAGGCCAGAAATTCCTTCTCATAAATGGATAGTTGCTTGTTC
TTCATACCCAGGGCCTTACTCAAGAAAGCCAATGGTTTGTGCTCCTGCAT
AAGAACAGCTCCTATGCCTTCATCACAAGCATCAGTCTCAACCACAAAAG
GTATCTCAAACCTTGGTAAAGCCAGAACAGGTGTTTGAGTCATGGCCTTC
TTAAGATGTTCAAAAGCCTTCTGAGCTTCAAGTGTCCACACCCATGCCTT
CTTGCCTTGAAGTAATATTGTCAAGGGCTTTGCCAGAGTACCATAATGCC
TGACAAACTTCCTGTAATACCCAGTCAAACCGAGAAAACCTCTTAACTCA
GTGACAGAAGTAGGCACTGGCCACCTGACCATGGCCTCAGTCTTGGATGG
ATCAGTAGCAACCCCTTCCTTAGAAATAATATGGCCCAAATACTGCAATT
TCGCCTGAGCAAACACACATTTCTTCCTTTTGAGATAAAACTGGTGATGC
CTTAACACAGTGAAAACTTGCTTCAAATGTTGAACATGATCTTGCAATGT
TGGGCTGTAAATGAGAATATCATCAATAAAAACAAGCACAAACTTCCTGA
GGAAGGGTTCCAAAATACTATTCATAGCACACTGAAAAGTGGCAGGAGCA
TTGGTCAACCCAAATGGCATTACTCTGAATTGATAATGCCCATGATGGGT
TTTAAAAGCAGTCTTGTGCTCATCTTCTTCGCCCATTCGAATCTGATGGT
ACCCAGCTGTCATATCCAAACTGGAAAAATATTGGGTGCCTGCCAACTCA
TCTAAAATCTCATCCACCAAAGGCATTGGAAACCTATTCTTCACTGTCAT
ATCATTGAGCTTTCTGTAATCTATGCAAAACCTCCATGTTCCATCTTTCT
TTTGTACCAGTAATACTGGAGAAGCAAAAGAGCTTACACTAGGAACAATC
AAGCCTGCTTTGAGCAATTCTGCCACTTGTCTCTCTATCTCATCTTTGTG
TAGTGGAGAGTATCTATATGGTCTGGCATTCACTGGAACCGACCCTGGCA
GCAATGGTATATAGTGGTCAAACTCCCTTTTGGGAGGTAAGGCTGCAGGC
TGAGCGAATAAATCCTGAAATTCTGTGAGTAGTGCTGCTAACTGCCCCTT
CACCTCTTCTGTCGTTGGTACCACCTGTTCCAGCAACACAAAAGCCCAGA
CCTCATTCCCTTTCAACCATTTCTGCACCTGAACAACATGCACTTGAGAA
ACTTCTGTAACCTTAGCACAGTCTCCTTGTATTTGGACTTTCTGTCCCTG
ATGGTAAAACTCCAAGGTCTTGTTATCCCAGTCACAGTTCATAGGGCTAT
GGGCCCTCAACCAGTCAAATCCCAAAATGGAATCATATACTCCAATGTCC
AACACTCTCATAGGGAAAACAAAGGTGTGCCCTCCAGTCCACCATTTTAC
TTCCCTTACTCTCTGAGTGCTGACCATAATATCCCCACTAGCCACCTTGA
CCTTCACTGGGTCACATTCTTCCACCTCCAACTTTAACTTCTCCACCATC
TGCTTGCTAATAAAACTGGTAGAACTTCCCGAATCAACCAACATCAATAG
CAGCTGATGCTGAATCAATGCTCTAAGTCGGATACATTGAGAATCATCAG
CCCCGTTAATAGCATTCAGAGACAGCTTCAGTTCCTCTTCTTCCTGTTTC
TCCTCTTGCTCTATTTGCTCCAATACTTCAGGAGTTAAAACCTTCTCCAT
ATCCTCAGGAACTAGAACATGTAACTGGACTGCATTCCCTTTCTGGCACC
TTGCTTGATGACCAGGTTCAAATTTCTCTCCACAAGTGAAGCAGAGACCA
TTCACTCTTCTATACTCTTTTAGTTGTCTCTCCTTGCTCCATCCTCCCAC
CTCAACACCTTTACCATCTGCTCTATTTCCTCCTCCCAATCTACCAAGAA
CAGGCTGCTTGGTAAACTTCATTCCTCCCTTATCAATAATATCCTGCTGA
ACTTGAGCCAATAGTTGTGCCTTGTGAACAGTAGCAGGAAGCTGGGACAT
AACTGGATACTGAATTTCATTCTTCAGTCCTTTGACAAACTGACTGACAT
AAAATGTTTCATCCATCGTAGGATTATGAACAGCAGTAGCATATCTTGCT
TCCTCAAACTCCTTCACATATTCTTCCACTCCCCCCTTTTGCCTCATATT
CAACAATTTCCTCATCGCTCTTGGGTATTCCTCAGCTCCAAATTTGTCTA
ATACCAGTCTAGACAAATTCCTCCAATCACCCAACCCTTGCTTCAACCTT
ACTACCTGCAACCATCGTGCTGCAGTACCTTCAAAGTTGAGAGACGCCAT
AGTGGACTTAAAAAAATCAGGGACCCGGTAGAGGTTGAAATAATCTTCAC
ATTGTATGATCCAAATGGCTGGATCTGTTCCTCCAAACTTTGGGAAGGGC
ATCCTTGGTATATGTTGTTGCAATTGTTCCCCATCTCTGTCCAGTTGCCC
AGAACTCTCCTCTCTACCTCTGTGCATTCTTTCTCCTCTGTTCTGAGAAT
TTCTGTTGTCTCTTTCTCCTGCTTCTTCCTTCCCATAACGATCCATATCC
CTTGCCATGGCTTCCAACCGAAGAAGAGAAACAGCCTTCCCGGTCTCCTC
CATTTGCTTGCGAAACAGCGTCCTCTCTTCCTCCATGGCATCAACCTTCC
CTGTCAGCTTCTCGATGGCCAGCATCATCTTCTCCCAGCGTGCTTCAGCT
TGCTTTGCTTCCATGGTGACAGCCTCGATCACCAACCGAGACTGGGCCGA
CGGCTTAATTGAAGGTGCCGTGATGAACAAAATTTTTCTGAGCACCTCCC
TTCTTTCAAACTTGTGTCAAACTGTCTTCCCGCCAATCTCTCCTCCAAGG
ATTCGATAGCTTTGATACCAAT
>ltr-1_family-248#LTR/Gypsy [ Type=INT, Final Multiple Alignment Size = 1 ]
TTTGGTATCAGATAGCCACCGATCTCTCGGGACTGGCGTCAATCTGGATC
AACCTCCGACCCACGGCTACGACACCAGATTTCAACGCCGACAAAGCAGG
ATGGATCAGTCTTCCAAACTGCTGCTGGATGAAATTGAGAAGAAGTTCAC
GGCTCTGGATCTCAAGTGGGAACAACGCTTCGTCGACTTCAACCGTTCCA
AGGAGGAACGCCTGGTCGCCCTTGAGCAATCGAGCGCGGAGCTAGGCAAG
TGGCGCCCCAAGATTGAGGCAACCCTGGACGACGTCAAACTTGAGTTGCG
GAAGATGAACAAACAGTGGGATCAGGCGATGCTTGACATGGCGAGCGTCG
GGCAGGGCCTCCTCGGCAAGCCAGAGCCACCGATCGACCTCCACACGCCG
ATCCTGCCAGCTGACGGCCCCGCTGGGCACCGTGAAGAGTTTCACCACCG
GGATCAGGGTTACGGGTCGGTCACGACCTTCATCCCTGCCCCGGTCAAGG
GTACGCACACATCTTCTCATCCGCGTTTTCACGGTCCTTTGTTTGATCTA
TCCAGTAATCGTACTCGGGGATCGGATGTGTTAGCGCGTTCTCTGGGCAA
ACTTCCTAAGTTGCCATTTCCCATGTTTGACGGTGATAATCCCAGACTCT
GGATATCACGCTGTGAAAATTACTTCGACATGTACGAAGTAGAACCCGAA
GCTTGGATTAAGGTAGCATCCATGTACCTCTCACCCCAGGTAGCATGCTG
GTTCCAAGCCATTGAACGTAAACATCACAATCTGAATTGGCCACTGTTAT
GTAGGTTGTTACATGATCGTTTTGGCCGTGATCAGTTACAGACCTTGTTA
CGTCAACTGTTTCGTATACAACAGCAAGGGAGTGTGGCCGAGTACCAGGA
TCGATTTGTTACTCTTGTAGATCAATTAGCAGTATACGAGTCTGTTCCTG
ATCCACTGTTTTTTGCCACACGTTTTGTGGAAGGGTTGCGTAGTGACATT
CGTGCTGTTGTCATGCTTCAACGTCCTTTGGATTTGGACTCTGCGTGTTC
CTTGGCCTTATTGCAGGAAGAGGTGACCCAGCCGTCCATGCGTGCTGATC
TGCGCAAGGGTGAATTTCGTGCTTGGCCAAAATCTTCAGCGCCAAGCCCT
CTTCCTTTACCACTACCTCCCCAACATACTGGACATAAAATGGGAGTTCC
AGAGAAGAAGCTAGATCACTCGTCATCAGTGGACAGTAAGCTGAGTGCCC
TTAAAGCATATAGGCGTGCTCGAGGCTTATGTGATCGTTGTGCTGAAAAA
TGGCACCGTGGCCATACTTGTAATGCAACTGTGCAACTACATGCTCTTCA
AGAGGTGTGGGATTTATTGCCTCAGGTGTCTGCTGATGACGTTTCTGCTA
ATGATGCCCCACACGATGAATCCATACTCATGTCCATCTCCACTGAAGCT
ATGTCAGGGTTATCTGCTAAACGATCTATGAGGTTTATGGGTCTTATGCA
GGCAGTGGACATATTGATTTTGGTTGATTCAGGAAGCACTAACTCCTTTC
TCAGCCAGTCTACAATTTTTAAACTGGGCCTGGAATCGGTGTCCGCAAGT
CCTCTGCGTGTTCAGGTTGCAAATGGGGGTTTGTTATCCTGCACAAGAAT
GGTTCCCCAGGCGGTATTGAATATTCAGGGATACAATTTTGTTCAGGATT
TGTATGTGCTGGACTTACCTTCCTTTGATCTCATATTGGGTATGGATTGG
CTTGAACGTTTCAGCCCTATGCAGGTTCATTGGCAGCAGAAGTGGTTGTG
TATACCGTATCAAGGCATGCAAGTGATATTACATGGGTGTTCTGTTGTTG
TGCCAACAGATATTCTGCTGCACATTACTCCTGTCAGTGCATCTCCTATT
TCTGCAGATGAGGTTGCTTTAGATCCAGCCATATCTTCTTTGTTGTCCCA
GTTTGCTCCTGTTTTTGCCAAACCTACTTCTCTTCCACCTGTTAGGGCTT
GTGACCATACCATACCTCTCATTCCTGGAGCCACTTCAGTGAATATAAGA
CCCTACAGATATCCCCCTGCTTTAAAAGATGAAATAGAAAAACAAGTTGC
AGAGATGTTGCAGGCTGGCATTATTAGACCCAGTTCATCTGAATTTTGCT
CTCCTGTTTTGTTGGTGAGAAAGAAGGACGGTACTTTCAGGTTTTGTGTG
GATTATAGGTACCTCAATGCACTTACTATCAAATGGAAATTTCCTATACC
AGTCTTTGATCAGCTTATGGATGAGCTAGCAGGAGCTTCATGGTTTTCAA
CCTTGGATTTATTGTCAGGATATCATCAAGTTAGACTTAAGCCTGGGGAA
GAATTCAAAACAGCGTTTCAAACTCACCATGGGCAGTTTGAATTCCTAGT
CATGGCCTTTGGGTTGTGTGGAGCCCCAAGTACCTTTCAAAGTGCTATGA
ACACAACATTATCTCCTTTGCTTCGAAAGTGTGTCATCGTCTTTTTCGAT
GACATTTTAATATATAGTGCCACCTTTGAAGATCATTTAACACATCTGCA
ACAGGTGCTGTCTCTCTTGCAGCAGGAGAGTTGGTTTGTTAAAATGTCCA
AGTGCAAGTTTGCTCAGAGAGAAATCTCATACTTGGGACATGTGATCAGT
GCTAGTGGGGTAGCCACTGATCAGACCAAAGTAGCAGTCGTGATGAACTG
GCCGACACCCCTTAATGTTAAAGAATTGAGAAGTTTCTTAGGGCTTGCGG
GATACTATCGCAAGTTTGTGCGGCACTTTGCTATTATCGCAAAACCACTA
CATCTACTTCTGAAAAAGGGGGTTATGTTCATATGGACTTCTGATCATGA
TGTGGCGTTTAGCTCCTTGAAAGCTGCCTTGAGTTCTGCACCTGTCTTAG
CACTCCCTGATTTCAACAAAACATTCTGTCTGGAGACGGATGCCTGCAAG
AATGGAGTGGGAGCAGTTTTGCTTCAAGAAGGGCACCCTTTGGCTTTCAT
CAGCAAACCTTTAGGGGTTAAAACCCAGGGACTATCTACTTATGAAAAGG
AATATTTGGCTATCTTAGTGGCTGTGGAACAATGGAGACACTATTTGTTA
CATGCTGAATTTGTCATATTCACAGATCAAAAGAGTCTCATTCACTTAAA
TGAGCAACGGTTGAATACGCCCTGGCAACAAAAAGTGTTCACTAAACTGC
TTGGTATGCAATATAAGATTGTATACAAACAAGGTTCGGAAAACCGTGTG
GCTGATGCCTTGTCTCGAAGAGCCCATGCTGCTGTGACATGTTTAGCTGT
GTCAGTCTGCTCTCCTCAGTGGTGTCAATCTATTATCGATGGATATTTGC
GTGATGAAGATACAAAGCAGCTGCTATCAAAGTTAGTGTTGGATGGTTCT
TCAGTGCCTAAGTTTTCCTTGCACGAAGGCCTTCTTAAGTATGACAATCG
CATTTGGGTGGGTAACAATACACCTGTACAGCAGTCTATTTTGGAGGCTA
TTCATAGTTCAGCAGTGGGAGGTCATTCAGGGTTTCCTGTGACATACCAT
AAACTGAAACAGTTATTTGCTTGGCCTGGTATGAGGAAGTGTGCAAAGAA
CTTTGTAGCATCTTGTACTGTATGCCAGCAGTCCAAGACTGAACGGACCA
AGTATCCAGGGCTCCTACAACCCCTCCCTGTTCCAGCTGGTGCCTGGCAA
ACTATCTCCATGGACTTCGTCGAAGGGTTACCTATGTCTGGCTCCAAGAA
CTGTGTTATGGTTGTAGTTGACAAGTTTTCAAAGTTCAGTCACTTCATCG
CTTTGAAACATCCATTCACTGCTTTGGTCGTTGCTAAGGAATTCATGCAA
CATGTGTATAAACTCCATGGTATGCCAGTGGCCATTATATCTGATCGCGA
TAGGGTTTTTACCAGTCAGTTATGGCAGTCTTTGTTTCACTTGGCTGGTG
TGAAATTGCAGATGAGCTCATCGTACCACCCTCAGACCGACGGTCAAACG
GAGCGTGTAAATCAGTGCATGGAAACATTTCTCCGGTGCTTTGTTAATGC
TTGCCCTACTAAATGGATTGATTGGCTGTATCTTGCTGAGTTTTGGTATA
ACTCTAGTAAACATGAATCGTTGGGTTTCTCCCCCTTCGAAGTGCTTTAT
GGATATACTCCCAAGCCATTCGGTCTGGAGGTGTTTTCAGACTTAACAGC
CCCCGTTCTTGATGAATGGCTCCAGGATAAAGTGGTTATGACAGATCTGG
TGCGGCAACACCTTGCTCGAGCCCAACTGAGGATGAAATCACAGGCTGAC
AAACATCGGGTGGAAAGATCCTTTGCAGTCGGTGACTATGTGTATTTACG
GTTGCAGCCTTACATTCAGTCTTCCCTGGCACCCAGATCCAATCAGAAGC
TTGCCTTTCGTTATTTTGGTCCATTCAAAATTCTCTCCACAGTTGGTTCG
ATTGCTTATAAACTTGAGTTGTCGGCTTCATCTCGCATTCATCCTATCTT
CCATGTATCACAACTTAAAAAAGCAGTGGCAGCTTCGGTTCCGGTTGCTC
AGCTGCCTCAGTCTCTGACAGGTTTTCAGGTACCTGAAAGGATTCTGCAG
CGTCGCCTGAACGCTGATGGACTGTCTCAAATCCTCATTCAGTGGTCTGG
CATGCCCGCGTCTTTGGCTACATGGGAAGATGCGCTGCTGCTTCATCAAC
GTTTCCCTCACGCACCTGCTTGGGGGCAAGCAGGTTCTCATCGCCGGGGG
AT
>ltr-1_family-249#LTR/Gypsy [ Type=INT, Final Multiple Alignment Size = 1 ]
TCTGGTATCAAAGACCACCGATCGCCGAGCCTGGAGGGTGTGCCTCACTA
CACTCGCCGCGCACGGATGGCGGGAGCAACAGATCCGAGTATCGCCACGG
CGCTGGAGGACCAAGCCCGAGCGCTCAAGATGCAAGCGAAGACGCTCGAC
TCTACTCAGAAGCTCCTCCAGCGGATCTGCGAGCGCTTCGACGAGCAGGA
TGGGCGCTGGCGCGAACTGGAGCACACGGTGGCTACCAACGCCTCCGAAC
TGTCGACGCTGCAGGCCAAAGTGGATGCGGCGGATCTGGAGCGCATCGTG
GAGGACCACGTCGGGGCGCATGTCGAGGCGTTCGAGCGCGCGGCCTGGCA
CCGTCTCGATGACCTCGCAGCAACAACCACAACGAGGGTGGCGGCGCTGG
AGAACGTCCACCAGGTGTTCGACTCCTGGCGCCCACGCGTCGATTCCTCC
ATGGACGCGATGCGCGCGGAGCTCGCCAAGGTCTTCCGCTTCCTGGAGCG
CGGAGCACGCTCGGACTACGACGCGCACACCGGCGTCCTCGGTCCGCACG
AGTCGGCAGCGACTGGCCTTCGGCTCCCGCAACCTTCGCCGACGGCCAAT
TCGGCAACCGCATCGACTCAGCTACACGGGAGGGTGGTCTAGGGTTCGTC
TATACCCAAAACCATCCCCCGGCAAATGGTATGCACGAATTACCTCCGTT
CCAGTTTATTCCCCATACGCCTGTCCAGCCAGGTCCAACTCCGCATTTGC
CTTTCCAGTATCACCCACCTCCTGGTCCTTTCGGTCCTCGCCCACACAAT
GCATCCTTGCCATCACCTTTAGGCCATCTCCCCAAGCTCAACTTCCCAGT
TTTTGACGGGGACAGCCCCAAATTGTGGCAATCTAGGTGTGAAGATTATT
TCCACATGTACAGTGTTGACCCGAGCCTGTGGATCCAGGTTGCAACCATG
CAGTGCACCGGACCCGCAGCTCGCTGGTTGCAATCCGTCAAACCATCGCT
ATACAATATGTCGTGGTCCCAATTCACTCATATGCTCCTTGAACGGTTTG
GGAAGCATGAACATGAAGTCCTGATCCGTCGTCTTTTCCATTTGAAACAA
TCAGGTTCGGTGTCAGATTATATTGACCAGTTTGCCCAATTACTTGACCA
ACTTCGCGCCTACCAACCAGTCACCGATCCTCTCTATTATACCATGAAAT
TCATAGATGGCCTGAAACATGACGTTAAATCAGTTGTTATTATTCAACGT
CCCCAAGATTTGGATACTGCCTATGTTTTGGCTTCATTGCAGGAGGAGGT
GGGCAATTCGGCTAAGAAGTGGGACAGTCGACGTTGGGAGCCTGTCCTTC
AAGCAAAACCATATGCTAAGGGACCTATGCCTTTACCACCACCACCAGGC
AACTCTTCGTCAGGGGGTTCTGCGCCAGCATATGCTGAGAAGCCTAACCA
GGACAGGCTCAAGCATCCTCCAACAGATGATCGCCTGGCCAATGTGTACG
CTTACCGGAAGGCAAAAGGGTTGTGTTACAAGTGCGGCCTCACTTACTCA
AAGGGTCACAAATGTGCCGACACTGTGCAACTACACTGGGTGGAGGAAAT
TTGGAACCAATTCACACCATCCGAGTCTGAAGAACCTGTGGATACAGTGC
CTGCCGAATTGCATGCTGTAGTCATGTCTCAAGCCGCTCATGGCGAAGTC
TCTGCAACTAAAACAATGAAGTTTCTGGGTTCCATTCAGGGGATCGACCT
GCTGATTTTATTAGACTCCGGGAGTTCCCATACATTCATCAGTGCAGCGG
TGGCGTCTCAGTTAACCGGTTGTTCTCAGCTGTGCCAGCCCTTGTCTGTG
CAGATTGCCAACGGGACACGTCTCATCTGCTCCACAGAATTACCTCATAC
CACTTGGTACCTCAATGACTATCAGTTCACCTCCACACTGAAAGTGTTAC
CACTATCCTCTTATGATATGATCGTTGGTATGGATTGGTTACAATTACAC
AGCCCCATGTTTGTCCACTGGACCGACAAATGGCTTACTGTTCCCTATCA
AGGCACCACGGTTAAACTTGTCGGTCTTCAACCCGGGGGTACCCAATGTT
CAGTTATGGAGATCTTTTTGGGGCAGAGCAATGAGGCAGTTATGGAGGTA
TATTCAGCTGAACACATATCAGAGAAGGATCAGTCTATTCTTCATTCCCT
GCCGGTGCCCCTGCAGGACCTACTTCATCGGTTCTCTCATGTGTTCGCTG
TCCCCCAGGGTCTTCCTCCCGAGCGTGACTGCGACCATCACATTCCACTA
ATTCCAGGCGCACGCCCAGTCCAAATGAGGCCCTATCGCTATGCTCCAGC
TCTGAAATCAGAAATTGAGAAACAAGTGGCTGACATGTTGCAATCTGGCA
TCATAGAACGCAGCAAGAGCGAGTTCTCTTCGTCCGTAATTTTGGTGAAG
AAAAAGGATGCCACATACCGGTTTTGTGTAGATTACAGACACTTGAATGC
CTTGACAGCAAAAACAAAATTTCCAGTGCCGGTCATCGACGAATTTTTGG
ATGAGTTACATGGGGCAGCATGGTTTTCTACCCTTGATCTGCGAGCAGGG
TTCCATCAAATTCGTTTGGCACCTCAGGATCAGCACAAAACAGCCTTCCA
AACCCACCACGGCCATTTTGAATTCAAGGTCATGGCCTTTGGCCTCTCCG
GAGCACCGGCTACCTTTCAAGGAGCAATGAATCGCACCTTGGCACCATTA
CTCAGATCCTGTGTGTTAGTTTTCTTCGATGATATCCTGGTATACAGTAC
TACCTGGGAGGATCACTTACATCACCTAGAGCTGGTGCTGGAGCTGCTCG
CACAGGATCGTTGGCAGATCAAACTTTCAAAGTGTTCCTTTGCCAGACAA
CAAATTTCATACTTGGGGCATGTTATCTCCCATCAAGGGGTGGCTACTGA
TCCAGCCAAAATTGATGCTGTCACTTCGTGGCCCCTCCCTACTAACTGTA
AAGAACTAAGGGGATTCTTGGGCCTGGCGGGGTACTATCGCAAGTTTGTG
CGCCACTTCGGCATATTGGCCAAACCACTTACTACTCTATTGAAGAAACA
TGTACTGTTTGTCTGGACCAGCGAGCACGATCAAGCATTTCAGGCATTAA
AGTCAGCTCTGTCTTCTGCGCCGGTTTTGGCTTTACCCGACTTTACCAAA
CCATTTGCCATGGAAACAGATGCTTCCGGCACAGGCATAGGAGCAGTGCT
TACACAGGAGGGCCACCCCTTAGCATTTGTCAGTCGCGCACTGGGTGTCA
AGAATCAGGGACTTTCCACTTATGAGAAAGAATATCTCGCTATCATCTTA
GCCGTCGATCAATGGCGGCCATACCTGCAACATGCTGAGTTCATCATTTA
TACGGATCAGCGCAGTTTGTCACACTTGACTGAGCAGCGGCTGCATACAC
CTTGGCAACAGCGAGTCTTCACCAAATTACTGGGCCTCCAATACAAGATC
GTGTATAAAAAAGGCGTCGAAAATGGGGCTGCAGATGCATTGTCTCGGCG
CCCTCCTGCTGGCTTAGAAGTGTTCAGCGCCTCCACCGCTGCCCCCCAAT
GGCTTTCTGAAGTCATCCAGAGCTACAGCAAGGATCCCAAAGCTACCAAG
CTTATAACCGAATTATCAGTCCAGACTTCTTCCCAAGGACCATACTCGCT
CCAGCAAGGGTTGATCCGTTATAAAGGTCGGGTCTGGGTAGGTGACAATA
TTCCTATTCAGCGCCAGATTATGTCAGCACTACATGACAGTCCTCTTGGA
GGCCATTCCGGATTTCCAGTCACATACCGTCGTATCAAGCAAATCTTCGC
CTGGCCTAGGCTCAAGCAATCTGTCCGTGACTTTGTTGCTGCCTGTTCTG
TCTGCCAGCAAGCCAAACCAGATCGCGCTAAGTATCCCGGCCTCCTTCAG
CCCTTACCCATTCCCGACCAGGCTTGGCAAGTGGTATCGCTGGATTTCAT
CGAGGGCTTACCACGTTCCGGTTCAGCTAACTGCATCTTAGTGGTGGTGG
ACACATTTAGCAAGTATGCTCATTTCATTGGGTTGCTTCACCCATTCTCT
GCCCTGAAAGTAGCGCAAGCATTCATGACCAATGTCTACAAGTTACATGG
TCTTCCCCAGTCACTGGTTTCGGACAGGGACCGCATCTTCACCAGTCATC
TATGGCAGGAGCTGTTTCGTTTATCCGGTACCAAGCTCCAAATGAGCACT
GCTTATCACCCCCAGAGTGACGGACAAACAGAGCGTGTCAACCAATGTCT
TGAGACATTTCTTCGCAGTTTCACACATTCCTGTCCAACCAAGTGGTTTT
CCTGGCTGCCCCTAGCAGAATTTTGGTATAATACCTGTCCTCACTCATCG
TTGGGTATGTCCCCATTTCAGGTCATGTATGGCCGCGCTCCTCGCCAGTT
TGGATTAGTTCCTGCGGATGCTGTTCACAATTCTGATCTGGCCGAATGGT
TAGCTGACCGGGAACTAATGATTCGGGTGATTAGGCAGAATCTGTTATGG
GCACAACAAAGAATGAAACACCAGGCAGATAAAGGAAGATCTGACCGTGA
GTTTTCTGTGGGAGATTTTGTGTATGTTAAGTTGCAACCCTATGTTCAAG
GATCCGTGGCTGTTCGTGCCTGCCATAAGCTCAGCTTCAAGTACTTTGGA
CCCTTTCAAATCATTGCTCGCATTGGCAAGGTCGCCTATAAACTGTCCCT
GCCAGCATCCGCCACAGTGCATCCGGTGTTCCACGTTTCACAGCTCAAAC
CATGCACACAGGCGCCCAAACTGGTCAGTCATGCTTTACCAACTACTAAT
CTTGATGTCCAGTACCCTGCACAGATCCTCGACCATCGCTCCGTCTCTCG
TGGTGGTACATCCGTCGACCAAGTCCTTGTCCGCTGGTCTGGCCTTGACG
CCACCTTGGCGACCTGGGAGGATGTCGAAGCCCTGAAGTCGTCGTTTCCA
GATGCTGGCGCTTGGGGGCAAGCGCCAACTCAAGCAGGGGGGGA
>ltr-1_family-250#LTR/Gypsy [ Type=INT, Final Multiple Alignment Size = 3 ]
ACAGTTGGCGCGCCAGGTAGGGGCCCGCTGCGTGCTGACGAACAGCTCCC
CGTCAAGCTCCAGATGGGCAGTCTCCAGCAACCTCTCCGGCCCGGGACGG
TGCTTCGTTTCGGGACTCTTGAGTTCATGTCCTTCGACGGCAGCTACGAC
ATGATACTTCTTCCACCGCCGCGCGACTACGACAATGGCGGCCGACAACC
CGCCCGCCGGCGGCGGAATCGACGACGTCTTCCCCGCGTGGTGGAAGAGC
AACATTCGGGCTCGCTCCGTTCTCTCCCCCGCCAACGGAGGAGGAGGCGG
GGCCGTCAAGGCCAGGCGGGAGGCCGCGCTTCGTCGGCCGTCGAGCGAAT
CGACGCCCCCGACGCCCCGACGGAAGGCACGCCGGACGTCGACCTCGCGT
TCGAGACGGAGGCGAGCGCCGTCCCCCCGCGACACGCCGACCCCGAGCAA
GAAGACGACGCCGGCGCGCTCGCGGAAAGCCTGCAGGACGTCGCCCTCGA
ACCAGAGACGACGGCGCAACCAGTCCCCGATGTGACTACGTCGCTCCGCG
TCGACCAAAAGGTACCGACTAACTCCCATCTTGCGTCATTTCGACTCGGC
CTCAACCCGCCAAACGACCTCGTTTTGGCGGGCGCTCTCGTTGAGGCGAG
TGCAACCCCACTGGGGTTTCGTATGCGGTCGCCTTGGGACCGACTGACGG
ACGTCTCGACCTACGGGCCCTCCGGGTCCGAGGAAGATGACGATCCCGGC
ATCGGTTGGGATTTCTCCGGACTTGGCAACCCCAGTGCCGTGCGGGACTT
CATGACCGCATGTGACTACTGCCTATCCGACCGTTCCGACGGAAGCCGCA
GCCTCGGCGACGAGAGCTGCGGCCCAAGCCGCGAATGTTTCCACGTCGAG
CTAGGGGATCCCTCCGAAGGCAACCATCTTGGCATGCCGGAGGACGGTGA
TCTCCCTAGGCCGGTGCCTCGCGCCGACATCCCGCGGGAGCTAGCTGTGG
TCCCCGCTCCGGCGGGGGGTTACGACCCACAACTCGAGCAAGTCCGCGAG
GCGCAGGCCAGGCTCGACGAGGGAACAGGAGCGCTTGAGCCGATCCGTCG
GGACGTCGGACAGGCATGGGCGGGCCAACCCCCGGCCGGAGAAATACGTC
ACCTGCCCCAAGGTCTCCAGCACCGCGTCGCCAACGACGTCAGGATCAGG
CCGCCGCCCGCATCCAGCGGGGTCGGTCGGAACCTGGCGACCGCAGCGAT
GCTCATCCGCGCGATGCCGGAGCCGTCAACCACCGAGGGTCGGCGAATCC
AGGGAGAACTCAAGAATCTCCTGGAAGGCGCTGCGGCCCGGCGGGCCGAG
AGCACTGCCTCCCGAAGGCAAGGATATCCCTCGGAACCTCACGCCGCGAC
TTCCCGATTCATGCGGGAAGCCTCGGTCTACACCGGGCGCACGCGCAACA
CCGCGCCTGCGGCCCCGGGCCACCTCGGCAACGAGCACCATCGACGCGAC
CGTCGGGCTCACCTCGACGAAAGGGTGCGCCGAGGCTACCACCCCAGGCG
TGGGGGGCGCTACGACAGCGGGGAGGATCGGAGTCCCTCGCCCGAACCAC
CCGGTCCGCAGGCCTTCAGTCGGGCCATCCGACGGGCGCCGTTCCCGACC
CGGTTCCGACCCCCGACTACTATCACGAAGTACTCGGGGGAAACGAGACC
GGAACTGTGGCTCGCGGACTACCGCCTTGCCTGCCAACTGGGCGGAACGG
ACGACGACAACCTCGTCATCCGCAACCTCCCCCTGTTCCTCTCCGACACT
GCTCGCGCCTGGTTGGAGCACCTGCCTCCGGGGCAGATCTCCAACTGGGA
CGACTTGGTCCAAGCCTTCGCTGGCAATTTCCAGGGCACGTACGTGCGCC
CCGGGAATTCCTGGGACCTTCGAAGCCGCCGGCAACAGCCGGGGGAGTCG
CTCCGGGACTACATCCGGCGATTCTCGAAGCAGCGCACCGAGCTGCCCAA
CATCACCGACTCGGATGTCATCGGCGCGTTCCTCGCCGGCACCACTTGCC
GCGACCTGGTGAGCAAGCTGGGTCGCAAGACCCCCACCAGGGCGAGCGAG
CTGATGGACATCGCCACCAAGTTCGCCTCCGGCCAGGAGGCGGTCGAGGC
TATCTTCCGAAAGGACAAGCAGCCCCAGGGCCGCCCGTCGGAAGAAGCTC
CCGAGGCGTCTGCTCCGCGCGGCGCCAAGAAGAAAGGCAAGAAGAAGTCG
CAATCGAAACGCGACGCCGCCGACGCGGACCTTGTCGCCGCCGCCGAGTA
CAAGAACCCTCGGAAGCCCCCCGGAGGTGCAAACCTCTTCGACAAGATGC
TCAAGGAGCCGTGCCCCTACCATCAGGGGCCCGTCAAGCACACCCTCGAG
GAGTGCGTTATGCTTCGGCGTCACTTCCACAGGGCCGGGCCGCCCGCCGA
GGGTGGCAGGGCCCGCGACGACGACAAGAACGAAGATCACCCAGCAGGAG
AGTTCCCCGAGGTCCGCGACTGCTTCATGATCTATGGAGGGCATGCGGCG
AATGCCTCGGCTCGGCACCGCAAGCAAGAGCGCCGGGAGGTCTGCTCGGT
GAAGGTGGCGGCGCCAGTCTACCTAGACTGGTCCGACAAGCCCATCACCT
TCGACCGGGCCGACCACCCCGACCACGTGCCGAGCCCGGGGAAATACCCG
CTCGTCGTCGGCGACGTCAGGCTCACCAAGGTCCTGATGGACGGGGGCAG
CTGCCTCAACATCATCTACGCCGAGACCCTCAAGCTCCTGCGCGTCGATC
CGTCCTCCGTCCGAGCAGGCGCTGCGCCCTTCCACGGGATCATCCCTGGG
AAGCGCGTCCAGCCCCTCGGGCGACTCGACCTCCCCGTCTGCTTCGGGAC
GCCCTCCAACTTCCGAAGGGAGACCCTGACGTTCGAGGTGGTCGGGTTCC
GAGGAACCTACCACGCCGTACTAGGGAGGCCATGCTACGCGAAGTTCATG
GCCGTCCCCAACTACACCTACCTGAAGCTCAAGATGTCGGGCCCCAACGG
GGTCATCACCGTCGGCCCCACGTACAAACACGCGTTCGAATGCGACGTGG
AGTGCGTGGAGTACGCCGAGGCCCTCGCCGAGTCCGAGGCCCTCATCGCC
GACCTGGAGAACCTCTCCAAGGAGGTGCCAGACGTGAAGCGCCATGCCGG
CAACTTCGAGCCAGCGGAGACGGTCAAGGCCGTCCCTCTCGACCCCAGCG
GCGACACCACCAAGCAGATCCGGATCGGTTCCGGGCTCGACCCCAAATAG
GAAGCAGTGCTCGTCGACTTTCTCCGCGCAAACGCCGACGTCTTTGCGTG
GAGTCCCTCGGACATGCCCGGCATACCGAGGGATGTCGCCGAGCACTCGC
TGGATATTCGGGCCGGAGCCCGACCCGTCAGGCAGCCTCTGCGCCGATTC
GACGAGGAGAAGCGCAGAGCGATTGGCGAAGAGATCCACAAGCTAATGGC
GGCAGGGTTCATCAAAGAGGTATTCCATCCCGAATGGCTTGCCAACCCTG
TGCTTGTGAGGAAGAAAGGGGGGAAATGGCGGATGTGTGTAGACTACACT
GGTCTCAACAAAGCATGTCCGAAGGTTCCCTACCCTCTGCCTCGCATCGA
CCAAATCGTGGATTCCACCGCTGGGTGCGAAACCCTGTCCTTCCTCGATG
CCTACTCGGGGTATCACCAGATCCGGATGAAAGAGTCCGACCGGCTCGCG
ACTTCTTTCATCACGCCGTTCGGCATGTACTGCTACGTCACCATGCCGTT
CGGTTTGAGGAATGCGGGCGCGACGTACCAGCGGTGCATGAACCATGTGT
TCGGCGAACACATCGGTCGCACAGTCGAGGCCTACGTCGACGACATCGTA
GTCAAGACAAGGAAGGCTTCCGACCTCCTCTCCGACCTTGAAGTGACATT
CCGGTGTCTCAAGGCGAAAGGAGTCAAGCTCAATCCTGAGAAGTGTGTCT
TCGGGGTGCCCCGAGGCATGCTCCTAGGGTTCATCGTCTCCGAGCGAGGC
ATCGAAGCCAACCCGGAGAAGATCGCGGCCATCACCGGCATGGGACCCAT
CAAGGACTTAAAAGGCGTACAGAGGGTCATGGGATGCCTCGCGGCCCTGA
GCCGCTTCATCTCACGCCTCGGCGAAAGAGGTCTGCCTCTGTACCGCCTC
TTAAGGAAGGCCGAGTGTTTCGCTTGGACCCCTGAGGCCGAGGAAGCCCT
CGGCAACCTGAAGGCGCTCCTTACAAAGGCGCCCGTCTTGGTGCCCCCGG
CGGACGGAGAAGCCCTCTTGGTCTACGTCGCCGCGACCACTCAGGTGGTT
AGCGCCGCGATTGCGGTCGAGAGGCAAGAGGAAGGGCATGCATTGCCCGT
TCAGAGGCCGGTCTACTTCGTCAGCGAAGTGCTGTCCGAGACTAAGATCC
GCTACCCACAAGTTCAAAAGCTGCTGTATGCTGTGATCCTGACGAGGCGG
AAGCTGCGACACTACTTCGAGTCTCATCCGGTAACTGTGGTGTCATCCTT
CCCCCTGGGGGAGATCATCCAGTGCCGAGAGGCCTCGGGCAGGATCGCAA
AGTGGGCGGTGGAAATCATGGGCGAAACGATCTCGTTCGCCCCTCGGAAG
GCCATCAAGTCCCAGGTGTTGGCGGATTTCGTGGCCGAATGGGTCGACAC
CCAGCTGCCGACGACTCCGATCCAACCGGAGCTCTGGACCATGTTTTTCG
ACGGGTCGCTGATGAAGACGGGGGCCGGCGCGGGCCTGCTCTTCGTCTCG
CCCCTCGGAAAGCACTTGCGCTACGTGCTGCGCCTCCATTTCCCGGCGTC
CAACAATGTGGCCGAGTACGAAGCTCTGGTCAACGGATTGCGGATCGCCG
TCGAGCTAGGGGTCAGACGCCTCGACGCCCGCGGTGATTCGCGGCTCGTC
ATCGACCAAGTCATGAAGAACTCCCACTGCCGCGACCCGAAGATGGAGGC
CTACTGCGACGAGGTTCGGCGCCTGGAAGACAAGTTCTTCGGGCTCGAGC
TCAACCACATCGCTCGGCGCTACAACGAAACCGCAGACGAGCTGGCTAAA
ATAGCCTCGGGGCGAACGACGGTCCCCCCGGACGTCTTCTCCCGGGATCT
GCGTCAACCCTCGGTCAAGCTCGACGACGCGCCCGAGCCCGAGGTACCCT
CGGCTCAGCCCGAGGTACCCTCGGCCCCCGAGGGCGAGGCACCGGACGTC
GAGGAGGGGCGGAGCGGGGCCACGCCAGATCGAGATTGGCAGGCCCCGTA
CCTGCAATATCTCCGTCGAGGAGAGCTACCCCTCGACCAAGTCGAGGCTC
GGCGGGTAGCGCGACGCGCCAAGTCGTTCGTCTTGCTGGGCGACGAAGAG
GAGCTCTACCATCGCAGCCCCTCGGGCATCCTCCAGCGATGCATCTCCAT
CGCCGAAGGTCGGGAACTGCTGCAAGAAATACACTCGGGGGCTTGCGGCC
ACCACGCAGCGCCCCGAGCCCTTGTCGGGAATGCTTTCCGGCAAGGCTTC
TACTGGCCAACGGCGGTGGCTGACGCCACTAGAATTGTCCGCACCTGCGA
AGGGTGCCAATTCTATGCGAAGCGGACACACCTGCCCGCTCAGGCTCTAC
AGACGATACCCATCACCTGGCCCTTCGCTGTATGGGGTCTGGACCTCGTC
GGTCCCTTGCAGAAGGCGCCCGGGGGCTACACGCACCTGCTGGTCGCCAT
CGACAAATTCTCCAAGTGGATCGAGGTCCGACCCCTGAACAGCATCAGGT
CCGAGCAGGCGGTGGCGTTCTTCACCAACATCGTCCATCGCTTCGGGGTC
CCGAACTCCATCATCACCGACAACGGTACCCAGTTCACCGGCAAAAAATT
CTTGGATTTTTGCGAGGATCACCATATCCGGGTGGACTGGGCCGCCGTGG
CTCATCCCATGTCGAATGGGCAAGTAGAGCGTGCCAACGGCATGATTCTA
CAAGGGCTCAAGCCTCGGATCTACAACGACCTCAACAAGTTCGGCAAGCG
ATGGATGAAGGAACTCCCCTCGGTGGTCTGGAGCCTAAGGACGACGCCGA
GTCGTGCCACGGGCTTCACGCCGTTTTTCCTGGTCTACGGGGCCGAAGCT
ATCTTGCCCACTGACCTGGAATACGGCTCCCCGAGGACGAGGGCCTACGC
CGATCAAAGCAACCAAGCNAGCCGAGAGGAATCGCTGGACCAGCTGGAGG
AGGCTCGGGACAGGGCCTTACTACACTCGGCGCGGTACCAGCAGTCCCTG
CGACGCTACCACGCCCGAGGGGTCCGGTCCCGAGACCTCCAGGTGGGCGA
CCTGGTGCTTCGGCTGCGGCAAGACGCCCGAGGGAGGCACAAGCTCACGC
CCCCCCTGGGAAGGGCCATTCGTCATCGCCAAAGTTCTGAAGCCCGGAAC
ATACAAGCTGGCCAACAATCAAGGCGAGATCTACGGCAACGCTTGGAACA
TCAAACAGCTACGTCGCTTCTACCCTTAAGATGTTTTCAAGTTGTTCATA
TACCTCGCGCCTACGCAAAGTTTAGTCGTCAAGGAAGGGTCGGCCTAGCC
TCGGCAAAGCCCGACCCTCCCTCGGGGGCTAAAAGGGGGGAGACCCCCTC
TGCGTCGAATTTTTCCTCGAAAAAGGATCTCTTTTTAGCAGAATTTCTTT
CGTGCTTCTTGACTACTTCGGAAAGCGGATCCTGGAAACGACGGAGTACA
CGTAAGCAGCCAAGGCTGACCGAGCCGAGGGACTCCTACGCCTCCGGGAT
ACGGATACCTCGCTCGTCACCTTCTGCGATAAGTAACTCGCGTTCGGATA
AAGCGACTCCGCGGACCGAACGAGTCTTCACGTTCGGAAGCTCTCCTGCC
GAAGCGGTCCTTCGAGCTTTCTCGACTAAGTCGGGGACAGGGCCTCATGG
ACGGGTGAAAGTACGCGTAAGCGGCAAGGCCGACCGAGCCGAGGGATTCC
CACGCCTCCGGGATACGGATACCTCACTCGTCCCTTCCGCGAGAAGCAAC
TCTCGCTCGCACAAACATCCCCGTTACCGACGAAGTCCAGATGCTCGAAA
CAAGAGGAAAAAAGACGCAGCTTCGCAAGCGCAGCGAGGGTGTGTTTTCT
GGCCTCGGCGGCCGCAGAAAGCACACGCTACAAGACGATCTGATCCTGCA
GGCTCGGGTCTTCACGCCGAAGGGAGCCGTAGCACCCTCGGCATCGACGA
CGTCTTCAGCGAAGNCCGACCCAGCCTCGGACGGCGACGCGGTCCAGGGA
CTCCTCCGGGAATCCGGCCCGAGCAGGCGGCTCGGCCGGTTACCCCTGGG
GCCTCGGTCAACCGNCTTCCAAGGGCGCCAGCCCGACCCGAGGCCTCGGC
TGATCGACTTCGGCGTCGGCCCCGCTGACGGACAACACGGCTAGGCTCCG
GCCAACCAGGTTCCCATTCTCGAGCCAACTCCGCCTCTGTTCGTACTGAT
ATCGCTACCCCCGGCCTCGGTCCACCGAAGGGCGGCCGAGGGGTCTCTTT
AACTAAGCTAGAGGAGCCTCAGACAACAAGGCCGAACGGGCCGAGGGATT
CCTACGCCTCCGGGATACGGATACCTCACCCGTCACCTTGACACGGGGCG
ACTCATGCTTGGTAAAGCGGTTCAGATAATCAACAGGCGAGACTTAGTGC
TCGAAAATGAGGAAAAAACACGGCTCCGTGCCGAAATTACATACACGTTC
AGGCCCCGACAGCCACAATGAACGAAGAACACTGGCATTCGAGGTGCCAT
TACCAACGGAACTCCGGTTCCCCCTCCGCGGGTACGAACGACCCCACTCC
GGGGGAAGGCCCGCGGAGCGACGGAAGGCCGACGGNCGGCNCGCCGCCGC
CCGCTCCGGCAGCGGCGGCGACCGCACCTCGCCCCGGGGGCGAGCAGCTC
GGCGGCAGGCCTCGGGGCGAGTGCCGCGACAGGAGGCCCNCGCCCGCGCG
AGCCCGAGGCGAGGACGGCAGCATCAGGCCGGGAGTCGGAGACCAGGGCT
NCTGGCCGGCNCCGGCGGCCTCGNCGGCGGAGGAACCACCTCCGGCTGCC
GCGGCGCCTCGAGCCGCCGGCGGGCGCCGCCCCGCGGAGCGGCCCGGAAG
GGGCGCCGCCCTAGCGGCTGAGGCGGCACGCCGCGGCTGTCNCCGACGCG
ACGGNGGATGCCGCTCCTCCCCCGCTGGGGNAGGAGGGGCCGCCGCCCAC
GCGGGGGCCGNCCCCCGACTCGGCCTCTCCCCCCCCCGGCCTGGACGACG
AAAATCCTTGAGGCCGAGGGAGGGGCAGAGGCCGCAGCCCGGCTCGCTTT
CCCCCACCATCAAGCCGGAGGTCGCCATCTCGGGTGACCGCCGGCGGGGG
GGTACGGCCGGGCCGCGTGATGAAAATCCTTGAAGCCGAACGATGGCTGA
GAGGTACCAACTCCCATGGAGTTGCGTTCCTCCAACGAGGAGGCGGAAAG
GCGGCGGATACCCCCCATCCGGGGGCTTGGAAGACGGAAAGACACGACGC
ATAAGGGAGGAAGAAGACATGGTCGCCTTCCGAAAGGAGTCTCCCTCCTT
TTAAAGGCAACTCTCCCTACGTGCGCCCCCAAGCGCCGCGGGTCGAGTCT
TCTCCAACACGCTCCAAGGCCCTCCCCTGCGACTCGGGGGCTGGGTCCCG
CATGTCACGCAAACCGGCTCAGGGCAGAAGAAGCCAAACCGCCGCGCGTG
GCGCGCACGACCGTCCAGCGGTTACAAGCGACCCCCCATTTTCGCCCAGA
CCAACGGGCGGAAGGGGCGGGCAGCCATGCAGGCGGCATGCAACCGCGCC
AGATGGACGCGCTTCTCCGACTCCCGACACGCCAGCCGGGAACCCAGGCC
CACGCGTCGAGCAACCGGCGCGCCAGTTGCTGCATGCAAGCAACCGCACC
GCCACTTGCGCCACCATCGCGCCTCTTCGGTTGCGGAGCCTATGCCGCGA
CTCGAGGCGACCCAACGGCGCCAGCCTGGCGCGTCGGTCAAAGCGACCGA
AAGCGGGCCGGCAGTAATAGCGGTGGCAGGCGGGCGGGCGCAGCGGTCAC
GTCGTCAGCCAGGCTCACGTCCCATCCTGGGACAGCAAGAGAGCCTCCTC
TCACGGCGTGAAGACGGTGCGCCCGTGACCCGTTCCTCGAACGGATCGCG
CGCGCGCAACGGCCGCCCCGCCAACCACTCGCCCCGTCGCATTAACTCCG
CGGCGGGACAGGCGGCGCCTCTGGCAGGAGGAGCGCGCGACGCTTCGCCT
TCGCCGTAATAACCGCGTCAGAAAAGGTACGCCACGTCGTCCGATTTCGT
ATCCTTTTCCGTTTTCCTCTTTCTCTATCTCTTGCAACAGGGACCGGGAA
AGGGGGATACCCCGAAAGGGATCCTTCTCCGCGAAGGAACCGGGCTCCGA
GCCCCCCCTACTGATCGCGTGGGCCCGACACCCACTACTGGTCAGGGGTT
CGNGGGCCNGNCNCCCGAAGGGCTNCATGGCCGCCTCAGGCTACTCGGGC
TCCGCGCCCATTACTGAGACCAGACCAGCCGAAGCGTTACGCGAGGTATT
AAGACCTCGAAGGAGTGTAACCACTCCTCCGAGGCCTCGGGGGCTACACC
CGGCGGGTGCGCTCGCGCGCACCCACCGGAACGAAATGCAACCGAGAAAG
GCTGGTCCCCTTGCAAAAAAGTGCGACAAAAGCCTCCAAGCGAGTGCTAA
CACTCCCTTCGAGGCTCGGGGGCTAC
>ltr-1_family-26#LTR/Unknown [ Type=INT, Final Multiple Alignment Size = 3 ]
TGTTGGGGACTTGTTCTCAAATGCTAAGAATTAAGAACAAGGCAACATAA
AAAGTGTTAAGTGTTAAAGTCCTTCGTCCTTCGAAGCATTATGTCCCTTC
GGGAAATAATGAGTTTCGGACGAAGGTCATAAGAGACGTACCTTCGTAAA
CATAACAAGTAATGACGAAGGATTCATATAAAGCATGAAATATAATATAA
GCATCATCATAGAATCATTTCTATTTTATTGACATGGAAAAATAGAAATG
ATTTCAAATTACAAATGTACCTTCGGTCCTGAGAGAAGATAAAAAGTACG
AGCGTGACGCAAAAGTAAATGCCAAGTCAGCGTGACGCAAAAGTAAATGC
CAAGTCAGCGTGACGCAAAAGTAAATGCCAAGTCAGCGTGAACAGTACGG
GAGTACTGTTCATCTATTTATAGACGCGGGACGCAGCCCACGTAAAATTA
CATCCATGTCCATTACATTTGTTATAATCCACTCGGAGAACATTGTCAAA
TCATGTTTTTGAGGACCTTCGGAGGACGAAGGCCCCCAACA
>ltr-1_family-251#LINE/L1 [ Type=INT, Final Multiple Alignment Size = 1 ]
TGGTATTAGAGCTAGGACTAATTTCTTTCCCTCCCACCTTTTTCACGAGC
TCCACATCCCCCTTCAGCGTGCCACCCTCGTCTACTGCGACAACGTTAGT
GCCGTCTACCTCTCCACCAATTCCGTGCAGCATCAGCGCACGAAGCATGT
GGAGATCGACCTGCACTTCATCCGGGAGAGTGTCGCTGCAAGTGACGTTC
GGGTCCTCAGCGTCCCCACAACGCTGGGGTTCGCCGACATCTTCACCAAG
GGGCTGCCATCGAGCGTATTCCTAGAATTTCGGTCCAGTCTCAACATCTG
TACAGGATAGAGTTGCGATTGCAGGGGGTAAACTACCAATATCGATCAGC
CCAATCTTTTAATTCATCTCATGGAACTTGTTTTTGCCAAGCGACCTTGT
CAAAATGTCGCTCAACTGTTCTTCGCTCCTAATGAAATCCACCTTGATCA
AACCTTTCTCAACGCACTCCTGGCCCAAGTGATACTTCACCTTGATGTGT
TTACTTTGTTCGTGGAGCAATAGGTTTTGAGGAGAGCGATGACAAACTTG
TTGTGCACCTTTAGCATTGGAGCCCTTTGTGTTGCTCCTTGCATCTCGGG
CAACACATGAGCAAGCTACAATGCCTGTCAAGCAGCATTAGCAACTGCTA
TGTATTCCGCCTCACAACTATATTGTGTCACCACCTTTTTGCTTCATTGA
CGTCTAGGTGATTGGGTTGCTATTAAGGAAGAAAATCATCGTGCTCTTCC
TACCATCGACATCACTAGCAAAATCGTTGTCACTGAAACCTATCAGTCCA
GCCTCCTTCCTACCAAACCAGAGGCTCCCACGACCAAAAGAGGCGCCTGA
TTCTCAATGGTGTACTCCATCGTGAACATGTCATTATTATCACCTGTTGT
CTCGATGTCAACGTCAGTTCCCCAGCCCCACTGGGCTTCTTCATCATTGT
TGTTCTTGTACTTGGCATCATCAAGTTGCCTGCTGCCCGATGCTCACGAT
GTTCGTCGTCAGTCGAGGGATGAAGTAGACTCCTGCAAGCGAATGAATCT
AACTGATCTTGCACATAAACTTAATCGTCCCATTATTGAAGTGTATAAGT
GGATTGACTACCATCTCCCATCAGCTTAATCTTTGGGTTGAACTGGTCAG
TGCGTCGACTCTAACATAAAGTCAGAGGTCTCGAGTTCAAATCCTGGCAG
AGACTTTATTTGTGCCTCCACACATTTATTTCCATGTTTGCGCATTTCTC
TTTGGTTGCGTTAGCGCCTTTCTCTCTGGTTGAACGTGAGTGGGGGTGTT
GAAGTGTATAAGTGGATTGACTATCTTCTCACATCAACTTAAACTTTTGG
GTTAAACTGGTCAGTGCGTCCACTCTAACACCCATGACGCTCAATCCACG
CCACCAAGTTGTCGTCGAAGCGCACGGTGCCTAGCACCGCGGAGTCCAGC
ACGGCGAAGGCAACCCTAAACCCGGACATGTGGTTGGCGGCCTCAGTGTC
CAAGACCCATGTCCCCGCCTCGCGTTCCTCTTCTCCACGTTGGGCGAAAA
CATCCACTAAGATTTCGATCTGAGCCCCAGGCGCCTCCTCTGCTTCACGT
CCGCTGCTGCCATGTTCATGTCCCGCTCTCCGCAGCAGCACAACACGTGA
CAGTGCGGTTGCCGTCAAGGAAGTGTTCCCTGTCAAGGTGCCCTTTGTCG
AGGAGGTGGCCATTGTTGGGGAGATGGCCGCCGGTGAACGATCGGCCGCT
GTGCGGGTGAATTTTGGCGACAGCAGGGAGCGCACGATCGGGAATGATAT
GACAAGGAGAGATGCCTCCTCATCCTCCTACACCGCATGGGCTTGCTCCT
CTTTGGGCTTTGATGGGCATTCGCGGGCCTAGTGGGTTATCTTGCCGCAT
CTTTTGCACTCATCAACAGTGGGCTTACCAAATGACGGCCAACCTAACGC
GCGACGTTCAAGCTCGTGTACACGCTTGTGTCTTCCTCCGTCACAGTGCC
TTGATCCACCGGTGAAGCCAATGCCGAAGTGGATCTCCGCCTCCCACTTC
TTGCGAAGACATCCCACTCCTCCATGAAGTAGAGTCGCCAGTCGTGTTGC
AGCGACCCTAGTGCTTCCTCGGAGTGGTCCTCTGTTGTCCGCCTCAAACG
CCCCATGTCCAAGACTGACGGTGGACAAGTCAAGGAATGTGGTGATGGAC
AGAACGATCTGCTTGAACCGTGGCGGAATGTTGCAGGCGATCTTCTCCAT
GATCTTCTCTTCCTTGATGTTGACTCCAAGCGTGACGAGTTCTGTCGCCA
CGCCATTCAGGCGCAACGCGAAGTCTTCGACAGGCTCGTCAACATTGAGC
GCCGCTAGGTCGAACTTTCGCCATAGCTGCACGTCGGCGAACTTCATACA
GTCACACCTAACCCGAAGATTAGAGATGGTCTTCGATGCCTCTTTTGCCG
TTTCCTTGTCGGCGACCATCTCCGGTGGCACCGCACTGCAAAGAGCGTCA
AGCGCCATTATCATTTTTTTTCTCGAACGCGCAAGAGACATGCGTATCTT
TTCATTAAGAAGGTAGGAAAAAAGGATCCAAAATGGTGCGAATCGGTGCC
ACCGTGCTCCATGACGTTCTAAAGCACGCTCGCCATCAACTTCACCTTCA
TCAGGAGTGCCCAATCCGAGTAGTTGGTCTTAGTAACGACGGGATAGCCA
CTCCCGGCACCCACCTTAAGGATTACTTACTAGACCACCATACCATCTTT
GGAGGTGTCGTTGTCAGACTTCTTCCCGGTCATCTTCAACGACCTCGCCT
CTGGTACTAATTGTCAGAACTTCAGCAGAGAAGCAACCCCCGGGTCGCCG
GTGAGTTTCCATCCCAAATACGCACACTCGAACACATAGTTTTTCAAAAT
AAAAAATGTTAATTTCAAAACAGACCATTATTTGATTATGCATTGTGCTA
CGTATTGCATCTGCTTTTTGAAGTAGATCTTGAAGATGGATAACTTTTGT
CAACGTTTCCTGTTAATTATATGACCAGTTAACGAAAAATTAAATAACTC
ACATATCGATTTTACATATTTTGAACCTGCAATTGTTTATTTAATCGGGC
ATTCTCTTCTTCTAGCTTAAGATATTTTAATTTGACACTTTTATTTTCCT
GCAAAACCATATCGTAAGTATTAGACTATGTAACATATTAGATCCACCTG
TATAACAGTTCAGATCTTGTTTTTAATTGTACACATGTAATAAATCAGAT
CTTGAATTTTTTTCTCGAAAAGCGCAGGAGAATTGCATGCCCTTATATTA
AAAAGAGGAAAAAATATCTAAAAAGACTAGATATAAGGACTTTCTTACAG
AGGTCGAAGTTGATAGTTGGGTTGGACACCCTATATCTGATGAAGTTGGA
TTAGAGGTTTTTTTTCGGACAAATATAGCCTACACCAGTAAGCAGATGCG
AAACAAGTGGTGCAACTTGAGAAAATTACAACACAAAAAAGTAAGAGATT
CCCAATTAACAACAAAGGTGTGTTGCTTTAATTATTATTTATTTATTTGC
ATTTAATCATATGCGAGTTTACTTATATTTGTATTTATTAAAACTATAGG
TATTGATACAAACAAGAATGTTTGATGAACCCCACTCAGCTGCCGGGCAC
CTCAGACTGCCAGGATAAGAGTTAATTGTTTTTTTTTTCTCGAAAGCGCA
GGAGAACTGCGGGAATAAAAGGCTCGCGCCTCCTCGGGTCACACACGCGA
CCCTTTTGTTTCTCGCGCGCGACCCCTCCACTGCCCACAGCACCGCGCCT
CCCAACGGTCCGGTTGCCTACCACCCAACTCCGGCCGCCGTACACTCCAT
AAACGGCGCCGCCGCTGCTTCCCTCCGCCAGGTCGTCTCACCATCTGCCC
CTTTCTCCCCTTCCCCGGAATCGTCAACCTCCGCCACCCAGGGACGATCG
GTTGCACGCCATCCCACTCCGGCCACCGTCCACACCATATCCGGCGCCGC
CGCTGCTTCCCTCCGCCATGTCGCCTCACCATCTGCCCCTTCCTCCCCTT
CCCCGGAATCGTCATCCTCCGCCACCCAGGGACGGTCCAAGTTCCAGAGA
TGGAGTGAGAGTGCGGCGGGTTCCCCTGACGACGGTCTACAACCACGTTC
TAGGGCTGGCCAGCCTCTGTTCCGTGATATTCTGCTTCACCCGCGGGTTC
CGCTTGTTCCAGCACAGACTGTTTCGTCTCCGAGGGAGCCCTCCCCACTT
GAGACCGGGACGTTGAACCCTCATCACGAGCATCAACATCGCCGGTTTCG
TGGGTTGGAGAGTGCGCCGGAGACAGCAATTGGTGGGTGGACCAGAGTTG
AATCAAGGAAGGCGAAGAAGCGTCGCCTTAGTGCACTGCGAGTACGTCGC
CCGGTGCCAAAAGACTTGAAAGGTCGCTGTTTCAATTGCTTCGCGGATGA
TCACCTCGCTGCTTTCTGCCACCTAGAGCCAAGGTGTTTTCGTTGCAAGA
CAGTTGGTCATCGCTCCTACTCCTGCCCCGGGCTTGTGAAGGGTGACAGG
AAGGTTCCTATACATCGACGACTGTTGAGAGGAACGGTTTGGAACAGATT
TTCGACAGTTGAGCCAACGATCGCTGATCGTGTTCCGCAGCATCAGTTGC
CTCGGGTCCCGGTCTGGAAGAGACTTCAACCTTCTGTGCCCCTTCCATGC
AAGAAGAAGGTCTGTATCTGGCGTAGAATCTCCCCTCCAGGCATTGAGAA
GGGTCCAGCACATCACAAGATGATAGCAGGGGGAGTGGATGCACATGTTT
TCTGATTCTCCACCCAGGGAGGTTGGAGCTGCGGCCAGGCCGGCTTCGCT
GGCACCCTCCCGCCTCGCCCGCGACGCAGGCGCCATCGGAAGCGCAAGTC
ATCTTCTAGGGGTGGTTCGGATCCGGGTTTGGGGCAATCTGATCAACCCG
GAAATGACGAGGCCCCTCTCCTGAAACTGGGACAACGCATCATCAGCAAC
CTTGTGTGATTGGTTGGAACAGTTTGATGGAAAAAGCAGAGGAGCTTTGA
TGGGCAGATTTCGAAGGTTTCTTGATGACTGCCTTCTTAAGGAAATTCCA
CTGCATGGTCGCAAATTTACATGGTCAAATGAAAGGTCTTCTCCAACTCT
TGTACGACTTGATAGGGTGTTCTGTTGCAATGATTGGGAAGATTTCTTTC
CTAATTCGCTCCTGCAAAGTGCATCCTCGGGGGTGTCGGACCACTGCCCT
CTTATTCTCAGCCTTAATGTCCAAACCCATAAGAAGAGGCGTTTTCACTT
TGAAAGTTACTGGCCCAAATTGCCGGGTTTCCTTGAGGCTGCCAGCCAGA
GCTGGAATGCACCGGTTTCCACTGCTTGCCCTGTTGAGGGTATATTCTTA
AAACTGCAGCGACTTAGCAAGGGGCTGCAAAAATGGAGCCATCACAAGGT
TGGTAATGTAAAGCTGCAACTTGCTACTGCTAAGAAAATTCTGCACCGCC
TTGAGATTGCCAGAGACAATAGAGTGCTCTCACCCGAGGAGGAATGGCTT
AGAAAAAAATTGAAACTGCATTGCCTCGGATTGGCATCGTTAGAGCGCAC
TATTGCGAGGCTTCGCTCTCGCATTTTTATCTACAAGAGGGTGATGCAAA
TACTTCTTTCTTTCATCAGCAAGCCCGCTACCGCAAGAAAAAGAACTTTA
TTGCAAAATTTCAGGTTGAAGAACGTATTGTCACCTCACAGGAAGAAAAA
CAGCAAGCAGCCTTGGATTTTTATGATAACCTGCTAGGTACAGCTGAACA
TAGGGACTACACCCTGGACCTGCACAGCCTGGGCATTCAACAACATGATT
TGGGGGATCTTGAGCTTGTTTTTTCTATGGAGGAGGTTTGGTCAGTTGTA
AAAGATCTGCCTTTGGACAAGGCTCCTGGGCCAGATGGTTTCACATGTCG
TTTTTATAAGGTTTGCTGGGATATCATCAAGGAGGATATGATGGGTGCTT
TGCTTGCTATGCAATGTGGGCATGTCTCCAAACTCAAACTCCTCAACACG
GCTTTTATCACCCTCTTGCCTAAGAAGGTGGATGCCCTGCTGGTCAAGGA
TTACAGGCCAATAAGCCTTGTTCACAACTTTGCTAAGTTGGTAACCAAAG
TGCTAGCAGCTCGGTTGGCACCCCACCTGCCAAGTATGGTCTCTATCAAC
CAAAGTGCCTTTATCAAAGGAAGGAGTATACAAGACAATTTCCTACTGGC
GCAACAACTTACCAGATCCTTACACCACACAAAAGAGCCTCACATCCTGC
TGAAGTTGGACATTTCCAAGGCCTTTGACTTAATATCCTGGCCATTCTTG
CTTGACATGTTACAACACTTGGGTTTTGGTCGAATCTGGTGCAACCTTAT
TAGTCTGCTGCTTTGCACTTCCTCTACACAGATCCTTGTCTTTGGCGAGC
CTGGGGAATACATTCTACATCATAGGGGTCTTCGGCAAGGCGATCCTTTG
TCCCCCATGCTATTTATCCTTGTCATGGAGGCTTTGAATGCTATGGTCAG
TTATGCTTTCAAGGAACATATCCTGCAGCCGATTGCAAATCAACATGCCA
AACATTGTATCTCCTATGCTGATGATGTTGTTTTGTTCATGCGGCCCTCT
CATCAGGATATCTCAGCAATTATCAGCATTTTAGACATCTTTGGTCATGC
TACTGGGCTAAAAACGAACATCTCCAAAAGTTCTGTTACACCAATTCAAT
GTGGAGCGAATGAACTGACCACCATTTCTGCCTTATTACCATGTGCTACA
AAAGTCTTTCCCTGCACTTACTTGGGGATTCCTCTATCAATCCGTAGGCT
TGCTAACTCTGATCTCTTGCCGCTTGTTGATAAAGTTGCTGATAAACTTC
CAGGATGGAAAACCAATCTTCTCAGCCGGGCTTTTAGACAGTGTTGTCAT
GGTTAAGACAGTGTTGTCATGTCATGGTTAAGACAGTGTTGTCTTCTGTC
CCTATCTATCTTATGCTTGCATTAGAACTCCCTAAATGGGTTTTTAAAGC
AATCGATATGAGGAGACGAGGCTTTCTTTGGAAGGGGCAAGGTGATGCAA
ATGGAGGTAACTGTCTCGTGTCCTGGGAAGCTGTACAACGGCCTCTCAAG
TATGGTGGTCTGGGTAATCTCAACCTGGAGATGTTTGGTTAGGCCTTACG
TGCCAGGTGGCTTTGGTTACAGAAGGCTGCCGCGTCAAGGCCATGGGCTG
GTCTCCCTATCCGAGTGCACCTTAATGCAAAGGCCCTCGTTGATGTGGCT
ATTACCTCAGTGGTAGGCAGTGGTGAATCTGTGATGTTCTGGTCTGATCG
TTGGCTCCTTGGTAAAACTGTGGCTGAACACTGTCCAACCCTTATCCAGG
TGATTTTTAGAAGGGCTTTAAAGCGAAGAATAGTAGCCGAGGGGCTCACA
AATCGTCAATGGGTGTCAGATATTCGGGGAGGATTGTCTGTAACGGTCCT
AGTGGAGTATCTGCAGCTATGGAACTTGGTTGATGGGGTAGTTCTGCAAC
CTGACATCGCAGACCAACACATCTGGCACGCCTCTCTGCTAATGGTACTT
ACTGTAGCAAATCGGCCTATGATGCTCTCTTTGTTGGCTCTATCCATTTT
GGCCCTTGGCGACGTGTCTTAACTCCTTGGCGACGTGTCTGTTTAAAATA
ACTACCCAGTATAAAAGAGGTAGTTGTTTTAAACCCAGTCCAAAATAGAC
CCAGGAAAAAGGGGAGTTTTTTTTGTACTGGGTCTATTTTGGACCCTCTT
TTTCCTTCTACTTAATATAATGATGCGCAGTTCTCCTGCGCTTTCGAGAA
AAAACAACTACCTCTTGTCCTGGCAGTCTGAGGTGCCCGGCAGCTGAGTG
GGGCTCTTCAAACATTTTTTTTGTATCAACTCCTGTATTTTTAATAAATA
CAAATATTAGTAAACTCACATATGATTAAATGCAAATAAATAAATAATAA
TTAAAAGAACACACATTTGTTGTTAATTGGGAATCTCTTACTTTTTTGTG
TTGTAATTCTCTCATGTTGCACCACTTGTTTCCCATCTGTTTACTGGTGT
AGGCTATATTTGTCCGAAAAAAAACTTCTAATCCAACTTCATCAGATATA
GGGTGTCAAACCCAACTATCAACTTAACTTTTGTAAGTAAGTCCTTGTAT
CTACTCTTCTTTAGATCTTTTTTTCCTATTTTTAATATAATGACATACAA
TTCTCCTGCGCTTTTCGAGAAAAAAAATTCAAGATCTAATCTGTTACATG
TGTACAAGTAAAACAAGATCTGAATTGTTATACAGATGGATTTAATCTGT
TACATAGTCTAATACTTACGATATGGTTTTGCAAGAAAACGAAAGTGTCA
AATTGAAATATCTTTAGCTATAAGAAGAGAATGCCCGATTAAATAAACAA
CAGTAGGTTTGAAATATGTGAAATCGATATGTGAGTTATTTAATTTTCCG
TTGACTGGTCATATAATTAACAGAAAACGCTGACAAAAGCTATCCATCTT
CAAGATCTACTTTAAAAGGCAGATGCAATACGTAGCACAATGCATAATCA
AATAATGGTCTGTTTTCAAACTAACATTTTTTTCTTGTGAAAGAACTAGT
ACCAGAGGCGAGGTCGTTGAAGATGACCAAGAAGAAGTCTGACAACGACA
CCTCCAAAGATGGTGTGATGGTCTAATAAGTAATACTTAAGATAGGTGTC
GGGAGTGGCTATCCCGTCGTTACTAAGACCAACTACTCGGATTGGGCACT
CCTGATGAATGTGAAGTTGATGGCGAGCGTGCTTTAGACGACGTGGAGCA
CGGTGGCACCGATTCACACCATTTTGGATCCTTTTTTCCTACCTTCTTAA
TGAAAAGATGCGCATGTCTCTTGCGCGTTCGAGAAAAAAAAGATAATGGC
GCTTGACGCTCTTTGCAGCGCAGTGCCAACAGAGATGGTCGCCGACAAGT
AAACGACAAAAGAGGCATCGAAGACCATCTCTAATCTTCGGGTCAGGTGT
GACTGTATGAAGTTCGCCGCCGTGCAGCTATGGCGAAAGTTCGACCTAGC
GGCGCTCAATGTTGACGAGCCTGTCGAAGACTTCGCGTTGCGCCTGAATG
GCGTGGCGACAGAACTCGCCACGCTTGGAGTCAACATCAAGGAAGAGAAG
ATCATGGAGAAGATCGCCTGCAGCATTCCGCCACGGTTCAAGTAGATCGT
TCTGTCCATCACCACATTCCTTGACCAGTCCACCGTCAGTCTCGGACATA
AGGCGTTTGAGGCGGACTACCGAAGACCCCTCCGAGGAAGCACTAGGGTT
GCTGCAACACGACTGGCGGCTCTACTTCATGGAGGAGTGAGATGCCTTCG
CAAGAAGTGGGAGGCGGAGATCCACTCCGGCATTGGCTTCACTGGTGGAT
CAAGGCGCTGTGACGGAGGAAGACACAAGCGTGTACACGGGCTTGAACGT
CGCGCGTTTGGTGGGCCGTCATTTGGTAAGCCTACTGTTGATGAGTGCAA
AAGATGCGGCAAGATGTCCCACTAGGCCCGCGAATGCCCATCGAAGCCCA
AGGAGGAGCAAACCCATGCGGTCTAGGAGGATGAGGAGACATCTTTCCTT
GTCATATCATTCCCGATCGTGCGCTCCCTGCTGTCGCCAAAATTCACCCG
CACAACGACCGATCGTTCACCGGCGGCCATCTCCCCAACAATGGCCACCT
CCTCGACAAAGGGCACCTTGACAGGGAACACTTCCTCGACGGCAGCCACA
CTGCCACGTGTTGTGCTGCTGTGGAGGGTGGGACATGAACATGGCAGCAG
CGGACGTGAAGCAAAGGAGGCGCCTGGGGCTCGGATCGAGATCTTAGTGG
ATGTCTTCGCCCAACATGGAGAAGAGGAACGCGAGGCGAGGACATGGGTC
TTGGACTCTGAGGCCGCCAACCACATGTCCGGGTTTAGGGTTGCCTTCGC
CGTGCTGTACACCGCGGTCTGGGCACCGTGCGCTTCGACGACAACTTGGT
GGCGTGGATTGAGCGTCATGGGTCTTAGAGTGGACGCACTGTCCAGTTCA
ACCCAAAAGTTTAAGTTGATGTGAGAAGGTAGTCAATCCGCTTATACACT
TCAACACCCCCACTCATGTTCAACCAGAGAGAAAGGCGCTAATGCAGCCA
AAGAGAAAGGCGCAAACATGGAAATAAATGTGTGGAGGCACAAATAAAGC
CTCTGCCAGGATTCGAACTCGAGACCTCTGGCTTTATGTTAGAGTGGACG
CGCTGACTAGTTCAACCCAAAAGATTAAGCTGATGGGAGATGATAGTCAA
TCCACTTATACACTTCAATAATGTGACGATCAAGTTTATGTGCAAGATCA
GTCAGATTAATTCGCTTGCAGGAGTCTACTTCATCCCTCGACTGACGACG
AACATCGTGAGCATCGGGCAGCAGGCAACTTGATGATGTCAAGTACAAGA
ACAACAATGATGAGGGGTTAATGTGGATTCGGTAACCTAGCGATGGTGGT
ACATGCGGCATACATGCTGTACTTGCTACATCTCAAGATGACGTAACCAG
TGTGCCTGTAGATACACGAGCGCGAAGATGAGATCGACCTGCACTTCATC
CGGGAGAGTGTCGCTGCAAGTGACGTTCGGGTCCTCAGCGTCTCCACAAC
GCTGGGGTTCGCCGACATCTTCACCAAGGGGCTGCCATCGAGCGTATTCC
TAGACTTTCGGTCCAGTCTCAACATCTGTACAGGATAGAGTTGCGATTGC
AGGGGG
>ltr-1_family-252#LTR/Copia [ Type=INT, Final Multiple Alignment Size = 1 ]
TGGTAATCAGAGCTAGGTCCCACAAAAATACATCTAGCGTCGCCTGAGTC
TTGCCCGTCGCCATGGCGAGCTCCTCGGCGCTCAACGTCGCGTCTCCATT
GTTCGGTCAGGTCATCACCGAAAAATTGACCAATACCAACTTCCCTTTAT
GGAGGGCGCAGGTCCTGCCCATACTGCGAGGAGCGCAGTTGCAGGGCTAT
CTCGACGGCACCGGCACTCCTCCACATGCAGAACTTGAAGCCAAGGATGG
AGAGAAGGTCAAGAAGGTGCCCAACCTCGATCATGCTGCCTGGAAAGCCA
TGGAGCAGCAGGTGCTTGGGTTCCTGATGACGTCGCTGTCACGGGAGGTG
ATGGCCCAAGTGGCCACACTCGAAACACCGCAAGAGGTGTATGGAGAACT
TGTGCGGATGTACGCATCTGCCTCACGTGCGAGAACCGTCAACACGAGGA
TCGCACTTGCAACGACCCGCAAAGGTAACATGTCTGTTACGGAGTATGTT
GCAAAAATAAAGTTCCTGGCAGATGATATGACCTCGGCTGGAAAGAAAGT
TGATGATGAAGAGCTGGTTTCTTATCTCCTGGTCGGCCTTGATGAGGAGT
TCAGTCCAGTCGTGACGGCGGTGGGGGCGCGCACCGAGTCTATCTCAGTG
GGTGAATTGGTCTCTCAGCTGCTGAGCTTTGAGCACAGATTGGATCTACT
GCATGGCGGATCGCAAGGATCTGCCAACATGGCCAAACGCGGCCGTGGAG
GCAGCAATAACCGCGGTCGTGGCAATCAGCAAGGTCGTGGTGGTGGCCGT
GGCCGCTCCGGCGGTCGTGGCCGTGGCTTAGCTACACCAGGAGGACGTGG
CATTGGCCGCGGGTACTTCAACAACAGCAGCTACAGCGACGACAAACCAC
AGTGCCAAATCTGCGACAAGATTGGCCACACCGCCCTGGAATGCTGGTAC
AGGCTCGATGAGGAGTCTTATCCCAATCAGAGGAGTGCATCGGCTGCGAC
ACATTCATATGGAGTGGACACAAACTGGTACGGATACCGGCTCCACCGAC
CACATCACTGGAGAGCTCGAGAAACTCTCCATGAAGGAGAAGTACAAGGG
AAAAGATCAAATCCGTGCAGCAAACGGTGCAGGTATGAATATCAGTCACA
TTGGTCATGCTATTATTAGTACCCCTAATTCCAATTTGAAACTTAATCAT
GTTCTTCATGTTCCTGCTGCTGATAAAAATCTTATATCTGTGCACCGTCT
TACTTCTGATAATCATGCATACCTTGCATTTTATCCAAATCATTTTCTTG
TTAAGGATCAAGCTACCAAGAGGACGCTATTTGAAGGCCGATGTAAAAAT
GGTCTCTACCCCATACCGAGTACGCATCTGAAAAAAGCTCTTGGTGCCAC
CAGATCGTCTCCTAACTTGTGGCACTATCGTCTTGGTCATCCCTCATTTG
AGATAGTTAAGAAAGTCGTTAGTAGCAATAATTTGCCCTTTTTAGTTGAG
TCAAATAAAGGCTCTGTCTGTGATGCATGTCAACAGGCAAAGAGCCATCA
GCTTCCGTATCCTGTGTCCACTAGTGCTTCATCCAAGCCACTAGAACTCA
TTTTTTCTGATGTATGGGGGTCCTGCCACAAATTCGGTAGGCCGAAATAA
ATACTATGTTTCTTTCATCGATGATTATAGTAAGTTCACCTGGGTCTATT
TGCTTCGTTTTAAATCTGAAGTTTTTCAGAAATTTTATGACTTCCAAAAT
ATGGTTGAACGAATGTTTGACAGCAAAATTATTGTTGTACAGACAGATTG
GGGTGGAGAGTACCAAAAACTCAGCTCCTTCTTCACAAAAATTGGAGTAG
CACACCTAGTATCGTGTCCTCACGCACACCAACAAAATGGCCCAGCTGAA
CGAAAACACAAGCACATTGTTGAGGTTGGTCTAGCCTTGCTTGCACATGC
ATCTATACCTTTAAAATTATGGGATGAAGCTTTTGCCACGGCAGCATATC
TTATTAATCGAACCCCATCCAAAGTCATTGACTTCATGACACCCTACGAG
CGTCTCTTTCATAAGAAACCCGACTATAAGTTCCTTCGAGTATTTGGCTG
TGCATGCTGGCCCAACCTTCGTCCTTATAACACTCATAAACTTGCTTTTC
GTTCCAAGCGATGCGTCTTCTTGGGCTATAGTTCATCTCATAAAGGCTAC
AAATGCCTTGATGTTAGTACAGGACGAGTCTACATATCAAGAGACGTCAT
ATTTGATGAAGGAGTTTTTCCTTTCCGTGAGTTCCATCCCAATGTCGGCG
CTCGTTTACGGGCTGAAGTCAATCTCCTTCCTCACTTGTTTCCTTCCAGT
ACCACCATGAATTATCCGGGGGATACTAATGTAGCTGATTCATTGTTGCC
TGATATTCAAAATACCCAAAATTCTGCACCTAATGATACCTCTTTGGAAG
AAAACAGTGGTGCTTGTGCGCAGGAAATCTTGGAGCAAAGATCAAGCACG
ATCCCAGGTGCCGGCAGCGCATCATTGCGCAATGATGGCAACCCATCGAC
TTCGTCCGATGGTGGGCCGATAGCGGACATGGGTCAGGAGCCCACTGGCC
CATTGTCAACCGAGATGGATTTTCACATCAGGATGTCCCTGGCACTGGGT
CTTCTGTATCAGATAATGCTGCAGCAACAAATCTTCCACGCCGGACCAAC
CGGATCAGAAAACCAAAAGCATACACAGATGGCACTATAAGGTATGGCTA
TGGATGCTTAGCGGTTGGTAATGAACCACATGATTTATCTAAAGCTCTTG
GTAATAAAAATTGGAAACATGCTATGGATGAGGAATTTAGTGCCTTGCAA
GATAACAAAACATGGCATTTAGTACCAGCACAGGAAGGAAAAAATCTTAT
CGATTGCAAATGGGTATACAAAATTAAAAGAAAGGCAGATGGCAGCATAG
ACAGATATAAGGCTCGATTGGTAGCAAAGGGATTTAAACATAGATATGGG
ATAGATTATGAGGATACTTTTAGCCCCGTTGTCAAAGCTGCTACTATCAG
AGTGGTGCTTTCTATAGCAGTGTCTAGAGGCTGGTGTCTTAGGCAGCTAG
ATGTAAAAAACGTGTTTCTTCATGGTGTTCTTGAGGAAGATGTCTACATG
AGACAACCACGAGGTTATGAAGATAGTAAATTCCCACATCATGTATGCAA
GTTGGATAAAGCAATATATGGTCTGAAACAGCCCCCCCAGAGCTTGGTAC
TCAAAGTTGAGTGATAAACTGCAGCAACTTGGTTTCTGCCCCTCTAAGGC
CGACACTTCATTGTTCATATTTAATAAAGGCAATGTTAGCATCTTCTTGT
TGGTTTATGTAGATGACATTATAGTAGTCAGCTCTTCCTCAGAAGCAGTG
TCAGCATTGCTGAAGGATCTCAAGTCAGATTTCGCCCTAAAGGATTTAGG
TACATTACATTACTTCCTTGGCATAGAGGTGAATAAGGTACGTGATGGTA
TTCATTTATCACAAAGTAAATATGCTTCAGATATTCTTAAACGGGTTGGC
ATGACTCAATGCAAACCCATGGCTACACCTCTATCGGTTGCTGAAAAATT
AAGCATTAAGGAAGGTGAACCTCTTGGACCTGAAGATGCTACACGATATA
GAAGTGTAGTTGGGGCATTACAGTACTTGACCTTAACTCGGCCAGATATT
TCTTTTGCAATTAACAGAGTCTGTCAGTTTCTACATTGTCCTACTACAGC
TCACTGGTCTGCAGTCAAAAGGATTCTTAGATATGTAAAACTCACGTGTG
ATATTGGCATGAGCATAAACAAGTGCCGATCTATGCTTGTGAGTGCCTTC
TCTGACGTAGACTGTGCAGGAGACATTGATGATAGAAGATCAACAGGAGG
ATTTGCAATTTTCGTTGGCAGTAATCTTGTATCATGGAGTGCAAAAAAAC
AAGCCACTGTGTCAAGGTCAAGTACATAAGCTGAATATAAAGCTCTAGCC
AATGCAACAGCAGAAGTTATCTAGGTGCAATCACTTCTTAAGGAACTAAA
AGTTCCAACGCCACCTGCAGCAAGGTTATGGTGTGATAATTTAGGGGCCA
CTTATCTCACAACAAATCCTGTGTTTCATGCTCGTACAAAATATATTGAA
ATTGATTTTCATTTTGTGAGAGAACGTGTGCCTCAGAAACTTCTGTAGGT
TCGGTTGATATCAACACATGATCAAGTTGCTGATGGATTCACCAAGGCTC
TTACAAGAGACAAACTGCATAATTTCAGACGCAATCTTAACTTAGTAAAG
TTATGATTGAGGGGGGT
>ltr-1_family-253#LTR/Copia [ Type=INT, Final Multiple Alignment Size = 2 ]
TGGTACCAGAGCCAACAAACACTACAGTTCATCGTGTAGATCTGCTACTG
CCATGGCGAGTTCTTCTTCGACCGTCAACATCAATCCGCTCGCAGGACTC
ACCGTGGCTGAGAAGCTCACGAAGACAAACTTCGCCTCATGGAAAGCACA
AGTGAAGTCTGCTGTGTGCGGCGCCATGCTTGAAGACTATCTCACTGGAG
CAAACAAGGCTCCTGACGCAGAGATTATCATCAAGGGAGCCGACGGCAAG
GAAGAAAAGAAGTCGAATCTGGCCTATGCGCTGTGGCGGGCTCAGGACCA
GCAGGTTCTAAGTTATTTGCTGTCAAATATATCACCTAGTGTTCTGACTC
AGGTTAACGCAAGTGAAACAGCAGCCGAGGCTTGGAGAATCATCGAGGGT
GCGTTCTCATCTCAGTCCCGAGCGAGGGCTGTGAATGTACGCATGGCTCT
CTCCAGCACAAAGAAGGGCAGCATGACTGCCACGGAGTACTACACCAAGA
TGAAGAATTATGGCGACGACATGGCGGCCGCAGGACGGCGGCTCAAGGAC
GACGAACTCGTCGAGTATATCCTCGCTGGACTTGATGAGGAGTTCTCTCC
TCTGGTCTCGTCCTTGATCACTAGAACAGAACCAGTTTCTCTTGAGGAAC
TTTTCTCACAGCTCCTTGCATTCGAGACACATCTGGAGCTGTTGTATGGT
GGGCGCCATAATCATGGTGGCTCAGCAAACTACTCTGGGCGTGGTCGCGG
TGGATCACGCGGCGGGCGCTCGTCCTCTCGTGGACGTGGACGGGGGCCAG
CAAGAGGTGATGGTGGCTTTGGTCAGCATCAGCCGCCACGCCAAGTCAGC
AATGGTGGGCGCCATGGTGGCTACAACCGTGGCAACAGCAACAACAACTA
TAATCAGCGCAACCTTTACAGCACCGCCAACGACAAGCCGCTCTGCCAGG
TGTGCTTCAAGCCAAATCACACCGCTGCTGAATGTTGGCATCGCTTCGAG
GAAGACTTCGTCCCCGACAAAAGACTTGTCGCTGCTGCTAATCGTGCACC
GGTAGATCCTACCTGGTACATCGACACTGGAGCATCTGACCATATCACCG
GAGAGCTTGAGAAGCTGCACATCCGTGACAAGTACTACGGCACAGATCAG
ATCCACACTGCAAGTGGCTCAGGTATGAACATTAGTCATATTGGGCATGC
CACTATTCACACCCCTAGCAATCGTGATATTCATCTACGAAATATTCTTC
ATGTTCCAGAAGCTCAAAAAAATCTTATTTCCGTTCATCGTCTTGCCATC
GATAACAATGCTTTTCTTGAATTTCACCCAAACTATTTTTTGGTAAAGGA
TCAGGACACGAAGAATGTCATACTTGAAGGGGAGTGTCGCTNTGGTCTTT
ACCCNTTCCCAGCACCATCCAATAATAAAGCCTACATTGCCACCAAAGTC
CCCTCCTCAAGGTGGCATAGTCGTTTGGGTCATCCTTCGTCAGCTATAGT
GAAACAAGTTATCAGTAGGAATAAACTCCCTTTGTTAGGTGAGGCATCTT
GTTCTTCAGTTTGTGATGCTTGTCAACAGGCAAAGAGTCATCAACTCCCC
TACACTAGATCTGATAGCAAGTCTAGTTCTCCTTTGGAGCTCATCTTCTC
TGATGTATGGGGTCCTGCCATTGAGTCTGTGGGGAGATATCGCTATTATG
TAAGCTTCATTGACGATTTTAGCAAATTTACCTGGATCTATCTTATTAAA
CACAAGTCTGATGTTTTTCATAAGTTTCAAAATTTTCAAGCCATGGTAGA
ACGACAATTCAATAAGAAAATCCTTGCTGTGCAGAGTGATTGGGGAGGAG
AATATGAGAGACTTAATTCTTTTTTTACTAACATTGGCATTGTGCATCAC
GTGTCCTGCCCTCATACACATCAACAAAATGGCGTCGCAGAACGTAAACA
TCGCCATATCGTTGAAGTCGGCCTTTCTCTCCTCTCATATGCCTCCATGC
CTCTAAAGTACTGGGACGAGGCTTTCATTGCTGCTGTACATCTTATTAAT
CGCCTACCTAGCCGTGTCATTCACTTCACAACTCCCCTTGAGCGCCTCTC
CAACCAGAAACCTGACTACTCATCCATGCGCACCTTTGGATGTGCATGTT
GGCCTCACCTACGACCCTATAATTCTCACAAACTCCAATTCCGATCGAAA
CAGTGTGTTTTCTTAGGATATAGCATCCTCCACAAGGGTTTCAAGTGTTT
AGATATTGCCTCGGGACGTATCTATGTCTCACGTGACGTGGTTTTTGATG
AGACAGTATATCCTTTTTCCCATCTCAATCCTAATGCTGGAGCAAAGTTA
CGTGCTGAAATTATTCAACTGCCACCAAAAGTTTGGGTCCCAAGTTCCTT
CTTTAGGGGTGAATCTGTGGCTCCATATGCTAATGTTTCATCTAACCGTA
TTACTGAGTTGTCTGATGAGCAGGAAGAAAACTTGGTGCAAAATCCTGCA
GAACACAACTCAGAAGAGCTAGCAAGGTCAGCTAACATCATGCCGCCTCC
GGTCACTGAGCATGAGGAGGATTTGCCTCCTGCTGCTGCGGCACCAACGG
TCTCATCACCTTCGGGAGTTGAGTCTGGCTCGTTGCTGCCTTCAGGAGCG
ACGGAGGCCCTGTCGGGCGGCGACATGCGGCCGACACAGACTGCACCGGC
GCCCGCACATGCGACCGAGGGGGGACGACATCAGCCCGAATTTTCTGCTC
CGTTGAATCCTGCGCACGGTGATTCATTGGGACCTTCTATGCCGTCGCCT
GCAGCCGGTCCTTCATCGCCAAGAACTAGGTTACAACATGGTATCCGGCG
TACCAAGGTCTACACAGATGGAACTGTTAGGTATGGTCTCCTTGCTAGTA
CTGGTGAACCCAATAGTCTTGATGAAGCCTTAACAGATGCTGATTGGAAG
CAAGCTATGCAATTAGAATATGATGCTCTTATGAAGAATAAAACATGGCA
TTTAATTCCTCCTCAAAAAGGCATGAATATAATAGGATGCAAATGGGTAT
ACAAAGTTAAGAGGAAAGCTGATGGTAGTCTGGATAGATATAAAGCAAGG
CTGGTTGCTAAGGGATTTAAACAACAATATGGAATTGATTATGAGGATAC
TTCCAGTCCCGTAGTAAAGGCGGCAACCATAAGAATTATTTTGTCTATTG
CTGTTTCTCGAGGCTGGAGTCTGAAGCAACTTGATGTTCAAAATGCCTTC
TTGCATGGTTATTTAGATGAAGAGGTGTATATGCAACAACCACCAGGCTT
TGAAGACTCTACCAGACCCAAATATGTTTGTAAGTTGGACAGAGCTCTCT
ATGGCCTTAAACAAGCTCCTCGAGCCTGGTATTCACGTCTAAGTGCTAAA
TTGATGAAGCTAGGATTTCAGGCATCAAAGGCCGACTCTTCTTTGTTCTT
TTATAACAAAGGTGGCGTCACTATGTTTGTTCTAGTTTATGTGGATGACA
TCATTGTAGCTAGCTCTACAGAAAAAGCCACGACAGCCTTGTTACAAGAT
CTAAAAGCAGAATTTGCACTTAAAGATCTAGGGGAGCTTCACTATTTTCT
GGGCATTGAGGTGAATAAGGTACGGGATGGAATTATTCTAACTCAAGAGA
AATATGCTACAGATTTGCTAAAAAAGGTTAATATGGCCGAATGTAAACCT
GTCACTACTCCTATGGCATCAAGTGAGAAATTGTCCTTATATGAAGGTAC
TCCTCTCGGCCCAAGAGATGCAACTAATTATAGAAGTGTTGTAGGAGCAT
TGCAATATCTTACTCTTACTAGACCTGATATCGCATTTGCTGTTAACAAA
GTATGCCAGTTCTTACACTCACCAACTACTGTGCATTGGGAAGCAGTAAA
GAGGATTTTGAGATATATAAAGTATTGTACACGACTGGGACTAAGAATAC
ATAAGTCTCAATCTACCTTGGTGAGTGCCTTTTCTGATGCAGACTGGGCT
GGTAATATAGATGACAGGCGATCTACAGGTGGTTTCGCTGTCTTTCTAGG
ATCAAACTTAGTATCCTGGAGTTCAAGGAAACAACCCACTGTATCAAGGT
CTAGTACTGAGTCTGAATACAAGGCAATTGCCAATGCTACTGCTGAGGTG
ATGTGGATCCAGATTTTACTATATGAACTCAAGATTAATTGCCCAAGAGC
AGCTAAACTATGGTGTGATAATATTGGTGCAAAGTACTTGTCAGCAAACC
CAGTTTTTCATGCCAGGACTAAACACATAGAAGTGGATTATCATTTTGTC
AGAGAACGAGTGACTAGAAAACTTCTGGATATTGATTTTATATCTTCAGG
TGATCAGGTTGCAGACGGTTTCACCAAGCCATTGCCAGTTCGGTCTCTAG
AACAATTCAAGTTCAATCTCAACCTATCTCGGCTGTGATTGAGGGAGGA
>ltr-1_family-254#LTR/Gypsy [ Type=INT, Final Multiple Alignment Size = 1 ]
ATTGGTATCAAAGCCGTCAATCCTCGGCGGGGTGCGACGAAGGAGACCAG
CTTGCTGCTGGGAAAGACAACGACTAGAAGACGAAGTGCTCTTCATCGGA
AGATTGGAGTTGGACTCCAACAGGCAGCGGCATCAACACCGTCTGCGACA
CAGACAAGATTTCTTCTAGAAGCGATGGCAACTTCGCAGAAGGAGGAGGA
GAGGTGGGAGAAGATGTGGCGCATTCTGGACCGGCTAGACCACCAACTCG
AGAATTGGGAGGTGGGACAACACAGACTGCAGGGCCAGGCGGAACTGGTT
ACTGCGAGGAAGACGGAGGAGCATGGTAGTCACAACTGCGTTCCAGTGAT
ACTTGGAGGTACCAATTTCTCAGTGTTTGGTGAAAAGTCTGCTGAGAAGA
TGGTATGAGGTAGAGTATTTGGTTCAGATTCACATGGCCTAGCGCAACAG
CTAGCTCATGGGGTGGGTGATCAGTGGCACAATAATTGTGAGCAGGATGT
TGAACCTAATGTCCCATGGATGTTTGTTGGAATGCCACAACAAGCAAGTA
CATACCCAGTGTCTAGTGAAATGGGTCTTACAGTGGCATGGGACGAGGAG
ATGCAAGTTGAAACTCACACACATGAGGGATTACTGCAGCAACTTGCTCA
AGGTGGAGAAGCTTTAGAAGAATTGGCTGAGAAGAAGGGTGATGTTGTAG
ATGAGACCAGCAAGTCTGACCCATCAAGTATGGCAGTTGCTATGGTTATG
AAAGTTGGAAGCATGGAGGGGCTTCTTCCTGCTAGTGTTATCAGTGTGCT
TGGGGAAAGCCCTGAGAAGGAGCAGAATGCTGAAAATGTTGATGCTACTA
GTGCTGGTGGCATCCTTTCTCAAGATTTGGTTTCAGAATCAACCCATGAA
ACTAATGGTGCAGGCGAGATTATAAGTGCCCCTAAGGTTGATGATGAGGA
TTGGGAGATACTACAGGTTAGAGAAATCAGTGAAGAAGAGGTGGAAGATT
ACTTTGTGGTATCTCAAGAAGGGGCTGTGGATGAGGTGATGCAGGTTGAG
TTAGCAGATGGTGGGACTGGGGAAGAGGAAATGCTCTGTGGAAAAGAAGT
AGCAGGGAATTTGGTGCAGGTGATAGTTATGAGTGCAGTAAGGTGGATTT
GTGATGGTCAAGGTTTGCCCGATGAAATTCTTAGTAAAATTCAGTGGGAT
AAGGAGTTTTCATCTAACCTGAGTATGCGCAGAGGTTTACTTAGAGATAT
GGTTGTGGAAAGGAGTTATCTCAATGTTTTCCATTCAGGTGAAGGGGTGC
TGATCATAACACCATCCCAGGGGTACCACCCTGAAGAGATGCTAGATCTC
AGTTTGGTTGATACTGACATCTTATGCATTGTGAAGCTTCTAAAGGTTAA
CAATAGCTTGCTACTTGAAGCACATGGGTCTGGTTTTGTGTTGATTTTTG
ATGGGAGGCAGAACAATGGCAGTGTTCATTATGTGATATTTGAGCTAACA
CAAGGGTGGCTACCTGCTTCTAGCCCAGGAAACAGTGATATGGCATTTCA
GTCACAACTGGACATTCAACGAAAATCCATGAACAAGTTAATGAGCTTAC
AGTTCAGAATGGTGTATGATAAAGGCAAGGAGAACATAGTAACTGATGAT
TATGCTCAGGATCTGTGGTCTATGGTGACTGGTCACATTTCATGTCAGGA
TGTATTCTCAGGACAGAGGGTTGTTCCTTATCACTGGTTCAAGAGTTTAT
TTGGTTGGACAGATCTGAAAATCGGTGTTGATCAGTTGGTAAGGCAGTGT
CCAGTTTTCCAACAAACACAACAAGGGCAGCAGCTTCCTATTGGGTCATT
GCATCAGGCTTCCATGGGTGGTTACTTCTTTAACTCATTGTATAGGTATG
CAGTCTTGGTGTTGGCAGTCCCTATGATCAAAGGGAGTGAGGACTTATGG
GTGGCTGTTTGGATTCAACAGCAGGCTGCTGACAGTTCTGTGTTCAAAGA
GCAAGGTACTCTAGACCATACAAAGTGTTGGCAATGGTTGGGGCAATGGC
ATACCGTCTGCAACTTTCAGCCAAGGCACATGAGGGTGAGGAAATCTTCA
ACCACAGATTTGGTGGGAAAAGGGCAATGCAACAATCGTGTTGGTTGTGC
TCCGAGAGTCAGGCATGTTGCTGGAGTTATCTACTTGGAGGGATTTTTAT
GCCGTGCAGGCTCGTTTTCCTACTGTCCTTGCTTGGGGACAAGCAAGTTT
TGGCGAAGGGGGTAA
>ltr-1_family-255#LTR/Gypsy [ Type=INT, Final Multiple Alignment Size = 2 ]
GCGGTATTCAANGACTCAGGTATTACCGTCAGGCTTACCCTAGTTTAGTT
TAGGTTTTTCATCCTATAACTCCAGATAATTGCCATACAAAAAAAATTCC
GCTGTCCTAGAACCCTTGTTTAGCCTTTGCAATTTCGTTTTCAGTTTGGC
TTTGTTCAGTTCGTGTCCGTGGTCGAGTCGTGTTGNTGGTTTAGGGTGTA
TCTTCGTCGTAGATCAACTGCACCTCGCTNGCCGCTATCCCATCCACCAT
TACCCAGATCACAAGTCGATCCACCCCATTAATCGACTTGCCCTCGCTAG
CCGCCGCCGCGTCAGCCCTAGATCGACTGCANNTNCGCCGCTATCCCATC
CACCATTACCCAGATCACAAGTCGATCCACCCCATTAATCGACTTGCCCT
AACCGCTGTGATTGCAGATAGGGAATTTTTTGCCCTAACCGCCGCTTTCT
AGTCGTGCCTCCAAAAACATAACTTGAGGTACCTTCCTTAAACCGGGCAT
AACTTTTCGCTCGAGTGTCCAATAAATCTGAAATTTTTATAGGAGCTTGT
TGACACCATTCTGAGGCAAGCCAGACTNGCCCTACGGCCTGTTTGGTTTC
GATAAAGTTGTCAAAAAAANTCAGGAAAATAAAGANAAAAATTGTCAAAG
CTCTTGCACGCTTTTCAGAGAACTTGCTCATTTTCTGTAGACCACATCTG
ATCTNTGTTTTAGGTGAAACTTGGTGTANCTCCTATTTTGTTGCTTCTTG
TGCTGANAAAAATATCAAAAAAATCATACAAAAAATGAAAACAAAATCAC
CAGTGAATCCTGCTAGTGCCTTTTTGGCCNCGCGAGTACNACATTTACNG
TACTGCCATTCTGCATANTTCCATTGTTCTTTGTTCCAACTTGTTGTGNT
ACGCCTCGGATACATCTCTTAGCCAGCAATTGTGACTTGTGCTTTGGATA
TTTATTGAACTTCGCTCATCTGCACTCGATTTTGTTCCACATTCACATAC
ATATTGTGCCTGTCCTACAGCTCCACATACTATATCTTCTGATCAATACA
GATTTTGACCTTGCAATCGCGGTTTCACTACCTCTTGGTAAGTATCACGA
GCCAGCCTCCGATTGTACCATCCTTTGCTTGTATTTCGTCAGACACTTGT
AAGAGCTTGGTAAGATACAAATATACAATAGAGCGTGTTCCTGTGTTCCA
CCTGAGAGGAGCGTGTAGTGAAATTATTAGGGATAACCGTCACCGTTNGT
TTCCTGTTTTTGTGTTTCGATGGCAGGCGACGANGAAGAAGCAAGGATCC
CTACNGACTTCGATGAATGTGTTAGCCGCCAAGGTCTCGAGGCAAACAAC
AAGCTCCTGAAGGAGCAAATGGAGGAGACGGTCCACAAGTCAGTGCANGA
TGCCTTCATTGGCATGAACCTTGGCAAGACTTACGAGAGGCTGGATCGAC
GATTGTCCCAGATCGTCGACAGACTTGCTGTGTTGGAGACGCAACAACAA
GCACCGCCACCACCACCTCCTCGTCCACGTCTTCCCGATGATGCGGTGTT
TGATGAANAAGGTAATTATGATGAAGCGGCCACCAGAGATTTGCGCCTAN
GTCGCCGTCTTCATCAAAACACANAAGGTATGCCACACCGCCAGCAAGGT
AATAACAATCGTGCTCCTGACGACCCTTATGCTAAGATTAANTTTTCNAT
ACCATCTTTTTCGGGTCATTATGATGCTGAGGGATATCTTGATTGGGAGA
TGACGATAGAACAGAAATTTGCTGCCCACCTTGTACCTGAACGACATCAA
GTTAGACAAGCCACTAGTGAATTTAAAGATTTTGCTATTGTCTGGTGGAC
TGGTCTAGTTGGGGATGGTAGAGCACCTACGACTTGGGAAGATCTTAAGG
TAGCTATGCGTGATAGATTTGTTCCCCCGTCTTATCATAGAGAATTGCGT
AAGAAATTGATGCGTTTAGAGCAAGGGGATAAATCTGTTCAAGATTATTA
TGCTGAGCTTNAGAAGGGATTGCAGCGTTGTGGGATAGTAGAGGGACATG
AGNACGCTCTTTGCCGCTTTTATTCAGGTTTGCGGCGTGACATTCAGGAC
ATTGTGGATTACAAAGAATTTAACACTGTCAACAAGTTGTTCCAGTTTGC
TATGCCTGCAGAGAAGGAATTGCAGGGACGCCAACATCGACCTAGGGCTA
CTTTTGGCGCCTCCTCTGCATCACGGACGCACACACCTGCCTCGAGCCAT
ACACATTCGACCACTCCAGCGTCCACACAGCCTCCCTCGACACCTGCTGC
ACATGTTGNTAANCTTCNTTTGCANGTACCCGCCAANAAACAGAATTCAC
CAGCACCTGCAGCACCTTCCAGTGGTCGTTCTTCGGGTATTGTTTGCCAC
CGCTGTCATGGGATTGGTCACGTGAAGAAGGATTGCCCGAGTCAGCGAAC
ATACANTGCTACGGATGATGGCTACATTAGTGCTTCCGACGGTGAGGGTG
ACGATGATGACTCCAGTGATGTTGCTGCTAATGATGATGCCATGCTTGGT
GCTGATGCTACGGTGAACCTTCGAAGCATCATGGTGCAGCGTGTTCTTAT
TTCTCAGCCTGAATCNTCAGAGAANCAGCAACGCCATAATTTGTTCCAGA
CTTTCTTCNCCATCGAGAATCGGCGTGCACGTGTTATTATTGATGGTGGA
AGCTGCAATAATTTGGTGAGTTCAGNNTTGGTCAANAAGCTTGGCCTGAC
CACACGNCCACGGCCACATCCATACCACATTCAGTGGATCAATGATTCAG
GCAAGGTTAAGGTAACACACATGGTACGAGTGCATTTCTCCATTGGTATG
TATTCTGATTATGCGGATTGCGATGTAGTACCTATGGAAGCTTGTTCTCT
TTTGTTGGGTAGACCTTGGGAATATGATACTGATGCATGTCACCATGGTA
GGAGTAATACATACACTTTTAGGCATAAAGATAAAAACATTACTTTGCTA
CCTTTGACTCTTGCTGAAATTGTACAAGNTGATAAAGATAGAGCTGCAAG
TACCCATAAGTAGGGGTGGAAACAAGCCGAGCCAAGCTAGGCTCGGCTCG
GCTCGGCTCGCTGCGGCTCGCTCATGTAACGAGCCGAGCTCGGCTCGGCT
CGCCCATCTGGCGAGCTCAAAAAAGAGGCTCGGCTCGTTCCTGGCTCGCG
AGCCGGCTCGCCGAGCCAACGAACCTAGCCATAAACGTAAATATGCTCTC
TAAATTATAATATAAAACCTTAAAAATACTTTAAATAACATATTTGAAAT
TAGTAAAGTAGATATATCACTAATATAATATAGAAAATAGATTATTTTTG
TATAGTAATCTCAAATAACATAAATTGTTGTCTACTTGGTACTAATATTA
TATGCTAATTAAGATTTTATGTAACAAATTGTTGTTGGATCGAGCCACGA
GCCAGGTCGCGAGCTGCACCGAGCCAAGCTGGCTCGCTCTTTTCACGAGC
CACAAAAACAGGCTCGGCTCGGGCTCGTTCTGAGCGTCGAGCTGGTCTGA
GCCGAGCCGAGCTGCTGCGAGCCCGAGCCAGCTCATCTAGCTCGAGCTTT
TTTTCTAGCCCTACCCATAAGGAACCAACTAATGANACAGAAATTCGGCA
ACAAATTAAATTGAAAGCTCCTGTCATGCTTGCTACTAAATCTGATCTTC
TTGAAACTCATGCTACTGATGCTTGTTGCTATGCCTTGGTTTGCAAAGAT
GCTTTCTTTTCTATTGATGGTATTGCTAGCACTTTGCCTGCATCTGTGAC
TAACCTTTTGCAGCAGTTCCGAGATGTTTTTCCCTCTGAGTTACCTCCAG
GACTTCCTCCCATTCGTGGGATTGAGCACCAGATTGATTTGATTCNTGGA
GCGAGCTTGCCCAACCGTGCTGCTGAA
>ltr-1_family-256#LTR/Gypsy [ Type=INT, Final Multiple Alignment Size = 1 ]
TTTGAGCAGTTTTGTCGTGGAAATACTGAAGATATTTGAAATCTGCCTTC
ATCAAATTACCCCCGAAGCAATCATAAGGATGGGCATCTTCGTCTGGGCC
GTGAGGAGCCAAGGTTTCGAACCAAATGCAAAAAGTTTCTGCAACATACA
TGAGCTATTGTATGAAACAAAACCCTAGGGTAAAGAGCAGTATCACAACA
ATTTTGGCTGCTACAGCTTTGAGGCCCGGTCTGGGTCAAGCTGTCCCGTG
CCAACCTTTCGAAAAAGATGGCCCGGCGACTGGATGACGGAATGGTTTTA
TGTGAAGAATGATTTGAAAACACGGGAAGATATTAAAGATATCATTATGC
GCCCTATCTGGCAACGCTTCGGCCTTCGAAGGCCGAAGGTGGAAATGGAT
GAAGCAACCGAAGAATGCCAGAGAGCCTTCGACGCGGTTTGCTCTTTTAT
TGGGATAAGGGATTTGATGCAAGAACACATTGCCTTCAGAGTATGGCCAC
TTGCAGATAAATGGGAAATGCCAAAGGAAACCGTCAGGGAACCTGACGAA
GGTGGACTAGTCAGGCTAAAATACACATTCAAATACAGAGATAAGTTCGT
TGAGCCAGATGATGACTGGTTGAAAAGTATTGAGGCCATAAGCGATGACC
TACTTGGACCATACTCGAAGGCTGAAGACACTGCTCTGTCAGCGGCCTTC
GGAGGCCGAAAAAAGAAAAGACTCAACCGAGTATTTGATGCAATTGGGTT
TGTCTACCCCGACTACCTTTGTCGGTGAGACCTCTTCGGCCACCGAAGCT
AAAGAACCAACTCCCCTGCCGAATACTGAAGGGCTGGCCGAAGTGCCGGC
GATGGAAAAAATAGAAGAACCAAGGGCTGAAGAAACAAAGACATCAGAAA
TTCTAAGTCCTTCAGCAAAAATTGAGGTGCCAATGCTAATGCCAATGACG
ACCCAAAGAGAAAAAGAATGGTTAATGTACTGGATGTATTAGATACAATA
AAGTCTTCAAGCACTACTTCGAAGAAATTTGGCGAGACTTCCGAAGTGCA
AATCGAAGCCTTGGGTGCCGAAGCTTCAAAGCATCAAGTTGAAACTGAAG
CTGAGCGAGCCTGGTCGGTGGAAAATTTTTCACCGACATCTGGGACAATG
TGTTCTCATAAGATCAGTAACCGATCCTCGTAAAATCAATAATAAAGTCT
TCGCCTTTTACTTTCAGCGGAATCAGCGTTTATTTTTCGCTGCAAGCCTC
CCTTAGGAGCTTCTTCGCCTTTTACTTTCAGCGGAATCAGCGTTTATTTT
TCGCTGTAAGCTCTGCATTCCCTTCGGAACGACTTTTGAGCAGAAAACTT
ACACTGCGCTCCCTTAGGAACGACTTTTTGCTGCTTCGAAGAAATTACGC
TGCGTTGCTTAGAACAAAATTTTTGATAATTCGAAGGTCCTCCTTGCCAC
CATAAATTCTTATGCTTCGGCAACTTAAGCCTATGGAGAAGATATATTTT
CATTATGGTAAAAAGCGAAACTGTTACAAGAGATTAAAAACGACAAAAAG
CACTTAAGCCTCCCATAAGTGTTCCTTATTAAAAAGAAAATAATACTGAA
TGCGAAAAACTGCTGTTGAGGTAGGATATTTGTCATTGTTTCGAAGAAGC
AGTGCCAAGGCACAAAATAATTATTGAAGAAGCATACCTTCGTCAAACTC
TAAAATGAAAAGATCTATTGCTTACTGATTTTACGAAGATTGGATGTTTT
ACGAAATATGGATTTTCTTCACGAAGGTCTTTTGTATCTTCAATACTTAA
GGTAGCTTCGGCTTGAGCCAAAGTTTTCACATGGTCGCAGCCTGATTTCT
CCAAAATAGCCACGATTCCTCGGGCACCTGAGAAAGTGCTGATATCCCCG
CGACCACTCAAAACTTCCTCAAAAGCTTCAGCTTCGTTGCTGATCCAATC
AATTGGGCCTTCAGGATCACCTCTTACGA
>ltr-1_family-257#LTR/Copia [ Type=INT, Final Multiple Alignment Size = 2 ]
TGGTATCAGNTTNGGTTTAGGTTTAGGTCCTCTCCCTGCCCAGCCGCCAG
GGGCTTCTCCCAGCCCTGCAGCCGCCGCCGGCCCCCAACCGCCGGCCTCC
CTGCCCAGCCGCCGCCGGGCTCCCCTGCGCCGCCGCCCAGCCCCNCNGCC
GCCAGGGCCTCTCCTCCCCNTCCCTCCCTGCCCCGCCGCCGGNNCTCCCT
GCNTCCCGCCTCTCCCCGGCCGCGCCCCCCATCCCTGNCGCGCACCACCC
GCCGGNTCCGNGCGCGCCCTGCCNNNGCGCAGCCGCCGNCGGCCNCCTGC
TCCCCCCCTGCCGGCCGCGACCCCGGCCTGCGCGCCCTCCTCCCCCTTCA
CCANCGCCGCCAGCAGCCCTCTGCTGCCNGCCGCCGCGACCGCAGCCNTC
TGTTGCCGCCTCTNNNNCCCTGCCGGTCGCGCCCCAGCCTGCGCGCCNNN
CTCCCCCTTCGCCACCGCCGCCGGNNGCCCCCTGCTGCCCGNCGCNGNGC
CCACCGCNGCCCTCTGTTGCCNGCCACAGCCGCGNCCTCTGCCCGATGGA
CGNACCTNCCNCCGGACGCGCACACNGCCGGNCTGGCGCACCCGCCNNNG
ACATCGCNGGCCCGGGCGCGGCCACCNCCCCCNTGGGCNCCCCTGCTGCA
CCNANCAGCGAGCCCACCCCATGGGCCCCGGCCGCCCCNTGGCANATCGC
CGGGGCTCCCTACATNGTCNGCNTCCACGCCTCCTCCNCGACGTCTCTNC
CCCNGCCCACCGTCGCGGCTCCCCACCGGGNTTTCCCGCCCTCGCNNCAC
CGACCTGGAGTCACCGGGTCGCGCCCTCCACCGACTCCNCNCTCGNCGAC
ACCCTCGCCACGATCCAGGCNGCTGTGACGGCCTCGCGGGAGCGCGAGCG
CGCCGCCTCCCTCGCCCTGGAGCGTGAGCGTGCCCTGGGCGCCGCTCTGA
CCACCCAGATGGCCACCACGCAGCGCCTCCTCGGCCGCCCGNCGNTCGCC
NNTGCGGAGCCGTAGATCAACGGCTGAAAATGCAACGGTCAGCAGTAACG
GCTATATCAACGGCTATATTGCATTTAATGCGTCGTCAGATGTCAGACAG
CAATGTAGATCAACGGCTGAAAATGCAACGGTCAGCAGTAACGGCTATAT
CAACGGCTATATTGCATTTAATGCGTCGTCAGATGTCAGACAGAGAGCCC
CCGGNGGACCCCCNCGCCTCCGACCTCGACGCCGACCTCATCGCTGCTCT
CCACGCTCAAGCCGCNGGCCTGCACAACATCCGGGCCCTCGTGTCCGTGG
TGTTGGATCCGGCGTCTCCCCACTACCCCCGGTGGCGAGGACAGGTCCTT
CTCACGCTGCGGNGGTTCGTCCTCGACGACCACGTCCTCNTCGACCACGA
CGCTCCNCCGCCTCGCTCCTGGTGCCTCATGGACAGCGTTGTCCTCTCGT
GGCTCCACGGCACCATCACCGTTGAGCTNCAGGACATCATCNGCGACCAG
GCGGANACTGCGCGCCAGGCGTGGCTCGCTCTCGAGGACCAGTTCCTCGG
GAATCGGGATGCGCGGGCGCTCCACCTCGACGCCCAGTTCCACCTGTTCT
CTCAGGGGGACCTCTCCGTGGGNGAATACTGCCGCCAGATGAAGGGCCTG
GCTGACTCTCTCCGCGATCTCGGCGAGCCNGTTGCCGATCGTACCCTGGT
GCTGAACCTCCTGCGTGGCCTCAGCCCTCGCTACGGCCACCTGAAGGCTC
TCATCAAGNGGAGCGTGCCCTTCCCCACCTTCCACGCCGTGCGGAACGAG
CTTCTCCTCGAGGAGCTCACCATGGCGAATGAGGCACCCACCCCTGCCTC
GGCCCTCTACAGCGCTCCTACCAGCGGTCNGCCGCNTTCAGGGGGCCAGG
CCACCCGCCCTCCGTCGACCGGGGCCCCCACCCGCCCCCCACCCGCCGTC
CCGGCGGCCCCTCGTCCGACTTCCACGACCGACGGGGGTCGTCGCTCCCG
CAAGGGCGGCCGTGGGAGCGGCGGCTCCTCTCGTGGCGGTCCCTCCGGCC
GGGGTGGCGGCCACGCGTGGCCGTCATTCTACAACCCCTGGACCGGGACC
ATCGCCATGTGGCCGGGCCAGGCACCGAGTGCCCCCCGTCCTCCGGCGCC
GGCCCTCCTGACTGCGCCTCNCTACGGCGCGCCTCCTTACGGTGTCCCCG
TCGTGCCCCAGGCCCCGCCCGCGCCCCTGNCCCCGGGGACCCACACCTCG
ACGCCTTGGTCCCCGCCGGCCGGTGGTTGGGACAGCGCCTCCCTCGCTGC
TGCCTTCAGCACCATGGCGATGACCCCACCCCCCTCCGACTGGGTGATCG
ACTCCGGTGCCTCGTACCACACCACTCCCACGGCAGGCACGCTCTCTCGC
TCTCATCCCCCCTCCCCTCTCACCCATCCTCGATCGTCGTTGGAAACGGT
TCCACTCTGCCAGTCACCTCAGTAGGTGCCTCGGTTCTCCCTGGGCCGTT
TTACCTCAACGATGTTCTCGTAGCTCCCCACATCACTCACAATCTCCTTT
CCGTTCGTCGATTCACCACTGACAACTCCTGTTCCATTGAGTTTGACCCC
TCTGGTTTTTCTGTGAAGGATCTGGCCACCAGGACCCTTCTCGCCCGCTG
TGACAGCTCGGGGCCNCTCTACACGCTCCAGCCCTCCACCGCCGGCGTGT
CTCCACCCCCTGCCCTGGTCTCCACCACCTCCTCCACCACATGGCATCGN
CGTCTCGGCCATCCTGGACCNGACGTCATGACCAAGATTACCAGTAGTCT
AGATCCTTCATGTAGTAGGGGACATTTTGAGGGTCTCTGTCATGCTTGTC
AGTTAGGCCGACATACTCGTCTCCCATTTACTACTTCTTCTTCTCGGGCT
GAGCAGGCTTTTGACCTGGTTCACTGTGATCTTTGGACCTCCCCTGTACT
CAGTCTTTCTGGCTATAAATACTATTTGGTGATTTTGGATGATTTTTCCC
ATTTTCTCTGGACCTTCCCGCTTCGGTTGAAGTCGGACACATTCACCACC
CTCACACACTTCTTCACCTGGGTATCCACTCAGTTTCGTCGCCCGGTCCG
CGCCCTGCAGTGTGACAATGGCCGCGAGTTCGATAACAACGCCTCTCGCT
CCTTCTTCCTCACTCATGGCGTCCAGTTGCGTCTCTCGTGCCCNTACACC
TCTGCACAGAACGGCCGNGCCGAACGCATGATCCGCACCACCACTAATAT
GCTCCGCTGCCTCCTCTTCCAGGCGTCTCTCCCTGCCAGCTACTGGGCAG
AGGCCCTGCACACTGCCACCCACCTCCTCAACCGTCTTCCCTCGAAGGCG
GTGCGCCACCCTACCCCCCACTTCGCCCTATACGGCACAGCCCCTTCCTA
TGACCACCTTCGCGTGTTCGGCTGTGCCTGCTACCCTAACACTTCCGCTA
CCGCTCCACATAAGCTTTCTCCTCGCTCCACCCGCTGTCTATTCCTTGGC
TACTCCCCTGACCACAAGGGGTACCGGTGTCTGGACCTCACCTCCCACCG
CATCATCATCTCTCGTCATGTCATCTTCGACGAAGATGTGTTTCCCCTTG
CTGGCTCCACCCCACCCACCGATCTTGACTCCCTCCTCGAGCCCGATCCG
ATTCCTTCCCCNCCCCCGGCTCCCCGCCTTNNGCCGTTNCCCGCTCCTCN
TGCGGCCGCTACGACCTCTTCCGCNCCNCGCGCGGCCCCNNCGACCCCNC
CCGCGCCACGCGCGGCCNCGTCGACCCCGCCTGCGCCACGCGCGGCCCCG
TCGACCCCGCCTGCGCCACGCGCGGCCNCGTCGACCCCGCCTGCGCCACG
CGCGGCCCCGTCGACCCCGCCTGCGCCACGCGCGGCCCCGTCGACTCCGG
CTCGNTTCGCCAACCCCGCNCTCGTCTACCATCGCCGCGGCCACGCCACT
ACCTCGGCGCCCCCCGACTCGGGCCCGTCGACGAGCGCGGCCCGGTTCGC
CGACCCCGCCGTCGTCTATCACCGCCGCGAGCCGGCCCCACCAGCCGCTC
CCGACGTTCCGGCGGCTCGCTCCGAGTCGTCCGTGTACCACCCGGTCGCC
ATCCACCGCGACCCCGGGCACGTCCACCCGATGGTGACTCGGCGCGCTGC
TGGCGTTCTCCGCCCCGTCGACCGGCTNATCCTGGCAGCCGCTACGNCTA
G
>ltr-1_family-258#LTR/Copia [ Type=INT, Final Multiple Alignment Size = 1 ]
GGTACCAGAGCCAAGTTAATTCTTTTTTTTCCTCCCTCTAGCCGCCGCCA
GCCCAGCCCTCTCCTCCCTCAAGCCGCCGCCGGCCCTTCCCCTTGCCCCG
ACCGCCGCCCCCTGCCCCTCTGCCTCCGCGCGCCGCCCGGTGGACCCTCC
AGTCGCGCCGGGTCGCGCCCCTGCGCCCACGCCGCCGCCGCATCCCCTGC
ACCGACCCGCGCCTCCTTCCGCGCCAAGGTGCGACCTCCATCGTGGCCGC
CGTGCAGGAGCGCGTGCTGGGGGAAGATCTTCGCCCGCAACGCCCACCGC
TCCCCTGCTTCGACGGAGCGCGCGCCGGCGGTGTGTTCCCCTCCGGCCTC
TCGCCAGTCACCGCGCGCCCTCGCCCCTTTGGCCTCTGTGTTCGTACTGC
GCTCGGCAGAAACCTCTTGCTCCTGGGGGCGAACGCGCCGCCGCCTCCGA
CAGCCCCCTCCAGCCGCGTCAAATCAGCGCCCTCCTCTGCTGCGCCAGCT
GTCTCCCGCCGCAAGGACGAAGCCCTGTATTCCCTTATCGCTGCGTGCTT
GCCCTTCTCCAACTCTCCTCTGCCTGCACCGCCGCGGTCCACCTCGTCGA
CGACGTGGTGGCGCTCTGCTACTACTGCTAGGCTTCGGGCGCTACACCCG
GCCTCCTCCTCTGTTCCCAGCCGCCCTTCTCCTGGCCGCGTGCGCTCCCC
GCCGCGACCTCCTCTTCCCCAGTTGTCGGGCGCTGTCGGCCTCTGTTTCC
AGCCACGCCGCCCGACTCGTTCCTCGCGGCTGCGAGCTCCCTTCTTGACG
GCCGTCCTCACTACTAGCGCCGCTGCGCTACTCCTACCAGTGTTGTCTCC
ACCCTATTCTCCGGGACTGCGTCGAGATCCACCCTCAGGCGGGCCGTCAC
GTGCCTGGACCGCTTGTCTTCCCATGGGCTGCGATCGCCTCCCTAGCGGT
TGAGCACGTGTCTTCTCCCTCCCTGCCTAGCGCCTCTATTGGGGCACCTC
CTTTAGCCCTCTCCGCTCACATCGTACCTTCGCCACCACCACCTCCCCCT
CCCACCACCGATTGGGTGGTTGACTCCGGGGCCTCCTTCCACACTACCCC
CACAACTAGTTCGTTATTCCACTCCCATCCACCATACCCCTCACATCCTT
CCTCCATCGTTGTTGGCAACGGTTCCACCCTCCCGGTCACCTCAGTAGGT
GCATCGGTTCTTCCAGGACCATTCTGCCTTAACGACGTCTTTGTTGCTCC
CGGACTGACTCATCCCCTCCTCTCGGTTCGTCGCTTCACTAGTGACAACC
AGTGCTCTATGGAGTTCGACCCCTGGGTCTCACTATACGCCACCTTCCCA
CACATGTTGTACTCGCTCGCTGTGACAGCTCCGGCCCCCTCTATTCTCTT
CACTTGCCCTCCACTCCCCACACCAGAGTAGCCTCATCTCCTGCCCTTAC
TACTACCACCACATCACATGCTCTTGCTACTACCACCACCTCCTCCGCCA
TTTGGCACCGTCGCCTCGGGCACCCTGGACCCGACGTCATGTCCCAGCTT
GTCGGCCACTCAGACATATCCTATACTCGGGGCTCTTCTGAGCGCCTCTG
TCATGCTTGTCAGCTCGGTCGTCACTCCCGCCTTCCTTTTTCCACTTCCA
CGTCCAGGGCTGCTCAAGCCTTTGATCTTGTCCACTGTGATCTCTGGACG
TCTCCTGTCCTCAGCCTCTCCGGCTACAAATACTACCTGGTCATTCTGGA
CGACTACTCCCATTTCCTTTGGACTTTCCCCCTTCGGCTGAAGTCTGACA
CGTTCACCACCCTCACTCACTTCTTCGCCTGGGTATCCACTCAGTTTCGG
CGCCCGGTCCGTGCCGTGCAGTGCGACAATGGCCGTGAGTTCGACAACAA
CGCCTCCCGTTCTTTCTTCCTCACTCACGGCGTCCAGTTGCGTCTCTTGT
GTCCCTACACCTCTGCTTAGAACGGCCGGGCCGAGCGCATGATTCGCACC
ACCAACAACATGATCCGCTGCCTTCTTTTCCAGGCGTCTCTCCCTGCCAC
CTACTGGGCAGAGGCCCTTCATACTGCCACGCATCTCCTCAATCGTCTTC
CCTCGAAGGCGGTGAGCCACCCTACACCTCACTTTGCCCTGTACGGCACA
GCCCCTTCCTACAACCACCTGCGCGTGTTCGGCTGTGCCTGCTATCCTAA
CACTTCCGCTACCGCCCCTAACAAGCTTTCTCCTCGCTCCACTCGCTGCC
TCTTCCTCGGCTACTCCCCTGACCACAAGGGGTATCGGTGCCTGGACCTC
ACCTCCCACCGCATCATCTCTCGTCACGTCGTCTTCGACAAAGATGTGTT
TCCCCTTGCAGGCTCCACCCCACCCACCGATCTAGACTCACTCCTCGAGT
CTGATCCGGTTCCCCCCACCCCCCCACCCCCGGCGCCCCGCCTTGCGCCC
ATTCCCGCGCCACGCGCGGCCACGACGCCACCGCTCGCGCCCATTCCTGC
GCTACGCGCGGCCCCGACGACCCCGCCTGCGCCACGCGCGGCCCCGTCGA
CCCCAACTCGCTTCGCCGACCCCGCGCTCGTCTACCACCGTCGCAGCCAC
GCCGCCGCCTCAGCGCCCGCCGACTCGGGCCCGTCGACGAGCACGACCCG
CTTTGCCGACCCCGCCGTCGTCTATCACCGCCGCGAGCCAGCCATACCCG
CCGCTCCCGACGTTCCGGCGGCCCGCTCCGAGTCGTCAGTATACCACCTG
GTCGCCATCCACCGCGACCCCGGGCACGTCCACCCGATGGTGACTCGGCG
CGCCGCGGGCGTTCTTCGCCCCGTCGACCGGCTGATCCTGGCAGCGGATA
CGACCTGCACTCCGG
>ltr-1_family-259#LTR/Gypsy [ Type=INT, Final Multiple Alignment Size = 1 ]
TGCGACGATGGCTTCGCACAACAACCAAGTTGTAGCACCTTCGGCCACGA
AGCTGGTGCTCCTAATCACAGGCGGCTCAAGTTCTGAACCAGCCAACAAG
AAGCAGAAGAAAGAAGCGCAAAGAAGAGTACACCATGTTGGGGTGCAAGG
ATCCTTCATCAAGTCCAAGTGGTTTCACATTCCAATTACCTTCTCTCAGG
AAGACCTTCAGCTCAAGGATTATCCTCACAACGATGCAATGGTCATATCT
TGTGCCATCAAGGGATTCCTGGTCCACAATGTCCTGGTGGACACAGGCAG
TGCAGCGGATATCGTCTTTGCAAAGGCTTTTAGGCAAATGCAAGAGCCAG
AGGACAAGATACATGATGCAACACACCCTCTTTGTGGTTTCGGAGGAAGA
TAGATTGTGGCACTTGGCAAGATAACAATGCCGGTTACCTTTGGCTACAT
CCATAACACAAGAACAAAACAGGTTGTCTTTGACATTGTCTGACTTATGT
TGATGACATCATAGTAAAGAGCACGAAGCAAGAAAATCATGTAGCCGATG
TGCAAGAAACATTTGCCAATTTCAGGCAAGCTGGTCTCAAGTTAAATCTA
GAAAATTGTGTTTTCGGAGTGAAGAAGGGCAAGTTTCTTGGTTGCCTGGT
ATCAACAAAAGGCATCGAAGCTAATCCAAGTAAAATTGAAGCTATCCTTC
AGATGGAGCCACCAAATTCAGGACTTGGTCCAGAAATGTGAAAACTGTCA
GAAGTGTGCCAGAGACCAAAAACAACCTTCGTCTCTAACACAATTGATTC
AATCTACTTGGCCATTGTAGAGATGGGTCCTAGATTTGTTAGGACCACTC
TCACCAGCACAAGGAAACTTAAAATATGTTGTGGTAGCGGTGGAATATTT
CTCAAAGTGGATTGAAGCTAAGCCTCTAGCTACCATAACTTCGGCCACAG
TCCAAAAGTTCTCCTGACAAAATGTTTGTCGCTTCGGTGTGCTAAAGGCT
ATTACAGTCGACAACAGAACTCAATTTGATGTTGAAACGTTCAAGGTTTT
TTGTGACCAAATTGGTACAAAAATGCATTTTGCATCAGTAAGGCATCCAA
AATCAAATGGGTTAGTAGAGAGAGCAAATGGAATTATAATGACAGGAATA
ACGATGTTAATCTTTAATTAGTCCAGAGGAAAGTGGCCAGATGAATTAAT
AAAAGTGGTGTGGAGCCACAACACTGCTGTCTCAAGGTCAACAGGTTTCA
CTCCATTTAAGCTCTTGTTCGGTGACGAAGCAATAACAGCGGAAGAAGCA
AGAATAGGATCAATAAGAACCAAAGCTTCAGTAGAGGATGAAGCTGATTG
CCAAATAACAAAAGACACCATAGAAGGGACCAGACTTCAAGCCATAGAGC
ACATCAATAAGTACCAGGCCGAAACAATAAAATGGCGTGATAGAAAAGTT
CGATTGAAAAATATCAAACCAGGTCATTTTGTGCTCCGAAGGATAGCCAA
CCCAGATACAGTAGGGAAACTACAGCTGAAATGGGAAGGTCCTTTTCTGG
TAGTATCTTCGTCAAGACCCGGTTCTTACAGATTGAAGGATATGGACGGC
AACGACATACCCAGATCTTAGAATGCAGATGAGCTTCGGTGATATTATGT
GTAATTGATGTAATCTTTTTATTTTTCCTATGGCACCCTTTTCTTTTCAG
GAGGGGATAAAGGTTTTTAATGGGGCCATAGTTTGTAATTTCCATTTTTG
TTTAGCCCTATGCAATACAAGGGCCAAATTCCCCCAAAAATGAAACATGT
AATATCAGAATCCGCACCATCGAGTGCAAAGAGAGCATGGAAAAGCTCCA
AAGTCGTCCCTAAGGTGATGCAGAGTTGTAATCACTCCGAAAGTAACGAA
GCTACAAAAGTCGTTCCTAAGGGAGCGCAGAGTTAGTTCCGAAGCTACAA
AAGTCGTTCCTAAGGGAACACAGAGTAAGTTTCGAAGCTCAGAAGTTGTT
CCTAAGGGAATGCAGAGCCAAAATACCACCGAAATAGAAGGTGAAGAAGC
TCCAAAGTCGTTCCTAAGGGAATGTAGAGCTTAAATGCCACCGAAATAGA
AGGTGAAGAAGCTCCAAAGTCGTTCCTAAGGGAATGTAGAGCTTAAATGC
CACCGAAATAGAAGGTGAAGAAGTTCCAAAGACGTTCCTAAGGGAATGCA
GAGCTTAAATGCCACCGAAATAGAAGGTGAAGAGACTCAAAAGTCGTTCC
TAAGAGGATGCAGAGTCTGGGTATGGTTTCGTGTGTGTTTGGATCATACA
TCTGCATATTGCATCGCATCATTATTTGCATTCATACATTCATTAGATAT
TTGTAGGATCATCATTATCATGACATAAAGCACGAACGAAAATATGAAAG
AAAGAGTTGCCCGGCTTTGGCAACAAAATGCTTCATTGAATACGAAGAAG
CTTCATCTCACACAAGAACACAGAGCCACTTTATCCAATGAAATGATTCG
ATGTGCACGAAAAGAAGGGAAGGTGTTTTTCGCCTTCGGCTCAAAAGCTA
TACATGTGGGTTTCGTCCACAACAAAGCAATTCATACATGGACGGAAAGG
TAAAATTATATTACAAGGTATGGACAAATATGTACAATGTTGAGTTCAGC
CTTCAATTACAATCTTTTGCAAAAATAATGCAAATAGATCCTAAGCTCTA
CACAGGAAGTCGCAAAAAAGGAGCTTCGGCCCAGCAACCTTCAGAATGCG
CTTCGGCTTACCGATCTTCGGCGTTGCCACCCTATAGACAGACAACGGTA
TAAGGTATGCAATGGTAATAAAAAGAATCAAGGTAAACAACAGGTACAAG
TTTCGTACCGAGTTAAGTAGATTACGAGCTTCGTCTCTAGCCAACTCCCG
CCCGCCTTTAGCCCAAATTTCAGTAATAAACCTATTTCCAATGCTTCGGG
CCTCACCAGGAATATTGATTAAGTCTGATGGTGATAGGATGAAGTTTGGC
TTGTTCACTATTTTGGCATGCGTGCATCCGACCTTCAAAAATGCAATAGT
CGTGCCACGAGAAGCTAACAGAGCACATAAATCACTGCGCTCAGTTATTA
CTTCATCGAGTGCATCAACTTCATTCTTGATATGCTCGAAGGCTTTTGGT
ATATCTTCATCCGAAGGGGCAATTTCTTCAGAGCTGGCCCTAACCGAGTT
GAATATGCCTTTTAACTGATGCACGCAGCGGGTAGCAAACTCTGAGAATT
TATTTCGAAGGACTTTTAGCGATTCCTGCAGCTTCGAATTCTTCTCAGCT
TCGGCTTCGGATATCGCTTGCAGTTCTTTTTTCTCTTGCTCGAAGCGCTC
TGATTTCTCCTTTAAAGTTGTTTGAGCTTTGAGAAGCTACTCGTTTAATC
TAGCATTTTCAGCTTGTAATTCCGCAAGGGAACCTTCGGTTGCTTGAAGC
AAGAAATCTTTCTTTTCAAGAGAAGCTTCAAAATCTTTAATTTTATTCTC
CAAGCCTTCAATTATTATTTAATTTTTCTTATCTTCGAAATCTTGCTGCA
TTCTTAGTGCCTTGCTTAGCAGCATACTCTGTGAAAACAAGTTAAGTTTA
GAATATTTTAATCCATCACAAAGATGACAAGAATCTAGGTAAAAGATTTT
ACCTTGAAATTGGAGTAAAATAGGCTGCCGACGACATGTTGCCGTCGGTA
ACCGCTAATGTCAGATTCTAGCTTCGGGAAACCAACACTCTTAAACAGAG
TGCTGATTATTTTTGCCTCGGCGCGGTCGCGAATACATCCCAAAGTTTCT
TCGTCAATCCCACCGAAGAGCATAGATCTCGGCTGATAGCCACAGGATAT
TCCATATTCTTTTAGCTCATCTTTATCTGCCTCGAACAATTCCTGACCAC
CCAGGTGCCGAAGGTCAAATTCTTTTTCTTCTAAAGAAACATCAACAACT
TCTTTCCTTTTGTCAGGCACTGCAGCCATGTTTTCCTCTGCAGCCACAAC
TGTCTATTCTACGATCATATCTGAAATGAGCTTGTCAATTCCTAACATTG
TGCTCACAAGTTTAGCAGCTTCAGCAGCGGCTTCGGCTTCGGCACTTGCA
GCAGGCACCATTCTGGACGCCGAGGCTGAAGGCGGTGTTCGCTCAATAGC
TTGCATTACATTGACAATTCTTCGTTTCTTTTGACCTTCAGCCTTTTCCT
TTGCGGCCGAAGGTTGATCCTTCTTCTGTAAAAATTTTGTCAGTTCCGGT
CCCAGAGAACTTAGCAGCTTGATGGACAAGGAATCAATCATTACCTTTAA
AATTTCTGCTACTTCGGCAGCAGAGGGCGTTGAAGGAGCTTCTTCTCTTG
TCTCAACCACCTTCGGCTCAGCAGAGAGAGTCATGTCAAGCTTCCGCTTT
TTGGAGATTGTCGCTTTTGGCTCAGGAGCTGATTTTGCCTTCTTCAAAAT
ATTCTCATCCTCCTTTACTAGCCTGGCAGCTTGCCTGTTTAGAATACTAA
CAATCCTTTTCCTTTTCAAACCTGCGGCACCTTTGTCAAACCATTCATAG
TCTGGGTATTCAAAAAATTAGCGTCCATCACTCGATTCAGCGTTCGTTTT
GGTCGGGTGCCGAAGGCAGCAGTCATTAACTGGTCCTCCTTCTTGGTGTA
GTTGCCAAGGATTTCATTGCACATTGTTTCAATCATTTCTAACCACTATT
GGCATGGCTTCTTGAATTCTTTCTCAAACTTAAAACGGTAAGGGAGACGA
ACAAGTTCGTATTTTTTGCCCCCATCCTTCTTCTTGGGCATTCCCCAGCC
ACTAGAGGTCGGAAATACTCTATTTGCTAAGTATTCTTGCACTAGATCCC
TAGTGCTAACTTCGGCCGCTACCACTCTGAATTCTACTTCGGCTACTTGG
CATGGAGATCCAAGATGCATGTGGCACAAGGGTCTTGTCATCCTGAAGCT
CAATTTTAGTGGACTCATGACCATGGTCATTAGCTTCTCCCTTCTTTTCT
CGTCTGCTTTCATACATTCACTTTTCCAACCAGTCGGCCACTTAGTACGG
TAGCTAAGAACTAGAGCCTTCGTATCCTTTCGGTACGCAAAGTTGTAGCA
ACCGAAGTTCTCATGAAGACCATCCGCTCTGGCCTTTGTTTGGTAATGCA
GCTCATGCACCTGACAGAAAGCTTCGACATTATAACTCATACCCTGACTT
CGGAGGGCCCAAATGTAGACGCATTGGGTGTCAGTTGATGAAGGCATATT
TCAAAGTTCTTCAAAACCTCTCCTATTATATCATATAGAGGGAACCGCAG
CCCCGCTCTGAAGAAGCTTTTAAAGACAACAACTTCATCATCCTTCGGCT
TCGGAGTCACTTCCTCGCCAGCAAAATGAATCAGTTTACTCTCAGCCTCC
CCAAAGTAGCCTAATTTCTTCATCATAACCACATCGTCTGTCGTCATAGT
AGATTTACCAAATTCAAGGTGGCTAGGTTTTGCTGGGCTCAGGATAGTGT
AATCCTCTTCATCTTCGTTATCACTCCCTTCAACTGCGATTTGTTCAGCT
TCGGTCATCGAGGTACCTTCGACAACAGCCTCCTCTGGCACAACAAGACC
TGATTGCCTCATCACTTCTGAGATGGGCGTTGTTTCAGCAGCTTTGGCTT
CGTCTCCCTCACGAGACACTCTAGCAATGGATTGTACTCTGGCCATTTTA
GTGTTTATGCTTTTTTGAGACGAAGTTGATCTCAGGTGCCGAAGCGTTTG
CTCAAAAATGCAATGCAGAAAGCTTCGGCTATGGTTAAATTTAC
>ltr-1_family-260#LTR/Gypsy [ Type=INT, Final Multiple Alignment Size = 1 ]
CCCGATCTTTGGGTTAATTTAGAGGTAATCAACCCGAAGATCCCAGGTCC
AGCTTGCAGATGATTCGAAGAAAAATGACTTCCTGTTGCCTCCTTCTGCT
CCGATCACTTGTTAACCGAAGCTTAGTTTCGCGCCCGTGCCTTAGAGGTC
GGCATTTCAAGTTGTAGGATTCTTGGGTGTAGCCCCCGAGCTTCGAGTAG
ATTTTAGAAAACAATCTACTCGAAGGTCTTCCTCAAAGTTTATCTCCATT
GGTGCTCCTGCGTTTTGGTCGAAAGCCGGCCTTTTAATCTTGTCCCATGC
CTTAGAAGTCAGCACTATTTTGGTTTGGAAGGGTAATCCATGGGGTGCAC
CGGAGGTGCACCCAATGGGTGTAGCCCCCGACCTTCAAATGGATTTTTAA
GGATAATCTATTCGAAGGTCTTCCTTTTGTGCCTCTTTGCTTGAAAATTA
TTCCGGGTGTAGAGTTGCATGAAACGGCGTAAGCCGCCCGACGTGTCTTC
AGACGGGTGGAAGTGCTTATTGAATGCTTTGCGACTATTCAGTGACCGCG
GTTGGAGGTGACCGGTTGCCTTTTCCCCTTATAAATAACGCCGCTGCCTT
TCTGGTTTTTTCACATCTCCTCGCTGTTCTTTTACTGTTTCCTTCTCTTC
CTTCTCGCCTGCTTCCACCATGGGCAAGAATAACAAGCGCAAGCGCGAGC
CGACTCCTCCATCGGAGGACTTCGGCGACTCGGAGTATTCGGAGGAGGAG
TTCTCCTCCGAGTCCGAGGGGTCTCCGGCTCCCGTCTCTCCCCCGGCGTC
GTCCGATGACTCGGACGACTCCCAGGGGTTAGCCGCGGAGGTCTGGACGT
ACATCCGGGCCGTCGAGCGCTCCGGGCTCGAGGGCTCGGATGAGTCGGAG
TACTCCTCGGACGAGGAGGACTCAGACGGCGGCGGCGAGGATCAACGCCG
AGTGACCGAAGGGCGACGTCGGCATTTTAGAAGTAATGCCGAGTGACTGA
ACCTTCAAATAGCGTTTAGAGGCGACGCCGAGTGACCGGAGGGCGACGTC
GGCATTTTAGAAGTAATGCCGAGCGACTGAACCTGAAAACAGCGTTTTAG
AGGCAACGCCGAGGGACCGGAGGGCGACGTCGGCATTTTAGAAGTAATGC
CGAGCGACTGAACCTTCAAATAGCGTTTAGAGGCAACGTCGAGTGACTGG
AGGGCGACGTCGGCATTTTAGAAGTAATGCCGAGTGACAGAACCTGAAAA
CAGCGTTTTAGAGGCAACGCCGAGGGACCGGAGGGCGACGTCGGCATTTT
AGAAGTAATGCCGAGCGACTGAACCTTCAAATAGCGTTTAGAGGCAACGC
CGAGTGACTGGAGGGCGACGTCGGCATTTTAGAAGTAATGTCGAGTGACA
GTAGGCCGCGCGAGCCACCTTTGAAGACGATGGCCGAGTGATGAGGTGGC
GCGTCGGTTTTTTTTTTACTTTTTGAAATATCCGCCGGGTGATGACTGGG
CACTTTTCGAAACGGTATCTGGTCCGAGAATATCCCATAAGAGCTGCGCT
TTTAGCCGCCTTTGCTTTCCGTGCCCTAGTTCTTGTGCTCCTGCATCCGA
ATCTTCTCTGCCGCTCGCCTCCGCTCTGCTCGCTGATAGAATTGAGATGA
CACCCAAGAGGAAGACCGCGGGCTCGTCTGCTGCTGTGATCCCTCCAATC
GACCCCAACAGCCAGTTGTCTTTCGCAGGTAACCACATGTCGATCATTTC
CGAGGCTGAACTCCTCCACCTCGTATCCATCGGGGTTCTTCCTCCATGGG
AACTCTGTTCTTGGCGGATTTGCCACGGGACTACTGTCCCGACAGAGGAT
ACCCACGAATCTGTAGTTTACGCTCCTTTTCTTCTCTGCGACCTTGGCCT
TCCCATCTCTCCCTTTTTCTGAGGCCTTCTTGATTTCTACCACATAAACC
TGACCCATCTGAACCCTAACTCGATTCTGCAAATCTCCATCTTCGTTCAC
TTGTGCGAAGCCTTCCTTGGCGTGCTGCCACATTTCGGCTTATGGAAATA
TCTGTATCATTGCCGCCCTGGGATGGCCGGAGGACAGCATCAGTTGGTCG
GTGGCGCCAGTTTGGAGATGCGCCGCGGGCGGAAGACTGAGTACCTTGAG
ATTCCCCTTAAGGACAGTATCAAGGGGTGGCGTCTAGAGTGGTTTATAGT
TGACAATTATGGAAATTCTCTCCCCTCCCGGTCGGGAAGAGTTGGACCGA
GTCTCCCACAGACGAGGAGGTAGCTGAAGCGAGTGTATTGCTAGCTGAAG
TTGGACTGCTGAAAGAAAGAGGTCTAACTGCCGAAGCTGTGGTCACTGAT
TTTGTTTTCAAGAACATTCAGCCACTGAAAGACAGGGCCTACCCAGCTTA
TCTGTATCGAGGGCTAGCCGACTCAACTCGGGTTACCAACAGGAGAATCT
CTTCTGCAGGCTTGGTGACCCGTCTTGAAATGATCCTTAGGGGCAAAGTG
TCCAATGTTGGTGCTCCGGTGGCGTACTCGGCCTGGAACCTGCCTCCTCC
CAAAACCTTCACCCTATTTGTATCAAATCCACCTGTTACTGATGGTAGTC
TGGGCCTTAGAGTGCGACCCTCTGCTGAAGAAGTCAGTGTTTTGGTTGCT
TCACTTGGGGAGATTCCTGCTGACGAACGAGAGGTCCATTTCGAGGTGCC
CTTGAACCCTAGCGACGCAGATATAAATGCCATGCTTGATCTGTTAGCTG
AGGATTCTTCCGATGCTGCTCCTGCTGGTACGTTGGCAGTGGTGCCTCTC
CCAGAAGTTGATACAACTTTGGATGTTCAGAAGCCTGTCAGTACTCGCCC
GAGGCGTCCCAGCCGAACCAATCAGCCTGAGCCTTCCGCTGATGAGCAAA
AGAAGAAGAGAAGACGCCTCCGGCGAGTGTCCAGTTTTGATGGGGATGCT
GGTACTTCAGTTCCTGCTGCTGCAGAAAGGGTTGCAGCTGGACTTACTGA
TGCTGACCCCAATGGATGTACTCAGATAGCTATTGATCCCAATGGGGGTG
CTCCATCTGTCGCTGATCCCAATGGGGGTGCTGCATGTGCTGTTACTGTG
GAAGATGAGGAGGAAGAAAATGAAGTTCCTTTGACTCGGAAGAACAGTCG
GCTGTTTATCACCAGTGGTGAAAGTAGTGGAGTTCCTTCTCCTGCCTTAT
CTGCCCTTATTGGTCTGCAGGAACTGTCCTTGGCCAATTTTGATCAAACT
CTTGAAGATATGGTCCCAGAGGACTTATTATCAGAGCCAGTGGATGATGA
TGCAGCAGAGGTTTGCGCCACCATGCCTGATGCTGGGTTGAGATCATCCC
GTGCCTCGTCGACCTTAGAGCGTGATCCCGAGGGTCGGGAGACTGACTTG
GATCGTTCTGTTCCCATGGAAGTAGTTGAGGGCCCTTCAACCTTAGAGGT
GGTTATTGCCGAGAGCTTGGACCCCAAGGATGATGCTGACATATGCCCAG
CCCCCGAGGGTGTCACCAGGGGTGACTTAGCTCGGGCGAAGAATGTAAGC
CACTGCCCAGCCCCCGAGGGTGCTGCCGGGGATGATCCGGCTCAAGTGGG
CAATGCCAACTATGACCCAGCCCCCGAGGGTGTCCAAGCAGGGTCTCCTT
CATGTACTTCTATGGACGTTCTCGTAGGGTCTCCTCCACACTCTGGCTGC
ATGGTGGTAGCCCAGACTTTGGGTCAGGAGGTCGCTTTAGAGGGCAGCGT
CCCTGCCAACCGAGTGCTGGGTTCTGTTGAAGGCGCTGAGCTGATTTCTG
CTGGTTCATTGCAAGCTGCTCCGGGTGGTGACCTTACATCTGCTTATCAA
CTGATTTCTCCTGACTTGGGAATACCTTCGTTCTTTTCCAACCTCCAGGT
ACTGTCATGTATTTTAGCTTGATTTTCACGTTGTATGAATTTCTGTCATT
ATACTCACTTGTTCTCCTTATCAGGCTTTGGTGGATGGGATGGCTAGCCA
ACTGAGATTGCATGGTGCTTCCGTTCCAGAAGTGGCCTCGTCCCTTGCAT
GCTGGAGTCCAGTGTCCCTTCAGCGTCGTGTATCCGAGTTGGAGACAACC
AACGCTGGTTAGTGCTCTTTTCCTTCTCTTTGCCTTTGCTGTGGACTGTT
TTACCTTCTGAACTCGTTTTGTTTGATTACCTCTCGCTAGGAATGACTCG
GCAAATTGCAACTCTTGAGGAAAAACACTCCCGAGATCAGGCTGAAATGG
CTCGACGGTGCGCTGACTTCGAGGAGAAGTATTTTCAGAGCCAAACTGAG
TTGAATCAGGTCTCTGCTGCCTTGGATGACGCCAATGCTTTGAGTTCTTC
CTTCCATGCTCGGCTCGACTCTGAAAAGGTGACTTACAAAGCTGTGCCTT
GCCTTGCTGTGTTCCTATTGCTTGTTTGGTTTCTGAAGGGGTTGACTTTT
GTTTGTAGGAAGAAAAGCGTATCCTTGCTGCTTCTCGCGACAATCTTGAC
AGATTGTATCGTGATTCCAGTAACTCGCTAACCATCTTGGAGAGGAGTCA
TCGCTTCACAATGGAGGAGTTGGACAATCAGCGTTGCAGGCTGCAGGAAT
CTACAGATGAGGTGACTCGCCTCAAGCAGTTGATATCAGCAAAGGATGCC
ACTATCAAAGAACTCCGAGCTTCCAAGAAATCCATTGCCCAGGAGTTAGA
GACCGCTCGACTGGCTGCTAAAGTTGCTGAGGAGACTGCTGTTACTCTCA
AAGCCCAGCGCGACAAAGCCATGGACAAGGCTGTTCGAGCAGGACGAATC
TTGATGAGGAGACCCGGCGTGGTTGTTCCTGAGGACATAAGGGCTGACGT
GATCGCTGCCCCTGATTCCTCGAGTCGCCCTTCTTCGTCGGTCGCTCCTG
AGAAAGACATTGCCAAATAGAAAACATTTTGCGTGCTTTGAGTGCGCAGT
TAGTACGATCGAGTTAGAGGACCTCAGTTTAGTATTCGGATGATATAACT
ACTCTCTTATTGTATCAGAATTCAGTAGTTCGTAATTTTGCAGTAATAAA
CGACGCACGATGATTACGAGATTTGTTTGCGGGATATAGAAGTCATCCCC
TTAATCGCATGGGCGTGAGCACGTTGCACCGGCTTTTAGTCGCCGTTGAC
TTTAGCCGATTGCTCTTGTTAGTAGGGCATAGTGGTCACCCCGAGTTAAG
TAAGCATGAGCATGTTGCACCGCCTTAAGTCGTCGCCGACTTAAGTCGAT
TGCTCCGTTAGCAGGGCATAGTGGTCACCCCGAGTTAAGTAAGCGTGAGC
ATGTTGCACCGCCTTAAGTCGTCGCTGACTTAAGTCGATTGCTCCGTTAG
CAGGGCATAGTGGTCACCCCGAGTTAAGTAAGCGTGAGCATGTTGCACGT
GTCCTCCTGTCGTCGGGGACGATGTCTGTCCCGGGGAGGGGAGTTGTGAT
TGTGGTTCCTCGACCGTCCCCGGGTGGTACCACCAGTTGAAGCTGTAGCC
GACTCAGTCCTGGTGGCCTGGCTCTGAGTCGGGACGCCATGATCCCTGTC
ATACTCCTCCCGACGGCGAATCTCGTTCTCATGCCGTCGTTCGCGCGAAG
CGTTGATGGAGCTTCGCGCGTCCCGGCGGCTGTTGATGGCGTGTCGTAGA
TCGTTCGGCGGATGAGCAAGCGGTAGAAGATGGTTGGCTGCTTGGGTGAA
CAAGCGTCGGTAGCCCTCAGCGTCGGGAGTCCGAGGAAGCCCATCCGCTA
TCCGAGCTAGTACCCCTCCGACTTCGCTCGGCGTGTTCATAGCTCGGGCG
AAGTCGGGATTCAGGTTGCGTCCGAAGAGTGGATTCTCTCGGCGTTGCCT
TGCATCTTGCTCGGCTTGTTCCTGAGCTCGCCGGCGATCACGTCGTCGAG
AGTTCCTTCGTTCTCTGAAGACGCGTTCTTCCGGAGTTTCTCCTATCTCT
GAGACCTCGTCTCGCGAGACAGGCTGCTCCGGATCTCGCTCTCCGGCCGC
GTGATGTCGTCGAACGTTCCTGCGCCGGTTCCTCCGTCGGCGGGATTCTC
GTTGAGGTGGTTCTTCTCTGGGTGCGGTTGGTTCGTCGTCGGAGACGTCG
GGCGACTCCACCCTCCCGATGAAGAGGACGTCGGGGTAGAATGGTGTTGC
TGTCGTGGCGACTTTCTTTCTGTTCTCCTTTGAGGCCGGAGGAACAGAAA
GAACGACTTGTTTCTTCCCAGTCTTCTTCCTAGCGATCTGCGT
>ltr-1_family-27#LTR/Unknown [ Type=INT, Final Multiple Alignment Size = 1 ]
TGTTGGAACTTGCTACCAGGTGCAAGGGGATCCAACGGGGGTGAGAGTTG
ACGTAAACAGGGTTCTCGCACGAGATGGCAAAAGCTCTGTTAATCTAGCC
TCTCAAGGGCACTGTGCGGGGGTATTTATAGGTATCTGAGCGCCCAGCGT
CCTGTGTTAAGGTCGCATGTGCCCTCAGACATCTAGGTTATCCCCGGAAT
ATTCCCATAAAGCGGGGTTACAGACCGTAATTACAGGGATGCCTTTACAA
ATTAGGCCCGTAACGCGCAGCGGCCACGCAGGGCCTGTTACAATGGGCCG
GATAACACGTGGGCCTCCATGCTGGACGTGGTCGCAATAGTCGCTGCCCT
CGCTCGGAGTGGTTCCGCGGGGGTTTTTGACATG
>ltr-1_family-261#LTR/Gypsy [ Type=INT, Final Multiple Alignment Size = 1 ]
TATATGGTATTAGACTAGGCACTCACTCGGTGCTGTTCCTCGGCGGCCCA
GATCGGCGGTGATGGAGGCACCCATCGCTACAACACGCAAGGTGCTCAAG
GAAATGCATCTCATGGAGGCGCGACTAACGGAGCAGATCGCGGGGTGCTG
CGATGGCATCGAGCAGCGCGTGGAGCAGCGATGCGATGAAATCTACCAAC
ACTTCACGCATCGCTATGACACCATACATCAGCAAGTCGATGTCGCGGCT
CTACGCGACGAGGAAAGGATTCTAGCACTGGAACTACTGAAGACTGACAT
CAACACCTGGAAACCCGATCTCACGAAAAATGTGGATGATCTCTCCCTGG
AGATGGCGAGGGTGGGCAAATTTCTGGAACATGAGTTTCGCCCCACCGCC
TACGATCAACCGGGCATTTTTGGTCCGTACGAGTTGGCGTCCGTGCGCCC
AGCTGCCAGTCTCCACCACGCTGACGGGCCATTCGGCCGCTGCGTCGAAT
TTCACCACCGGGATCATGAGTCGGGGCCACGTGGCGCTCCGACTCATATC
CCGGTCAAGGGTACATTCTCTACGCACCCGTCTTGCTTCTCTGGTTTCAT
GGCTGAGCAATATTATCCACATGAGTTGCCTAGGGAGTTACAACGTCCTT
CAATGGGTCGTTTACCTCAACTTACTTTCCCTAGATTCGATGGTTCTCAA
CCACAATCATGGAAGTCAAAATGTGAAAAATACTTTGAGATGTATGAGAC
TGAGTATTGTATGTGGGTGAAAGTAGCGACCATGCATTTTGAGGGTCGGG
CTGCTCGCTGGCTACAGGCAGTAGAACGTAGCTTGGGACAAGTGTCTTGG
GAGGAATTTTGTAACCTTGTTCATGAGCGTTTTGGGTGCGAACAACACGA
ATCTCTCATTCGTCAATTATTTCACATTAAACAGTTAGGGTCAGTATCTG
ATTATGTCGAGCAGTTCGGTTCCTTGGTAGATGAATTGGCTGCATATGAG
TCTAGGACAGACCCTTTGTATTACACAATGCGTTTTGTTGATGGGCTAAA
ACATGAGATTAAGACTGTTGTTATGGTGCAACGTCCTCCAAACCTCGATA
CTGCCTGCGCTCTTGCTCTTGTACAGGAAGAAGCACTAGACTCCACTCGG
TGTCGGCGTGGTGAGCCTATTTCCAACCGGATGGCTTGGCCTGACGCGAT
GTCCTCGGCGGATGGTGGACGCCTTGAAGGGACAACCGTGGTGACTGACA
AACTGCCTATGGACAGCTGTGTCATACAGGAACCCGCTGAGCAACTGATG
ATGGCAATATCCAGGACAACATGGAAGGGTGACCAAGTTGCTACCACCTT
ACGGTTACACGAACAGATTCAACAACAGGAATTGTTAGTGTTGGTGGACT
CGGGATCGTCCCATACTTTTCTCAGTGACAGACTTCAACCATTGTTAATG
GGTGTTCAGCCGTTAGCCAAACCCATTACTGTACAAGTTGCCAATGGTCA
AGCTATTGTGGGTCACTATCATCTGCCGCTAGCCGAGTGGAGCATGGCCG
GACTGCATTTTAAAGCTGATGTCAAATTGCTTCCGTTATCAGCATTTGAC
TTGGTGGTTGGAATGGATTGGCTGCAGCGTTATAGCCCGATGAAAGTAGA
TTGGAATAACAAATGGTTGCTCATCCCGTATCAAGGTACCATGGTTTATC
TTCTAGGTATTTAGTCCACCATTCCCATTGGCACTATTATTGAATTGAAG
CTCATGTCGGATCTGACACAGTCTGCCCTCATTTCAATACTTGATGCTTC
AGAGGTGGATCCACGTGTGCAACAAGTATTGGACCAATTCCCTGAGGTTT
TTGCTGACCCAACCGGTTTACCTCCCAGTCTGCCATTTGATCATAATATA
CCACTGATTCTGGGTGCACATCCATTTAACATCCGAGCTTATCGTTATCC
CCCAGCTTTAAAGGATGAAATTGAGCAGCAAGTAAAAGAGATGCTAGCTC
AAGGAGTCATACAAAAGAGTCACATTCCTTTTGCATCTCTGGTTCTACTT
GTTAAGAAGAAAGATCATACGTGATGATTCTGTGTTGATTACAGATATTT
GAATGCCATGCCGGTGAAAAGCAAATATCCAGTTCCTGTTTTTGACCAGC
TAATGGATGAGTTGGTTTCAGCCTAGTGGTTTAGTAAACTAGATTTAAAA
GGAGGCTACCACCAAATCAGGCTGTCGCCAGGGGAGGAACCGAAGACTGC
GTTTCAAACACACTTGGGACATTTTGAATTCAGAGTTATGACTTTTGGAT
TGACTGGAGCACCTAATACATTTCTTAGTGCCATGAATGACACTTTGGCC
CATGTTCTTAGGCGTTGTGCATTAATTTTTTCGATGACATCCTGGTTTAT
AGCCCTACCCATGAAGCCCATTTGCAACATCTATCCACTGTGCTAAAGTT
ACTACAGCAGGACCAATGGAAAGTGAAATTATCAAAATGTGCTTTCGCTC
AAACGAGTGTATCCTATTTGGGTCATATTATTAGTGGCCAAGGAGTTGTT
ATGGATCTGACCAAGGTGGAAGTTATTCAGTAGTGGCCGACACCGGCCAA
TACCAAAGAGTTAAGGAGTTTTCTTGGCCTGGCCGGATTTTATCAGAAAT
TTGTCCAACACTATGGAATCATCAGTAAACCTTTGACGGAGCTATTGAAG
AAGCACTCTCTGTTTGCATGGACAACTGATCACCAAACAATATTTGACAC
CTTGAAGAATGCTCTGATCACAGCCCCGGTTCTGGCACTTCCAGATTTTA
CACTCCCTTTCTGCATCTATACTGACGCCTGTCAGACGGAGGTGGGTGTA
GTTCTTATGCAACAAGGACACCCTCTTGCTTTCCTGAGCAAGGCGCTTGG
ACCCAAGAATCAGGGGCTTTCATCATACAAGAAGGAATATATGGCTATCA
TCATGGCGGTGGCTCAATGGAGATCATATCTACAGTTGGCAGAGTTTCAT
ATCTATACCGATCATCAAAGCTTAGCACAATTGAATGAGCAGAGACTCCA
CGCGATATGGCAGCAGAAAGTGTATGCTAAGTTAGCTGGTTTGTAGTACA
AAATTATTTACAAACGTGGTTGTGATAACGGAGCTGCTGATGGGTTGTCC
CATTTTCCCCATCAGCCGACACACTTGCTGCATCTGTCCTAGTGCAAGCC
TACATGGGTACAAGAAATTATTCAGGGTTACCAGCAGGATCCACAGGCTC
AAGAGCTGTTAACTCAATTGGTTGTTAGTGCGGAGAACAAACACCTATCG
TATACCCTACGGGATGGACTTATATGCCATAAGGGGCGTCTCTAGTTAGG
CAATAACATACCGCTGCAACTCAAAGTAATTACAGCGCTACATGACTCTG
CTTTAGGGGGACATTCGGGAGTACCGGTTACTTATAGAAGAGTAAAGCAA
TTATTTGTTTAGAAAGGAATGAAGCGCTCAGTTCATCAGTTTGTGCAGTC
TTGTGATGTGTGCTAACATGCCAAACCAGATCGCACCAAATACCCAGGGC
TCTTATCTCCCCTTCCAGTTCCACCTCATGCATGGCACTCAATTTCTATG
GATTTTATAGAGGGACTACCAAAGTCAGGGGCTGTGGATTGCATACTAGT
GGTGGTCGACCGGTTCTCTAAGTATAGTCATTTTTTGGCTTTAGCTCATC
CTTTCACTGCGGCCAAAGTAGCACAAATATTTCTTGACAATGTTTACAAA
TTGCATGGCATGCCAGATAACATTGTGCCTGACCGTGATCGGATCTTCAC
AAGCAATTTATGGCAGCAGTTGTTTCAGTTGACAGGCACCCATTTGTGCA
TGAGCTCAGTGTATCACCCTCAATCTGACGGCCAGACAGAACGTGTTAAC
CAATGCATAGAGACTTACTTGCACTGTTTCGTTCATGCCTGTCCGCGTAA
GTGGTCCCATTGGCTTTCAGTCGCTGAATTTTGGTACAATACTAATTATC
ACTCCTCTGTTGATTGTTCACCATTTGAAGTATTATATGGTCATGCCCCC
AAGTATTTCAGAGTCGATTCAGCAGCAACAATGGAGGTGTCCGACTTGCA
GCAGTGGTTACAAAATAGAGAAATCGTCTCCAGATTAATTCAACAACATT
TGCTCCATGCTCAGTCTAGGATGAAGAATCAGGCAGATCAACAACGGACT
GAGCGGGTGTTCCAAGTGGGCGATCAAGTGTTCCTTAAGCTCCGTATGTC
CAATCGTCAGTTGCAGCGCGGTCCAATAACAAGTTGGCATTTAAGTTTTT
TGGCCCCTACACGATCTTACAGTGGATTGGAGCAGTGGCATACAAGCATC
AGTTGCCAACATCGTCCAGTATACACCTGATTTTTCATGTCTCCCAACTC
AAGTCTGTTGTGGGTCAAAAGCATACTGTTGTACCATCTTTACCTACTGA
TATTGATGGTTTGCAAGTACATGTCCAGGTGTTAGCTCGACGGTTGATTC
AATGTGGAGGTGCCCTGGTGCCCCAGGTGAAAGTGGCCTGGTCTGGCTGG
GACCACAGCTTGGTGACCTGGGACAAGCCGGCTTGGGGACAAGCCGTGTC
TAAAGAGGTGGGGAT
>ltr-1_family-262#LTR/Copia [ Type=INT, Final Multiple Alignment Size = 1 ]
TGGTATACGGAGCTAGGGTTTGTGTCCGTCGCCGTCGCCGCCGGAGTTCG
AGCCTGCGCACATGAGGGCGTAGCGACCGGCTGTGTGCAGCGCGCCGGCG
ACTCCGCCGTCCTCGACCGCCCTCCAAGCGACGCGGGCGCGGCCCTCTAA
GCAGCGGCGCGGACGGTGCGCGGGCTTGGCCCCCGGCGGCCCGGCGCGGC
ACGGGCGCGGCTCCCCAGCGCGCGCGGCTTAGGCACGGCGACTCGGGCGC
GGCCGGTGAGACCCCCGGCGGCGCGTCCTAGCAGTGACCTCTCCGGCAGG
AACTCTGCTGCGGCGGGCTCCATCTGCTGCAGCCATCGCGCCGCCTCGCA
CCTTCGCGCGCGTCCTTCTTCGCGGCTGCTCCTGCAGAACGGTGACGACG
ACGGGGACGAGGAGTTGGAGGAGCACGGGATCACGACAACACCCTGTGTG
GAACCTGCGGGACCAGCTACAGCAAGGACCCGTTCCGGATCTGCTGCGAT
AACTGCGAGAAGTGGTACCACGGGAAGTGCAGTCAAGAGCAGAGTCCAGA
CCAAAGGCTAAGTTTCCCAAAGACGAAGAAGAGTGCTGATGGGATATGTA
GATTGAGGGGTTTTGGAGGATCGGATTGGAAGCCGGCTGCCTGTGCTATT
TGATTCTGTGATTGTGTGAAGATGAGTGCAGAAGAGGTGGGTGCAAAGAG
AGGAGAAGAAGAAGCTGCAACGAAGCTGATTACAAAGAGTGAGATGATGA
GTGAGATGAGAAGCATGATCCAAGAGCTCATGGGACTTGGGTTGATTGGT
GCCAAGGCCAATACAGGCCCGTCTGAGCTGAAATTGGAACTTGTGCCTAA
TGATGTGAAGTTAGAAGGCAGCAAGAATTACTTGAGTTGGTCTAGAAGAG
TACGTGTGCTTCTGGGAGGCAAAGAAGTGGAGCATTATTTGGAGGAGACA
TGTGTTGAGCCGGTTGATAAGCTTAGCACAGAATGGAGAATCTGGCATGC
AACAAACTCTGTGATAGTGGCATGGTTGTTGGCATCCATGTCCTCCACTG
TCAGCATGAGGGTAGAAGCTATGTGCACCGCATCCCAGATATGGAAGACC
TTGAGTAACATATACTCTCGAAAGGGAAATGTGATGATGATGATGGAAAT
CCAGAGCAAGGCAGATGCCGTGAAACAGATGGGGAGACCAGTGGAACAAT
ATGCTAGTGAGCTTCAGTACTTGTGGGGGGAACTCGATCACTATGCTCCC
CTCCAAATGATTTGTCCACAGGATGCACAGAGTGTTCATAAGTGGGTAAA
TGACAGAAGAGTGACCCACTTCTTGAAGAATCTGGATCCTGAGTTTGAGA
GCAGGAGAGCTGCCTTTTGTCACCAGGAGAGTCTTCCAACCATGGATGAG
GTTGTGTCAGCCATGATTGATGAAGAGAGCAGACGTCGAGTGATGGGAAA
TGATGATCATGTGAAGTCGGCCTATGTTACAATTGAAGATAGAGAATGCT
ATAATTGTGGGGAAAAGGGACACCTCAGTTACAATTGTCCCAATCCTAAG
GGAAATGGTGGCCGAGGAGGATCTCGTGGGGGTCGAGGTGGTACTCGTGG
GAGCTATGGTCGAGGCCATGGTGGTCGTGGTGGAGGTCGAGGTAGAGGTC
GTGGTGGCTCTAAGGCCAACATAGCTACCACTGAAGAGAGTCCCTCTGTT
ACTTTGACTGGGGAACAAGTTAAGCAGTGGGAACAATGGCAGAAGGGCAA
GTCTTCTGAGTGCCTCACTTCACCTAATGGACAAGCCGCCAACTCCTTCG
GTAACTTTGCCAACTACGCCCACATGGGCGAAGGTACTCAGACACAAGTT
TTTTCATCCTCATGTAGGCATCCCATAAATTGGGTCATAGATTCAGGAGC
ATCAAAGCATGTGACTGGCATGTCCACTTTTTTCAAAACATACATTCCTT
ACACACATTCTGAGTCTGTTCAAATTGCTGATGGTACATCTCAACAAATC
CATGGTGTAGGGTCTATCGAGTGTACACCATCTCTTAACTTATCTTCAGT
CCTGCATGTTCCATCTTTTCCAGTCAATCTCCTTTCTGTAAGTTCAATCA
TTGACCAATTCAAGTGCACAGTAACATTTGATGAAACCTCTTGTGTCTTT
CAGGAGAGGAGGACTGGGAAAAGGATTGGGACTGGAGTCAGGCATAATGG
GTTGTGGTTCATCAGTCATGAGGAGTCAGCATTGAAAGCAACTGTTGAAG
TGGATGTGAAGGAGATTTTGCTACATCATCGTCGGTTAGGACATATATCT
TTTGAGAGCTTAAGTAGGTTGCACCCCAGGATGTTTAAGGGAGTGGACAA
AAGTCAGCTTGTATGTGATGCATGTGAACTTGGCAAGCATACTAGATCTA
TCTATCCTAGTATTGGTCTACGCAATTGTGAACCATTTATTCTAATATAC
TCAAATGTTTGGGGTCCTTGTTCAGTCACTTCTGTGAATGGTGCAAAGTG
GTTCGTTACTTTTATTGACTGTTACACTTGTATGACTTGGATCTATATAC
TTAAGCATAAAAGCGAGGTGTTAAAGTGCTTTCAAGACTTCCATAAATTG
GTGGCAAATCAGTTTAATGCAAAGATTCGGGTTATCAGGACCGATAATGG
AACAGAGTATGTGAACAATGAATTCAGATCATATCTATCATGTCAAGGAA
TTATTCACCAAACAACATGTCCTGGAACTCCACCTCAGAATGGTGTAGCA
GAGCGAAAAAATCGTCATTTGTTGGAGGTAGCAAGATCTCTCTTGTTTCA
AATGAATGTGCCTAAATATTTGTGGAATGATGCAGTAATGACAGCCACAT
ATCTCATCAACCGAATGCCCTCAAGAATACTTGACATGAAATCACCTATG
GAGCTTTTGTTGGGAAAGAATGACTTTCGAGTTCCACCCAAAGTCTTTGG
CTGCGTTTGCTTTGTAAAAGATCATCGACCTACGGTGAGCAAGTTGGATC
CTCAAGCAGTCAAGTGCATTTTTGTGGGTTATGCGTCTACTCAGAAAGGA
TACAAGTGTTGGGATCCTATTGGTAGGAGATTGTTTGTGAGTATGGATGT
GACATTTCGAGAAGAAGAACCATACTACAGAAAGAAGGTTGATTTAGATC
ACATCCTCGAACATTTCTCTTCGGTTCATGGAAGGGATCGTAGAGAGGGA
GAAGATGATAGTGCCCAGGATGATTGTGGTCAAGGTAGTAGGGCTTCAAG
AGGGGTAATTGTTGGAGGTATGATTCCACCAGCAATGGAGGAAGAGATAA
CTACAGAGATATTGAGTAGTGGTGAAAGAAGTAGTGATGATCACAAGGAG
ACAAAGGACGATGAAGTTGTGATTGTTGGGTCAATCCCATGCTCTGCTGG
AGGAAGAGTGAATGATAAACAGGGGGAGCAAGAGCAACCGATAGTGTACT
ATCGAAAGCGGACTAAGAAGCAGGGGGGCAACCACGACCTGAACAAGTTG
AAGCTCCAGTCCCATCTCCAGTCCTAGACTCCTCTCCAGTCTCAACTGGT
AATGTTTCTCCTCCTGATGAACATGTAAACTTACCCCTTGCACAAAGAAG
AGAACCTAGAATAAATGCTGGAAAACCCCTTCTCGTTATTGTTATGAACA
TGACATTGCTAAGTATGTCTCATACTCTAGTGTTTCTTTAGCATATGGAG
CCTTCATTGCATCTTTACAAAATGTGTCTATCCCGAAGGATTGGAGGTGT
GCTAAACATGATCCAAAGTGGAAGGATGCCATGAAAGAAGAGTTGTTTGC
TCTTCAAAAGAACAAGACATGGGAACTTGTTCATCTTCCAGAAGGAAAGA
AAGCAGTGGGATGCAAGTGGGTCTTCACGGTAAAGCAGACTCCTGAAGGA
AAGGTTGACAGGTACAAAGCAAGACTGGTGGCAAAGGGATATAGTCAGAC
ATATGGGATTGACTATGATGAGACCTTTGCCCCTGTGGCCAAAATGGGCA
CAGTGAGGACCTTAATCTCATGTGCAGCCAATTTTGGTTGGCCACTTCAT
CAGCTGGATGTGAAGAATGCTTTCCTTCATGGTGACCTACAGGAAGAGGT
CTATATGGAGATTCCCCCTGGGTTTGCAAATGAACAGACTGTTGGGAAAG
TGTGCAGACTTAAGAAGTCACTCTATGGCCTGAAGCAGTCACCACGTGCA
TGGTTTGACAGATTCAGGCGGGCGGTATGTGATATGGGCTATTATCAGTG
CAATGGAGATCACACGGTCTTCTACAAACATCAGGGTCCTTATATCACCA
TCCTGGCTGTTTATGTTGATGACATAGTGATCACTGGAGATGATGTGGAG
GAGATTAAGAAATTGAAGAAAAAGCTAAGTAGAGTCTTTGAGGTAAAGGA
TCTAGGACCACTTCGTTACTTTCTTGGGATTGAGATCGCTAGATCATCTA
GAGGAATCATCCTCTCTCAAAGAAAGTATGTTCTTGATCTGTTGACAGAG
ACATGAATGCTTGGGTGTCGTCCAAGTGGCTCACCCATTGATAAGAATCA
CCAAACTTGTGCCGAGTCAGGTGACCCGGTGAATCGAGAAAGATATCAGA
GAATAGTGGGTCGGTTGATATATCTTTGTCATACAAGACCGGATATTGCT
TATGCAGTGAGTGTGGTGAGTAGGTATATGCATGATCCTAGAACAAGACA
TATGGAGTTGGTCAATCAAATCATGAGGTACCTGAAGGGAACCCCTGGCA
AAGGGTTGTGGTTTAGATCAAATCAACATCTGAATCTGGAGGGCTATTGT
GACGCTGATTGGGCAAGCAGTAGAGACGATCGGAGACCCACATCTAGATA
TTGTGTGTTTGTGGGAGGTAACCTTGTTTCGTGGAGAAGCAAGAAACAAG
CTGTGGTTTCTCGGTCTACTGCTGAGGCCGAACATAGAGCAATGGCTTTA
GCTATATGTGAGATGATGTGGTTGAAAGGTCTTCTAAAAGAGCTTCGGGT
GTTGAAAGATGAGACAATGTTACTTCATTGTGATAATGTTGCTGCGCTCA
ATATAGCAAATAATCCAGTCCAGTTTGACCGTATGAAACATGTGGAGATT
TATAGATTCTTCATCAAGGAAAAGATTGACAGCGGGGCTTTGAAGTTGAA
ATATGTCAAGTCTCGTAATCAGTTAGCTGATAGTCTCACAAAGGGTCTAG
GTCCTAAGGATAGTGAATTGGCATGTAACAAGATGGGAATGTTGAATATA
TTTAGCCCATCTTGAGGGGGAG
>ltr-1_family-263#LTR/Copia [ Type=INT, Final Multiple Alignment Size = 1 ]
TGGTATCAAAGAGCCAATTAGATCCGGCTTATTAGCCGCTGATCCCGGTT
CCTAGTTGGGAGACCGCCGCGGTTCCGTCGTCGCGGTTCGTCGGCCGCCC
TCGCGGTTCCTCGCGCGTCTCGTCGTCCTCGCGGTTCGTCAGCCGCCGTC
GCGGTTCATCGGCAGCCGTCGCGTTTCCTCGTCAGGTTTTTTTTTTCGTC
GGCCGCCGTCTTCTCTGCGCCGCTGTCTTCTCTGCGCCAAGCACCTCGGC
CGCGCCCTACCCTGCTGGATCCGCGCCCCTGCAGCCACGCCCTGCTGGAG
CCGCGCCCCTGCAGCCGCTCCCCTGCAGCTGCGCCCTGCTGGAGCCGCGC
CCCTGCAGCCGCGCCCTGCTGCAGCCGTGCACTGCAGATCTCGCGCCCCT
GCAGCCTTCCCTGCAGCCGCTGGATCCTGCGCTCCGGCCATCGTCCAGAC
TGTCCAGCCCTCTGCTCCTGTCCGCATCAAGCTGAGGTCCAGCCCTCTGC
TCCTGTCTGCATCAAGCTCCTCCTCTGGTCCGTTTTGATTGGAACAACAT
TCAGTGCTAGTATACCATGTCGCACACTACTGCAATTATTATCAATATCA
CTTTGGACGGTCAAAATTACCGTGAATGGTCCTTCTGTGTAGAAACTGCT
TTGCGAGGTCATGGCCTTGCTTTTCATTTGATCGATGATCCACCTTTGCT
CACTGCAAATAACAGTAATGCTTCTGAAATCAAGACTTGGACAATTAACG
ATGGAAAAGTGATGGCTGCTATTGTTAACAGTGTCAAGCCATCCATGATT
ATGAGTCTTTCTTCATTCAAGACTGCAAAAGCTATGTGGTTTTATTTACA
GAAGCGTTATGTTCAAGATAGTGGTGCTCTTCTTCATACTCTTATGCAGA
AAATACATTTAATAGAGCAGCATGATTTGTCCATTGATGAGTATTATTCA
GCTTTTGATCGTCTGATGGGTCCTTTGATGTCTATGGTTCCTTCATGCAC
CGCTGATGAGTGCACTGCCCATAAGTTCATTGAAAAATTCTTCACATACA
GATTTGTTATGGGTCTCAGGACAGATTTTGAGGCTATTCGTACCAGGCTG
CTTCATGGATCTGCAAGTCTGACCATGACAGAGGCCTTATCTGATTTGCT
TGCTGAGGAGACTCGCCTCTCATCTATGTCTATACCCCATACTCCTGTGT
CACATAATGTGTTAGCAGCTTCTCACAAGTATGGTGGAAAAGGTGGTTAC
TTTGAGCCTTGCAAGCATTGCAACAAGACTACACATCGGTCTGATCAATG
TTTTCTTAAGTATCCAGAGAAGTTAGCTGAGTTTCGTTCTCGCCGTACTA
ATCAAGGGCGTGGGCCATCCAAGGGTTCAGTGTCAGTTGCTGCTCTCTCT
GGCAATGCTTCTTCGTCCACATGGGTACTTGATTCTGGTGCCTCATTTCA
TGTAACTTCAGATCAGTCTCAGCTGGATACTTGTGCAACAGTCACTAATG
GGTCTTCTGTTCAAACGGCTGATGGTACTTCCTGCTCTGTTACTCACAAG
GGCTCCCTCTGTACCTCCCAGTTTTCTATACCTGATATTTCTTTTGTACC
TGAGCTCTCTATGAATTTACTTTCTGTTGGTCAGATTACAGACCACAATT
GTTTTGTTGGTTTTGACAGCTCATCTTGTTTTGTTCAGGATCGTCGAAGC
GGGACTGTGATTGGGACTGGCCATCGCCGTAGAGACTCTTCCAGACTCTA
TACTCTGGACTCTTTACGTCTACCTCCTGCCTACACTGCCAGTGTTTCAT
CCGCCGTGTCCACTTCATCTTTTGCTCAATGGCATCATCGTCTTGGCCAT
TTGTGTGGGTCTAGGTTATCTACTCTAGTTCAAAAAGGATGTTTAGGTCA
TACCAACATTGAGTCAAATTTTCATTGTAAGGGTTGTAAGCTTGGTAAAC
AAATACAACTTCCATACTTATCTAGTGCTTCTTACTCCACTCGCCCCTTT
CAACTTATTCATTCTGATGTATGGGGTCCTGCTCCTTTTCCCACAAAAGG
AGGTCATAAGTACTATGTCATTTTTATAGATGATCATTCCAGATATACTT
GGTCTTTTTTCATGAAACATCGTTCTGAGCTATATTCTATTTATCAGTCT
TTCACACGGATGATACATACTCAATTCTCTAGCTCAATTAAAATTTTTCG
CTCTGACTCTGGTGGTGAATACTTGTCTGATAGGTTTCGTCGGTTCTTGA
CATCCGAGGGTACTCTTGCCCAACTCTCATGTCCTGGAGCTCATGCTCAG
AATGGTGTGGCTGAACGAAAGCATCGCCATATTATAGAAACAGCTCGCAC
CCTTCTTATTGCTTCTTTTGTTCCATCTCACTTCTGGGGTGAAGCTGTGT
CTACTGCTATTTATCTAATCAACAGACAACCATCAACTAAATTAGCCAAC
AAATGCCCGGGTGAGGTACTTTTTGGTACTCCTCCTAGTTACGACCATCT
TCGTGTTTTTGGTTGCACCTGTTATGTTCTCCTAGCACCCCGCGAGCGTA
CCAAATTAACTGCTCAATCTGTTGAGTGTGTCTTTTTAGGATATAGTTCT
GAGCATAAGGGCTATAGATGTTATGATTCTTCAGCTCGCCGCATACGTAT
TTCACGTGATGTGGTATTTGTTGAAAATCGTCCTTTCTTTTACAATTCTT
CCACTTCCTCTTCGTATTCTCCTTTACAGACCACATCTTTATTATCCTTT
CCTTCTAATAATGACAACGTTCTATCCCCACACTTGCCTGATCCCCTTTT
GTCTATATCTCCACCAGAGACATCTTCACCACCAGCTTTGTCAGATCGAC
TACCTATTACTCGTGTCTATACTCGTCGTCCCACTAACCCTCCACCTGTA
CCTGTTCCGTCGCCTCTGGTCAGTCCTGATACTCCTGTTTTTGATGATAC
TAACAATTCTGATGAGTTGCAGGTTGCCCAGAGATATAATTTACGTGATC
GTACTACAATAGCACCTCCAGATCGTTATCGTTATCCATGTTCTGCTGCC
GTAATTGTTGAACCTACTACTTATCAGGAAGCTGCTGGTATTCACGAGTG
GCAACTTGCTATGATTGAGGAGCTTGCTGCACTTGACCGCACCGGTACTT
GGGATATTGTTCCTTTACCGTCACATGCTGTACCGATAACATGCAAATGG
GTCTTCAAAGTCAAGACCAAATCAGATGGTTCTGTTGAGCGATACAAGGC
TCGTCTTGTTGCTAGAGGTTTTCAGCAAAGTCAGGGTCGAGATTATGATG
AGACTTTTGCTCCTGTTGCCCACATGACTACAGTTCGTACTATGATTGCC
GTAGCCGCTACTCGTTCTTGGAAAATTCACCAGATGGATGTTAAGAATGC
TTTTCTCCATGGTAATTTAAATGAAGAAGTTTATATGAAGCCACCTCCAG
GTGTTGAGGTTCCCTCTGGTTCTGTTTGTCGCCTTCGGCGTGCCTTATAT
GGTCTCAAACAAGCTCCCCGTGCTTGGTTTGAGCGTTTTGCTTCTGCTAT
TATGGCTGCTGGTTTCTCACCTAGTAATCATGATCCTGCTCTTTTTGTTC
ATCAATCCACACAAGGACGTACTTTACTTCTACTCTATGTCGATGATATG
TTGATTACGGGTGACAATGAGGAACACATTTCCTCTGTAAAAAAGCAACT
TGGAAAATTGTTCATGATGACTGATTTAGGTCCCCTAAGCTATTTTCTTG
GCATTGAAGTAGTGCACTCCACCAAAGGTTACTACCTTTCACAACACAAA
TATATTCAAGATCTTCTTGCACGATCTGGTATTACTGATACTCGGACAGC
TGCCACCCCTATGGATCTTCACTTACAGCTCCGCTCATCTGAGGGCACAC
CTCTTGCCGATCCTTCTCGGTATCGCCGTATTGTGGGAAGTCTGGTCTAT
CTTACTGTGACGAGACCTGACATAGCTCATGCAGTACATATCTTGAGTCA
GTTTGTGAGTACTCCAACTTCGGTGCATTATGGACATTTGCTTCGTGTCC
TACGCTACTTACGAGGAACATCCACTAGGTGTCTTTTTTATGCTCAAAGC
AGTCCGCTTCAGCTTTATGCTTATTCTGATGCAACATGGGCCAGTGATGT
GAATGATCGATGCTCTGTCACGGGCTATTGCATTTTTCTTGGTTCCTCTC
TTATTGCATGGAAATCTAAGAAACAAGTTGCTGTTTCTCGTTCCAGTAAT
GAAGCAGAACTTCGTGCAATTGCCACCACTACTGCAGAAATTGTCTGGCT
TCGTTGGTTACTGGCTGATTTTGGTGTTGTGTGTGATGGCTCTACACCTC
TTCTGTGTGATAATACTGGTGCTATACAGATTGCTAATGATCCGGTGAAA
CATGACCTTCAAAAGCACATTGGTGTAGATGCCTTCTTTACTCGATCTCA
TTGCCGTCAAAAGACAATTACTCTACAATATGTACCTTCAGATTTGCAAG
TGGCAGATTTCTTCACTAAAGCTCAAACTCGGGAGCATCATCGACTACAT
TTACTCAAACTCAATGTCTCTGATCCGCCTTGAGTTTGAGGGGGGG
>ltr-1_family-264#LTR/Gypsy [ Type=INT, Final Multiple Alignment Size = 1 ]
GCTTAAATACCACCGAAATAGAAGGTGAAGAAGCTCCAAAGTTGTTCCTA
AGGGGATGTAGAGCTTAAAGACTCCAAAGTCGTTCCTAAGGGGATGCAGA
GTCTTGTGTGTTCCAGCGTGGGCATGTATGTGTGTGTGTGTTCGACATCA
CCATCATATTGCATCATATCATCGCATCATTCCACATAACATTACATCGT
ACATCATGTCGCATCAACGGTAGAAAGATTGGATACGAAGCACATCCTCG
GCAATAAAAATGTGTTGAGGCACGAAGCAGACCTTCGGCAAATACAATTT
TATCACAACAGATTTGTCATAAAAAGGGGCTTCTTCCTTTACAAAGCATG
GAAAGATTGGGTATGAAGCAAGTCTTCGGCAGTAACTTGAACGAAAATGT
GCTGAGGCACAAAGGCAAATTTCAGAAAATACAATTTTATCAGATTTGCC
ATAGAAGGGGCTTCTTTCTTTACGAAGCATTATTACAATAAAGTCTAATC
TTCCTTAAGTATTTTCTCTATGGCTTCGTTCAGCAGCTTGTCAATGACTT
CATCGACGATGGAGTTAGCAACGCTCATTATATCCAGTGCTTCTTTCATG
ACCGGATCGGCTAGGGGGTTTAATGGCTCGAGCAGCGGTGACAATTCAGC
TGTAATAGGCAAACTGTTAGTTCGAAGCCAGAAAATAAACATCGTAGCTA
AAATTCAAAAACAATACCTATACGCCTTTCACGCTCAGCAGCTTCTTCGT
CTCGCCTAGCTTCTTCTCGGGCTTCATGGGTTTCTTTTTTGTTCTTCTTT
ATGATTTCGTTGGCCAATTCCCGGCCACCGTTAACCCAGACATCGGAATA
CAATTTTCCGCCCACCAAAGTAGCTTCGGGCGAAGGGTCTTTCGTATTGT
CTATGGAGAAGGCGACTTTAGTTTGGACCACATCTTTAACGTGGTCACAA
CCAGCCTTCTCCAGAATTGCCTCAATACCTCGAGCACCAGTGAAAGCACA
GATATCCGCGCGATCGCTTAGGATCTCTTCAAAAGCTTCGGCTTCCCCGC
TTATCCAATCAATAACACCTTCGGCGTTGCCTCGAATAAAATTCTTTTCG
GAAGAATAAGCACCTACTTTGGCAAAGCTGTTTTTCAATTTTCTTACGCA
ATCCAAGGACTTCTCGAAGCACCTTTCCTTGGATTCGCGAAGCTCCTCAA
CATTTTTCTCTAGCTTAGCTTTCAACCATTCACTAATTTCTTGACTAGCT
TTTGCAAGTGCAAAATTTTCATTAGCTTCGGCAAGTTTTTTCCGAAGGTC
TTCAATTTCGGCTTAATATACTTCGGATTGACTGTTAAATTTTGCTTCAT
CTTCTTTCACTCTATCCACCAATGAAAGTAGAATTTTATCCTTCTCCAAG
GCTTCATTCCTCAGTGTGATAACTTCTGATCGAAGGTTGCTGAGGGCTAT
CACGCAGCTTTCATTTTCAGCATTCTTTTGCGCCCTCAAAGAATTGCTAA
GAATTAAGCCCTGCAAGAAGATAGAATCAGCACGAGAATATAAGACAAGA
TAATTTATATTTAAGTTCATCGCTTTCGTACCTTCGGACTATTGTATGCA
AGGCTATTCGCAAGGTCATCTTTTGACATAGCGGAGAGACCAGCTTCAAG
CTTCGGAAATCCCATATTTTTGGCCATCTCCCGGCAGACGGATATCTCTT
TGTTGTCCGGGAGACAGTATAGGAAATCATCTTTGTCCGTTCCGTTGAAC
ACTAAGGCCCCCTTCGGGTATTTCAGTTCCCAGGCATAGTGTTTGGCTTC
AAAAATTTCTTTTTTAGACCATCTTTTTCTCGAAGCATGTCGAATAATAA
AGTCAAGACCCTCGGACGATGCTTCGGGAGCAGGAGATTTAGTTTTTTTG
GCCACATCCTTCTCTACAGCCATACTAGTATCTGGAAATTCTTCAGCTCT
CTACTCAGTCGTGGCAGGCTTCGGTTTCAGCACGAGCCGTAATAGCTTCG
GCAACCTTTTTTACAGGAGTAGGAGTCAATGCCCTTGTTGTTTCCATACA
GCGTCTAGGACGCTAGCCATTTTCCTCCTCTTGGGAGTTGAGGCGGGAGC
CTTTGCAACCTTTGGCAATTCTGCTTCTGCCGGTGGGCTCAAGACTTCTG
GCAGCACTATTACTTTTTCTAGCTCTGGCATTTTGGCCATCTCTTCTTTG
GCTTCGGCTGGCTCGGCTATAGGCACCTTCGGCACTTCAGTCGATTCTTC
GGCGCTTCGAACGGCAGGAGCAACTTGTTTCGCTTTGACCGTGGAAGATG
CTTCTTCATTAAATTTTGGCACTGTGGTCGTCTCAATGTATCTCGCCGGT
GCGTCAAAACCTTGATCATTTTGCCCTTCGGCACAACAGAGATGGCTGAA
GCGGTAGTTTTTCTATTTTTCTCTGCTTTCGCAAGGGATAGCAGTAATCA
GGGTATATGAAACCAATCACATCAAAAACTTTGTTCAACCTTTTATTGCC
TCGACCTCCGAAGGCTGAAGTGAAAGCATCATCTTCGGCTCTAGTGTAAG
CCCCGAGCAATTCATCGCTAGTTGCCTCAATACTGCTAAACCATTCATCG
TTTGGCTCATCAAACTCGCCTCTATATCTCAAGGTATACTTTAGATACAC
CAGGCCACCCTGACTAGACCCGGCAGCAGCCTCCTTCGGCATCTCCCACT
CAATCACGAGCGGCCATACTCTGTAAGCGATGTGTTCTTGAACCAGGTCT
CTGGTGCCAATAAAAGTACACACAGTGTTGAAGCTTCTCTGGCATGCCTC
TACATCATTCCCAAGAGCGGTGGCTGGCCTCCTGATGCCGAAGTGAGACC
AGATAGGATGTTGAATAATTCCTCTTATATCTTCCCTCTCAGTTAAATTA
TTCTCAACATAGAACCATTCTTCCATCCAGGCCCCGGGCCACCTTTTTCG
GAATGTTGGGACCGGATAACTTACATCGACACGGGGCACGAATCCGTAAC
AACCAAAATTGTTGTGATATTGCTCCTTGCCACTAGCCTAAGTCTCGTAC
AACAACTCATGCATATTGCAGAAGCATTTTGCGCTTGGCTCCATCCATTG
GCTTCTCACGGCCCAAATAAATACCCCCATCCTAATAATGGTTTCGGGAG
TAATTTGATGCAGGAAAATCTCGAAGGTCTTCAACACCTTAACCACAAAT
TTGCTCAAAGGGAACCGAAGCCCAACCTTCATAAAACTCCTGTAGACAAC
CACCTCATTCTCTTCTGTGGCGGGTGCAGCACTATCTCCTCCAGCTCTCA
CAATTGAAATACCTCGGAAATATTTCCCTTTCATAACATCAATTTGACTC
TGCTTAATGGATGATTTTCCGAAGATGGTATGACTTGGTCGCTAGGGCCG
ATTTTCTGCATCTTCGTCTTCACTTTCCACATCATAGTCATCACTATCTT
CAGAATCTTCAGACATTATTTCATTTGTAATCTTTTCTGTGTTTGTCTTT
TCCATTGCTTCGTAAAACCCAGCTAGGGAAGGGTCCACAATCTTCTTCTC
CTCAGACATCTTCTCTATAGAAGTATAGCAAACACTTGTGCAAATGCCGA
AGCTCACAAAACAAGTGAAATCTGATAGCAAGAAATTTAAAACTTGAGAA
AACAGCAGAAGCAATTGAAATGGCACAGCAGATGCTGTCGCTTTGGGTTT
ATATTTATATGCCTCATGCATTGCAACTTGGCGGGCCCCATTTGTCAATG
ACTTTCGCTATTCTAGCAAAGGGAAGGTGTTTTTTCGGACCTTCGGCTAA
AGGCCTTCGTTCATGTCGCAGTCTAAATTTGTCAGATTCAAGGACAAATT
AATACAGCAAGGGGCTAC
>ltr-1_family-265#LTR/Copia [ Type=INT, Final Multiple Alignment Size = 2 ]
GGTATCAGNCGCCTAGGTCCTGATTCCTGCCCTCCACCCCNGCGCGCCTC
CTCTACGGCGCTGCTTCTCCCCATGGCCGACCTCCAGCCNACCTCTCCGG
CCATCACCGACCCTGACGGCGACGCCTCTGCCGACTCTGAGCGCGCGGCC
CTGGCTGCCCGTGAGGCNGCTTTGGCTCGCGCCGCCGCCGCAGAGCAGGA
CGCCGCCCTCGCCCAGCGCGAGCGCGACGCCGCCGACGCCCGCATCCGCG
CGGCCCTCGCCCGTGCAGCCCACGAGCGCGCGGCGGCGGCCCTCTCTCCC
CCCATCANTGNCNTCACCTCCGACGGCACTGGTGCTGACTCCGTCGCCCA
GCTTTCTGCCGCTCTTCTCCAACACGAAGCGGCTGCNCTTCTCAATCTGC
ACGCTCAAGCCGTCGCCGTGCAGAACATCCGGGCCCTCGTCCCACTCCTC
CTCGACGTCAACTCCACCTTCTACTCTCGGTGGCGTGAGTCCTTCCTCCT
AACCCTCACCAAATTCTCTCTGGATTGCCACGTGCTNTCCGATGCTGTCC
ACCACTCGCCCGACTGGACTCGCATGAACGCCGTTGTTCTGTCTTGGATC
AACGGCTCCATCACCGACAACCTCGCCGACACGATCTCCGAGCGCGGTGC
ATCTGCTCGCGTCCTGTGGCTCGCCATCGAGTCCCAATTTCTTGGGAACC
GCACGACGCGCACCCTNTACGCCGACCAAGCTTTCCGCTCCTTCACTCAG
GGCGACCTCTCCGCNGCTGATTACTGCCGCCGCTACAAAAAGCTTGCCGA
AGATCTTCGCGATCTTGGCGAGCCGGTCTCCGACAAGACCCTTGTCCTCA
ACATCATTCGCGGCCTCAACGAACGCTTTCAAGCGCTCGGCCTTCACCTC
CGTCGCACCTCTCCTCTNCCCACTTTTTTGCAGGTCCGCGATGATCTTAC
TCTNGAGGAGCTCACCATGACCAATGCTGCTCCTGCAGCAGCCCTCGCTG
CTGTTACTACACCACCTGGCGAGAACGGCAGCTCCAAGTCACCTNCACCC
ACCGCTCCCGCTGGGCGCCCTTCACATCAGCGCCCNCCCTCCCACCATTC
CGGGGGCGGTTCCGGTCATGGCTCCTCCTCCGGACAACGNGGCAAGCGAG
GCAAGCGCGGTGGTAGAACCTCCAGCNACAGCAGCAGCGGCATCATTGGC
CCTGCACCNTCCTCCAACTACAACTACTACAACCCTTGGACGGGGGCCAT
CTACATGTGGCCTGGCCAGCGTCCACCTTCGACTCCTCGTCCGCCTGCTG
CCTCGCCCCCACCACCGCATGCCTTCGTCGCCGGCACTCCTGGTCAGTGG
GCNGTCCCCGCTGCAGCATATGGGCCGCCCCCTGCCTACGCCGATCCTTC
TACGCCTGCACCCGTCTGGGATCAACACACCCTCGCTGCCAACTTCCAAA
CTGTCACTCTTCAGCAGCCGCCCCAACAAGAGTGGCACTTTGACACTGGT
GCCTCCAGTCACATGACATCTGACGCTGGTATAATATCTCATCCCCCCTC
TTCCCAGCATCTTCCTACTCATATTGTCGTTGGCAACGGCCATCTNATCC
CTGTTACCTCCACTGGCACCACCCGTCTTCCCTATAACCTTTCCCTTCAC
AATGTTCTAGTTTCCCCCTCNCTCATTAAGGATCTGATTTCTGTCCGTCA
ATTTACCACTGATAATAATTGCTCTGTTGAATTTGATCCTTTTGGCTGCT
CTGTGAAGGATCTNCCCACTCGGCGCGAGATCTTCAGATGTAACAGCTCT
GGTCCACTATACCCCCTGCGGTTCCCGGCCTCTGCTCTTCTTGCATCTAC
CCTATGGCACCAACGACTTGGACATCCCGGTCACGCCGTTTTATCACATT
TAGCGCAGTCATCCGCAATTTCCTGTAATAAAAATACTAGTACTCATCCC
TGTCATGCTTGTCAACTCGGACGACATGTCCGTCTACCATTTCCTACTTC
TTCCTCNCGCGCCACCTGTAATTTTCAGTTAATTCACTGTGACCTCTGGA
CNTCACCCATCACCAGTGTGTCTGGCCACAAATATTACCTTGTTATCTTG
GATGACTGCTCTCACTATTTATGGACNTTTCCTTTACGTCTCAAATCTGA
CACCCTTTCCACCCTAACCAATTTCTTTGCCTACGTTCGTACGCAGTTTG
GTGTCCCTATCCAGAGCATCCAGTGCGACAATGGTCGCGAATTTGACAAC
CTTCAAGCCCGCANTTTTTTCTCCTCCCATGGAGTCCATCTGCGCATGTC
TTGCCCCTACACTTCAGCTCAAAATGGTAAGGCTGAACGTGTCATCCGTT
CCATCAACAATATCATCCGCACCCTCCTCNTTCAATCCAGTGTTCCCCCC
AGTTTTTGGGCTGCGGCTCTTGGGACCGCAACATACCTCCTCAACATNCT
ACCCACCAAAACACTCGCACTCTCTACACCGCACTTTGCTCTCTTCGGCC
ACAACCCATCCTATGANCACCTTCGCGTTTTTGGCTGCAAATGCTACCCC
AACCTTTCTGCCACCACTCCACATAAATTATCCCCTCGCTCAACCCTTTG
TGTCTTCCTTGGCTATTCCCCCCACCACAAAGGTTACCTATGCTTTGATC
GCCANTCCAATCGCACCATTATCTCCCGTCATGTGGTTTTTGATGAAACC
TCGTTTCCCTTTTCTGAGGCTTCCNATCCACCCCCACCAGCGGCCTTCGA
CTTCCTTGACGATTACNCTAACCCGGTTGCAGCTCCTTTTGGACTGTCGC
CCGTGTCTTCTTTTTCAGGTACTCGTATGCCACCACCACCCCCGCCGGTG
GCCCCTTCGCCGGCTGTGCCNCTCGTCTCCTTCAGAGGTGGCATTTCAGC
CACCTGCCGCGCCAGCTGGCCCCGCCCGCCCTCCGCTAGGGCCGGTACCG
CCATATGTCCCGATGCTCCAGTCTCCTGNCCGGATGGCTGGTCTCCCAGG
CGCATCGNCACCAACNATACTGCCGCCTGGGTCNNCTGCCGTGCCCGACG
TCCATAGAACGACAGCTCCTGCTGATCGTTTCTGCGGACGGGTCTACTCT
CGACGCCCGCCCNCTGCTACTGCTCCAGCACCTTCTCCGACGACCGCCAC
TGCACCNCCTATTCCTGCTGGTGCAGTCCCTGTCGNTCCAGTGGTCAACC
ACCACAGGATGACAACCCGTGGCAAGAGTGGTCTTCGGTTCCCCGCTCTT
TTTGAAGCCGCCGCNCTGTCCCCCATTCCGAGGACATATCGNGCAGCNCT
TNCTGATTCNAATTGGCGCTCCGCCATGGAACAGGAATATTCTGCTCTTA
TTGGTAACCACACTTGGGACCTTCTGCCTCGNCCGCCGAATTGCAATGTT
GTGACTGGCAAGTGGGTTTTCAAACACAAGTTCAAAGCTGATGGTTCTCT
TGAGCGCTACAAGGCANGATGGGTTCTTCGGGGTTTCACTCAGCGCCCTG
GTATTGATTTTTCAGAAACTTTCAGTCCAGTGGTCAAGCCAGCTACAGTC
CGGACCGTTCTTTCCCTGGCTCTCTCGCACAGATGGCCGATTCACCAGCT
NGATGTCAACAATGCTTTTCTTCAGGGGACCCTGTCAGAGACTGTTTACT
GTGTTCAGCCCACCGGTTTTGAAGATTCCACTCATCCTGATTATGTGTGC
CGTCTCAATCGGTCACTTTATGGCCTCAAACAGGCCCCTCGTGCCTGGTA
CAGTAGATTCGCTTCCCACTTGATTCAAATNGGATTCGTTGAGGCCAAGN
CTGACACT
>ltr-1_family-266#LTR/Copia [ Type=INT, Final Multiple Alignment Size = 1 ]
TGGTATCTCAGCCAGCGAAATTTTAGACGTCAACCACAACAGCTGCTCTT
CCTTCCTCCTCCTCCCTAGCCACCATGTCTTCCACGCTATCTACTTCTTC
CCCTGCACCGATTCCGCTACACCATGTTGTCACGATTCGGCTCACGAAGA
GCAATTATCTTCTCTGGCGTGCTCAACTCATGCCCTATCTTCGAAGCGCG
AAGCTCATTGGCTTCATCAACGGATCCACATCTGTACCGGCCCAGATGAT
TGCCTCCTCGACGGCGACCGGTGCTGACCAAGTTCCTAATCCGGACTATG
GCCGTTGGTGCGATCAAGATCAGCATCTTCTAAGTGGTCTTCTCTCAACA
ATGACTGAAGAGGTTCTGCGTGACATGATCTCTGCCAACACCTCCAAAGA
AGCCTGGGATATTCTTCAACGAATGTTCTCTTCATCCACTAGAGCTCGCA
CGGTTCAAATCCGTGTTGAACTCGCCACAACCAAGAAGCATGGCTTGTCT
GCTGCTGATTATTTTCGAAAAATCAAGAATCTTGCCATCGAGATGGCTGC
TGCTGATGCTCCATTGCGTGACGATGAGGTGATTGCCTATCTCCTTGCTG
GTCTTGGTGCTGACTATGATGCCTTTGTTACATCAATGACCACAAAGTGT
GAGACCCTATCTCTTGATGATGTTTATGCATACCTAATGGTTTTTGAAGC
CCGTCAATCTCAGCATCAGGCTGAGATGCAACTGCATACTGGATCCTCTA
TTAATTATGCTGGTCGTGGTCGTTCCTCGCGTTCTCGTGGTCGTCCTGAC
CGCGGTCGCGGTCGATCTCGCGGTGGCCCCTTTCCCCGTTCGGGTGACTC
TAGAGGTGATCGTCGCAATCCCTCTCGTCCTCCATGCCAGATTTGTGGCA
AAGAGGGACACACTGTTGTGCGTTGCTGGTACCGCATGGACGCATCCTAT
AATGAAGATCCCCCTTCTGCAGCGTTGGCAGCCACATCTTCCTACAAGAT
TGATCCCAATTGGTACAGTGATACCGGCGCCACCGATCATATTACAAGTG
ATCTTGACCGGCTTGCTCTTCGTGAACGTTATCATGGTGGTGAACAAGTT
CAAGTGGGCAACGGTGCAGCTTTGCCTATTTTGCACATTGGTCACTCTTC
TATTAATACTGCCACTCATTCTCTTGCATTGCGTAACATTTTGCATGTAC
CTCAAATTGCTAAAAATCTACTGTCTGTCCACAAATTCTCTCGTGATAAT
GATGTCTTTTTTGAATATCATCCATGGCATTTTTCTATAAAGGATCGCAA
GACACGGCGACATCTTCTGGACGGACGTTGTGAGGGAGGCCTTTACCCTC
TCACACCATCAGATGCAGATGTTCTCAAACAGGCTTTAGTGAGTCGAGCC
ACCACCACCACACAATGGCATGCAAGACTAGGTCATCCCTCTAGTCAAGT
AGTGCAGTCGATTCTCCACCACAATAAAATCCCTAGGTCCAAAGAGTCTG
TTTCTCAAGTCTGTAATGCATGTCAGCTTGCCAAAAGTCACCAATTACCA
TATACTTCTGCTATCCATCGATCAGAATCTCCATTAGAACTTGTGTTCTC
TGATGTTTGGGGCCCTGCTCCAACATCAGTTGGTGGATATAAATATTACA
TTAGTTTCATTGATGATTTTAGTAAATTTTCATGGATCTATCTTATGCAT
GACCGATCTGATGCATCCCGCATATTTTTGCAATTTCAGGCTCATGTAGA
ACGTCTTTTAGACACTAAAATCAAATGCGTGCACTCTGATTGGGGTGGTG
AATATCAAAGAATTCATAACACCTTTTTTCGATCCTTAGGCATTGCACAT
CGTGTCTCCTGTCCTCACACACACCAGCAAAATGGCTCCGCTGAAAGAAA
ATACCGTCACATTGTGGAAACTGGATTAGCCCTTCTTGCACATGCTCATA
TGCCTATCAAATTTTGGGATGAGGCGTTTCTTACTGCCACATATCTAATA
AATCGACTTCCAACTCGTGTGATTGATCACAAATGTCCTCTAGAGCGTCT
TTTAAAAACTCCACCCAATTATTCCCTTCTTCGCATTTTTGGATGTGCCT
GTTGGCCTCACTTGCGCCCATACAACACACATAAACTTTCTTTTCGTTCC
AAACAATGTGTCTTTCTGGGTTATAGTGCATCTCATAAAGGGTACAAATG
CCTTGACACTGATTCTGGTCGCATATATATTTCTCGAGATGTTATCTTTG
ATGAAAATATATTTCCTTTTGCTCAGATTTCATCTATTCCCACGTCATGC
AATTCCTCTGATTTGCGTCAATTGCATTTAGACAGTGGCAGTTCATTTTT
AGAAGGTGATCATATGCATATATCCTGGCCTGCTAACTCTCTGGTTGCAG
CAAACTCGGTTCCTACAACACCTATACCTGTCGCATCCACTTCAGAGTTT
GAGCCCACACCAAATGCAGTTGCGCCCGTCCAGTCAGGTTCTCTGGCTGC
ACCACTATTGCCTATGCCAGTCTTGGGAATGCTGGAGACATCGCTCATAC
AAGATGAAACTCACCTGCCAACCGAACAATCCTTGCCCTCTACTAAGTTC
TGTTCTGAGGCCCATGCATTGTCTGATGATCACAATACAGAACAGCAGAT
CACACCAGATTCTGTGTCTCAACCATCAGTGGCAGCACCTGTCTCTCATC
CGTATGGCACCAGGCTCAAGTCAAATATATGCAAGCCTAAGGTACGCACT
GATGGAACAGTTACTTACTCTGCAGTTTCTGTCCCTGATATTGAGCCTAC
ATCACATATTGCTGCTATGAAGCATCCTCTATGGCGTCAGGCTATGATTG
ATGAATTTCAGGCTTTAATAAAAAACAAGACGTGGCATCTTGTCTCGCCT
CGTGCTAATCTCAATATTATTGATTGTAAATGGGTTTTTCAAATTAAGCA
GAAATCTGATGGGTCTATTGATCGTTATAAAGCACGTCTTGTTGCCAAAG
GGTTCAAACAACAACATGGTATTGATTATGACGATACTTTCAGTCCAGTT
GTTAAACCTACTACGGTCAGGCTTCTACTCTCTCTAGCAGTCTCTCGTAA
TTGGACTATTCGTCAAATTGACATCCAAAATGCATTCCTCCATGGGGTTC
TCCATGAGGATGTCTACATGAAGCAACCTCCCGGTTTTATTGATTCCACT
CATCCAAATTATTTCTGTAAATTGGATAAATCACTCTATGGTCTCAAACA
AGCACCGCGTGCATGGTTTTCACGCCTCAGCTCCAAATTAATTGACCTTG
GGTTTTCTCCATCCAAAGCTGATGTATCCTTATTCATTTTTAATCACCAA
GGCATTCAAATATATATGCTCATATATGTGGACGACATCATCATTATTAG
TTCGTCTTCAGTGGCCACCGATCGTCTCCTTCAACAGCTTCGACAAGATT
TTGCGGTGAAAGATCTTGGTGTTTTGAGTTATTTTCTTGGTGTAGAGGTT
AACCAGAGTTCACAGGGCATTATTTTGTCTCAGCGCAAGTACATAAAGGA
CCTCCTGACCCAAACTAGCATGAGAAACTGTAAGGGTACCTCTACTCCTA
TGTCTCCGACAGAACCGTTGAAGCTCGTGGGAGGTCAACCCTTATCTCCC
GAGGATGCTACCAGGTACAGGAGTGTAGTTGGTGCGCTCCAGTACCTTTC
CCTCACTAGACCAGACATCTCTTTCTGCGTCAATAGAGTTTGCCAATTCA
TGTCCTCATCGACACTCGAACATTGGATGGCTGTTAAGCGAATTCTGCGA
TACTTGACTGCTACGATTGAAATGGGTCTGTGTATTACAAAGTCGTCATC
AACATTGCTCAGTGCCTTCTCTAATGCTGATTGGGCAGGTAATCCTGATG
ATTGACGAAGCACCGGTGGTTTTGCCATGTTTTTTTGGCAAAAATCTCAT
CTCTTGGAGTTCTAGGAAACAACCAACAGTATCTCGTTCTAGTACAGAAG
CTGAGTACAAAGCTATTGCTGATGCCACTGCTGAAGTAATATGGTTACAA
GTCCTTCTCCGGGAACTTGGTCTTCCACAGCCTCGTGCTCCGACTTTATG
GTGTGATAACATTGGTGCGACATACCTCTGTGCTAATCCCATATTTCATC
GACGATCAAAGCATGTTGAAGTAGATTACCATTTCGTCCGAGAACGAGTG
GCTACTAAACAACTTGAGGTTCACATCATTTCGTCCAAGGATCAGGTGGC
GGACGTCATGACTAAACCCCTGACCATTACACCATTCAGTATATGCCGAC
GCAATCTGAACATTGCTTCACCATGTCCAGATTGAGGGGGGGGA
>ltr-1_family-267#LTR/Gypsy [ Type=INT, Final Multiple Alignment Size = 2 ]
AATATCCTACCTCTCANAGCATCTTTCCTTGGATGCGCGAAGCTCTTCAA
CGTTTTTCTCTAAATGATTTNCCCANTGTTCGCTGATTTCTCTTTTAGCT
TTAATGTCGGGNATCCGANGCTCTTGCCCATCTCCCGGCAGACAGANATC
TCCTTGCTGTCNGGGAGACAGTACAAGAAGTCTTCTTCNCCGCTGCCGTT
GAACACCAACGCCCCCTTCGGATATTTCAATTTTTGNGCATAGNGCTGNG
CTTCTAACGTTTCTTCATTTNCGGTCAGTACCTTTACCCGAAGCATGACG
NANGACGTAGTNAGNANCTTCGNNCGACGCTTCGGGANCAGGNGCGNCGG
TCTTCTNAGNTGNAATCTNCGCTGCNGATTCTTTTTCCGTTTCTTTTTCG
GNTTCCAAGNATGCTCCNTCTCGGTGGGCNCTGAAGGCCCAGCTTCAGTT
TCCGCTTGACTTTTGGTAGCTTTGGCCTCAATTTGTGTCTTTGGAACTTC
AGCAGCTATCTTCGAAGTAGAGCTTGAAGATTTTATTGTTTACAGCACAT
CTAGCACGTTAACCATTATTTTTCTCTTGGGAGTTGTTGTAAGGTCTTTT
TGTGCCCTCGGCATTGGCATTGGCACCTCAACTCTTGCTGAAGGACTTAA
AATTTCCGATGTCTTTGTCTCTCTAGCCCTCGGTTCTTCCATTTTTTTCC
ATTTCTGGCATTACGGCCGGCTCTTCAATATTCTGCAGAGGAGTTGACTC
CTTGGCTTCGGTGGCCGAAGAGGTTTCACCGACAAACTCAGGCACTGTGG
ACGGTTCAATATAGCATGGCCGGTGCGTAAGAACGCGAGGGCCAAGCACC
TCGGTCGAGTAACTCCGTAGAGAGCCGCGGGCCTTCTCCACGCGCAAGTG
GTGCTCCGCTTCCGGCTCCTCTCGGACGCTCCCCGCCGTCTCCACTATCG
AGCTTCCGGCCGAAACGCCGCGGGCCTCGTTCCCTCCGGTACACGGTGGC
GGCCGTGACACAAACACGGTTGTCACGGTCTCGCAAGACTCTCGCCCACT
CGGTACAATTACAACGGCCCGCGCAAGAGCCGAGGGGTTGTGTGGTTTGT
CTAAACTCACTCAACTAACTAGGTTCCTCCTAGAGCAAGCGCTAATGCGG
TCTAACTAACCTAAGCACTTCGCAAAGCACCTACGCTAATCACCGAGTGA
TTCTATTAAGCACTTGGGTGTTTGAGCTCTTGGAAATGTGCACTATATGC
CTTGGTATATTGCTTGGGCTCCCTTGATGACAACACAACCAAAGCAAGCA
AATANTACAAGTATTTNAATGAAAATATGCANTTTACTTGNTAGGATGCA
TGNTTGTCCCCACAATGTGATATTATGGACTTAAGCCTCCCCCTAACTCC
ATAATTCACTTACTTCCTATTTTTGGACCAAATAACCGAAACCACTTGAA
AAGCCATTTGTAGATACAAAATTTTAANTTGGTGGTGTTTGGTGTTTGAT
ANANTTTTCATTGCTTTGGTCCCTAAACTTCTCCCCCTTTGGCATCAACC
ACCGAAAAGGAAGACATTAAAAGCATGTAGGAAGTGAATAAAAAGNTTGC
CCTCAACAAGAATTGTATCAAATGATATCACTAGGAGGACATTAAAAGTA
AACCGTAGGAAGTGAATGATANNAATTGCCCTCAAANGATTACTCCCCCT
AAATGAGTGTTCTCTTTTAGAGAGAAGATTTCTCCCCCTTTTTTAGAGAN
GAAGAAATACTCCCCCTGNCAGAGATCCTCTACCTTTAGGAAAAAGCATG
TGAAAAACTAGAGGTGCAAGACANGNTTTGAAAAGACTAACTTCCCTTAT
GCATAGGTAACAGAATATGAGTTAACTACTTTATGCATTTTTAGCAACAT
GGAAGCATATGATATGAAATATAGTCTAATCAAATATTGGAGAAGACATG
TAAATGATACTGGATGTAGTCTCAAAAGATACCGATTGAAGNTCAATGGC
GAGCTTGAGAGACATGGGAGTTCTTGGAGATTTTGCAGTGGAAGATTGTT
GTCTTTCTCCGGGGACTTCATTTTCCTTACAATGAGACCATCACATGAAA
TAGACTTGAAAAGGATGTTAGTCTCAAAGTNTTGGATTATAGAGTAACCT
CCCCCTAAAGGTGTGCATACAAGTTTTGAATACTTGTAGGAGACATGCAC
TTTGATTTGATATCAAGAGGGGCAAATCATCCGTAATCCGAACTTTGGCA
CATATAAGTTAAATGACACANNTTGTAGAATATNAGNATTTTACACTTGT
AGCATTTGAGAATATCAATTGATGCATCATTTACTATGGAGTGATATAGA
AGCTATGTGTCGTGCTTTAANTAAACATTTTAAGCCATGTAGGTTTGCTT
AAGTATATGGATTTGAAAGCNAGCAATCCTACCATGTGATTTACCTAGTA
TGCATGATTTTGAACAAGAGTANATANCAAATGTAATACTAGGCANGAAN
GGTAAACTAGATANAAGGTAAATAGATACGCATATCTAAAAACGAGAAAT
ACAATAAANCTAGTTACCTTAGTCATGGGTGGGGAAATTTGGGTCCAANA
TNTTCACTAACCCACTTGGCAATAAACTTGGTCCAATATGATGTATCCCA
TGATATACATCCCTAATTTAGCCAAGTCTCCAAATTTCCCGNATGACCTT
CGGTCCACTCACTTCCCTTTCGGGATCCAAACCTTCTTGGTGCTTTTCAT
GGTTGAAATTATCTCCTTTGNCACCCAGATGCGTTTGGCCCCCTTTCCTT
TGTTGGCTTGCTTGTTGGCCTTGATTGCTATCACCTTTCCGTTCTTTTTC
TTCTTGATCAAATATGGTGTAGCANCCTTTTTGTCCACCTTTTTNATGTA
GGTGTTNGAGATTTTGCTTGATGGCTTTTGCTTGAGCTTTTGCCTTTGCT
TATCCCCGGTCATCGCCTTGCATTGGAAAGACTTGTGGCCTTCCNTGTGG
CACAGCCTACAAATCACAGTTTCTCCCTCCATAGGCTTGTTCACTCCCGC
AGTGGTGTTATCCTGTGGAGGTCGGATTTGTTTGGCTTTGCCTTTCTTGT
CATACAAAGCCTTGCCAAGGCGAGCCACTTCTTNCCTTAATTNCTCNTTT
TCCTTTGCAACCTCACCCGNACANGTCTCTACAACAATATTCTCAACAAC
GACTTGGTTGCAGGGGTTAGAATCATCAATTAAATCAAGGCAGGAAGTAG
AAGCATCCTTCTTAATNATTTCAGGNATTTCAACTAAAGATGCTNCTGGG
GTGCTACCAATGTTTTCTANCTTAGTANTTAGCTCATTGTTGTGTATGCT
AAGAATTTCCATTTTCTCTAGCAAATTTTCAATAGCNTCTTGGGAGCTAG
CTAACTTAGCCTTAAGTTTTTCATTCTTTTTAATGAGGCCATCATCGGTA
GCAGTGGATGGAGCACTAGACTCTAGTAGCTCAATTTTAGTTGATAGCTC
ACNATTTAAGTTTGCAAAAGTTTCAAATTTTTCTAGCAAACCTTTGTAAT
CATTTTGGGAGCTAACCAACTTATTTTTCAAAGTTTTAAGTTGAGCTTTT
TGCTTAGTGCAAACATCCTGGAAAAATTCNACGGCTTCCGCAAGCTCATC
TACGGAGGGCTTTCCCTCACCNTCATCATCACTACTACTNTCATCACTAG
AGGATGGAATGCTTTTGTTACCTCTTGCCATAAGGCATTTGTGCGATGAC
CGNGATGANCGTGACGAGGACCGGTGGCTGCGCGTCCTTGGNGGTTCATC
TTCACTTGAAGAATCATCCCAAGTTCTGACACTTGTTAGCGCCTTGCCTT
TGCTCCTCTCNTTTTTGGGCTCGGCCATATTTGGACAGTTGTCCCTGAAG
TGGCCCTTCTCCCCGCATGCGAAGCACCCTCTCTTCCTTTGCTTTTTCCT
GTCAATGTTAAAGAGAAGATNCTCGACCTGCAGGGGCACACCCATTAGAT
TAATCTTGCGGATCATCCCCATTACCTTTCCGACGCGTCGGATTGCTTCT
TCGTCCTCGGAGGATGATGTGCACGGTTGATTATCTTCATCATCATCACT
TTCTTCTTCCTCCTCTTCTTCACTTGAGGAACTTGGAGTNGGAGCCTTCN
TTTTGCCCTTCCTTTCATCACATGCAAAAGCATATGGCCTTGAGGAAGTT
GGCTCCTCTCCCCGACNCATTTTTCGCGACATCTCAAAGGCCGCGATTTT
CCCGATCACAATGGTCGGGGTCATGNTGCTCAAGTCCTCCATGTTGTGAA
NGATGGTGATGATGCTCCCATATCTTCGTTGTGGTAGCAGGGAGATAATC
TTCCTCACAATGTCCGCATCACCTAGCTTATTNATGCCAATAGAGTTGAG
CTCATTGATAATTAGATTCAAACGAGAATACATGCCTCTAACAAGCTCAT
CATCTTTCATGGCAAAAGAATTATACTCATTCAAGACTAGGCAATGTTTT
TGCTCACGGACATTNGATGTGCCGTCATGGAGCTCATGCAATTTTAGCCA
AATCTCATTAGCAGTTCTCAAGGTAAATACTTGATTAAAAATATCCATGC
TAAGAGATTCATACAAGCAATTTTTGGCTCTAGCATTTAANTGAATTTCT
TTTTCNTCACTCGTGGTGGGTTTCTCGGGATTCTTGGGGGGTTTCATCCC
GTCACNAGTGACTCNCCAAACNCCTAGATCAACGGNCTCTAGGTAACAAG
CCATTCTAGCACTATAATACGGGAAGTTAGTGCCGTCGAAGTGTGGTGGC
CTATGGGTATCCATCCCTTNCTCTAAGAAGCGTCGGCTCTTTTTAGCGGT
GAAGCTAAAGCGTTTCAAATGAGCCAAACCGGGCTCTGATACCACTAGAA
AACTCTCGTGGATGACGCCGGTATTTTTACCGAGGTATCCGGAACCGCGC
ANGGTCCCGACTAATCCTCGTTGGTGCCCCTACGCAAAGGGAAGCCCACG
CGAGGGCCAAGCACCTCGGTCGAGTAACTCCGTAGAGAGCCGCGGGCCTT
CTCCACGCGCAAGTGGTGCTCCGNTTCCGGCTCCTCTCGGACGCTCCCCG
CCGTCTCCACTATCGAGCTTCCGGCCGAAACGCCGCGGGCCTCGTTCCCT
CCGGTACACGGTGGCGGCCGTGACACAAACACGGTTGTCACGGTCTCGCA
AGACTCTCGCCCCACTCGGTACAATTACAACGGCCCGCGCAAGAGCCGAG
GGGTTGTGTGGTTTGTCTAAACTCACTCAACTAACGTAGGNTCCACCTAG
AGCAAGCGCTAAAGCGGTCTAACTAACCTAAGCACTTCGCAAAGCACCTA
CGCTAATCACCGAGTGATTCTATTAAGCACTTGGGTGTAAGAGCACTTGG
GAATGTCTACTATATGCCTTGGTATATCTCTTGGGCTCCCACTCAATTAG
CCAAATGGCCCGGGGTCCATTTTCCTTACAATAATAACTCATGCATACTG
CAGAAACTTTTTGCATTTGGCTCCAAACCTTGGCTCTTCACGGCCCATAC
GAAGATTCCCATCCTTATGATTGCTTCGGGAGTAATTTGATGAAGGCAGA
TTTCAAATATCTTTAGAACTTCAACCACGAAACTGCTTAAAGGAAACCGA
AGCCCAGCCTTGAAGAAACTTCAGAATATCACGACTTCATTTTCCTCGGG
AGTAGGACAAGTTTTCTCTCCTTCGTCAGCCCTCACAATAGATAAATCCC
GAAAATATCTACCCCTCATATTGACAAGATGGCTTTGTTTAATGCTTGA
>ltr-1_family-268#LTR/Gypsy [ Type=INT, Final Multiple Alignment Size = 1 ]
ATAGCCGAAGCCGCAGCACAACAAGCTCAGCCGAAGCAGGTCATGCATAC
AGCGATTCCACTGAAGTAAAAGGCGAAGAAGCTCCTAAGGGAGGCTTATA
ATGAAAAATTTTGTATGTTTTGTCACAGGAACGCGTGCATCTTCGGAATA
AACAACATCTTACTCAGCATAACATCATCGCATCATTTTGCATAACATAA
GCATCATACATCATATTGCATAAAGCACAAGAAGGGGACGTGACATCGAT
CTTCGGAAGAATGTTTTGAAAAGGGCAAACCATGCTAAGTAGCTTCACAT
TGTCAAGAAGCCTGGATATTATTCATCAGAACACTGGATATTGTTGTGAC
AAACAAAAATCCTTCTTCACGAAGCATGAAAAGAAGGGAAGGTGTTTTTT
CGTCAAAGACTCAAAAAGCGGTACGTGTAAAGTTTCATGCATCGTAAAGA
ATTAAGCAATAAAAAGGGTATATTACATTCAGGATTACAAAATGTTACAA
TTCAGAAGTTTAATTTACAATAGTGTTTAATTTTCTTTTAGAACAACTTC
TGCAGCCTCATTCAGGAGTCGATTGACGACTTCGTCCATGATTGCTTCGG
TTGGGAATCCGAAGCTCTTGCTCATCTCCCGGCAAACAGAAATTTCCTTG
TTGTCAGGGAGACAATACAAAAAGTCTTCTTCTCCACTACCATTGAATAT
TAACGCCCCCTTTGGATACTTCAGCTTTTGGGCGTAATGCTGGGCCTCTT
GCTCCTCTTTTTCTGAAAGTTTCTTCCCCGAAGCATGACGAACAATATAA
TCACGAACTCTGATGGATGCTTCGGGGGCAATGACTCCGATCTCTTCAGC
AAAAGTTGTCTTTGTTATTTTTTCCTCAGTTTCCAAGGATTCTATCTTCG
CGGGCTCTGAGGACCCAGCTTCGGCTTCAGTCCCTTGCACTGGAGTTTTG
TTATAAGAAATTTCAGTTGTCGTTTCCTGGTA
>ltr-1_family-269#LTR/Gypsy [ Type=INT, Final Multiple Alignment Size = 1 ]
TGGTATCAGATTTCTAGGTTGATCGGTGAGTTTAATGAGTGTTTTTCATC
TCCTATAGTCCACAAAACCATATTAGATTTCAGGTTAGACCTTATCCCAA
CACCCTTTGGAGTCTCGCACTTTCTTTCAATAATTTGCATTGTTGAATTT
GTGTGTTGTCACGTCATTTGTTGCTGGTTACATTGTGTTTTAGTTTGAGA
TCCTTCTTTCTTCATCTTGTGAAACCCTAGTGCGCCGTCACAATCGTCTG
TTTGATCACGCCACGCACTGAGTCAATACCGTGTCCTTGTTTTTCTCCTT
CGGTTACAAAAAACAGAAAAAAATAAAGATAAAAGAAAAAAGGAAAAGAA
AAAAAAGAAAATGAAAGGATAGAACCAGAGAACAACCAAAAAAGGGGATT
GGATACAAAGCAGTTGCCTAATCTCGACCGTTTTCGTTCGAAAACTCTAG
CGGATTCGGACGTCCAATAGTAAAACGGCCATAACTTTTCGCTCGGAACT
CCGATTGTAGTGCTCTTTTTTGCCAGAAAGCTCTCGAAAAATTATATACA
GGTCACCCCATGTCGTGCTGGGTGATTGCTCTAAAAAATAAAAAAATTGT
GAAGACAGTGTACCAGCGCTGGAAAGTTTTCTGCATACTATTGCTCCACT
TCCTCGGTATTTCTGTGTTGTAGTAGTTTGTTCCCTTCCGTACTTTGCAT
GTGTTGCCAGCAACATAATTTCATGTTTTGCACTATAATTCAACTTTGCA
TTGTTGTTTGATTGTGTTAGTCCTTGATTTGAGTGCAGCCTACCCAGAAC
TCCACATTTTTCCACGGCGAGCAAGTTTCTGTTTCTCTAGGCAATCTCTT
CTCCAATCTTTCACCGATTCTACCTGTTGGCTGCAGTTCACCCCTGTGTG
CTTGGTAAGAACGGATAAGAACTTGATAACAACATTACATTGAGCGATTT
ATCACCACCATTCCCCTGTTGTCGTTGGTCTTTCGCTTTTTGGTGTTTCG
TGTTTGCGCTAACTATGGCAGGAGCAAACGACACAATGGATATCAAGGTG
CAAGAAGTAAGGGGACAAGTTGATGGACTTGCTGCTGACATTAGGGCGAT
GCATGAATGACTTGATTCAACTGTCACTTCGACGACCGCGCGGTTCAACC
AGCTTTACCTCGCTCAAACGGCTACTCGAAACACACTCGACACCATCCTA
GCATGCCTTGATGCGTTGACCACGAAGATGGAGAGAGATTATGACGGTGA
TACTGAGCAAGACGAGGGAGATCGCCGTGGTTGTGCACGTCGTGTGGTTC
GTCATACCCCTAATGACTCATTTGCTAAGATTAAATTTACAATTCCATCT
TTTAGGTAGTGTTTGGTTCTAGAGTCTATTTGGATGGAATGGCTCCGTTC
CAGATTCTAAGAATAGAATGGCTCCATTTTGTGTTTGGCAGTTAGATCAG
AGTCGCTCTATTTTTTGTTTGGTTCTAGAGTGAAGTAGAACGGAATGACT
CATTCTGTGTTTAGTTATAGAGCAAAATAGAACAGAGCTTCTCCACATAT
ATACACAAAAATAACAATATTACCAGTTAAACAACAAATAATATAATTAC
AATACGTATATGGTTTTCACAGTCCAAATGTTGAGATACAAAAATATTAT
AATACTTTAATCTATTAAAGACTAATGAGTAATTACTAGATTTGACAAAC
AAGGTGAGCCAGACATGCACGAAGGGATATGGTTTTACTATGAAGGAATA
TGGTTTTACTATGAAGCGAATTTACCTGTCCATTTGGTTCATCACGATAG
CGAGACTATGGTTTTGATTTTACTATGAAGCAGATCAATGGTGCGATGGG
GGAAATAGCTCACATGACACAGTTTAGAATAGGGGCGTGGCGACGGGAGG
GGAGAGAACAGGGGCACAACAATAGGGTGGTGGAGAGACAGCGGCCGGTA
GCGGAGAAGGTTGCTGCAGACGGCGACGAGGTGGGGAGTGATCGGGTCAG
AGGAAGAGGACATAACTGGAGAAGAACATAAGCGCTGAACTCTCGAGCGT
ATAGGTTCAGGCGTTTTTCAGGAGCCTAGAGATGCAGTATATTGAAGGAA
TATTCTCTTTTTTTGGAACCGCTCGATACTAGAATGGAGTGGCTTTGTGA
CCCTATACTCTGGAACCAAACACTACCTTAATGGCAAATATGATCCTGCT
GCATATCTTGATTGGGAATTGGAGGCAGAACAAAAATTTTCATGCCATGA
TATTCCTGCTAATACCCAAGTTAAGGCTGTCATTAGTGAATTTACTGATT
TTGCATTAAATTGGTGGCATGAGTTGTTGACTGCAACAATGGCTTTGTAA
GGCAACCAAGATGTGGCACCTTCGGCTATGAAGCTGGTGCTCCCAATCAC
AGGCGGCTCAAGTTCCAAACAAGCCAACAAGAAGCAGAAGAAGGAAGCAC
ATAGAAGGGTACATCATGTTGGAGTCCAAGGACCCTTCATCAAGTCCAAG
TGGTCTCATATACCAATCACCTTCTCCCAGGAAGACCTTCAGCTCAAGGA
TTATCCTCACAATGATGCAATGGTTATATCTTGTGTCATCAAGGGGTTTC
TAGTTCATAATGTCCTTGTAGACACAGGCAGTGCATCAGATATGCCACCT
AAGTCAAAGGTGAGGAAGCTCCAAAGCCGTTCCTAATGGGACGCAGAGCT
TAGCTCCAAAGTTATTCCTAAGGGAATGCAGAACTGAAATACCACCTAAG
TAAAAGATGAAGAGACTTCAAAGTCGTTCCTAAGGGGATGAAGAGTCTAG
GTGTGTATTCGTGTGGGTTTTTTATCTTCGGCATACATTCGCACACTTCA
TCACATCATCTTTTGCATTCATACAAGCATACATTAGGCATTCGTAGGTT
CATCATCATCTCATAAAGCATGAAACATTTACAGGAAAAATGGGGATTCC
TGCCTTTAAATAAGAAAATGCTTCGTTGTATACGAAGATGCTTCATCTCG
AATGAAACTTCATTGAATACGAAGACGCTTCATCTCGTATGATGTTTCGT
TGCATACGAAAGATGCTTCGATGTGAACGAAAAGAAGGGAAGATGTTTTT
CGCCTTCGGCTCAAAAAGCTACAAGCATTGGTTTCGTCCACAGCAAAGCA
GATGACATATGAATGAAAGGTAAATTAGCATTACAAAGTATTCACAATAA
TTTGTTCACTTTCAATTACAGTTCTTTGTCAAATAATACACTTTCTTGTA
CAAAGGATTTCCAAAAACTGTCTCTACATATGTTAAGCAAAAGGAGATTA
TAAGGTCTTCTCTAGTGCTTCAGAATTTGCTTCGGCTCATTAGCTTTCGG
CACCGGCACCCTGAATAGTGACAAAGCAAGGGTAATGAGGAGTATGGTAA
GGAAAAATATAAAATAAAAGCCTAACGGTAAAGAAAATTTCTATACCTTG
TTAAGCAGGCTCCGAGCTTCGTCTCCAGCCACCTCTCGGCCACCCTTTGA
ACCGATTTAGGTGATAAATCTGTTGCCTATACTCCAGGCTTCGTCCGGAA
TATCAACTAGAACAAACGGTGATAAGCCAAAGTTTGTCCTGTCGATGGCC
CTCACATGATTGCATTCGGCCTTCATGAAAGCTGCAGTGTACCACGAGAG
GCCACCAGCGCACAGAAATCGTCGTGGCTGGTTATGACCTCATCAAGGGA
ATCAACTTCTTTTTCAATATGTTCAAGAGCCTCGACAAAAGGGGTAACTT
CTTTAGACGTGGCTCCGATAGAATTGAATATCCCCTTCAGCCGAGCAATG
CATTGAGTAGCAAAGGCGAAGCATTTATCCTGAAGATTCACGATTGTCTT
TCTCAGTTTAACGTTCTTCTCAATCTCTGCTTCAACTCTTGCACTCAATG
CTTTGTACTCGCGGTTGAAACGATCTGAGTTCTTTTCCAAAGTTGTTCGA
GCTTCATCCAGCTCTTTGCTCAATTTTTCATTTTGAGAACGCGCTTCGGC
GAGTGAATCTTCGACTGAGCGTAGCAGGCTGTCCTTTTCTTTCAAGGAGT
CTTCTAGTTTTTTGATTTTATCTTCAAAGCCTTCGATAATAATTTCGTTT
TTTCTGTCCTCGACATCCTGCTGCATCTTTAAGGCCTTGCTCAGTAGCAA
ACTCTGTAAAACAAATCAAAGTTAGAATACCCAAATCACTACGAAGGTAC
CGATAGGGAGCTGTAGAGAAGTCTTACTTTGAAGTTTGAGTAGAACAAGC
TTCCAATAATATGTTGTCGTCTATAGAAACTAATGTCCTTTTCTAGCTTC
TGAAATCCAACACCCTTAGATAAAGTACTTATGATTTTAGCCCCGGCGCG
GTCGCGAATGCATCCCAAAATCTCTTCGTCGACCTCGCCAAAGAGTATGG
ATCTGGGCTGGTAACCGCAGGATATAGCAAACTCTTTCAATTCTGATTTG
TCCTCTTCGTAAAGTAGTTGGCCTCCCAGGTGCCGAAGGTCGAAATCCTT
ATCTTCCGAAGAGGCATCTTCAATTCTTTTTCCCTTGTCAGAAGGCGCTA
CGGCTACGTCCTTCTCAGCAACCACATCCGATATGAGTTTGTCGATCTCC
AACATTGTGGTTGTGAGCTCATCAGCTTCGGCTCCGACGGTATCTTCGGC
ATCGATAGACATAGCTGCTTTTGCCGCCAAAGCAGGGGGCGGCGTCTGCA
CAATAGCTTGCATCACATTGATCATCTGTCGTTTCTTCTACCCCCGTCCT
TCCCCTCCGTAGATGTAGCTGTTCCCTTTGATTGCAAGAGGCTAGTCAGA
TCTAACCTTAGAGGACTTAGCAGAGCAAAGGGGATGGATTCAGTCATTAC
CATCAGAATTTCTGAAACTTCAGTAGCAGAGGGTGAAGGAGGACCTATAG
TCTTCTCTAGCACATGTTGTACCTTCGTATCCGCTGAAGATATCTTGATG
AGTTTACGTTTCTTGGGAGCTGAATCCTTTGGCTCCGGTAGAGTCTTCTG
CTTCTTCAAAGCTTTCTGGTCCTCCTTGATAGATCGAGTAGCTTGCCTAC
TAAGAATGCTAACAACCCTTCTTCTTTTGACTCCTCCGGCCCCTTCATCA
AGCCTTTCATAGTCAGGATACTCAAAGTTAAGAGCATCCATAACACGGTT
CAACCTTCGTTTCGGCCGGGTGCCGAAGGCAGCAGTCATCAGCTGGTCTT
CCTTCTTCGTATAGTTCCCAAGAATCTCGTTGCACATTGTTTCTATCAAT
TCTAGCCATTCAATGCATGGCTCTTTAAATGTCTTCTGAAATTTGAAGCG
GTAAGGGAATCGAACAAGTTCATATTTTTCCCCTCTTCCTTCTTTGGCAT
TCCCCATCCGCTAGAGGTTGGGAAAGTTTTGTTTGCTAGGTATTCCTGCA
CTAAGTCCCTAGTGCTAATATGCCCAGCCACCACTCTGAATTCTACTTCG
ACCAGTTGGCATGGGGCGCCGAGTTGCATGTTGCATAGTGGTCTCGTCAT
GCCGAAGCTTAATATCAAAGGACTCATTACCATAGTCATGAGCTTCTCCC
TCTTCTTCTCATTAGCCTTCACGTAAAACCATTCATTAGTTCACCCGGTT
GGCCATTTAGTACGGTAGCCAATCATCGGGGCCTTGGTATCCTTCCGGTA
TGCAAAATTATAGCACCAGAAGTTCTTGTGTAGACCATTGGCTCTAGCCT
TCGTCTGATAGTGGAGTTCGTGTACACGGCAGAAACCTTCGGCATTTGCA
CTTTTCCTTGGCTGCGAAGAGCCCATATGTAAACGCTGAGCCTAATAATA
GCATTCGAGGTCAGTTGATGGAGATATATTTCAAATCTTTTCAAAACCTC
CCCTTATCATATCGTATAGGGGGAACCGAAGCCCCGCCCTGAAGAAGCTT
TTAAAGACAACAACCTCATCTTCCTTCGGTTCTGGAACTAGTTCTTCTCC
AGCAAAACGAATCAGTCCATCTTCATTTTCTCCAAAATAGCCTAGCTTCT
TCATCACAACCAAGTCCTCTGCTGTTACAAGGAATCTTCCGAATTCAATG
TGACTAGCTTTGGTTGGGCTTAGAATGCTATTGTCTTCTTCACTTTCGTC
ATCACTTTCGACCTCAGCCTCAGTCTGTTTAGCTTCGACATTCGGGGTAC
CTTCGGTAGTTGCTCCCTCTAGCACAACTAGACCTGAGCACCTAATCACT
TCTGATATAGGCGCTGTATCAATAACTTCTGTTTCGTCTCCCTCACGGGA
CACCCTGGTAGTAGATCTTACTCTGGCCATTTTAGTGTTCAGTTACTTTC
AGACGAAGTTGATCTCAAGTAACAAAGCGCTTGTTTGCAAGCACAATGCA
GAGAGCTTTGACTTCGGTTAAAATTTTCAACAGCACAACAGAGTAATGGC
AATGAATGCTATAGTAATTTCTCACCAACCTGCCTGTTTATATAGTCCTG
CAGGAGAAGAAGGCGAACCGCCAAAGCGTGCAAACTCGCTGAACGGTGGA
CCGGCCAGCGCTTGGAATATTTTAATCGTTTTTTGATAACAAGCTCAAGT
AAGGTGTTTTTGGACCTTCGGCATTCAGAAGCCTTTATGTTTTTTGCAGA
CTGGGCTCGTTACAAAAAAACGATCTAGCACCGCGAAGGGGCTACTATAA
GTATAAACAAAAACTTCCCGTTAACAGTGTCATTACTTGGACTCAATTAA
GAAATGCCATGCTCCACATAT
>ltr-1_family-270#LTR/Unknown [ Type=INT, Final Multiple Alignment Size = 1 ]
GTATTCCACCATTCAAACCCTAGCGCACCGCCACCATCTCCCGTTTGATC
ACGCCACAAACCGAGTCAACGCCGCTTCCTTATTTTTCTCCTTCGGTTAC
GTCAAAAAAATAGAAACAAAAAAAAAAGAAAAGGAAAAAAAGAAAGAGAA
CGGATAGAACCAGGCAAAAAGTACCCAAGACTCAGCACCTACCCGCGGTG
GACGGCGGGTTTATTATAACAAAACCGAGGGGCTCTTTAGAAAGAAAGCC
AGGGCGAAGAGGTACCGTCCAATCACAGCCATTGGATCAATTCCTACGCC
TAGGATTAAATCTAAACCCCCCGTGAACAGGAAAGCATCTGTAGCCGCAC
AGATCAAGATCAACGACCCAGACTACATCACAACGAGATCGATTTCGAGC
CGCCCGCTCACCGATCGATGGCCTGGATTTCATCTGGCCAAACCAGTACG
CAGACGCAATCCTGAGCGTTGATCTATTATTCAACGGCCCCCAACACTGC
CCCCTTCCCTCGCCGGCCCGAGGCGGCGCCAGGACCACCCCGCGGCGGAG
TCCCACCGGCGAGCAGCTGATTAGACGCCCAGGCACCTAATCCTCCCACC
GGAAGCGAGCAACACGCAGAGCAGAGGACAGGGAACATCCTGGGGGCGAC
TACTCACCGAGAAGGAGCTGCGACGTAGCTGGCCACGGTTGTGTGCGGCA
CTGCGGCCGAGGAAGATGGCCGACGACGAATTCCGCGTATACGATCCACC
CGACGAGGTCCCAAGCTGGTGCGTCGTGATCCGAACGAAGCTCCAAGCCC
AGCAAACACCCAACAGCCATAGCTAGATCCGCGCCACGGCATGTGCAGGC
TTTAACCATGGCGGCGGAACTCCCCCTCCCTCGCCGTGATGCGATGATGA
GCTGGGGTAAGCGCTGGGTTTATATAGTATGGGGCACGAGGGCAGGAAAA
GTCCGATCCCGAGAATCTCGCCAGGTTCGTGGCCGAGACGGTGCTATCCA
CGACGAGGGCAATTCCGCGGCATAGGAGGAGCGCGGGGAAGAAATTGCCG
TCACACCGAAGGCACCGAGTGCCCAAGTACGAGCGCGCGCAGACACCACC
TGTTGGCGAGCCCCAAGTTCTTCTCTGCTGACACCAGAAGGAGCAAGAGG
AGGAAAGCTAGGGCGGCGGCGTTCGAATAACTCGCGATGGGAGAAGGAGG
TAAGAGAAGAGGAGGATGCCGCGCCTGTGATTCTTATGGGCAGGTTCAGG
AGGAGCTGGGTCCGCAGGTTCGTGCGGCGGGTACGGGAAGGCCGTTGCAG
TGGGAGTTCGGCTGAAGCGCCCGCAAGGATACGTTGGCGAAAAGCTCGGC
AAGGAGCTGTTACGGGTGGGGAGCGATGAAGTCGGCGCGTGGGAGAAGAT
CTACAGGACCCCGGGTCCATCTGTTAGTGGCGCCATGGGGAGTCCACACT
GCAGCGGGGCCCGATCGTCAGCCCGAGTCCGCGGTAAGCCGGGCAACCGT
GCGAGCGCGCCCGACATCGCCCGACTGACCCCGAGGGCCCACCTGCCGGC
GCCTTGAAACCGTGGCTGGGCCGCGTGGTCGACGTGTTTGAGAATTACAA
ATCCTACCCCCCTTAAAAATAATCTCGTCCCCGAGATTTGTAAGAAAAGG
GATACAAAAGAATTGGTTTGTAATTCCGCTTTTAGTCTATAGTTGGTTCA
AAAATCCGGAGTCCCATTTTTTTTTATAGTCAATAGGGGTTGATTAGGAG
AGCCTAGGTATCTAGTTACCTATTATATAGGGTATAAGCTGGACAGGTTG
AAGTAAGAAAGATTATGACAAGGAAAAGACTTCGCCAGCAATGTTTAAGT
CTTGATTCATCTCGAGATTCACTTTGACTGTTTTATCCTTCCTTGTCGGG
GTCGATCTTCTCTTCTCTGGTCTTGGTCTCATTGATTCGAGGTTAGTGTA
TATCATCGGGGTTGGGGAATATGGTTAAGATAGATATGGATGCGATAGAC
TACATGATGTAGGTCAAAATCTTGTTTGATGTTAGGTGGGGATAGACAGA
TTGGATATAACTAGATCAGACTAGTTAAGATCTACTTATTTTAGAATAGA
TCATAGTTGTTACACTTAGTACGAGATAAGCAAAGTAGTTAGGATATGAC
AAGATAAGACAGGATAGAATCTTTTAAGATGAGATGAATCTATTAAGATA
AGAGAAAAATCTTTTAAGATAAGATATATTTTAATTAGGATAAGTTAGGA
TCTTTTCACATAAGATGGATCTATGAGTGTAGGATAAAATCTTTTAAGAT
GAGATGGATATTGTTAGGCTAGATACTTAAATGAGGGATAACCTAGTTTA
TCTAGTTATTTTTATAAGCATTTTTTTCTATATGTATATGCAGATATAAT
TGTGGACATTACTCCACAACTCATCACACCGCAAAAAGTACCCAAGACTC
ATCACCTACCCGCGGTGGACGACGGGTTTATTATAACAAAACCGAGGGGC
TCTTTAGAAAGAAAGCCAGGGCGAAGAGGTATCGTCCAATCATAGCCATT
GGATCAATTCCTACGCCTAGGATTAAATCTAAACCCCCCGTGAACAGGAA
AGCATCTGTAGCCGCACAGATCAAGATCAACGACCCAGACTACATCACAA
CGAGATCGAGTTCGAGCCGCCCGCTCACCGATCGATGGCCTGGATTTCAT
CTGGCCAAACCAGTACGGAGACGCAATCCTGAGCGTTGATCTATTATTCA
ACGGCCCCCAACACCGCCCCCTTCCCTCGCCGGCCCGAGGCGGCGCCAGG
ACCACCCCGCGGCGGAGTCCCACCGGCGAGCAGCCGATTCGACGCCCAGG
AACCTAATCCTCCCACCAGAAGCGAGCAACACGCAGAGCAGAGGACAGGG
AACATCCTGGGGGCGACTACTCACCGAGAAGGAGCTGCGACGTAGCTGGC
CACGGTTGTGTGCGGTGCTGTGGCCGAGGAAGATGGCCGACGATGAATTC
CGTGTATACGATCCACCCGCCGAGGTCCCAAGCTGGTGTGTCGTGATCCG
AACGAAGCTCCAAGCCCAGCAAACACCCAACAGCCATAGCTAGATCCGCG
CCACGGCATGTGCAGGCTTTAACCATGGCGGCGGAACTCCCCCTCCCTCG
CCGTGATGCGATGATGAGCTGGGGTAAGCGCTGGGTTTATATAGTATGGG
GCACGAGGGCAGGAAAAGTCCGATCCCGAGAATCCTGCCAGGTTCGTGGT
CGAGACGGTGCTATCCACGACGAGGGCAATTCCGCGGCAGAGGAGGAGCG
CGGGGAAGAAATTGCCGTCACACCGAAGGCACCGAGTGCCCAAGTACGAG
CGCGCGCAGACACCACCTGTTTGCGAGCCCCAAGTTCTTCTCTGGTGACA
CCGGAAGGAGCAAGAGGAGGAAAGCGAGGGTGGCGGCGTTCGGATAACTC
GCAATGGGAGAAGGAGGTAAGAGCAGAGGAGGATGTCGCGCCTATGATTC
TTATGGGGAGGTTCAGGAGGAGCTGGGTCCACAGGTTCGTGCGGCGGGTA
CGGGAAGGCCGTTGCAGTGGGAGTTCGGCTGAAGCGCCCGCGAGGATACG
GTTGGCGAAAAGCTCGGCAAGGAGCTGTTACGGGTGGGGAGCGATGAAGT
CGGTGCGTGGGAGAAGATCTATAGGACCCCGGGTCCATCTGTTAGTGGCG
CCATGGGGAGTCCACACTGCAGCGGGGCCCGATCGTCAGCCCGAATCCGC
GGTAAGCCGGGCAACCGTGCGAGCGCGCCCGACATCGCCCGACTGACCCC
GAGGGCCCACCTGCCGGCGCCTTGAAACCGTGGCTGGGCCGCGTGGTCGA
CGTGTTTGAGCAATACATAACTTGAGCTACCTTCCTTAAATCGGGCATAA
CTTTTCGCCCGGTTGTTCAAAAAATCTGAAATTTTTACAGGAGCTTGTTG
ACATCATTCTGAGTTTCTATTTTTTCGATAAAATTTTCAAAAAAATTTCG
GGAAAATAAAAAAAATTGTCAAAGTTCTTGCATGCTTTTTAGAGAACTTG
CTCTTTTTCTGTAGACCACATCTGATCTCTGTTTTAGGTGAAACTTGGTG
TAGCTCCTATTTTGTTGCTTCTTGTGCTGAGAAAACTATCAAAAAATCAT
ACA
>ltr-1_family-28#LTR/Unknown [ Type=INT, Final Multiple Alignment Size = 1 ]
TGTTGGAGACTCGTTCTTAAATGCTTAAAGTTAAGAACAAGGCAACATAA
AAAGTGTTAAATGTTACAGTTCTTCGTCCTTCGAAACATTACGAGTTTCG
GAGGACGAAGGTCACAAGAGACAAACCTTCGTAAGCACAACAAATAATAA
CGAAGGATTCATATATGGAACAAGAGATATAATATAAATATTTAAACATT
ATCATAAAACCATTTCTATTTTATTACAATGGAAGAATAGAAATGATTTT
ATATTATAAATGTACCTTCGGCTTGGGGAGAGGTAAAATTTTAGTCCGAG
GATACCTGTTCACACATTGTACTCCAGAAATACTGTTAAATCCTGTTTTT
GAGGACCTTCGGATGCCGAAGGTCCCCAACA
>ltr-1_family-271#LTR/Gypsy [ Type=INT, Final Multiple Alignment Size = 1 ]
TAGCCCCTCGCAGTATTAATTTGTTCTCGTAATAACGAATTCAGACTGAG
ACATGAATGAAGGCCTTATGCCGAAGGTCTGAAAAAACACCTTCCCTTCG
CTAGAATAGCGAAAGTCAATGACAAATGGGGCCCACCAAGTTGCAATGCA
CTAGGCGTATAAATAGAAACGCGCAGCAGCGACATTTGTTACGCCATTTC
TGTTCCTCGCATTATTTTCTCAAACTTTTAACTCTCTTGCGACCATCTTT
TGCTTGATTCTCAAACTTTGTGAAAGGCTGAAGTTTTGAAGAAATGTCTG
AGAAGAAGACTTCTGATGTGACGAAGGTGGTTGAGGAGAAGAAGGCTGTG
GACCCGTTTATTGCTGGGTTTTATGAATCTATGGCAAAAACAAATATAGA
GAAGATCACCAAGGAGATAATGGCAGATTTATCTAAAGATTTTGATGACA
GCGATGACTTTGATGTAGAGAGTGGAGACAAAGATTCTGAAGATCGTCCT
TGGTGGCCAAGCCATACTATCTTCGGAAAGTCGACCATTAAACAAAGTTA
GGTTGACGCCATGAGGGGAAGGTACTTTTGTGATATGTCTATTGTGAGGA
TTGGAGGAGACAGCACTCCCCCTGTTCCTGAAGAAAATGAAGTTGTTGTT
TACCGAAGCTTTTTGAAGGCAGGCCTTCGGTTCCCATTGAGCAAATTCGT
GGTTGAAGTGTTGAAGATATTCCAGATCTTTCTTCACCAAATTACTCCCA
AAGCTATAATTAGGATGGGGATGTTTGTTTGGGCTGTAAGAAGCCAAGGG
CTAGAACCGAGCGCAAAGTGTTTCTGCAATATGCATGAACTATTGTATGA
GACAAAGGCTACTGGGAAAGAACAGTATCACAACAACTTTAGTTGTTATG
GATTCATTGCTCGTCCCAATGCAAGTTACCCTGTTCCAACATTTCGGAAA
AGGTGGCCCGAGGCCTGGATGGAGGAATGGTTTTATGTCAAAAATAATCT
AATTGAGAGGGAGGACATTAAGGAAATTATCCAGCGCCCGATCTGGTCTC
GCTTCGGCCTTCAAAGGGCTAGGGTGGCGATTGAAAATGAAAAGGCCTTC
AGCAATGTTTGTGCTTTCATTGGTACATGGGATCTGATCCAAGAGCACAT
AGCCTACAGGGTATGGCCACTTGTGGATAGCTAGGAAATGCCAAAGGAGA
CTGTTATTGGGTCTAGTGAAGGTGAATTAGTTCGCTTGAAATATACCTTT
AGATTCAGAGACCGGTTTGACGAACCAAACGACGATTGGCTGAAGAGTAT
TGAGGCTACTAGCGATGAGTTGCTTGGGACATATTCGAAAGCCGAAGATG
ATGCTTTGTCCTTGGCCTTCGGAGGTTGGAGCAAGAAAAGATTAAACAGA
GTTTTTGATGCGATTGGGTTTATATATCCTGATTATTGCTATCCCTTGCA
GAGGCAAGGAAAAAAGAGGAAAGGTACCACTTCGGCCATTCCTAGTGCGC
CGAAAGGCAAGAAAATCAAAGTTTTGACCCACAGGCCTAGATACATTGAA
ACGGCCACAGTGCCGAAATTTGGTGAGGAGACATCTTCCGCTGCTGAAGC
AGAACCAGCTGCTCCCGCCGCTCGGAGCGCTGAAGAATCGACTGTAGTGC
CGAAGGTGCCTATAGTCGAGACAGTCGAAGCTAAAGATGAGGCGGCCGAA
AGACCAGAAATAGAAAAGACAATAGAGCTGCCTAAAATTTTGAGCCCTTC
CACTACCACTCCCAAAAGGAGAAGAATGGCAAGTGTACTAGACGCCGTTG
TAGAGACAACAAGAGCGTTGACTCCTGTTCCTGTGAAGAAAATTGCCGAA
GCTGTTACAGCTCACACCAAAACCGAAGCTGGGCCTTCGATGCCTACTGA
GACGAAGCCTGCCGCAGCTGAGCAGAGGGCCGAGGAATTTCCAGATATCG
GCATAGCTGTGGAGAGGGATGTGGCCGAAAAAGTCAGGTCCCCTGTTCCC
GAAGCACCGTCCGAAAATCTCGACTATATTATTCGACATGCTTCGGGAAA
AAGATTATCCGAAGAAGAAATATTTGAAGCCAAATACTATGCCCGGGAAC
TAAAATACCCAAAGGGGGCTTTATTGTTTAATGGTACAGACGAAGATGAT
TTCCTGTATTGCATCCCAGACAACAAAGAGTTATCCATCTGCCAGGAGAT
GGCCAACTTTATTGTAAAAACACTTTGTAACATTTGGTGTTTTGAACAAT
TGATGAGTCATGTAAATTGCTGTAATATATTTCTTTGTGATGCATGAAAC
TTACGTACATTACCGTTTTTGAGCCTTCGGCGAAAAAACATCTTCCCTTC
TTTTCATGCTTCGTAAAGAAAGAAACCCCACCTTTGGCGAGTCCGATTAA
GACGTATTTCTCGAAGTTCGTTCGTGCCTCAGCACATTTTCTTTTTACCA
AAGTATTACTGAAGATTTGCTTCGTATTTAGTCCTTTTTTGTTGTTGATG
CGATGTGATGTATGATGTAATGTTATGCGAAATGATATGATGCAAAAATG
ATGGTGATGCCGAAGACACACACACGCGCCCACACTGGGATACACAAGAC
TCTGCATCCCCTTAGGAATGTCTTTTGAGTCTTCAAGCTCTGCATCCCCT
TAGGAACGACTTTTGAGCTTCTTCACCTTCTATTTCGGTGGCATTTAAGC
TCTGATCCCCTTAGGAATGACTTTTGAGCTTTTTCACCTTATATTTTGGT
GGTATTTGGCTCTGTATTCCTTTAGGAACGACTTTTGAACAAAAAACTTA
CGCTGCGCTCCCTTAGGAACGACTTTTTGCAGCTCCAGAACATAATTTTT
GGCTCTGCATTCCCTTAGGAACGACTTTTGAGCGGAAAACTTACGCTGCG
CTCCCTTAGGAACGACTTTTTGCAGCTTTGGACCATAATTTTTGGCTCTG
CATTCCCTTAGTAACGACTTTTGAGCTTCGGAAGTCTGTGAGGAAGGTAT
ATTTTACTCATTGATGCAGGCACAATTATTACAAGAAATCGAAAATAAAC
TAGCATAAAAGATAAAGATACATCAAAAGTAGGATATTCCTCAGTATATA
TGCTTCGATTCTGGCACAGTGTTGTTGACTGTGCGAGCTTCGGACTCCTC
CCGGAAGTCGCGCTGCTGTTGGGTGTGCTGGTGCCCTTCTGGCTGCTAGC
TTCGTGTGTGAGTAGGTGGCAATGGTGGTGGTAATGGGAGTTGGGCCCAG
GAAGCTTGTGAATGACTTGCCAAAGCAACAGAAGCCGCATGTTGATTACC
TACGTATTCTGGTACATAGGGAGAGTAGCATGAAGCAGTATGTAAAACTT
GCTTCGGCTGATTCTACCGCGCCTCTGCTTCGGCAATCTCCTTTTGCTTC
TGAATGGTGACATGGCATGTTCTTGTGGTGTGGCCCTTGTCTTCACCACA
AAATAAGCAATAGCGCTTTCTGG
>ltr-1_family-272#LTR/Gypsy [ Type=INT, Final Multiple Alignment Size = 1 ]
ATTGGTATCAGACAGTCGATCCAAGGACGTGCTGGAGCCTTCTTCCGTCA
CCCACCACTATGACACTCGCCTGCGCCGCCAACAAGCCGCAATGGCTTCC
GACGCTCAACGCCTACTCGACGAAATGTCAAAACGCTTCGAAAACATCGA
CTCCATGCTTTCCCAATGGCTCGACGACTACGACACCAAGTTAGATCAGC
GTCTCCTCGCCCGCGATGTGCTGATTAACAACCGCCTCGCAGATCTGGAC
GCCAAGTTGGATTTCTGCCTCGCCTCGCTCTCTTCCGCCAACGAGGCGCG
GATGTCGCGGCTGGAAACAGCTACGATGTCGCTAGATGAATGGCGCCCAG
ATATGTAGCGTATTGTGGACGATCTCCGTCTCCAAGTATCCAAGCTCTCG
AAGATCTGCGAACGCTCTGTCGTATCCCAACCGACGGACATGACTGGGGT
GCTCGCGCCTTCTCCATCTTCGGCCGCCGCGCGCCCACCTGCTACGGGAA
CACTGGCCACCCAACCCAATGGGAACCGCGAGGAACTTCAATTCCGGGAT
GGTGGTTGCGGAGTTGTCACAACTCTGAATCATCACCCGGTCAAGGGTGC
GTTATCCCCTTTCTGTGCACTTTTAAATTCTTCATTTCCTCAGTTTCATG
GTTCGAGTAGTATCGTTCAGGAGCATTGGGGTAACTCAGGAAACATAGGA
CACATACCTAAAATCCCATTTCCTCTGTTTTCTGGAGATCAGCCCAAACT
GTGGATCACTCGCTGTGAGGATTACTTTGAGCTATATAGTGTCGCTCCTA
TGGTGTGGGTGAAGATATCTACCATGCACTTCACGGTCGCAGCTTCTCGC
TGGTTGCAGACCGTCGAAACACGTCTCAAATCCAGTTCATGGCATGAATT
CTGTGCTATAATCCTTGCCCGTTTCGGTCGAGATCAGCACGAGTTACTCA
TTCGTAACCTATTCCACATCAAACAAACTTCCTCAGTAGCAGAGTACATT
GAGCGCTTTGCCACACTCATGGATCAGTTAGTTGCCTATGGGTCACACAC
TGATCCCCTTTACTTCACCATGCGCTTTGTGGATGGTCTCCGGGACGACA
TTAAATCTGTTGTAATGGTTCAACGTCCTTCAAATTGGGATTCGGCTTGT
GTTTTGGCGCAATTGCAGGAGGAGGCGTGCGACTTGGTGAGGCGCCCGTA
CCCTCATCGTCCGGACCATTATGCGACGCTCCGTCCGAGTGCACTGGTCC
CTATGCCTCTTCCTCCACCACCGTTGAAGTTGGACAAGGTGCTGGTCACT
CAAGCTGAAGATCGTCGTGGGCTAAACAGCGACTGAGTTAAATCTACTGA
TGATAAGTGGGCCACCATCAAAGCTTATCGTCGGGCTCGTGGATTATGTA
TTAAGTGTGCTGAAAAATGGTCAAAGGATCATCGTTGTGCAGAATCCATC
CATCTGAATGTTGTGCAAGAGTTGTTTGAAATTCTTCAGTGGGAGGATGA
ATGCCATTCAGTGGCTGACACTGTTGACACACCTCAAGACCAGTTATTTC
TGATGGTATCTTCGGCTGCAGCATCTGGGAAGAGGAGTTCTCATACTTTG
TGCCTGACTGACTTATTCAGGGTCATTCAGTGCGTATTCTGTTGGACTCC
GCCAGTTCACACTCCTTCATCAACACTAATTTGGCTGCTCAATTACAGGG
TGTTGTTTCACTGTCGTTGTCTTTATCAGTGCAAGTAGCAGATGGTGCTC
GTCTGAACTGTGACACACATTTTCCAGATCTTGTTTGGTCAGTCCAGGGG
TTCAGTTTCTCTTCGGACTTCAAAATTTTACCTATTTCTTCTTATGATGC
TATTGTGGGGATGGATTGGTTAACTAGTTTCAGTCCTATGTATATTAATT
GGCAACAACAATGGTTGGTGATTCCTTATCTGGGTGTTTCAGTTTTGCTC
CAAGGGGCAAACAATGTTGTTCCTGATGGCACAGTCATACAATTATGCAT
AGCGACCGATACTGAACTTACTTTGTCCCAATCTTTAGAGATTCATCCAG
AGATTCAGCCAGTGTTGGACGAGTTTTCAGCTTTGTTCTCTATACCTGTT
GACCTACCTCCTCCATGGGCATGTGACCACACGATTCCTCTCATTGCAGG
AGCATCTCCAGTGGTTATGAGACCTTACCGTTATGCACCGGCACTAAAAG
ATGAGATTGAGCGACAACTTAGTGAAATGCTTCGAATGGAATTATTCAAC
CCAGTGCTAGTCTATTCTCTTCGTCGGTGTTGTTGGTCAAAAAGAAGGAC
GGTTCTTGGCGCTTTTGTGTGGATTATCATCATCTAAATGCTATTACTGT
CAAGGGGAAATACCCGGTTCCAGTGATCGAGGAATTGCTTGATGAGTTAG
CATCTGCTTCATGGTTTTCCAAACTGGATTTGCGCGCAGGTTTCCATCAG
ATACGCCTTCGCCCAGAAGAAGAATTTAAGACTGCATTTCAAACTCATTG
TGGTCAATATGAATTCAAAGTGATGGCCTTCGGATTGACAGGTGCACCGG
GAACTTTCCAAGCAGCTATGAACGCCACTCTGGCACCTTGTCTGTGACAG
TTCACTCTTGTATTCTTCGATGATATTTTATTGTACAGCTCCTCATTTTT
AGACCACATACAACACCTCCGGATAGTGCTTCAGTTACTTGCAACTAATC
AGTGGCGTGTCAAGCTGTCTAAATTTTCCTTTGCTCAACAAGAAATCAGT
TATTTGGGCCACATTATCAACTCACAGGGAGTGGCTACTGACCCCTCCAA
AGTGTCTGCTATTGCCTCTTGGCCATGCCCTCGATCAGCAAAGGAGTTAC
GTAGTTTCTTGGGGTTAGCAGGCTATTACCGTAAATTTGTTCGCCATTTC
GGTGTTCTGTCCAAGCCCCTCACTGTTCTCCTCAAGAAACACTCGGTTTT
TATTTGGACCAGCACACATACATATGAGAAAGAGTATATGGCCATTCTTA
TGGCGGTTACGCAGTGGCGTTCTTATCTTCAGATCACGGAGTTTACTATT
TTCACCGATCAACGCAGTTTGGTTCAACTTTCAGCTCAACGCCTTCACAC
ATATTGGCAGTAAAGAGTGTTTTCCAAGCTGTTGGGTCTTCAATATAGTG
TTGTTTACAAACGGGGTGCTGATAATCGAGTGGTTGATGCCCTCTCTCGC
AAGCCTGCCCATGACGGCTCTTGTGCTGCATTGTCATCAGCAACTCCACA
ATGGCTGTTGGAAGTGGTATCTAGTTATGATGATGATACCTATGCTTCTC
AATTGAAGGCTCAGTTGGCTATTGACCCTTTGTCAGTTCCAAATTTTTCT
TTCACTGAGGGGATTCTCCGTTATAAAAACAGAATTTGGATTGGGTCCAA
TACTTCGCTTTAGAACAAACTTCTGTCTGCTTGCCATGACAGCGCTATCA
GGGGGCATTCTGGATTTTCGGTGACATATATGAGGATGAAGAAATTTTTT
GCCTGGACTGGAATGAAAACTACAGTTAAGAATTTTGTGTGTTCGTGCAC
TATCTGTCAAGAGGCGAAGCCGGACCGTTCTCGTCTCCCTGGCCTGTTGC
AGCCTCTTCCGGTTCCTGATTCAGCTTGGCAGATTGTGTCCATGGACTTT
GTAGAGGGCCTGCCATCTTCTTCATCTTACAATTGCGTGCTTCTGGTAGT
GGATTATTTTACAAAGTATGGTCACTTCATTCCCCTTCGCCACCCCTTCA
CCGCAAAGGATGTAGCCAATAATTTCATGCTCCATGTCTACCGTCTGCAT
GGTATGCCTTCATCGATCGTGTTTGATAGGGATCGTATATTCACCAGCCA
TCTTTGGAAGGAACTCTTTCGTCTTGCCGATGTGCAACTGCATATGTCGT
CTTCCTATCACCCTCAGTCCGATGGCCAGATAGAGCGCCTGAACCAAACT
ATGGAGACCTTTCTTCGCTGCTTCGTGAATGCCTGTCCATCGAAGTGGGT
TTCTTGGCTACATCTCGCAGAGTTCTGGTATAATTCTTCGCCTCACTCTG
CTATTGGACGGTCTTCGTTTGTCGCCCTCTATGGCTATGAGCCCCGACAT
TTCGGTATCCAGCCAGACACTGTTGTGGCGTCTTCGGATCTGGACACCTA
GCTACGCGATCGCGAAGCTATGACAGCACTGATCAAACAACATTTAGCTC
GTTCTCGTGCACGTATGCGACGTCAAGCTGATAAGCATCATTCAGAACGC
AGGTTCCAGGAGGGTGATATGGTGTTTGTCAAATTGCAGCCGTATATTCA
GTCTTCACTAGCGCCAAGGGCCAACCAGAAACTTGCTCACAGGTTCTTTG
GTCCCTACAAAGTCATTGCTCGAATCGGTTCTGTGGCCTACAAGTTCGAC
TTGCCAGCGTCTTCTTCCTCCACCCAGTTTTTCATGTCTCACAGCTCAAG
AAGTCGGCGCCCAGGGATGTTTAGGTCATTGCAGCTGTTCCATCTGACAT
CACTCATTTGCGGGTTCCAGAGTCTTTTCTTCGTCGACGGCTCTTGTCTC
ACGGACTTCGCCCCCACCATCAGGTATTGGTGAAGTGGTCGCAGTGGCCT
GAATCTCTGGCTACATGGGAAGATGAAGACCTCCTTCGTCGCCAGTTTCC
TTCGGCGCCGGCTTGGGGTCAAGCTTCGGCGCAATAAGGGGGGAA
>ltr-1_family-273#LTR/Gypsy [ Type=INT, Final Multiple Alignment Size = 1 ]
GTACCCCTCGCAGTATTAATTTGTTTTTGCATTTAACAAATTTAGACTGT
GACGTGAACGAAGGCCTTTAGCCAAAGGTCTGAAAAACACCTTCCCTTCG
CTAGAATAGCGAAAGTCAATGACATGTAGGGCCCGCCAAGTTGCAATGCA
CTGGGCATACAAATATGAACCCACAGTGATAGCATTTGATGCGCCATCTC
AATCACTTGTGCTATTTTTCAAGCTTGAATTTTCTTGCTCTCTCAGATTT
TGCTTGATTTGTGAGCTTCGGTATTTTCACAAGTGCTCACCAAATGGCTG
AAGAGAATAAGGTTGTTGATCCTGCTCTAGCTGGTTTTTACGAGGCTATG
GAGAAGACAAACACAGAGAAGATTACAAATGAAATGCTAGCTGGTTTATC
TGAAGATTCTGGCGATAGCGAAGGCTTTGATGTGGAAAGTGAAGACGAAG
ATGCCGAAAATCGGCCCTAGCGGTCGAGTCATACCATCTTCGGCAAGTCA
TCCATCAAGCAGAGTCAGATTGATGCTATGAAAGGGAGATATTTCCGTGA
TATTTTCATTGTGAGAGCTGGAGGGGACAGCGCTGCCCCTACACCCAAAG
TGGATGAAGTGGTTGTCTACAGGAGCTTCATGAAGGCAGGGCTTCGGTTT
CCATTGAGTAAATTTCTAGTTGAAGTGCTAAATACCTTTGAGATTTTTCT
TCATCAGATTACCCCCGAAGCCATAATTAGGATGGGAATTTTTGTTTGGG
CCGTAAGAAGCCAAGGACTGGAGCCGAGTGCAAAATGCTTCTGCAATATG
CATGAGCTATCTTACAAAACGAAGGCTACTGGGAAGGAACAGTATCAAAA
TAATTTTGGTTGTTATGGCTTCGTGCCCCGCTCTGATGTGAGCTATCCAG
TTCCGATGTTTCGGAAGAGGTGGTTAGGAGCCTGGATGGAAGAATGGTTT
AATGTGAAGAATAACTTAGTTGAAAGGGAAGATATAAAAGGGATTATCCA
ACGCCCTATTTGGTCTCGCTTCGGCATCATAAGACCAACCACTACTCTTG
GAAACGAAATAGAAACATGCCAGAGGAGTTTTAACACTGTGTGCACTTTT
ATTGGCACAAGAGACTTGGTCCAAGAGCACATTGCCTATAGAGTATGGCC
TCTCGCGAATGACTGGGAGATGCTGAGTCAAGTCAAGGCGGCTTGGTCTA
TCTGAAATATACCTTTAGATATAGAGAGAAGTTTGACGAGCCAAACGATG
AGTGACTGAACTGTATTGAGGCGACCAGTGACAAGTTGCTTGGTGCTTAT
ATGAGGGCCGAAGATGATGCCATGACCCTAGCCTTCGGAGAACGGGGCAA
GAAAAGGCTAAACAGGGTTTTTGATGTTATTGGTTTCGTATACCCAGATT
ATAACTATCCCTCGCGAAAGCAGGGAAAGAAAAGAAAAGTTGCCACTTCT
GCCATCTCTGTCGTGCCAAAGGGTAAGAAGATTTAGGTTTTGACACACCG
ACCTAGATACATCGAAACAGCCATAGTGTCGAAGCTTGCCGAAGGGACAT
CTTCCACCGCTGATCCAGGATACTTTAAGGGAGAATCGGCTGAAGTGACA
AAAATTCCTGTCACCGAGTTGACCGAAGCGCCGAAGCATTCTGCCGAAGC
CAAAGGAAAGGCGGCCGAAGAGCCAGAGCTTGGAGAGCCGACAGGGCTAC
CAAAAATCTTGAGCCCGCTACCAGAGCCGGAATTGCCGAAGGTATCCAAA
GCTCCTGCAATGACTCCCAAGAAGAGGAGGATGGCTAGCGTGTTGGACGC
GGTCTTGGAATCGACAAGGGCGTCAACTCCTGCTCCTGCGAAGGAGACTA
CCAAAGCTACTACAGTTCGTGCTGAAGTCGAAGCTGGGCCTTTAGTGCCT
ATTGAACAAGGACCTTCGGACGTCGGTCTGATTCTAGAGAAAGAAGATGC
GCCCGAGAAGGTTGAATCTCCTACTCCGAAGCACCTACTGAAGAGCTTGA
CTTTATTATTCGACATGCTTCGAGTAAAAAGTTGTCAGAAGAGGAAATTG
CGGAAGCCAAACACTACGCCCGGGAACTGAAGTACCCGAAGGGGGCCTTG
GTGTATAATGGCACCAACGAAGATGACTTTGTATACTGCCTCCCAGACAA
CAAGGAAATATCAGTTTGCCGGGAGATGGCAAAAACATAGGATTTTGAAG
CTCGAAGTTGGCCTTTCTGCTATGTCGAAGGATGACCTCATAGACAGCCT
CGCTTACAATAGTCTGAAGGTACAAAAGTTATGGACTTATAAGCAGATTA
TTTTTGCGTCTTTTATTCTTGTGCTGATCCTTTGTCTCCCCCCTTTTTTG
TAGGGCTTAATTCTAAGCAATGCTTTGAGAGCAAAGAAGAATGATGAGGA
TGAAAGCTGCCAAATAGCCCTTGGTAACCTTCAGTCAGAGGTTATCAAAT
TGAGGAATGAAGCCGCAGAGAAGGATAAAATTCTGCTTTCCTTGATAGAC
AGGGTAAAGACTAGCGAAGCCAATCTTGCTGCATAGTCCGAAGCTCATAG
AGCTGAAATTGAAGATTTAAAGAAAAAGCTTGCAGAAAAGAACGAGGATT
TTGAAGTCGCTAAAGCAAAACAAGAAATAAGTGAATGGACTAGCGCCAGA
CTACAAAATAATGTAGATGAGCTTCGGGAATCGAAGGAGAGGTACTACGA
AAAATCCTTGGATTGTGCTAAAAAACTGAAATATAGTTTTGCAAAGGTGG
GTGCCTACTCATCTGAGCAGAAATTTATCAGAGGCAATCCTGAAGGAATT
ATCGAATGGATCGACGAAGAAGCTGAAGCCTTTGATGAGATACTTAGCGA
TCGTGGCGACTTTTACGCCTTCGCGCGGTGCTAAAGGGATTGCAGCGATT
TTAGAAAAATCTGGATGTGAACATGTTAAAGCTGCAACCCAGACGGAGGC
CGTCTTCTCTGTAGAAAACACGAAGGATCCTTCGGCTGATGCTACTTTAA
TGGGCGGGAAATTCTACTCCAACGTTTGGATGAAGGGCGGTCAAGAATAA
GCCGACGAAGCTATAAAGAAGAATGAGAAAGAATCCCATGAAGCCCGAGA
AGAAGCCAAGCAAGCCGAAGAGGCTGCCGAGCGCGCAAGGCGCATAGGCA
TTTTAATTGCTTTGTTGCTTCAGCATTTTTTCTGGCTTCAGATTAACAAA
TTATTTTTGTTGTAGCTAAACTTTCGCCGCCACCTGAGCCCTATGATCCC
GAAGCTGATCCAGCCATGAAGGCGACACTAGAAACTATAAGAATTGCTGA
AGAAGCTGTTGACGAAGCTGTCAACAAACTTCTGAACGAAGCTGTTGAGA
AAATTTTGAAGGAAGACTAGATTTTTTGTGTAGCTAAGAAATGTAACATT
TGTGTGATGTAATATTCATACAAGTTAAACATTGTATATCTATGTGTATA
TTAGTGTAATATATTTCTTTGTGATGCATGAAATTTGCATACATACCATT
TTGAGCCTTCGGCGAGAAAACACCTTCCCTTCTTTTCATGCTTCGTAAAG
AAAAAGCCCTTCTATAGCACAACTGTTGCATGATATTGTTGTCGACAAAA
ATGTTCCTGGCATATAAGGTTGTAATTGCCGAAGGGTTGCTTTGTGCTCT
GGCACATTGTTTCATTCAACATATATTTTGAAAGAAACAACTTTCCTTCT
TCTCAATTTTGCCGCTGATGCGACATGATGTATGGTATAATGCTATGCTG
AATGATGCGATGATATGATGCAGCATGATGTTTATGCCAAAGACATGTCC
ACACAGAAATACTCTGACTCTGCATCCCCTTAGGGACGTCTTTTGAGTCT
CTTCACCTTATATTTCGGTGATATTTAAGCTCTGCATCCCCTTGGGAACG
ACTTTGGAGCTTCTTCACCTTCTATTTCGGTGGCATTTAAGCTCTGCATC
CCCTTAGGGACGACTTTAGAGCTTCTTCACCTTCTATTTCGGTGGCATTT
AAGCTCGGCATCCCCTTAGGGACGACTTTGGAGCTTCTTCACCTTCTATT
TCGGTGGTATTTTGGCTCTGCATTCCCTTAGGAACGACTTTTGAGCTTCG
GAACTTACTCTGCGCTCCCTTAGGAACGACTTTTGTAGCTTCGGAACTTA
CTCTACGCTCCCTTAGGAACGACTTTTGTAGCTTCGGAACTTACTCTGTG
CTCCCTTAGGAACGACTTTTATAACTTTGGAATCTTGTTAAAAGGAAGCA
TCCCACTCGATGATATGAGTACAATATTATTACATGAAATTGGAATTTAA
TCCTTCATGAATTGTTTTTCATACAAGAAAATAAAATGGCAGAAAAACAA
AGATGCACCAGAGGTAGGATATTCTTTAATAGACGTGCTTGGATTTGGAC
ACAGTGCTATTGACTGTGCGAGCTTCGGACTCCTCCCGAAAATCACGCTG
CTGCTTAGCGTGTTGGTGCCCTTCTGGTTGCTGGCTTCATGCCAGAGTAG
GTGCTAGCGGTGGTGTTGGTGGGAGCTGGGCACAGGAAGCTTGAGAGTGG
CTTGCCTAAACGACCGAGGTCGTAGGCTGTTGATTACCTACGTACTTTGG
GACGTAGGGAGAATAGCATGAAGCAGTATGTAGGACTTTCTTCGGCTGAT
TCTGCCGTGCTTCAGCTTCGGCAATCTCTTTCTGCTTCTGAATCGTGACT
TGGCACGTTCTTGTGGTGTGGCATTTGTCTTCACCGCAGAACAAACAAAA
CAGTCTCCTGG
>ltr-1_family-274#LTR/Copia [ Type=INT, Final Multiple Alignment Size = 3 ]
TTTGGTACCGGAGCCGAGTCCTCGCCGTAGCTATGGCATCGCAGCCGCGT
TCCAAGCAGCCGCTGATCGGTGATGGCTCCGGCGAGGAGAAGGTCCAGCC
GTCGCGTTCGCCGCCACGTCGCCGTGGTCGCTCCGGTAGCCGCCGCTCGC
GCAACCGGGACTCCGGATCGCGCGTCGTCGAGCGCGTCGTCGAGCGGTCG
TCCGCGAACGTCGCGTGGCCGATGCTGACCCGGACNAACTATCCGGAATG
GGCCCTGGTGATGGAGGTGAACTTCCAGACGCTCCGCGTCTGGGACGCCG
TCGACCTCGGCATCGACGANGACCCCGACGAAGNCGAGTACCACGACGAC
CGNCAGGCGATGTCGGGCCTCCTGCGCTCGGTTCCCTCCGAAATGTGGGG
CACCCTCGCCGCGAGCGGACCGCGAAGGAGGCGTGGGACGCGGTCAAGAT
ACTGCGGATCGGCGACGANCGCGCGCGCGACGCCAGCGCGCAGCAGCTCC
GCCGCGAATTCGGCGCGCTCGCCTTCAAGGANGGGGAGTCCGTCACCGAN
TTCGGGATCCGCATCACGNCGCTCGCCGCCAACCTTCGCACCCTCGGCGA
CAACATCTCCGACGTCGAGGTAGTNAAGAAGNTGTTGCAGGTGGTNCCCG
AGCGCCTGTCTCAGGCCGCCGTCTCCCTCGAGATGTTCCTCGATCTGAAC
AAGGCGTCGATCGAGGACGTCGTCGGGCGGCTGCGCGTGTTCGAGGAGCG
CGCCAAGCCCAAGGAGGTCACGGACGCCATGGGNCGCCTGATGCTCTGCG
AGGAAGATTGGGAGGCNCGCCGCAAGGCNCGCCGCGAGCAGGAGAGCTCC
GGTGGCGGCACTAGCTCCGGCGGCCGCGGCAAGCGCCAGGCGTGGACGCG
GACGCGGACGACGCCGCGGGACGGCCGAGACGCGAGAACACGGCCGCCGG
GAACGCNAGCGGCGGCAAGCCGCCGCCGGGCGCCCTCTGCAACAGCTGCG
GNAAGANNGGCCATTGGGCCAAAGATTGCCGCGANAAGAAGAAGGNCGCG
GCCCATGTCGCGCAGGCCGAGGAAGAAGAACCGGCNCTCATGTACATCGC
CGTCGAANCGGAGGAAATCGCGTCGGGTATGCCGCCGCCCGCGCCGCCGG
GGGGGCCGCACGTCCGCGCCGACCGTCGAGCCGGGGCCGNTNCNCGTCCA
CCACCGGNGAAGGCCGCGGGGCCGTTGCCCGCGCGCNCCACGGCCGCCCA
GCGCAGGAGGAGNAGACTGCGGTTTCGCGCCGCCGGGCCGCGCCTCCAGG
ACACTGGACGCCTGCGNCCTTGNATCGCGTCGCNGNCTCGCTCGNGCTGC
CCTCNCCGAGCTGAACGCCGGCGTCATCGGCACCTCATCNCCGCCGGNTC
NGGTCCACNTCGACGAGCCGAAGGTNCTCCTCCACCTCAGCAGAGGAGGA
GAAGGAGGCTGCGGNCCCTCGCCGNTGGGTGCTCGACACCGGCGCGACGA
ACCGTATGACGGGTTCGCGTCATGTCTTCTCCGAGCTCGACAGCGGCGTG
ACCGGCACCGTCAAGTTCGGCGACGGGTCGGTGGTCGACATCGAGGGGAA
GGGCACCGTGCTCTTCGCCCTCAGATCCGGCGAACACCGCCGGCTCGACG
GGGTCTACTACATCCCGCGGCTCACGACCAACATCGTGAGTCTCGGNCAG
ATGGACGAGGANGGTTTGAAGGTCGTCATCGAGNAGGGGGTCCTGCGTCT
CTTCGACCCGCAGCGNAAACTGCTGGCNAAGGTGCATCGATCACCNAGCC
GGCTCTACCTCCTCGACATGAACATCGCCGCCCCGGTGTGTCTCACCGCG
CGNGTCGGCGACGTGGCGTGGCGCTGGCACGAGCGNTACGGCCACNTCAA
CTTCCAGGCGCTNCGCAAGCTCGGACGCGNGGACATGGTGCGCGGNCTGC
CGGCCATCGATCGTGTCGATCAGGTCTGCGAAGACTGCGTCCTGGCGAAA
CAGAAGAGGACGCCGTTCCCGCAAGCCGCCAAGTACCGAGCTCAGGAGGA
GCTCGAACTCGTNCACGGTGACCTNTGTGGCCCGATCTCGCCGCCNACGC
CGGCCGGGAACGCCTACTTTCTGCTGCTGGTCGACGACATGAGCCGNTAC
ATGTGGCTCACGCTGCTGCGCTCAAAGGCGGACGCACCGNCGGCGATCAT
GNCGTTCCAGGCGCGCGTCGAGCGCGAGTCCGGCAAGAAGCTGAAGGTGC
TNCGNACCGACAATGGTGGTGAGTTCACCTCTGTCAATTTGGCGAATACT
GCGCAGGAGAAGGGATNCAACGNCACTACTCGGCGCCGTACACGCCGCAG
CAAAACGGCGTCGTNGAACGCCGAAACCAGACGGTCGTGNCGACGGCGAG
GAGCATCCTGCGCGCGCGCGGNATGCCGGGGCACTTCTGGGGAGAGGCGG
TNCACACCGCTGTCTTCCTCCTCAACCGGGCGCCCACCAGCGCGCTCGAC
GGNANGACCCCGTACCAGGCGTGGTACGGGAAGAAGCCGNCCGTGCACTT
CCTCAAGGTGTTCGGGTGCGTGGCTTACATCAAGAACCCGCGTCCACACC
TCGGCAAGCTCGATGACCGCGGGCGGAAGGTGGTCTTCATCGGCTACCAG
GACGGGTCGAAGGCGTACCGTTTCTACGACCCCGTCGCCGAGCGCGTCCA
CGTCTCGCGCGACGCCGTCTTCGACGAGGGAGCGCGCTGGGACTGGGGAG
GTGCCATAGACGCCGTNGACGTGCACCCCTTCACTGTCGCGGAGGAGTAC
GAGCTGCGGCGCCAGCGAGTTGAGGGATCGGNCCTAGAGCCCGTCTCTCC
CGAAGCGCGCACGCCAGCACCGCGGCGTTGCACCACGCTCTGCGTCGGCC
CCATCGNCATCGGCGCCGCGCACGNCGTCTCCAACGGCACCCAGCGCGTC
GGCAACACATCCTCGCCCTCGACACCGCGGGCACCACGGACTCGGATCGA
GTTCGCGACGCCGCTCTCCACCGACCCTAGCTTCGACGCCGATGATGTGG
GGGAGCTTCGATACCGGACGCTGGACAATATTCACAGCGTGGGTGCAGCG
CCCGGGCTGGTCCGCCATGACGAGGAGGCTGAACTACATGCCGTGAGCGT
GGAGGAGCCCAGGACCTTGAAGGAGGCCGATGGTGACCCAAATTGGGTTG
CCGCGATGGAGGAGGAGCTGGCGTCGATCCGTGACAACAAGACATGGTCG
CTGGCCGAGCTCCCGCGTGGTCACCGCGCCATAGGCCTCAAGTGGGTGTA
CAAAGTCAAGCGTGACGAGAACGGCAACATCGTCAAGTACAAGGCCCGCC
TCGTCGCCAAGGGCTATGTGCAGCAGCCTGGCGTCGACTTCGACGAGGTC
TTCGCGCCGGTCGCACGACTGGAGTCCGTGCGTCTGCTCCTCGCCATCGC
AGCGCACTACGGCTGGGGCGTCCATCACATGGACGTGAAGTCGGCGTTTT
TGAACGGGGAGCTCCAGGAAGAAGTCTACGTCCAGCAACCCCCCGGTTTC
GTCGACGACAAGCACAAGTATAAGGTGCTCCGACTTCACAAAGCTTTGTA
CGGGCTTCGCCAAGCCCCACGCGCCTGGAACCAGAAGCTTGATGCCGAGC
TGCTGGCCCTTGGCTTCGCGCGCTGCGTTGATGAGCATGGCATGTACACT
CGAGGCAAGGGAGAAGCACGCCTGATCGTGGGCGTATATGTTGATGATTT
GATCATCACAGGTGGCGATGCAGGAGCTGTGGCGAAGTTCAAGGTGCAGA
TGCAGAAGATCTTCAAGATGAGTGATCTTGGGCTCCTCTCCTATTACCTG
GGGCTCGAGGTCACCCAGGGAGCACAAGGGATCACGCTGCGTCAGAGCGC
CTACGCCACCAAAGTGCTCGAGAAGGCGGGCTTAGCTGGCTGCAATGCCA
GTGCCACGCCCATGGAGCCGAAGCTGAAGCTGCTCAAGGAGGGGACGACG
CCGAGCGTGGATGTCACAGAATATCGCAGCCTTATCGGCAGTCTCAGGTA
CCTGTGCAACTCTAGGCCGGACTTGGCGTATCCGGTGGGATATCTTAGCC
GATTCATGGAGGCGCCGCGTCAAGAGCACCTTGCTGCGGTCAAGCGTGTT
CTTCGGTATGTCGCAGGCACGCTGCACTGGGGCNTGCACTACCATCCGAG
CAGGAAGAATGAAGGAGCGCCACAGCTGCTGGGTTACTCTGACAGTGACT
TGGCAGGAGATGTCAATGACCGGAAGAGCACCAGCGGTCTCATCTTCTTC
CTGGCTGGAGGGCCGGTTGCTTGGCAATCGGCGAAACAAAAGGTTGTTGC
TCTGTCTTCTTGTGAGGCGGAGTATATCGCGGCCGCTGCGGCCGCGTGCG
AGGCAGTCTGGTTGGCACGGCTGCTGGCTGAGCTCATCGGAGGAGCGGTG
CTCGCTCCCAAGCTCAAGGTGGACAACAAGTCCGCCATCGCTTTGATGAA
GAACCCTGTGCATCACGACCGGAGTAAGCACATTGACGTGAAGTTTCACT
TCATCCGGGAATGCTGCGACAGGAAGCTGATCGACGTCGAGTTCGTCGGC
ACCGAGCTGCAACTGGGCGACATACTNACAAAAGCGCTTGGGCGCACTCG
GTTNCAAGAGCTCCGTGGTCGGATCGGCATGAAAAATCTTGTGTAAACTG
GGCTTAGGAGGAGAA
>ltr-1_family-275#LTR/Gypsy [ Type=INT, Final Multiple Alignment Size = 1 ]
GTTGGTATCAGAGGTTGGAGTCCTGCGGTGGAGTTCAAGAGGACGCGACG
GCGCCTTCGGCGAGACCATCGGTGCAGTCGCGCTTCGTGTTGGAAGCCAT
GGAGGAGCACCAGCGTACGAACCAGGAGAATTGGAATCGTGTGTTCGCGG
CGCTGGAGGACTTGACTGGGCGGGTCAAGGAAGTGGAGCGGACGCAGCAT
CAGCTGATGACGCAATCCGAGTTGGCGGCTGCAGTAGCAGAGCAGGCGGC
AATGGAGAGGAACGAGCTGTACGCCAAGGTAGAGGAGACAGGCAAGGAGA
TGTCGCAGCTGCGTCTGGAGAAGATGGGAAGGGAACTGGGAGATACATCA
GGAGGATCCGAAGAGGAACTCCCTAATCGAGATCAGAATCGCATTCCTCA
ACAAAACAGACAGGTGAAGGGGGAGCAAGGAAGGGGAAACAGAGAAGGGC
GACACCCATTTGATGCTAACAAAGAGGTATTGCCTAAACTTCCTTTTCCC
AAGTTTGGCAGTGGAGATCCAGTGGTTTGGATTGATCAGTGTTTGGATTA
TTTCACTATCTATCGTGTTCCCGAGTCAATCTGGGTGTCAGCAGCAACCA
TGAATTTGGAACAAAATGCTGCCCAGTGGTGGAGATGTTATAAGCTTAGT
CATGGAATTGGGAATTGGCAGGAGTTTGTTGCAGCTGTGACTGAACAGTT
TGGTGCTGATGCCTATCCAAAAGCCTTGAGGAAGTTGTTGGCTCTGCGTC
AGACTGATAGTTTGGAGACTTATGTGGATGAATTTGAACGAGCCAAGTAT
GGAGTAGTAGTTCATAATCCAAGGATGGGTGAACCATTTTTTGTTACTCA
GTTTGTGCGGGGACTCAAGTTTGAGATACAAAATGTGGTTCAAGTTCAAG
TACCTACCACCATGAATCGGGCTATTCTGTTGGCCCGCATGCAGCAAGAG
GTGTTGGACCGCAGTAAAACTCGAAGTATCAAGTCTGCTGGTATGGTGAG
GCAACAACCTTATCAAGTCAGGATGGAGGAGAAGGGTGTTCAGAAGCCTG
TGGACTTGAGTCGAGAAAGGCAGATCAGAGATTTTCGAAGACTTAATGGG
TTGTGCTATGCTTGTGGAGAAAGATTTGAACCCGGGCATATAGCGAAGTG
TGCTAAAAGAAATCAGGGTCAGCTGAATGCATTGACTACTGAAGATTTCC
AAATGGAATTAACTGATGAGGTGTTGTTGCAGTTGGAACAAGAGGAAGAA
AAAGAGGAGGCGTGTTGTCGTTTGTCAATCCATGCTTTATCTGGCAGAGA
CAGCAGTGATAGTATGTGTGTCAGATCCATAGTCAACAAACAAGTGATGG
TTATGCTCATAGATTCTGGGAGTTCTACTAGCTTTATCAGTGAGCACATG
GTGAAGCAGTTGGGTCTGACTGTGATGCCTTGCCAACCTGTGCAGGTGAA
GGTTGCTAGTGGGGAGAAGCTGTTGAGTGCTACTTTGATTCAAAATCTGG
AATGGTGGTCTAATGGACATTTCTATCATACAGATATGAGGGTGTTACCT
TTGGGAGCTTTTGATGCTATTCTAGGGTTTGATTGGCTTAAGCAGCACAG
CCCAATGGAGTGTGATTGGGAGCATAAGAAGTTGCAGTTTGTGGATGAAG
GAGTTCAGGTGAAATTGATTGGGGATGAAGTGCAAGAAGTTACTGCTGTG
CCTGGGATATCTGTGTTGCAGGTACAGAAATGGATTAAGGGCAATGATGT
GTGGGCCTTTGTGCTAGTGGAATCGGCTGCTGCTAACAAGGAAGGTTCTC
AACATTCTGATATCCAACTTCTAGTTGAGGAGTTCAGTGATATATTTGCC
ACACCTACTCAACTTCCTCCTGTTAGGGTTTATGATCATCACATATCACT
GGTTCCTGGAGCTGTTCCAGTCAACTCTAAACCCTACAGGTATTCTCCAT
TGCATAAGAATGAGATTGAGAAACAGGTGGCTGCATTATTAGAGGATGGA
TTTATTACTCCTAGTGTCAGTCCTTTTGCTTCACCTGTTTTACTAGTCAA
AAAAAAAGGATGGGTCATGGAGATTTTGTGTGGACTATAGGAAGTTAAAT
GACTTGACCATAAAAAACAGATTTCCCATGCCATTGGTGGAAGAAATTTT
GGAGGAATTAGCAGGAACTCGTTACTTTACCAGTCTAGACCTCACAGCTG
GGTATCATCAGATAAGAATGGGAGAGGGTGAAGAGTTTAAGACAGCTTTT
AAGACACATTTGGGACATTATCAGTTCAGAGTGATGCCTTTTGGGCTCAC
TAATGCCCCGGCTACATTTCAATGCGCTATGAACTCTATTCTAGCTCCCT
TTCTTAGAAAGTTTGCTATGGTTTTTCTGGATGATATACTGATCTAAAGT
GCTACTTGGTCTGAACATCTATCTCATATTCGACTGGTTTTTGGGAAGAT
GAGGGAACACCAGTTTTTTCTGAAGAAGACCAAATGTGCTTTTGGCAAAA
CTGAATTGCTTTATTTGGGGCATGTGATATCTCAGCAAGGGGTGGCAACT
GATCCCTCCAAAACTGATGCTATGCTAAGATGGCCTACTCCTGCTTCTGT
AACAGATTTGAGAGGATTTCTTGGTTTGACTGGCTATTATAGGAGAATCT
ATGAAAAGGAATTTTTAGCTCTGATCTTAGCAGTGGAGAAGTGGAGGCAA
TATCTGCAACGTGCAGAATTTGTGATCAGAACAGATCATCGAGCTTTGAG
TTTTTTGGAGGATCAAGTGTTGCATTCAGATTTGCAGAAGAAAGCTATGG
CAAAGCTTATGGGGCTGCAATTCAGAATTGTATATAGAAAAGGTAAAGAG
AATTTAGCTGCTGATGCTTTGTCCAGAGTGGGTCATGTGATGGCTCTGCA
GTCTGTTTCAGAAGTGACACCAGTTTGGATTCAAGAAGTTATCAATTCCT
ATGTCACAGATCAGGCAGCCCAGGATCTGTTGACTCAATTAAGTGTTCAT
AGTCCAAATGAACAAGGTTTTTCTTTGAGCCAAGGTTTGATTAAGAAAGG
GAATCAAATCTGGATTGCTAATAATTCTGCTCTCAGGACTAAGATAATTG
CTGCTATGCATGATAGTGTTGTGGGGGGCCATTCTAGAGGACCTGCTACT
TATCACCGAGTTAAAAGACTTTTTTGGTGGAAAGGGTTGAAAGCTGAGGT
GATTTCTTTTGTGCAGCAATGTTTGGTGTGTCAACATGCCAAGTCAGAAA
GGATTCATCCACCTGGGTTGCTCCAACCATTACCAATTCCTAGTGGGGCT
TGGCAAGATCTCACCATGGATTTTATTGAAGGATTACCTAAATCTGAGGG
CTATGACACTATTTTAGTGGTGGTGGATCGTTTTTCGAAGTATGCTCATT
TCTTACCACTCAAACATCCATTTTCTGCTGCTGTTGTTGCCCAGGTTTTT
CTGGATAACGTGGTTAAGCTTCATGGAGTTCCTAAGACATTAGTGTCTGA
CAGGGATAAGGTCTTCACTAGTCAATTCTGGAAAGCTTTATTTCAGACAT
TGGGAACTCAGTTGGCCTTATCTACAGCCTATCACCCTCAGTCAGATGGC
CAATCTGAAAGAGTTAACCAATGTGTTGAAATGTATTTGAGGTGTGCCAT
TTATGATACTCCAAAGAAATGGAAGCACTGGTTACCCTTGGCTGAATTGT
GGTACAATTCTTCTTTTCATTCAGCCATTGGATGTTCTCCTTTTAAGGCA
CTATATGGCTATGATCCAGCTGTTTTTGGGGAGTTTGGGGTTGCTGGTAC
TGGTGAGCATACTGTGGATGAGATGTTGGCTGAAAGGCAGAGTTATTCCA
GGCTCTTGCAAGACAAGTTGGCAGCTGCTCGTAATCGTATGAAATTACAA
GCAGATAAACATCGAACTGATAGAGAATTTCAGGTGGGAGAATCAGTTCT
TCTTAAGCTGCAACCTTATGTGCAGAGTTCAGTGGTCAATAGACCATGTC
CAAAGTTGGCTTTCAAATATTTCGGACCTTTTACTGTGCTGAAGCGTATT
GGGACAGTTGCTTATGAGTTGGAGTTGCCGGCTCATGCCTTAATTCATCC
AGTATTTCATGTTTCTCAACTGAAACCTTTTACTCCTAACTCTGTTCCAG
TATTTTCTGATCTGTCTAAGTTGGTGGATTTGTCTGGGCTGGAGGTTAAA
CCAGTGCAGATTTTGGACCGCCGTCTGGTGCGCAAGGGCAGCCACCCAGT
GGTTCAAGTGAAAGTGGCTTGGTCTCATTTGGATGCTGCTGATTCTACTT
GGGAGGATTTTGATGTTTTGAAGGCCAGGTTTCCAAATGAGCTTGATTGG
GGGCAATCAACTTCTGGAGCAGGGGGAGA
>ltr-1_family-276#LTR/Copia [ Type=INT, Final Multiple Alignment Size = 5 ]
GGTACCAGAGCCGCCGTNACCTTCTCTCCCGCCGCCNTCCTCCCTCCCCC
GGCGCGCCGCCGCCCCCCCCCAGCCGGCCGCGCCGCCGCCCCGCCCCTCC
CCTCCCTCCAGCCGCCGCCGGCCGNCTCCCCTGGGCCGGCCGCCGCCTCC
AGCTACCCNCCGCTCCTGCGCGCCGCCGGCCGGNCGCGCGCCCNCGCCGC
CGGCCCACCTCCCCCGTCCGCCGCCGNCTCCACCGCGCTCCTCCCCCCCT
CGCCGGCGGCCCGCNNCGCGCGCGCCCGCCGGCCTCTGCTCCCGCGCCGC
CGGCGCCCGCCGGCCCGNCCCGCGCCGCCGACCGCCGCGCCCGCGCCGCC
GGCCGCCTCCGCCCGCGGCCCTGCGTCCGCCCAGGTCGCGCTCGCGCCTG
CTCCAACCGCGCCGCCGGCCCTCCTCCGCCCGGCCATGGACCACCNCCAC
GCCGCCNCCCTNCAGCACACCGGCGCCGNCGCGCCCGACACGGCCGCCCN
ACGTCTGCCCGCCGCACCCCCCAGAGCCGCCGTGGGTCTGGCCCCCGCTG
GCGCTGCCGCAGGTCCCCGCTGTTGGCGCGGCCACCACCGGCGTCGACGC
GCGCGGCCCCCCTGGCCGCCAGCCTCTCCTCGCCTAGCGCCACTGCTGCG
GCCAGCGCACGCGCCGCCGGCCTCGTCCCCTTCGGGCTTGGCCTACCGGG
CTACCCGGCGTGTACTGGCGCCCTTACCGGTCTTCTATCGCCGACCCGCC
TCCCCAGGCAGCCGCCCCCTGGGTTCTCCACCACTCGTCCGCTCGTTGCC
GATGCCACCTGGGCTTCCACGACGCTCTCCACCGACTCCACCATGTCATC
GGCCATCGCGGCTATCCAGGCTGCCCTGGCCGCCTCTCAGGAGCGCGAGC
GCGCCGCGTCCCGCGCACTGGAACAGGAGCGCGCCCTGGCCGCCACACTG
ACCGCCCAGATGGCCACTGCGCAGCGTCTCGTCATCGGCCTCCTCCGGTC
GACCAGGAGACACCCCCGCCCACCCCAGAGGCTCCCCACGCCTCTGGACT
CGATGCTGACCACATCGCCGCTCTCCACGCCCAGGCGGCCGGACTACAGA
ACATCCGGTCCCTCGTGTCCGTCGTTCTGGACCCGGCGTCCTCCCACTAC
CCTCGCTGGAGGGGGCAGGTCCTCCTCACCTTGCGGCGCTACGCCCTCGA
CGACCACGTCCTCGACGACGTCGCCACCCCGCCGTCCCCAGCCTGGTCCC
TGATGGACTCCGTGGTCCTCTCCTGGCTCCACGGAACCATCACCGTCGAG
CTCCAGGACATCATCCGCGACCAGGCGGACACGGGCCGTCAGGCGTGGCT
CGCCCTCGAAGAACAGTTCCTCGGGAACCGGGACGCTCGCGCCCTGCACC
TCGACGCCCAGTTCCACCTGTTCTCTCAGGGGGACCTCTCCGTGGACGAG
TACTGCCGCCAGATGAAGGGCATGGCGGACTCTCTCCGCGACCTCGGCGA
GCCTGTCGCCGACCGGACCTTGGTGTTGAACCTTCTGCGTGGCCTCAGCC
CCCGCTATGGCCACCTGAAGGCTCTCATCAAGAGGACCGTTCCCTTTCCC
ACATTCCATGCCGTCAGGAACGAGCTTCTCCTCGAGGAGCTCACCATGGC
GTCTGAGGCCGCTGCTCCGGCTCCGGCGCTCTACAGCGCTCCTCCCGGCG
GTCAGGCACCTTCAGGGGGCCAGGCCCCTCGCCCTCCGTCGACCGGGGCC
CCTACCCGCCCCACACCCGCCGTCCCTGCGGCCCCTCGTCAGGCGTCCGC
CGCCGACGGAGGTCGTCGTTCCCGCAAGGGCGGCCGTGGGGGTGGCGGCT
CCTCTCGTGGTGGTCCCCCCGGCCGGGGTGGCGGCCAGGCGTGGCCGTCA
CTCTATAACCCCTGGACCGGGACCATCGCCATGTGGCCGGGCCAGGCCCC
ACGTGCCTCCCGTCCCCCGGCGCCGGCCCTCCTGACTGCGCCACCCTACG
GCGTGCCTCCCACGCCTCCCTACGGCGTGCCTGCATCGCATCCGGCTCCG
CCCCAACTCCTGCCCCCGGGGACCCCCACGACGACTTGGTCCCCGCTGTC
TGGAGGCTGGGACAACGCCTCCCTCGCCGCCGCTTTCAGCACCATGGCGA
TGACCCCTCCTTCCTCCGACTGGGTGATCGACTCTGGTGCCTCCTACCAC
ACCACTCCCACTACAGGCACGCTCTCCCGCTCCCATCCCCCCCCCCATTC
CTCTCATCCTTCATCGATCGTCGTCGGGAACGGTTCCACTCTGCCCGTCA
CCTCAGTAGGTGCCTCGGTTCTCCCTGGACCGTTCTACCTCAACGACGTT
CTCGTAGCCCCCCACATCACTCATAATCTCCTTTCTGTTCGTCGTTTCAC
CACTGACAACTCCTGTTCCATCGAGTTTGACCCCTCTGGTTTCTCTGTGA
AGGATCTGGCCACCAGGACTCCCCTCGCCCGCTGTGACAGCTCGGGGCCC
CTCTACACGCTCCGGCCATCCACCTCCGGCGCGTCTCCGCCTCCTGCCCT
GGTCTCCACCACCTCCTCCACCACTTGGCATCGTCGTCTCGGACATCCCG
GACCTGACGTCATGACCAAGATTACCAGTAGCCTAGATCCTTCATGTAGT
AGGGGACATTTTGAGGGCCTCTGTCATGCTTGTCAGTTAGGCCGGCATAC
TCGTCTCCCATTCACCACTTCCTCTTCTCGGGCTGAGCAGGCTTTTGACC
TGGTTCATTGTGATCTCTGGACCTCTCCTGTACTCAGTCTTTCTGGTTAT
AAATACTATTTGGTGATTTTGGATGACTTTTCCCATTTTCTTTGGACTTT
TCCTCTTCGATTGAAGTCCGACACGTTCACCACCCTCACACACTTCTTCG
CCTGGGTCTCCACCCAGTTTCACCGCCCGGTCCGTGCCCTGCAGTGTGAC
AACGGCCGCGAGTTCGACAATCACGCCTCCCGCTCTTTCTTTCTCACTCA
TGGCGTCCAGTTGCGTCTCTCGTGCCCTTACACCTCTGCCCAAAACGGCC
GGGCCGAACGCATGATTCGCACCACCACCAATATGATCCGCTGCCTTCTC
TTCCAGGCGTCTCTCCCTGCCAGCTACTGGGCACAAGGTTATTAAAACGA
CGAAACGTTGAAACGCTCATGGGTGAGTTTTAACTTTTAAACGGTTTAAA
CAAAGTTTAAACGTAGTTTTAAACAACATAGGGAAATTTCAATATATCAT
AATTTCAGGCAATTATATCAAGTCAAATACCAAACAACCAACATAAGTTC
ACATAATAATATTGTGCAAAATGACATGTCCACAACCACATTACCACAAT
AACACAAGTTCAACCAATAGCAAGTCGACAACTACAAACAAAATGGAATG
AGATGTCTAATAGTCCACAATCACAAACATAGCACAAAAGCAACTAAAGT
AGAATGTCATGTCCACAACCACAAGCACACAAGAGTTACTCAAGCACCCA
ATAACCATCATCCAAATCATCTAAACCAACATCCAAACCATCTAAACCAT
CAACCACAGGCAGCAGCCGCAGAGGCGGGGCTGGCGGCGGGCGGACAGCG
GCACAGGCAGCAGCCGCAGAGGCGGGGTTGGCGGCGCCGGACGGGCGGCG
CAGGAGGGAGGACGGCCTAGAGCGCGGCCTAGAGCAGCGGCCTGGAGTGG
CGGCAGCCTGGAGCAGCGGCACGTAGAGGCGGGGCTGGCGGCGCCGGACG
GGCGACGCAGGAGGGAGGACGGTCTGGAGCAGCGGCAGCGGCGGCCTGAA
GGCTGGAGCGCGCCCTGGAGTGCGGCCTGTAGCGGCGGCTGGTGAGAGTG
CGAGTTCCTAATTGGGCTGGTGAGAGTGCGGCCTGTAGCGGCGGGTTGGG
CGGGCTAGGCGGGAGTTTCTAATTGGGCTGGGCCAATTTCTAGCAGCAGA
CACATTCAATGCCCGAAACGCGGCGTTTCACTCTATACCGCGTTTAAACG
TCAAAACGCGACGTTTAAACGACATTAAACGACATTTTACGACGAATCGT
AAAACGTTTTATAGTTTCTGTCAGCGTTTTATAGTTTAAACGACGTTTAA
ACGTCGTTTTAACGTCATTTTAATAAGCATGACTGGGCAGAGGCCCTGCA
CACCGCCACNCACCTTCTCAACCGTCTTCCCTCCAAGGCGGTGAGCCACC
CTACTCCCTACTTCGCCCTGTACGGCACAGCCCCCACCTACGACCACCTT
CGCGTGTTCGGCTGTGCCTGCTACCCTAACACTTCCGCTACTGCCCCTCA
TAAGCTTTCTCCTCGCTCCACCCGCTGCCTCTTCCTTGGCTACTCNTCTG
ACCACAAGGGGTATCGGTGTCTGGACCTCGCCTCCCACCGCATCATCATC
TCTCGTCACGTCGTCTTCGACGAGGATGTGTTTCCCCTTGCTGGCCCCTC
CCCACCCACCGATCTCGACTCCCTCCTCGAGTCCGATCCGGTCTCCCCCT
CCTCCCAGGCGCCCCGCCTTGCGCCGTTACCCGCACCCCGTGCGGCCTCG
ACGCCGCGGCTCGCGCCTATTACCCGCGCCACGCGCGGCCCCGTCGACCA
CGCCTGCGCCACGCGCGGCCCCGTCGACCACGCCTGCGCCACGCGCGGCC
CCGTCGACCACGCCTGCGCCACGCGCGGCCCCGCCGACCCCTCCCGCACC
ACGCGCGGCCCCGTCGACGCCCACGGCTCGCTTCGCCGACCCCGCGCTCG
TCTACCACCGCCGCCGCCACGTCACTACCTCGGCACCTGCCGACCCGGGC
CCGTCGACGAGCCCGGTGCGCTTCGCCGACCCCGCCGTCGTCTATCACCG
CCGCGAGTCGGCCACGCCCGCGGCCCCCGACGTCCCGGCAGACCGCCCCG
AGCCACCGGTGTACCACCCGGTCGCCATCCACCGCGACCCCGGGCACGTC
CACCCGATGGTGACCCGGCGCGCCGCCGGCGTTCTTCGACCTGTCGACCG
GCTGATCTTGGCAGCTGATACGACTACCACTCC
>ltr-1_family-277#LTR/Gypsy [ Type=INT, Final Multiple Alignment Size = 1 ]
ACTTACTCCGCGCCTCAGGGCGATTCAATGGCCCCCTAACTTCAAGGTAT
CCAACGTCGACAAATATGAACCTAAGAAGGATCCGGGAGGCTGGCTGGCC
GTCTACACCATCGCTGCCCGAGCTGCTGGGGCAACCGAGGACGTAATGAC
TGTGTACTTGCCTATCGTCCTCGGGCAAGACGCGCTGCAATGGCTGCGAC
ACCTACCCCGACACTGCATCGACGACTGGAGTGACTTCTGTCGGCGCTTC
ATCGCCAACTTTCTGTCTCTCTCCGACAAACCGGCGCAACCATGGGACCT
TAAATCCATCAAGCGCCGAGGGGACGAAACTCTTTGGTCATACCTCAAAA
GATTCCAGACCATGAGAAATCGTATCCCCGAGGTCGCGGAGGCAGCAGTG
ATCGAGGATTTCTACAGGGGATCCAATGACTCTGCCTTCGTCTGAACCAT
ACTACAGAAGGCGCCGACAACCTTTGAGCAGCTGTTCCGGGAAGCCGATC
TCTACATTACCGCTGACGAACGAGCTCAGGACCTCATCGGGGAGCGAAGC
CTGCACCAGCGGCACCGCGACGCGACACGAACCAGCAACCCGACAAGCGC
TGGGAGAAGAGGCCTCGTGAAGAGGTCCACGCCGCTGGACCGCCCGCCTC
TTGCGCCCGAGGAGGACCTCGAGGAGGCGAACGCACGCTGGACGACATCC
TCGATGCCCAGTGTCCGTACCACAAGGACATGCGCCACACCCTCCGGAAC
TACAGGGATTTGAAGCATTCCGTCGGGCACGGTCGACCCTTCCAACCTCT
ACCTCCTCCCCCGCCACGAGGAGGGCCAGGAGAACCGCGACAGCCCCAGC
AGCAGGAGGAGGGAGGAGGTGGAGCCTTCTCGCGCGTTGACAGAGAAGTC
AACCCCCAGGCGAGGGCGATCCGACAGAAGTTACGTCGCTTCACGCCCGA
CAAGAGAGAAGCCATCTGTGCTGAGTTGGCTCGCTTGGTCGCGGCAGGAT
TTATTAGAGAGGTGTTGCATCCTGAGTGGCTAGCTAATCCTGTTCTTGTA
CTCAAAAAGAATAAAGTGGATTGGCGCATGTGCGTCGACTATACGGATCT
CAACAAACACTGTTCAAAGGATCCCTTCGGACTTCCTAGGATAGATCAGG
TGGTAGATTCCACCGCTGGATGTTCTGTGTTGTCTTTCTTGGATTGCTAC
TCTAGGTATCATCAGATTAGTCTGGCAAAAGAAGACGAGGAAAAAACAGC
ATTCATCACTCCATTCAGAGCTTTCTGCTATAGCTCCATGCCGTTCGGCC
TCAAAAACGCTGGAGCGACTTATCAGAGAGCTATTCAAACATGCTTAGCC
GATCACTGGGGCAAGCGTGTGGAAGCTTATGTGGATGATGTGGTGATCAA
AACAGAGAATTCAGAAAACTTCATTGAAGATTTACAGCTGGTCTTCAACA
GTCTACGGCGATATCGATGGAAGCTTAATCCCGAAAAATGTGTTTTCGGA
GTACCAGTAGGAAAGTTGCTCGGGTTTATTGTCAGCCACCGAGGGATTGA
AACCAATCCAGAAAAGAACGAGGCTATCATGAGGATGGAAGCACCACGAT
CATAGAAGAAAGTTCAAAGACTTATCGGATGTATGGCAGCTCTGAGCAGA
TTCGTATCAAGGCTGGGAGAGAAAGGCTTACCATTCTATAAGTTGCTCAA
GAAGGTAGACAAATTCCAGTGGACTTCAGAAGCACAAGAAGCTCTAGATG
CGCTGAAAAAATTCTTGACAACACCACCAGTGCTGAAACCGCCGCGCCGA
GCCATGCTGACTCAACCGGCTGAAGATCTGCTATTATACATCTCTTGCAC
GACTCACGTGGTAAGCACCATGTTGGTAGTCGAGCGAGCATAAGAAGGAC
ATGCATATCCAGTACATCACCCTGTCTATTTCATCAGTGAAGTCCTAGGT
CCCTCGAAGAAAAAATACCCTCAAGTCCAAAAGCTATTATATGCAGTACT
TGAAACTGCACGCAAGCTCCGTCACTACTTCGACGACCACAAAGTCATAG
TAGTCACTAGATTTCCGATAGGAGATATTCTTCACAACAAAGAAGCCATC
GGGAGAATAGCCAAGTGGGCCTGTGAGCTGGGATCTCATGACATTGAATT
TCGACCTCGCACTGCTATCAAAACTCAAGCACTAGTTGACTTTGTATCAG
AATGGACTAAGCAGCAGGTGCCGGATAACCCGGAAACCACAGAAGTGTGG
CGAATGTATTTCGATGGCTCGTTGAAGCTGCAGGGAGCAGGCACATGGAT
CCTCTTTATTGCACCTAGAGGTGAACCACTCAAGTACGATCTTCAATTGT
TATTCCCGGCATCTAACAATGCAGCCGAATACGAAGCTCTGATTCATGGA
CTGAACATTGCCATATCACTGGGCATTAAGAGACTGATGGTATATGGAGA
TTCTCTGGTGGTCATAAGTCAAATAAACAAGGAATGGGACTGCTCGAATG
ACGCCATGGGAAAATACTGCACTGTTGTCCGGAAACTAGAAGACAAATTT
GAAGGTTTGGAATTTCATCATGTGGAGAGAGACTGCAATGCGGCAGCTGA
TGCATTGTCTAAACTAGGATCCAGTCGGACTCAGGTCCCGACTGGAGTTT
TCGTCCAAGAAGTACCGCGACCGAGCATCTCAATGGATCGGGTTGAAGAA
TGTAACACTCTGAGCCAACTAGAGTCAAATTCAGACAACTGGAGGGAGCC
GATCATCAGATATATAAAAAATGAAGAGGAACCAGATGACAAAAATACAG
CTGAGCGCATTGCAAGGCAGTCAGCTCACTATATACTCATTGGGGAAATG
CTATACAGAAGGGGCGCATCAGGAGTCCTCATGAAATGTATTCTCTCAGC
TACTGGAAATCAACTTCTGGATGAGGTCCATGCTGGGCAATGTGGAGTAC
ACGCAGCATCCAGGACCCTGGTTGGGAAGGTCTTCAGGTCAAGTTTCTAC
TGGCCAATAGCAAAGAGTGATGCAACCGAGTTAGTCCAGAGGTGCGAAGC
CTGCCAGTACTTATCAAAGCAGCAGCATCTACCAGCACAGCAACTGCAAA
CCATACCTGTAACTTGGCCATTCGCGTGCTGGGGATTGGATATGATTGGA
CCTTTCAAGAAAGCTCAAGGAGGGTACAATCATGTATTGGTTGCTATCGA
CAAATTCACTAAATGGATAGAGTTCAAACCCATTGCTTCTCTAACTTCAG
CTAAGGCCGTAGAATTCATACAAGACATAATATTCAGGTTTGGAATACCG
AATAGCATCATAACCGACCTGGGATCCAACTTCACAAGCTCAGAGTTCTT
CGATTTCTGCGAGCAAAAGAGCATTCAGATCAAATATGCCTCGATGGCGC
ACCCAAGAGCCAACGAGCAGGTCGAAAGAGCTAACAGGATGATATTGGAG
GCGCTCAGAAAGAAAGTCTTCGACAAGAATGAAAAGTTTGCAGGAAAGTG
GATCAGAGAGCTGCCATATGTTGTTTGGAGCCTGAGAACTCAACCTAGTC
GAGCTCTGCATGGAAACACACCTTTCTTCATGGTCTATGGTTCGGAGGCA
GTGCTACTTGCTGATCTCAAGTTCGGGGCACCAAGGTTAATCTTTGAAAA
CATCGCAGAAGCTGAAGCTACTAGGCTGGAGGATGTTGATGTACTTGAAG
AAGAGCGACTGAATACGGTGATTCAATCAGCACGGTATCAGCAAACTCTT
AGGCGCTATCATGATAAGGCCATACGACATCGATCCTTCGCAGTGGGAGA
TCTCGTCCTCCGCCGAATTCTAACGGGGGAGGGATGGCATAAATTGTCAC
CTCTATGGGAAGGACCATTCATAGTAGGAGAAGTCACTCGACCGGGATCA
TATCGTCTCACTTAGATGGACGACACGGAAATTGGGAACTCATGGAACAT
AGAACACCTCAGGAAGTTTTACCCCTAGCTACATCCCAGAAGCTATTGGG
ACGACGATGTATTCTGTAAATTGAGGAATATATCATTAATAAAAAGACTT
CAAAGGCACTCAAACTGTTCGCTGTCAATTGGCATACTTACTTAACTCGG
GGTGACCACTATGCCCTACTAACGGAGCAATTGGCTTAAGTCGGCAATGA
CTTAAGGCGGTGCGACATGCTCACGCTTACTAAACTCGGGGTGACCACTA
TGCCCTACTAACGGAGCAATCGGCTTAAGTCGGCAATGACTTAAGGCGGT
GCGACATGCTCATGCTTACTAAACTCGGGGTGACCACTATGCCCTACTAA
CGGAGCAATCAGCTTAAGTCAGCAATGACTTAAGGCGGTATGACATGCTC
ACGCTTACTAAACTCGGGGTGACCACTATGCCCTACTAACGGAGCGGTCG
ATTTAAGTTGGCACTGACTTAAATTGGCACGGCACACTCAACACGTTTGC
GATCACCCATCTTAGGGCAACCTCTATGCCCCACAACGAAATTTCAAAAC
CATCACTCTACATTTACTTCTACAATTGTAGATACTGTTGAATTCTAACA
ATGGGAAAACAATAGTAGCATTCAGTATTCAAAAGTATTCTCTAACAAAA
CATCCGAGCACATTAACCACACATTCAAAGCATTCAGTGTTTTCTATTTA
GTAATGTTCTTCTCAGGAGCAACTGACAAAGAAGGATGACTCGAGGAATC
AGGAGCGGCATTCACGTCAGCCACTATGTCATCAGGAACAACCACGCCGG
GTCTCCTCATCAGGATCCGCCCCGCGCGAATAGCTTTATCCATGGCTTTA
TCGCGTTGGGCCCTCAGAGTAGCAGAAGTCTCTTCAGCAGCTTTGATGGC
CAACCGAGTAGTTTCTAGCTCCTGGACGACTGATTTCTTGGAAGCACGTA
GATCCTTGATGACAGTATCTTTGGTCGACACCAACTGTCTGAGGCGAATC
ACATCATCCAAGGACTCTTGCAGCTTATAACGATGATTATCCAACTCTTC
CCTGGTGAAGCGATGACTCCTCTCCAAGATGGTCAACGAGTTGCTGGCAT
CACGGTATAGCTTGTCAAGGTTGTCACGAGAAGTGGCAAGGGCGCGTTTT
TCCTCCTGCAGACAAGAATCAGTTTCTCCAAATGTCAAGCAAGCAATAAG
AACACAGCAAACAAAGCCAAGATTCACTGGTCACCTTTTCAGAGTCGAGC
TGAGCATGGAGGGTGGAGCTCAGCGTGTTAGCATCATTCAGAGAAGGAGA
AACCTAGGCTAGTTCGATCTGACCTTGAGAATATTTTTCTTCAAGATCAG
AGCACCGCCGAGCCAGTTCAGTCTGACCTTGAGAATATTTCTCTTCAAGA
TCAGAGTACCGCCGGGCCATATCTGTGAAGAATTAGTCAAGCAAAGGTGT
TCAGTTAAAAAGCAGAGTTAATCAAGTAGTCAAAAAAGAAACAAAGGGTA
CTAACCAGCATTTGCCATCTCCAAATCAGACATCAGCTGCTGAAGCAGCA
CTGGATTCCAATGTGCCAGAGATAGAGCCCTTTCCTGGACAGAGGCACCC
TGTGACCTTAGCTGACCAACCATTTCATCCACCAACGCCTGACATTAAAA
ACAAATGAATATCAGAACAATATTACACCTGGGATACAGCCAAATCAGTA
AAAATCAAGTTACCTGGAGGTTGGAAAAGAACGAAGGAACTCCCAAGTCA
TGGGAAGTTAGTTGATGGCTCGATGAAGGATCACCAACCGGAACAACCCG
CAGTGCATTAGTGGGGACCAGATCAGTATCATCAGCAGAGGTCAAAACTC
TGTCATCAGGAGCGCTGGCCTCTAAGGCGACTCCCTGACCCGAAGCTTGG
GCTGCTGCCATGCAACCAGAATGCGGAGGAGAAGACCCTACGTGAACGTC
CATGGAAGTGTGAGAGGGAGAACTGACTCGAACACCCTCGGGGCTGGGTC
ATAGCTCGCGCTACCCATCCGAACCAGGTCATCCCCGACAACACCCTCGG
GGGCTGGGTAAGCGCTAGCACCATCCTTAATGGCCAAGCTCTCTGTAACA
GCCACCTCTAAGGCTGAAGGACCTTCACCCACTTCCATGGGAGCAGAACA
ATCCAGACCAGCCTCCTGACCCTTAAGACCGCGCTCCAAGGTCGATGAGG
TGCGGGACACCGCCCGGGATAACTCCAGCCCAGCATCAGGCACATCAGTG
CAAACATCCATCATGCCACCATCTGCTGGCTCTGACAATAGATCTTCTGG
GACCATGTCTTCAAGAGTCTGATCAAAATTTGCCAGAGATAATTCTTGCA
GACCAATGAGGGCAGATAATGCTGGAGAAGGAACACCACTGCTTTCCTCG
CTGGTTAGGTAGCGCCGGCTGTTCTTCTGAATTAGAGGGATTTCATCCTC
CTCTTCCTCAACTTCATCAACAACACGAACAGTACACCCATTGGGTTCAG
CTTTGGCCAGATCACACCCATTGGGATCAATGTCATCTAGGTCACACCCA
TTGGGATCCACAGCA
>ltr-1_family-278#LTR/Gypsy [ Type=INT, Final Multiple Alignment Size = 1 ]
CTAGAATCAGAGATAGCATGTTGTTCGAAATTGTGAATTGGGATAATAAT
GGCAACAATCTCTGTTTTCAGATGGCAGCTAGGTAGCATCGCGGGCATAA
CGAGCAAGTTCCCCCGCCACCTCCTCCAGCTCCCACAGTGCAGGAGCTGA
TGGCCCAGCAGAATGAGATTCTGCGACATCTCTTGCAGCGCCAGCCCCAC
CCTTAGCAGCATGGTGGAGGCCAGCCGCAGCGACCTCCGGCAACGACAAC
CTACTAGGAATTCTTGAGCACGCAGCCGCCCTTGTTCACCAAGGCAGAGG
ATCCGTTGGATGCCGACGTGTGGCTCCGCGTCGTCGAGTCCAAGTTTCCC
CTCCTCACGGGAGACTGCCCTGATGATACCAAGGCTCGCTTCGCAGCGCA
GCAGCTTCGTGGCCCTGCTCAGACTTGGTGGGACCACTTTCGTGCTATGC
TACCTACTAATCGTGAAGTGTCTTGGGAGGAATTCAAGACTACTTTCAGA
TGGCACCATATTCTAGCAGGAATTCTTGATCGCAACCTGAATGAATTCCT
GGCACTCAATCAAGGAACCCACATGGTATTGCAGTACGCTCAGGCCTTCA
ACGACCTGTTCCAGTACGCAGGTTATCATGCTGATTCTGACGAGAAGAAG
AGAGACCGCTTCTGCAGGGGTCTCAACACCAAGCTGCGGGAACGTCTCAA
CACTGTCCGGGCTGATAGCTTCAATGAGTTGGTCAACCTGGCCATCTCCC
AGGAGGATTGTATTGTAGCTCATCGGGTAGAGAAGAAGAGAAAGGCACCA
ATGGCAACACCATCCGCTCAGGCCCAGAGGTTCAGGATTGTTTCTCACAA
TCAGAGCAGGGGATTTTAGCAGTAGGCAGGCAGATGGGTGATCAGGCCAC
CTTAGCAGCAGCAGCCGACACCCACTTGTTTTCCAGCTCCTGCTCCAAGG
AACAATCAGCCTCCGCAGCAGCAGCAGTTCCGACAGGGCAATGGGAACAA
GTGCTTTACTTGTGGCAATGTGGGCCACTATGCCAAGAATTGCCCAAGAA
ATCAGCAGAGGCAGATGCCAGCACCAAATCAAGACAAGGGAAGAAAGCAG
AAGGTACAAGTCAGGCAAGGGAAGCTCAACTTCACTACTCTGGAGGAGTT
ACCTGAGGGAGCCCCCGTCATGACTGGTATCTTTTCAGTTTATAATCAAC
CTGCATTAATTCTGTTTGATTCTGATGCATCTCATAGTTTCATTAGCCAA
AAGTTTAGTGCTAAATGTCAACTGCCTTTCTATCACACAAAAGGGTCATT
TATGATAGCCACACCTGGAGGTAAAATTGCAACTAACCAATTAAACCAAA
GTGTGCCTATTCAACTGAGAAGCCACATTATCAAAACCACCCTTCTTGTT
TTGGGTTTGGAAAATGTGGATATTATTCTAGGAGCTAATTGGATGACCCT
ACACCAAGTAGTGCTTGATGTAGCCAGCCGCATCGTGGAAATCAATTCCC
CAATCTGTGAGAGTTTCACCTTGTTTCTGCCCCGTCAAGACTCTACTCAG
TCATGTGCTTTTGCTATGATGGAGTTACCTCTGAAGAAGATTCCAGTGGT
CTGTGAGTATGCAGATGTTTTTCCTGAAGAATTACCAGGAATGCCACCAG
ACCGGGATATTGAATTCGCCATCGAGTTGCAACCGGGAACGATACCTATT
TCCAAGAGGCCTTACCGGATGCACCCGCTGAGTTGGCAGAATTGATGAAG
CAATTGCAATAATTGCTGGACAAAGGATTTATTCGCCCAATTTCTTCGCC
TTGGGGATGTCTAGCTTTGTTTGTAAAGAAGAAAGATGAAAGCTTGAGGC
TGTGTATAGATTACCGCCCACTTAATGCGGTGACTGTCAAGAACAAGTAT
CCTTTGCCTTGTATTGATGTTCTTTTCAATCAGTTGGTCGGAGCCAAAGT
GTTTTCCAAGATAGACCTTCGCTCCGGCTACCATCAGATCAAGATACGAG
CAAGCGATATTCCGAAGACTGCTTTCTCAACCAGATATGGGCTATATGAA
TTCTTAGTGATGTCTTTTGGGCTGACTAATGCACCAGCATATTTCATGTA
TCTGATGAATTCTGTTTTCATGCTTGAATTGGACAAATTCGTAGTGGTTT
TCATCGATGATATCTTGGTGTACTCGAAGAACGAAGAAGAACATGCCGGA
CATTTGCATGTAGTGCTTCAACGTCTGCGAGAGCCCCATCTTTATGCCAA
ATTGTCAAAATGTGATTTTTGGCTAAAGGAGATCAAATTCTTGGGTCACA
CTATCTCTTAGGGAGGTATAGTTGTTGATCCTGATAAGGTGCAAGAGTTG
ATGAACTGGAAGCCGCCAACGACTGTCCGTCAGATTCAGAGTTTTCTGGG
ATTAGTTGGTTATTACCGAAGATTCATTCCGGATTTCTCTCGAATTGCGA
AACCCATAACTGAGTTGTTGAAGAAAGAAGCCAAGTTTGTTTGGGGTCAG
AAGTGCGAAGATGCCTTTCATGCATTGAGGCAACATCTGACCACAGCGCC
AGTGTTAGCGCAACCCGACAACAGCAAGCCATTTGATGTGTATTGTGATG
CCTCTGGCACTGGACTAGGTTGTGTCTTGATGCAAGACAACCGAGTCATT
GCTTACGCATCAAGAGCACTAAGGCCTTATGAGCAAAATTATCCCACTCA
TGACCTAGAGTTGGCAGCCATGGTTCATGCATTAAAAATGTGGAGACACT
ATTTGATGGGAACCCACTGCAACATCTTCACTGGTCATAAGAGCCTTAAG
TATATTTTTACTTAGGCTGATCTCAACATGAGGCAGAGAAGATGGCTAGA
GCTGATCAAGGATTATGACCTGGAGGTACATTATCACCCAGGAAAGGCCA
ATGTGGTAGCAGATGCCTTGAGTCGGAAGTTGCAATGCAACTGTGTTATG
ATGGATTCTCGCATTGACACCTTGTGTGATGAGTTGACCAAGATGAAGAT
TGAAGTGATTCCTTCTGGTGCTTTGTCTCACATTTCCGTTGAGCCAGCTT
TGCAAGACAAGATCATCATGGCCCAGCTCAGTGACAAGGGAGTGCAAATT
ATTAAGGAGAACCTCTATCAGAAAACCGAGAAGTATAAATGTTTCCACCA
AGATGGAAAGGGTATATTGTGGTTTGAAAGCAGATTGGTGGTTCCTAAAA
ATAAGGATCTCAAGAAGAAAATCTTGGACGAGGCCCATCTCTTTAGATTC
TCTATGCATCCAGGGAGCACCAAAATGTACCATGATCTGAAGCCCTTGTA
TTGGTGGACCAGAATGAAGAGGGAGATAGCCCAATATGTATCGGAATGTG
ACACCTGTCAGAGGATAAAGGCAAGCCACTTGAAATTAGCTGGAGCTTTG
CAACCCCTATCTATACCTTCGTGGAAATGGGATGACATCAGCATGGATTT
CATTGTGGGTCTGCCCAACACCTCTTGTCATCATGATTCGATTTGGGTTA
TTGTGGACCGACTGACGAAAGTGGCACATTTTCTCCCAGTGCACACCACT
GATAAGGCTCAAAAGAATGAAGAGTTGTACATTGACCGGATCGTGTGTTT
GCACAGATTGCCCCGGACCATTGTTTCTGACCGAGGAGCCCAATTTGTTT
CTAGATTTTAGGAACAATTGCAAGAGTCTTTGGGAACCAAGCTAATCAGA
AGTTCAGCTTACCACCCACAGACTGGTGGTTAGACCGAGAGGGTAAATCA
AATTCTTGAAGATATGCTGAGGGCTTGTGCAATCTATTGTGGCAAGAACT
GGGATAAGCACCTCTTCTTGGCAGAGTTTGCTTATAACAACAGGTACCAA
TCCATCCTAAGGATGGCACCCTTTGAAGCTCTCTATGGGAGAAGGTGTAG
AACACCCCTCAATTGGTCTCAGCCTGGAGAAAGAGAAGTTTTCGGACCTG
ACTTAGTGACTGAAGCCGAAAGGAAGGTCAAACTAATCAGGAAGAATCTA
GAAGCTGCTCAGGCCAGGTAGAAGAGTTACTATGATAAGAGAAGGAAACC
TCTCCAGTTCGAGGTGGGAGATTTCGTATATTTGAACGTATCACCCACCA
AGGGAGTGCAGAGATTCGGCATCAAAGGCAAGTTAGCCCCTCGTTACATT
GGACCTTATGAGATCATAGAAGCATGTGGACTCGTGGCATACAAATTGAA
GTTACCTCCAAAAATGTCTGCCATCCACAATGTGTTCCATGTATCCCAAC
TGAAGAAGTGTGTTCGATTGCCGACTGAGATCATAGCAGAACCAGAATTG
GAGATAGAGCCGGATCTATCGTACCAAGAGTACCCTTCCAAGGTTCTGGA
TTGCAAAGAAAGATCAACTCGGGCTAAATCGATCAGGATGTATAAGATCC
AATGGAGTAATCACTCAGAGGAAGAGGCTACTTGGGAGACTGAGAAATTT
CTGCGTTCCAACTTCCCCGATTGCCTACGTAAGGAAATTGGTACGTAATC
ATGCCCAACCCCTCCTCCTGCCCTTCGAATCTAAATTTTAGAAAAATGAT
CTTAAAATAGAATGAGTTAAATTCTAAAACTAAAACTAAAAGGACTTCCT
TCTGAAGTTGCAAAGAGAATGACATTCGAAGAGCAGTTTGCCCTAATAAA
TAAAGCACCCACTTCATGTAAGTCTCACCCTTCGCTTCACCCCGGGAGGA
CTCTGCCCCGAGATAGGTAGCTTATAGGGAGGAGAAGAGGTTTTGTGCAC
TGACCAAGGCAAGAGCAAGCTCAGATGAATGACCACACGCTCGCCCCTGC
GTCCGGTCAAGTTCGCCGTGCGCCCTCGCCCTCGGCCGTGCTCGCCCGCG
CCTTTAAAGCCTCCCCTGAGCGCGCCTCACATCACCCCATGCTCACCCTC
GCTGGCCAGACGCCCCTCGTTAGCTCCGGCGAGCTTTTCCTCCGCCCGCC
ACCACTGCCCAAGCCTCGGCCATCGCGGCCAGCTCACTCCAGTCGCGTCC
AAGTTGTGTCGGCCTCTCGGTTAGCTTCGCCAGTGACCCGTGAAGCTTTC
CAAGCGCTCGGACCGGGCAGAACCTCACCGGAGACCCATGATTATCCTCG
CCGGACATCGGTCGCCTGCCTGCGCGCGAAGACCGAGCAATCCGGTGAGT
CATTCTCCGATTCCTTGCACACACGCCTTCCTTGATCTTTGTGAAGCTCA
CTGACCCATTAAATTGACCTATCGTGCCCTGGTTAGGCCGGACTCCTCGC
CGCCGACGAGCTCCCTCGCCTGCGCACGTGGACCGGCCGAATCCGACCAT
CCCCGACGGTGACCCGCACATCACCGTGACCCTCAGGACCTCCCCTACAC
TCTCGGCCACCTCACCGGAGCAGTCTCGCTGCCGGTACGCCCCTCCGCCC
CTTTCTTCCTCCACGACCACTATTCCATTAGGAAGGATCGCGGGTTCGAT
TTCCAGAAACCCTAGGGGGTTTTCCGCAGAGCCGTAGACTCATGTGAATA
GTGCACCAAGGACCTGTCTGTAATTCACTTAAGATCTTTCGCTAGGGACC
CCAATGCAAAACCATTTTCCTTTATCCATTTCTTTTTAACCTTTTTAAAT
TCAGCAGAAAACTTAGAGAATTTATATCTTGAGTTATATTCAACCAAATT
TGACCAAACCAATTTTGCTGGATTCAAAATATTATGGATCAAAACGCCCC
CTCTGCCCTAATATTTGATAATTTTATACAGAGAAAACCCCTCACTAAGA
CCAGGAGCAAGCTCCCGAGACTGACATCGAGGATCTCCCCGCAGCCCTAG
CTATTGAAGGCAAGCCCCGATTTTATGCATAACCGTATCTATATATGCTA
CTTTACTACACTTAATGTTTGTAGGATTGTAATGTGCACTTAAGTGTAGG
AGTTGCTTGAAACCTCTAGTTGCATGAACTTAGGATTCCTTTTTGAGATG
GATACTAGTATGCTAGGTCGAGTAGCTGTTTTGCTAATCAGAATCTCGGT
AGAAGTCGAGTGATTTTCCTAGCACTCGCACGAGGTCAAGAATTGATTGT
ATTCATTTTGATAACAGGATATATGTTAGTCTATGGACTTGGATCCAGGG
AGGATGCCTTGTCCATGAGACGGGAAAAAGGAATTAAGGATTAATGTCTG
GATACCTGAGTCAAGCTTTTGAACGTACTAAACACATGTCGGGAAATATG
GTAACTGGCAAACCTAGTACCTGAGTGAAGCCGGGCGTGGACTTTATCCC
TCACGTGACCTGAGACTGGGTCTCCCATGCTAGCTATGGTGGGTACAAGC

>ltr-1_family-279#LTR/Copia [ Type=INT, Final Multiple Alignment Size = 3 ]
TGGTATCACGAGTTCAAGTTCATATCCTCCTTCCGCTGCCCTAGGCGCAG
TCCTCAAGCTGCGCCGCCTCCCTCCTCCTGCGCGCCACGTCTTGGCTGCG
CCCTCACCTCCCCTCTGCGCGCCATCCAGGCAGCGCCCTCCCCTGGCCAT
GGCTGGTCTGGAACAACCGCCTCTCCTCGACGACGCTGCGACCTAGGTCG
CAGCCGAGCATGAAGCTCGCCTCCAGGCTGCTGCCAGGCGCGATGCTGCA
CTCGCCCAAGCCCTTCAGGCAGAGCAGGAGGCGGCCACCGCGGCCCGGGA
GCGCGATGTTGCCGCCGAACGTGTTCGCGCTGCTCTCGAGCGCGCAGCAC
ATGCGCGCGCCCTCGCTGCTCAGACTGCCGCCGATGGCAGTCCTGTCGAC
GACAATCAGTCCCACCTCTNTGATCCAGCGGGTGGTGCTGACAAGGGCCT
CCACGACGCCATCCTCCTTCACGAGGCTGCTGCGATCGTCAACCTCCACT
CCCANGCCGTCGCTGCGCAAAACATCCGGAGTCTCGTTCACGTCGTCCTC
GACCTCGCCAACAACAACTACACCCGCTGGCGCGATGAGTTCCTTCTCGT
CACTGGCAAATACTCCCTGGACAGCCACATCCTCGACGACACTCCCGCGC
CTCACTTCCCCGACTGGGCACGCATGGACTGCGTTGTCAAGTCCTGGATC
TCCGGCTCCATCTCCCCGGACCTTGCTGAAATGGCCATGGAACGCGGCGC
CACTGCCCGCACCACTTGGCTGACTCTCGAGAACCAGTTTCTCGGGAATC
GGGAAACTCGCGCCCTCCACCTCGACGCTCAGTTCCGGCACTTCGTCCAA
GGTGATCTACCTGTCTCCGATTATTGTCGCCGTTTCAAAACCATGGCAGA
TGCCCTCGGTGATCTTGGCGAACCAGTCTTCGACCGGACGTTGGTCCTCA
ACGTTCTGCGCGGCCTCAGCGACCGTTTCTCCGACATCGGACGTCATCTT
CGCCTCGGTCGCCCCTTTCCGACGTTCCACGACGTCCGGGCCACTCTCCT
GTTGGAGGAACTCACGATGGCTCATCGTGCGTCTTCTCCATCCGCCGCCC
TGCTTACCTCCACCAAACCTCCACAAGGCGGGACTTCGACGGCCTCCAAC
AAGGCTCCTGCTGCTTTCAACAAGGCGCCTTCGGCTCCGCGTTCCGGCCA
CCCCAACCGTCGCAGCAAGAGGGGTGGCCAAGGCCGCCAGGGTATCCTTC
CATTCCCAGGCGCTGGTCCCGGCGGCCAGCACGGGAGTGCCTCCGGCCTG
TGGCCCTCCCTCCAAAATCCTTGGACTGGGGCCATCCAGATGTGGCCCGG
CCCACGGGCGCCGACCCCACAGCAGCAGCAAGGTCTCCTGGCGCAGCACC
AGGCCCTGCTGCCTCCGACGGCCCAACAACAACAGGCTTTCTACGCTGCT
CCAGTCTCCATCGCTCCTCACCAGGCGCTGCTGGCCCACCAGACCCAGCA
ATACGTTCATGGTGCTCTTCAAGGACAGGGAGGCGCCCCACTGCAGCACA
CTCTGCAGACCGGCCCTCTGCAGGGAAGCGCTCCCCAGTCTCCCTACGGC
ATGCTGGCACAGCCGGCCACTCCATCTTGGGACGCTCAGTCCCTTGCATC
CGCTTTCAGTACCGTGTCCCTGACTCCGCCTCAGCAGACTGACTGGTACT
TCGACACCGGTGCTACCTCCCACATGACCTCCAACGCCGGTACCCTATCC
AATACTTCAACTCCCTTCTTACTGCACCTTCCTCCATTATTGTCGGTGAC
GGCTCGCTTCTTCCTGTCATTTCCACTGGCTCCACTACTTTACATGGTTC
TTTACATCTCAACAATGTTCTTGTGTCACCTAAACTTATTAAGAACCTAA
TTTCCGTTCGCCAGTTTACTACCGATAATAACTGTTCCATTGAATTTGAT
CCCTCTGGTTGCTCTGTGAAGGATCTACTATCTCGGAACGTGATCGTCAG
GTGCAATAGCTCCGGGCCACTATACCCCCTGTGCCTCCCTGCTGCACACA
GCTTCATCGCCAGCTCCACTCCGTCACTTTGGCATCGCCGTCTCGGTCAC
CCTGGCCACGAGTCCCTCTCCAAGCTCGCATCAATCGTTCCCATGTGTAA
TAAAGATGCTAGCTCTCCTTTATGCCATGCTTGTCAGTTGAGTCGTCATG
TTCGCCTTCCGTTCCGTACGTCTACTTCTCGTGCGGTTAACAATTTCGAT
CTTATTCACTGTGACTTGTGGACATCTCCTATTTTAAGTGTCTCGGGTTT
CAAATATTACTTAGTCGTTCTTGATGATTGCTCCCATTACTTATGGACTT
TCCCTTTACGACTAAAGTCTGATGCTTTCCCAACTCTCACTCAGTTTTTC
GCCTATGTGAAAACACAGTTTGGTGTCACGATTAAAGCTGTGCAATGTGA
CAACGGGCGCGAGTTTGACAACTCCAGCTCCCGAACATTCTTCCTCACCC
ACGGTGTCCTCCTACGCATGTCCTGCCCCTACACCTCATCTCAGAACGGT
AAAGCTGAGCGCATCATCCGTACTACCAATAACACCATTCGCTCTCTTCT
CTTTCAGGCCAGCATCCCACCGACCTTCTGGGTTGAAGCACTCCACACGA
CAACACTTCTTCTCAACATTCTACCCACCAAGACCCTTCATTTTTCCACT
CCTCACTTCGCCCTCTTCAAAACTGTACCCTCCTATGAACACCTTCGCGT
GTTCGGTTGCACTTGCTATCCCAACCTATCTGCCACCACTAGCCACAAAC
TTGATCCCCGTTCCGCTAAGTGTGTTTTTCTTGGCTACTCGTCGCATCAC
AAAGGGTACCGGTGTCTTGACCTCCTATCCAACCGTGTCATCCTTTCCCG
TCACGTTGTTTTCGATGAGTCCACTTTTCCCTTTGCTGAACAGCAACCCA
CTGCCTCCTCCCAAGATTTTGACTTCCTGGATAACATTACCACTAACCCG
GTGCCGCCACCTATAGGCCCACCACCTCTATTTTTTCAGGACTCATACCG
GACAATGTTGCTGCTCCCAGCACACCTACAGGCGCTGCTGCTCCTAGCGC
CCAAGCTGTTCCTGGCGCTCCTGCAGCTCCCGGCGCTGCTGCTCCTAGCA
CCCCAGCAGCAGGCGCTGCTCCACCCAGTGCTGCTGTGGTGCACCCGACG
CCACTGCACCACGCCGGTTTGGCCAAGTCTTCACGCGTCGNCCACACCCC
CCAGTGCAGGACCTGGCCACTNCAACCACCCCGGCTGGTCTGGACGGCTC
TGCCATCTCGACTGGCAGTGTCGCTGCTTCATCTCCACCTCCTACGGACG
CATNGCATCGTCGTCCCCCACCCGGAGCGGTGGCTGTCTCCCNAGTGCTT
AACCACCATCGCATGGTCACGCGCGCTAAGGCTGGCTTCCGGGTGCCAGC
ACTGTTCCACGCCGCCCCCCTATCTCCAATTCCGAAGACCTTTCGTGGCG
NTCTTGCTGATCCTAATTGGCGAGCTGCCATGGAAGATGAGTATGCGACA
CTATTGCAGAATCACACATGGGATCTGGTACCTCGACCCCATGGTGCAAA
CATTGTGACCGGCAAGTGGATTTTCAAGCACAAATTTAATGCCGATGGCT
CTCTTGAAAGGTACAAGGCTCGCTGGGTTCTCCGTGGATTTACGCAACGA
CCCGACATTGATTTTGATGAGACTTTCAGCCCCGTCGTGAAGCCTGCTAC
TGTGCGGACTGTCTTATCTTTGGCTGTCTCCAGCAACTGGCCGATTCATC
AACTTGATGTCAAGAATGCTTTCCTTCACGGGACTCTTTCTGAGACTGTT
TATTGCAGCCAACCCTCAGGTTTTGAGGATTCAGCCAGCCCACAACATGT
TTGCAGACTCAATAAGTCCCTCTACGGACTGAAACAAGCACCACGTGCCT
GGCATAGTCGGTTTGCCACTCATCTGCTCTCCCTGGGATTCATCGAGGCC
AAGAGTGACACATCTCTGTTTGTCTACCATAGAGGAACTGACACAACTTA
TTTGTTACTCTATGTCGACGACATTATACTCACAACATCCTCTACTGTTC
TCCTCCGACACATCATTCAGGCCTTACAGTTGGAGTTTGCTATGAAAGAT
TTGGGTGATCTACATCACTTTCTGGGGATGCAAGTTCAACGACGAGATGG
AGGCCTCTTTCTTTCGCAACGTCAATATATGCTGGATATTCTGGATCGGG
CTGGTATGGCAGATTGCAAGCCCTGTTCTACACCCGTCGACACAAACCCA
AAGGTTTCTGCAGCTACTGGTACTCCTGTTTCTAATCCATCGGATTTCCG
CAGCTTAGCTGGAGCACTACAGTACCTCACTTTTACCCGACCAGACATAG
CCTATGCTGTGCAACAGATTTGTCTTCACATGCATGATCCTCGCGAGCCT
CACCTTGCCGCCTTGAAGCGCATTCTACGTTATGTTCGTGGCACTCTGCA
TTTGGGTCTTCAGTTGCGCCCTTCTTCTCAGGCTGAGTTAATTGCATACT
CTGATGCCGACTGGGCTGGATGTCCTGACACACGCCGATCCACTTCAGGC
TTTGCAGTTTTTCTTGGTGATAACCTTATTTCTTGGTCCTCCAAACGACA
GATGACTGTGTCCCGCTCCAGTGCTGAAGCCGAGTACCGGGCCGTCGCCA
ACACTGTTGCTGAATCCACCTGGCTTGTCAGCTTCTGGCCGAGCTTCGTC
ACCCGTTACGTCGTGCCACGTTGGTCTATTGTGACAACATCAGTGCGGTC
TACATGTCTTCAAACCCCGTCCAACATCAGCGAACCAAGCACATTGAGAT
TGATTTGCACTTTGTTCGGGATCGGGTGGCTCTCGGTGATGTCCGCGTTC
TCCATGTGCCTACTACCTCCCAGTATGCAGACATCTTCACCAAAGGGCTT
CCCTCTACAGTCTTCACGGAGTTCAGATCCAGCCTGAACGTCTGTGGTAC
CGACGATCAGACTGCGGGGGCG
>ltr-1_family-280#LTR/Gypsy [ Type=INT, Final Multiple Alignment Size = 1 ]
GTAGCCCCTCAGTATTAATTTATTTTTGCATCTAACAAATTCAGACTGTG
ATGTGAACGAAGGCCTTTAGCGGAAGGTCCGAAAAAACACCTTGCCTTCG
CTAGAATAGTGAAAGTCAATGATAAATGGGGCCCGCCAAGTTGCAATGCA
CTGGCATATAAATATAAACTCGCAGCGACAGCATCTGCTGCGCCATTTCA
ATCACTTGTGCTATTTCCTCAAGTTTTAATTTTCTTGCTGTCAGATTTCG
CTTGTTTTGTGAGCTTCGACATTTGTTCAATTGTCCATCAAATGGCTGAC
GAGAAGAAGGTTGCTGATCCTGCACTAGTTGGTTTTTACGAGGCCATAGA
AAAAACAAACACAGAGAAGATTACAAACGAAATACTAGCTGATTTGTCTG
AAGATTCTGACGATAGTGGAAGCTTTGATATGGAAAGTGAAGATGAAGAT
GCTGAAAATCGACCCTGGCGACCAAGTCACACTATCTTCGGAAAATCATC
TATTAAGCAGAGTCAAATTGACGCTACTAAAGGGAGATACTTCTGAGATA
CATCAATTGTGAGAGCTGGAGGGGACAGTGCCGCACCTGCTCCCGAAGAA
GATAAGGTGGTTGTTTACAGGAGCTTCATGAAGGTAGGGCTTCAGTTCCC
ATTAAGCAAAATCCTGGTTGAAGTGCTGAGACCTTCGAAATTTTCCTTCA
TCAAATTACCTCTGAAGCCATTATCAGGATGGGAGTTTTCATTTGGGCCG
TGAGAAGCCAGGGGCTAGAGCCAAGCGCAAAATGCTTCTGCAACATGCAC
GAGCTGCTGTATGAGACGAAGGCTACTGGCAAGGAGCAGTATCACAACAA
CTTTGGTTATTATGGCTTCGTGCCTCGTCCTGATGTAAGCTATCCAGTTC
CAACATTTCGGAAAAGGTGGCCGGGAGCCTGGATGGAAGAATGGTTTTAT
GTGAAGAATAATTTAGTTGAGAGGGAAGATATAAAAGGAATTATTCAGCG
TCCCATTTGGTCTCGCTTCGGCATCAGGAGGCCAGCCACTACTCTTGGGA
ACGATATAGAAGCATGCCAAAGAAGTTTCAACACTGTGTGTACTTTTATT
GGCACAAGAGACTTGGTTCAAGAACACATCGCCTACAGAGTATGGCCGCT
TGTGAGTGAATGGGAGATGCCGAAGGAGGCTGCTGCCGGGTCTAGTCAGG
GCGGCCTGGTCTATTTAAAATATACCTTCAGATATAGAGGCGAGTTTGAT
GAGCCAAATGATGAGTGGTTGAGCAGTATTGAAGCAACCAGTGACAAATT
GCTTGGGGCCTACACAAGGGCCGAAGATGATGCAATGACCTTGGCCTTCG
AAGGCCGAGGCAAGAAAAGATTGAATAGAGTTTTTAACGTCATTGGTTTC
GTATACCCTGATTATAGCTATCCCTCGCGAAAGCAGGGAAAGAAAAGGAA
AACTGCCATTTTGGCCATCTCTGCTATGCCGAAGGGCAAAAAGATCAAGG
TCTTAACGCACCGGCCAAGATACATCGAAACCGCCATATTGCCAAAACTT
GGCGAAGGGACATCTTCCACTGCTAAGGTAGAACAACCTGCTCCTGCCAC
CCCCAGGGAAGAACTGACTGAACTGCCGAAGGTTCCTTCAGATGGGCTAG
TCGAAACGCCAAGACATGATGCCGAAGCCAAAGAAAAGGCGATCAAAGAG
CCAGAGCTAGAGAAAATAGTAGAACTGCCAAAAATCTTGAGCCCACTAGC
AGAGCCAGAATTGCCGAAGGTATCAAAGGCTCCCGCAATAACTCCCAAGA
GGAGGAGAATGGCTAGCGTGTTGGACGCCGTCCTGGAAACAACAAGGGTA
TTGACTCCTGCCCCTGCTAAAGAGGCAGCCGAAGCTGCTATAGCTCGCGC
TGAAACCGAATCTGGGCCCTCCGTGCCCGCTGAGGCAGAGCCTGCTGGAA
CCGAGCAAAGAACTGAGAAAGAATCTTCAGATGCTGGCCTGGCCCTAGAT
AAGGAAGTCGTGCCTGAAAAAGATAAATCTGCTATTCCTGAAGCACCCTC
CGAAGATTGTGACTTTATTATTCGACATGCTTTGGGAAAAAGGTTGTCTG
AAGAAGAAATTGCGGAAGCCAGACACTACGCCCGGGAACTGAAATACCCG
AAAGGGGCCTTGGTGTACAATGGCACCGATGAAGATGATTTCTTATACTG
TCTTCCAGACAACAAAGAAATATCCGTTTGCCGGGAGATGGCCAAAAATA
TGGGATTTCCGAAGCTTGAAGTTGGCCTCTCTGCCATGTCGAAGGATGAC
CTCGCGGACAGCCTTACGTATAACAGTCTGAAGGTACATAAGTTATGAAC
TTAAAATAAATTGTCTTGTCTTTTATTCTCATACTGATCCTTTATCCCTC
TTCTTTTTGCAGGGCTTAATTCTTAGCAACGCTTTGAGGGCACAGAAGAA
TGCTGAAGATGAAAGCTGCCAAATATCCCTCGGCAACCTTCGGTCAGAGG
TTATCAGGCTGAGAAATGAAGCCTTAGAAAAAGATAAAATTCTGCTTTCA
TTGGTGGACAGAGTGAAAAAAGATGAAGCGAAATTTAATGCTCAATCTGA
AGCTCATAAAGCCGAAGTTGAAGGCCTTCAGAAAAAACTTGCCGAGGCTA
ATGAAAATTTTGAAGTTGCAAAGGTAAAGCAAGAGACAAGCAAATGGTAA
AATGCTAGGTTGGAGAAGAATGTTGAGGAGCTTCGTGAATCCAAGGAGAG
ATGCTTTGAGAAATCCATGGATTGCGTAAGAAAATTGAAAACCAGCTTTG
CCAAGGTGGGTGCATATTCTTCCGAAGAGAATTTCATTCGAGGTGACCCC
GAGGGAGTTATTGATTGGATAAGCGGAGAAGCCAAAGCTTTTGAAGAGAT
CCTCAGTGATCGTGGGGACATTTGTGCCTTTGCCGGCGCGCGAGGGATTG
CAACAATTCTGGAGAAGGCTGGTTGTGACCATGTTAAAGCTGCAGCCCAG
ACCGAAGCCGCCTTCTCCATAGAGGACACAAAAGACCCCTCGACCGAAGC
TACCTTAGTGGGTGGAAAATTTTACTCCGATGTCTAGGTGAACGGTGGCC
GGGAATTGGCCAATGAAATCATAAAGAAAAATGTAAAAGAAACGCACGAT
GCTCGAGAAGAAGCGAAACGAGCCAAAGAAGCTGCCGAGCGCGCCAGACG
TATAGGTATTATTATTGAATTTTAGCTTCGGTGTTTGTTTTCTGGCTTCG
GACTAACGGTTTATTTACTACAGCTGAACTCATGCCGCTACCCGAGCCAT
ACGATCCCCAGGCCGATCCCATCATGAAAGAGGCACTGTATGTGATGAGT
GTTGCCAATTCCATCGTCGACGAAGTCGTCGATAGACTTCTGAATGAGGC
CACCGAGAGAATTCTTAAAAAAGATTAATCTTTTGTTGTAATGATATGAT
GTTTCGTAAAGAAATAAGCCCCTTTTATGGCAAATCTGTTGTGTGATACT
GTTAACAGATTTTCCTGATAAAAATTGTGTTTGCTAAAGGTTTGCTTCGT
GCCTCAGCACATTTTCACCCAACAAATTATTGCCGAAGACCTGCTTCGTA
CCCAATCTTGGCTATTGATGCGATATGATGTATGATGTAATGTTATGCGG
AATGGTGTGATGATATGATGCAACATGATGTTTATGCCGAACACACACAT
GCCCACACTAAAACACACAAAACTCTGCATCCCCTTAGAGACGTCTTTGG
AGTCTTTAAGCTCTGCATCCCCTTAGGAACGACTTTGGAGCTTCTTCACC
TTATATTTCGATGGTATTTAAGCTCTGCATCCCCTTAGGAACGACTTTGG
AGCTTCTTCACCTTCTATTTCGGTGATATTTAAGCTCTGCATCCCCTTAG
GAACAACTTTGGAGCTTCTTCACCTTCTATTTTGGTGGAATTTTTGGCTC
TGCATTCCCTTAGGAACGACTTCTGAGCTTCAGAACTTACTCTGCGCTCC
CTTAGGAACGGCTTTTGTAGCTTTGAAACTTACACTGCGCTCCCTTAGGA
ACGACTTCTGTAGCTTCGAAACTTACACTGCGCTCCCTTAGGAACGACTT
TTGTAACTTCGAAACTTACTCCGCTCCCTTATGAATGGCTTTTGTAACTT
CGGAAGTCTGTTAGGAAGACGCATTTTACTCATTGATACGGGCAAAATTA
TTACATGAAATCGAAATTTAGTCCTTCGTGACTTGTTTTTCATACAAAAA
TAAAATGGCCGAAAAGATAAAGATACATCAAGAGTAGGATATTCTTTAGT
AGATGTGCTTGGATTCAGGCATAGTGTTGTTAACTGTGCGAGCTTCAGAC
TCCTCCCGAAAGTCACGCTGTTGTTGAGCGTGCTGGTGCCCTTCTGGCTA
CTGGTTTCAGGTCAGAGTAGGTGGTAGCGATGGTGGTGGTGGGAGCTGAA
CCCAGGAAGCTTGAGAGTGGCTCGCCAAAGTGACAGAGGCCGTAGGCTGT
TGAATACCTACGTACTCTGGGACATAGGGAGAGTAGCATGAGGCAGTATG
CAGGACCTGCTTTGGCTGATTCTACTATGCCTCAGCTTCGTCAATCTCCT
TTTGCTTCTGAATTGTGACTTGGCATGTTCTTGTGGTGTGGCCCTTGTCT
TCACCGCAGAATAAGCAGTATAATCTTTTG
>ltr-1_family-29#LTR/Unknown [ Type=INT, Final Multiple Alignment Size = 1 ]
TGAAAGGGAAATGTGCCCTTGGGCCATTTCTAAGTATTTTGGTGATTGAG
TGCAAACACAAGTGTTTAAATGTGAACTTATGCCCTTGGATGAACAAAGT
GCAAATCACAAGTAAAGGTATGTTTCTAAGCCTTAGTACATTGGTTTTGT
GTACTAATATATTTGTCTAAGTGTTAGAAACAGAGAGAAGAAGAAAATGA
GAATGTTGGCTGTGTACAGCCAACAGGCTGTTTCGGTCTGGGGCACCGGA
CTGTCCGGTGGTGCACCGGACAGTGTCCGGTGCACCAGGCTGCCTTGACC
GAAGACGCCGCTCTCGGGAATTTGCCGACGGCGTACGGCTAAAATTGAAA
GGAATCGGGCACCGGACAGTGTCCGGTGTGCACCGGACTGTCCGGTGCGC
CCGACGACATAAGGCAAGGATGGCCTTCCAGATTTGTCCTCAACGGCTCC
TAGCTGCCTTGGGGCTATAAAAGGGACCCCTAGGCGCATGGAGGAGGAAA
TCAAGCATTCCTTGAGCACTCTTGATCACTCACACATCAATCTTGCGCAC
TTGTTTGATATTCTAGTGATTTGAGCTCCGTTCTAGTGTGCTAGTCTCTT
GAGCTCAAGTCTGGGCCTTGTGTGTGCGTATTCGCTGTGATTGAATTCTT
GTGGTTATTGTGTTTTAACTCCCTTCTAGCCACTTGGCATAAACTGTGCT
AACACTTAACCAAAGTTTTGTGGCTATAAGTTTAAGTTTTACAGGATCAC
CTATTCACCCCCCCCTCTAGGTGCTCTCA
>ltr-1_family-281#LTR/Gypsy [ Type=INT, Final Multiple Alignment Size = 1 ]
GGCTTCGTTCAACAACCAAGCTGAAGTATCTTCGGCTACGAAGCTGCTGG
TGCTTCCGATAACAGGCGGTTCAGGTTCAGAGTCGGCTAACAAGAAGTAG
AAGAAGGAAGCACAGAGAAGGGTGCAGCATGTTGGGGTGCAGGGACCCTT
CATCAAGTCAAAATGGTCCCACATCCCAATCACCTTCTCCCAGGAGGACC
TTCAGCTCAAAGATTACCCTCATAATGATGCTATGGTTATATCTTGTGTC
ATTAAGGGATTTTTGGTTCATAATGTTCTGGTTGATACAGGCAGTGCAGC
AGATATCATATTTGCTAAGGCTTTCAGACAGATGCAAGAACCAGAGGACA
AGATCCATGATGCTACACATTCTCTATGTGGCTTCGGAGGAAGGCAAATT
GTAGCACTTGGCAAAATCACAATGTCAGTAACCTTCGGCTTTGTTCACAA
CACAAGGACTGAACAGGTTGTGTTTGACATTGGTCAACAGGTTTTACACC
GTTTAAGTTATTGTTTGGTGACGAAGCTATAACCCCAGAAGAAGCTAAGG
CAGGGTCAATTAGAACAGTAGCTTTGGTAGAGGACGAAGTTGATTATTCT
GTGGCAAAAGATGCTATAGAAGGGACTAGACTTCAGGCTGTGGAGAATAT
CAATAAATATTAAGTCGAAACAATAAAATGGCGCTATAGAAAAGTTCGGC
TGAAAAACATTAAGCCAGGGCATCTGGTACTTCAGAGAGTGGCCAATCCA
GACACAGTAGGCAAGCTACAGCTGAAGTGGGAAAGACCCTTTCTGGTGGT
ATCTTCGTCAAGACCAGGTTCTTATAGATTAAAGGATATGGACGGCAACG
ACATTCCTAGATCTTGGAATGCGGATGAGCTTCGATGATACTATGTGTAA
CTTGATGTAATCTTTTTCATTTTTCCTATGGCACCCTTTTCCTTTCCGAA
GGGGGAGAAAGGTTTTTAATGGGGCCATAGTTTGTAATAATAGAAGGGAA
GGTGTTTTTCGCCTTCAGCTCAAAAAATACAAGTTTCGTCCATATCGAAG
CAGTTCATACATGGACGAAAAGGTAAAAATATATTACAAGGTATGGACAA
ATTTATAGAGTAGTATCTGATTCTTAAATTACAATATTCTTTACAAGGAT
AATTCAAGAGTTTCTTTAGAGTTTTTTCATAGCAATGTCTTCGGCTTCAT
CACCATCCGCTAAGCTTCGGATCATCCGCCAAGCTTCGGATCATTGCTCT
TCGGCTTCGTCATCCTGTACATAACAAAGCGTTATGAGGTAAATTCAAGT
TTCAAGGAAAAAGGTAAGTACAAGGTATGAGTTTATTGCCGACTTAAGGT
GTCACACCCGGATTTCGGGGCACCAAGACCCGGGCGCGAACATAATCACC
AGGTGTGCTGGGACCAAGTCTCACACATATGATGAATCATGGCACATGAT
CGAATGTCACATCTAAAACAAGGTTCTAGGATTATTTATATATTAAAAAA
CATTTTAGAATTAATTTTATCTTTAAACATCAATTCCTGGCCGCGCCTGC
TATTCCATAGAAGTCCAGAGTGTTCTGTGAAATTCTTAGGACCCAAACGT
GTTAATCTTTACACAGCACGGGACGACGGGTTTAGTTTGAAGTTAACAAG
GGGCTCTTTAGCTAAACGTCACGACGAAGGGGGTATGGAGGTTCCAGAGC
CGTCCGATCACACGACAACAGCCAGCAGCACCCCACGCCCACAACTATCT
CCCATCATCCGATCAGATCGGACGGAAGAGATTTAATTATGCAAAGGGGT
GATCGGGTCTTGATCTCGACCGTGGATACACCGATCAACGGACCACACTT
CTCGTCTTCATCCGAAATCCGAACGCAGCGGCGCCGGGCAACTACACGGC
GGCGACCATGGTTGAAGTGGTGCCGAGACAGCATCAGAGTGTTAAAACTC
CCAGTCGCAGGGTGATAAACTATGCTCGGGCCTAGTGAATACTGGTAGGG
TAGAAATTTTACCCCGAACTTGGGCGACGGTGGCATGCCTATGCGGCGAT
GCGGACCGCGGCGGAGTTCTCCCCTTGATCCCCGACTGCCACCCGAGACG
AGCACGCCGGAGACCACTGTGGCAGAACTGGGTGCACGACGAGGGATCCT
GAGCACATCGGCCCCCCAAGAGTACTTGTTGGTGAGGTGGTAGCCGAGCG
CGACTAACGCAAGGGTCCACCACCAATTAGCCGGTGACAACGGTAGGGCG
CGGTGGGCAGTTCGATGGCGAAGTGGAGTTGGGCCTACTGGAGATTGGGC
CCAACACAGGTTTGTTTTGTTTTTTCCTTTTTCGCTTTTTTCTGTTTTCT
ATTTTCCAAATTCATTTCAATTTACCATTTGAAGTTTAATTGAATTTTTC
AAACTTATTTAAAAATGCACAACACACAATCCAACATGAATGCAAAATTT
AAGTTTTTTATTCTTTATTATTTATTTCCTTACCTACTTAAACAAATACT
CATAATTATGAAGAGTAAGAAAATGATTCACACCTTCAAATAGTTAAAAA
TTCAATTACATCATATTTAAATCTAATGTTTGCTATTCATGTGAGACATA
ACTTTAATATTTGTTTTTTATCTTTATTGAATATAAAATTCAACCAAAGG
GGATTTTTTACAAGGGAATCTTGTTTCTAATCTATTGTTAGATAATATAA
TTGTTTGAAACACAGGAGAATTCCCCAAATACCTAAATTTAGAATTTTAG
GTATTACATAAGGTGACTTCGAGCTTCGTCACCAACCAAGCTTCGTCCAC
CCTTCGCCCAAATTTGAGTTACGAATCTGTTCCCAATGCTTCGGGCCAGG
CCGGGGATGTCATTCAAGTCCACTGGTGATAAGCTGAAGTTCGGCCTGTT
TACAATATTCCTGTGCGTGCAACCAGCCTTCATAAAAGCAACAGTTGTGC
CACGAGAAGCTAGCAGAGCGCAGAAGTCACCATGCCCAGCTATGACTTCA
TCAAGAGCATCAACTTCGCCTTCAATGTGATTGAGGATGCCTGGCAGGTC
TTCAGCTGAAGGTTTAAACTTTTCAGAACTGGCTCCAACAGAGTTGAAGA
CTTGCTTCAGTCGTTGCATGCAACTGCTGCCGAAGTTTAGACATTTATCT
TGAAGTTCCTTCAATGACTTTTGCAAGTTCGAACTCTTTGCAACTTCAGC
TTCAAGCTTTGCATCAAAATCCTTTTTCTCTTATTCGAAGCTTTTTGATT
TCGTGGAGAGTTCGCTGTTTAATCTAGCAATCTCGGCTTGGGATTCTGCC
AGCGAACCCTCCATTGTTTGGATCACGAAATCCTTCTTCTCCAGAGCAGC
TTCGTGATCTTTAACCTTGCCCTCTAAGCCCTCAATTATAATCTCATTTT
TCTTGTCCTCGAGGTCTTGTTGCATCTTCAAGGTTTTACTTAGTAGTAGA
CTCTGAAAAAATAACCTTCATCAGAAGTAACCTTCATCTCGAAAACAATA
AAAAATTAACGTAAAAACTTTACCTTAAAATTAGCATAAAACAAGCTGTC
GGCGATATGCTGCCACCGGTATCTACTGAGGTCGGCCTCAAGCTTCGGAA
AGCCAACACTCTTCGATAGAGTGCCGACAACCTTCGCTCCAGTCCAGTCC
CGGAGGCATCCTAAACTCTCTTCGTCAACACCACCGAAGAGCAATGCTCC
TGGTTGATAGCCGCATGATATTGCATAATCCCTCAGCTCTTCCTTCTCAG
CCTCAGAGACAGTAGACTTTCCAAAATCCAAGTGGCTGGGCTTGGATGGC
ATGACGGTGTTATAATCTATCTCTTCTTCATTAGCATCACCCTCTTCAAT
GCCAGCCTATTCAGCTTCAGCGGCAGATGGACCTTCGTCAGAGGCACCCT
TTGTAACAACCAGTCCCGATTGCCTCATTACTTCGGAGATTGGGGCAGTC
TCGGCAACTTCGGCCTCCTCTCCGTCGCGTGTAACTCTAGAAGTTGAACG
CACTCTGGCCATTTGATACTGAATTTCTTACGGTTTTGATGAAGTTGATG
ACTTTTTGCAATTTTACCGAAGCTCCTTCTTATGACGAAGCTAAACCAAG
ACGATGCTCTAATTGAGAATACGATGAATAAGCTTCGGGTATGCTCAAAT
TTTTCAGTAGCACAACAGTGCATAC
>ltr-1_family-282#LTR/Gypsy [ Type=INT, Final Multiple Alignment Size = 1 ]
GCGGACTTCCTAGAATAGATCAGGTGGTAGATTCGATCGCCATATGCTCT
ATGTTGTCATTCCTGGATTTCTACTCTGGATACCATCAAATCAGCTTGGC
AAAAGAAGACGAGGAAAAAACTGCATTCATTACCCCGTTTGGAGCTTCTG
CTATACCTCCATGTCGTTTGGCCTCAAGAACGCTGGAGCGACTTACCAGA
GAGCCATTCAAACATGCTTAGCTGATCACTGGGGCAAGCGGGTAGAAGCC
TATGTCGATGATGTGGTGATTAAAATAGAAAGGTCAGAAAACTTCATTAT
CAACAGCCTGAGGAGGTACCGGTGGAAGTTCAATCCAGAAAAATGTGTCT
TTGGAGTGCCAGCTGGGAAGTTGCTCGGGTTCATTGTCAGCCACCGAGGA
ATCGAAGCTAACCCGGAAAAAATCGAAGCTATCATGAGGATGGAAGCACC
ACGATCACAAAAGAAAGTGCAGAGGCTTACGGGATGCATGGCAGCTTTAA
GCAGGTTCATATCAAGGTTAGGAGAAAAAGGCCTACCATTCTACAAATTG
CTCAAGAAGGTGGACAAGTTCCAGTGTACCTCAGAGGCTCAAGAAGCTCT
TGATGCACTGAAGAAGTTCTTGACCACACCGCCAGTGCTAAAGCCGCCAC
ACCGAGCCATGCCCGACCAGCCGGCAGAAAATCTACTGTTGTACATCTCC
TGCACAACTCACGTGGTGAGCACCGCATTAATAGTCGAGCAGGCAGAGGA
AGGACACGCATATCCAGTACAACATCCCGTCTATTTCATCAGTGAAGTTC
TGGGACCCTCTAAAAAGAAGTATCCTCAAGTTCAAAAACTATTGTATGCA
GTACTTCTAACTGCTCGCAAGCTCCGTCACTACTTTGATGACCACAAAGT
CATAGTAGTCACCGGATTTCCAATAGGGGATATTCTCCACAACAAAGAAG
CCATTGGAAGAATAGCCAAGTGGGCCTGCGAGTTGGGAGCTCACGACATT
GAGTTTCGGCCTCGCACTGCGATAAAGACTCAAGCGCTAGTTGACTTCAT
ATCAGAGTGGACCAAGCAACAAGTACCAGATAACACGGAGGCTGCAGAAG
TCTGGCGGATGTACTTTGATGGTTCGCTGAAACTGTAGGGAGCAGGCGCA
GGGATCCTCTTCATTGCTCCTGGAGGTGAACAACTCAAATATGCTCTTCA
GTTGTTATTTTCAGCATCCAACAAAGTAACTAGGCATATCACTAGGCATT
AAAAGGTGGATGGTATACGGAGATTCACTGGTGGTCATAAGTCAGATAAA
TAAAGAATGGTATTGCTCGAATGATTATATGGGCAAGTACTGTACAGCCG
TCCGAAAACTGGAAGACAAATTTGAAGGGCTGGAATTCCGTCATGTGGAA
AGAGATCGCAACGCGGCAGCAGACGCGTTGTCGAAACTAGGATCCAGTCG
AACTCAGGTCCCACCTAGAGTTTTCGTCCAGGAGGTGCCACGCCCGAGCA
TTCCATCAGATCAAGCAGAAGAGTGCAATGTTTTGAGCCGGCCAGAGTCA
GACTCTAATGACTGGAGGGAGCCTATCATCAGGTATATAAAGAATGAAGA
AGAATCGGATGATAAAGCCGCAGCGAAACGCATCGCAAGGCAGTCAGCCC
ACTACACCCTCATAGGGGACGCACTGTACAGAAGGGGTGCAATAGGAGTC
CTCATGAAGTGCATTCCTTCGGTTACTAGGAAGCAACTGCTAGATGAGGT
TCACGCCGGACAGTGCGGGATACACGCAGCATCCAGGACTTTGGTTGGGA
AGGCCTTCAGGTCTAGTTTCTACTGTCCAATGTCAAAGACTGATACAGCC
GAGTTAGTCCAGAGATGTGAAGCTTGCCAATTTTTATCAAAGCAGCAGCA
TTTGCCAGCACAGTAACTACAGACCATACCCGTAACATGGCCATTTGCGT
GCTGGGGACTGGACATGATTGAACCGTTCAAGAAAGCTCAGTGAGGCTAC
ACTCACGCGTTGGTCGCCATTGACAAATTCACCAAATGGATAGAATACAA
ACCCATTGCTTCTCTAACTTCAGCCAAGGCAGTGGAATTCATACAAGATA
TAATATTCAGGTTTGGGATACCTAATAGCATCATAACCGACCTAGGATCC
AATTTCACTAGCTCTAAATTCTTTGATTTCTGCGAACAATGGAGCATTCA
GATCAAATATGCGTCAGTAGCACATATAAGAGCCAACGGTCAGGTGGAAA
GGGCTAATGGAATGATACTAGAAGCACTCAGGAAGAAAGTCTTCGACAAG
AATGAAAAGTTCACAGGGAAGTGGATCAGAGAATTACCTTATGTGGTTTG
GAGCCTAAGAACTCAACCCAGTCGAGCTCTGCATGGAAACACCCCGTTCT
TCATGGTCTATGGTTCGGAGGCAGTACTACCTGCCGACCTCAGGTTTGGG
GCACCAAGGCTGGTCTTCGAAAACAGAGCTGAAGCGGAAGCTACCAGGCT
AGAAGATATCGATGTACTGGAAGAAGAGCGGTTGAATACAGTAATTCAGT
CAGCTAGATATCAGAAGACCCTGAGGCGCTATCATGATAAGACTATACGA
CATCGATCCTTCATAGTGGGAGACTTGGTCCTTCGCTGAATTCTAATGGG
AGAAGGATGGCACAAATTATCGCTGTTATGGGAAGGGCCGTTCATGGTGT
CGGAGGTCACACGGCCAGGATCATATCGGCTTACTCAAATGGATGACACG
GAAGTAGGGAATTCATGGAATATAGAGCACCTCAGGAAGTTTTACCCTTA
GCAAGAACTATCGGGGCAATGTTGTATTCTGTAATTGGGAAATACGTCAT
CAATAAAAGATTTCATTCTCAAAAGCATTCAAACTATTGGTTATCCATCG
ACTTCGACTTGATTAAACTTGGAATCAGAGCACTTACTCAACCGAGGGTG
ACCACTATACCCTACTAACGGAGCAATCGGCTTAAGTCGGCAATGACTTA
AGACGGTGCAACATGCTCGCGCTTACTCGACTTAGGGTGACCACTATACC
CTACTAACGGAGCAATCGGCTTAAGTCGGCAATGACTTAAGACGGTGCAA
CATGCTCGCGCTTACTCGACTTAGGGTGACCACTATACCCTACTAACGGA
GCAATCGACTTAAGCCGGCAAAGACTTAAGATGGTGCAACATGCTCACGC
TTACTCGTCATAGGGCGATCTCTATGCCCTACCAGCTGATCAATTGGCAT
AAATTAAGAAAAGATTCCAAAAACCAGCATGCCACACTTACTTCTGCAAA
TGTTCATAGCGACTGTTGAATTTTAACAACAGAAACAAAATGTTATAGCT
TTCAGCACCAAGAACACATTCTAATATCCTACCAAGTATTCAAGCGCACT
GATCACACACACATATAGTTCACAAATACATTCAGTATCTTCTAAACACA
GCAAAACATCTCTATTTGGCAATGTCTTTCGCAGGAGCAATCGAGGAGGA
AGGGCGACTCGAAGCATCAGGCGTAGCCTTGACATCTACAACAATGTCAT
CGGGAACAACTACACCAGGCCTTCTCATCAAGATTCGCCCCGCGCGTATG
GCTTTGTCCATGGCCTTGTCACGCTGGGCTTTCAGAGCGGCGCAGTTGTC
CTCTACAACTTTGGTAGCCAGTCGAGCGGCCTCTAGCTCCTGGGCGGCTG
ATCTCTTGGAGGCACGCAGATCTTTGATGATGGAGTCCTTGCTTGACACC
AACTGCATGAGTCGTAGGATCTCATCCTAGGATACTTGCAGTTCATGACG
ATGATGATCTAGATCTATCATGGTAAAGCGGTGGCTCCTCTCCAAGATGG
TTAGATAGTTGTTGGCGTCATGATACAACCTATCCAGGTTATCGTGAGAG
GCTGCAAGTGCTCGTTTTTCCTCCTACAAACAAGAATCAACTCTCAAGCA
TCCATTAAGCAGTAAAAGCATGGCAGATCCAACTGAGTAAGTTTACCTCG
TTAGCTACCCTTTCAGAGTCAAGCTGAGCGTTCAGAGAAGAATTCAAAGA
ACGTGCGTCGTCTAAAGAAGCAGAAACCCGAGCCAGGTCGATCTGACCTT
GGGAATACTTCTCCTCAAGCTCAGAGTACCGCTGGGTCGAGTCGGCTTGA
TGTTGAAGATGTTTATCCTCAAGCTCAGAGTACCGCCAGACCATATCTGG
CAAAAAGCAGTCGAAGAAGGATACACGGTTAAAAACAAATTAATCAATCC
GCCAAGGAAGAAACAAAGATACCAACCAGCATTTGACACTTTCAAATCAG
CTATCTGCTTCTGAAGCAGCAACGGATTCCACTGCGTCAGAGACAGAGCT
CCTTCCGGGATAGAGGCACCATGTGATCTCAATTGAGCAGACATCTCGTC
AACCAAAGCCTATTATAAAAAACAAATGAGTACAAAGAAAGTGATTTACC
AGGAGGAATGACGGAACGAGAAGAGCTAAGTTACCTAAAGATTAGAAAAG
AATGAAGGCAATCCCAAGTAATGAGAAGCTATGTTGTAACTCGACGAAGG
AAGATCAACTAGAACAGTCTGAAGAGTATCGTCGGGGGTTGATTCAGCTC
CACTAGCAGATATCAGAGTTCTGGCATCTGGCTCGCCGACCTCTAAGGCG
ACTCCCTCGCTCGAAGCTGAAGAAGTATGCATCGCTATCACTCCATCAGA
TTGTGGTGGAGATGACCCGACGTGGACGTCCATGGAGGTGTGGGAAGGAG
AGCTCGCTCGGACAACCTCGGGGGCTGGGTGGCAGCTCGCACTACCCATT
GGAGCCGGATCACTACCGGCAACACCCTCGGGGGTTGGGTTGCAGCTTGC
GCTACCCACTAGAGCCGGATCATTACCGGCGACACCCTCGGGGGTTGGGT
AACCGCCAGCATCACCCTTAGGGGCTAGGTTTTCTGCAACGGCCACCTCT
GAGGCTGAAGGATCCTCAGTCACCTCCATGGGAGTCGGGCAATCTTGACC
AACCTCTTGACACCGAAGATTGCCTTCCAAAGTCGACGATGCACGAGATA
CCACCCGGGATACCTCTAATCCCACGTCTGGAGCGTCAGAGCAAACATTC
ATCATATTATCAATAGTCGGTTCCAATAGCATATCTTCAGGAATGACGTC
CTCAAGGGCCTGATCAAAATCTGTTATGGATAAATCTTGAAGGCTAACAA
GAGCAGACAGAGCTGGAGAAGGAATATCACTATCCCCTTACTACCTCTGT
AACGCCGGCTATTCTTGCGAATTAGCGGAACTTCTTCTTCCTCTTCTTCG
TCCTCGTAAAAAATGCGGACAATAGATGGTGCAGGATCACACCCATTGGG
GTCAGCTTCAACAAGATCACACCCATTGGGATCAGCTGGCGCACGGATAC
ACTCGTTGAGGTCAGTTGGTGCAAGATTACACCCATTAGGGTCAGCTTCA
ACAGGATCACACCCATTGGGGTCAGCTGGTGCACGGTCACACCCATTGGG
GACAGCTTCAGCAGGCACACCACCAGTGGGGTCAACTTCAGTAAAAACCT
CTGTTGGTACTTCTTCGCAAACAGGAGCAGAAGGTCCAGCATCCTGGTCC
AAGCATGACAGTCGTCGAAGCCGTTTCTTTTTCTTCTTCTCCTCAGCAGG
CACAGTTGGGCGGCTGACTTGGCGAAGACGCTTTGGGCGAGTACCCTCAG
GCTTTCGGGTGTCCACTGTGTTGACAGTCTCTGGTATAACCACAACAGCC
ATTGTTTCAGTAGGGGCCGAGTCAGAAGATTCTCCAGCCAACATATCGAG
CACAACATTTATTTCTGCAACATCTGGACTCGCTGGCATCTCAAAATGAA
CTTGCCTCTCATCATTGTGAAGATCACAAAGAGAAGCAACCAACACTTCA
ATATCTTCAAGAGAGGGTCGCACTCTAAGACCCAGACCACTATCACCAGC
GGGAGGATTGGACACGAAACTGAAAAATGACATAGGAGGTGGCAGATTCC
AAGCAGAATAGGCAAAAGGAGCACCAACATTTGATACTTTGCCTCTCAAG
ATCATGTCTAGCCGGCTCACCAAATCCTCAGCAGGAATTCTCCTATTAGT
AACCCGAGTCGAGTTGGTAACACCACTGTACAAGTAAGTTGGGTATGCTC
TATCCTTCAAGGGCTGGATATTCTTAAAAACAAAGTCAGCGACCACAGCC
TCGGCGGTCAGACCTCTCTCCTTCAGCAGATAGATTTCAGCAAGCAGAAC
CCTAGCTTCTATTACTTCCAAGGCAGTAGGAGACTCAATCCAACTTGGAG
TGCGCACATCTGGCTGTCTCCCCGACCGAGGGGGGAGGGACTTGCCGTGG
TTTTCCACAATAAACCACTCAAGGCGCCACCCTTTAATGTTGTCCTTAAG
CGGAATATCAAGGTATTCCGTTTTCCTTCCGTGGCGCATCTCCAGACTCG
CACCACCCACGAGTTGGTGCTGACCCCCAGCCATCACAGGTCGACAGTGA
TACAGATACTTCCATAAACCAAAGTGGGGAAGAATTCCAAGGTAGGCCTC
GCACAGATGAACAAAGATGGAGATTTGCAAAATGGAATTGGGATTCAGAT
GAGTCAGGTTCAGATTATAAAAGTCAAGGAGACCGCAGAAGAAGGGAGAG
ATGGGAAGAGCAAGGCCACGGATAAGAAAAGGAACATAGACAACGGACTC
GTGGGTATCTTCTGTCGGAACAGTGACCCCACGGCAAATCTGCCAAGAAC
AAAGCTCCTTCGGAGAAAGAACTCCAACATCAACAAGGCGGAGGAGATCC
GATTTCGAGACAACAGACATATGGTTACCTGCAAAGGGCAACTGGCTATT
GGGATCGATGGGAGGAATGACCACCGCAGTAGAATTCTAGTTCTTCCGCT
TGGGCGCCATCGCAAACTCGTCGGTGGATTGAACGGAAGCAAAATCAGAG
GAGAACAGAGGAATGTTTTGAGGCAAAAAGGTGAAGTTAGGGCCCAGAAT
GCAGAGGCGTGCGGCGACGTGATATAAATGGGGTTTTCCCAGGTTGGGCA
TCGTTTCTAAAAAGTGCTAAGTCATCACTCGGGAAAAACAAGATTTCCTG
GCATAACTCGGCAGTTACCTCTAAAGTGCCGACAAGGCCCAGCATAACTC
GGCTGTTACCTCTAAAGCGCCGACGTGGACCAGCATAACTCGGCTGTTAC
CTCTAAAGCGCCGACGTGGCCCAACATAACTCGGCTGTTACCTCTAAAAC
GCAGATGTAGCCAGTATAACTCAGCTGTTACCTCTAAAACGCCGATGTAC
CCAGAGTAACTCGGTTGTTGCCTCTAAGACGCCAACGTCGCCAAGCACCA
CTTGGCTGTTACCTCTAAAACGCCAACGTGGCCTAGCGTGACTCGTCTGT
TACCTCTAAAACGTCGGCATGGTCCAGAGCAGCTCGGCAGTTACTTCTAA
AAGACGTCGGCAATGCCTGCCATAACTCAGCCGTTTTCTCCATGGAAATT
CCGGCAGAACCAAATACGACTCAGTAATTACCAGTCATTACTTGAGTGTT
ATCTCTAAGAACAACGACAACGCTGGGCATGAATATAAGCTATTGATTGA
CTATAAAAGAACGATGGAAAAGCAAAGGAGATACTCAGAACAAGCTGAAA
TTTTCTACAATATATTAAGAAGGGAAGTTCTTTCACAAACTCAAAGACCA
ACTCATTATGAGTCGGCCTTCTTTCCCTTTTTCGCTACATTACACTACTA
CATCACTACACTACTTACACTACTCTATACTACTAACTACTACTACATTA
TTCCACTATTACTAATACTACTTCTACTACTACTTATCTATACTAATATT
TAAGCTTGTGGCGCTTTGCCACTGGCCTTGCTGCTGCCGCTGTCACCCTT
GCCGCTGCCGCCATCGCCCTTGCCGTCGTTGCCGTCGCCATCGCCTCCAC
CGCCGCCGTCGCCTCCATCGTCGCCGTCGCCTTCGTCGTCGCCGTCACCA
CCGCTCTCCTCCTCGGACAAGTCGAAGGAGTTCTCCTCATCCAAGGAGAT
CTCCGAATCATCCGAGCCCTCGAGCCCAGAGCGCTCGATGGCCCGGATGT
ACGTCCACACCTCGGCAGCGATCCCCTGGGAATCGTCCGAGTCATCGGAC
GATACCAGGGGAGAGGCGTAGACCGGTGACCCCTCGAACTCGGAGGAGAA
CTCCTCCTCCGAGTACTCGGAGTCCCCGAAGTCCTCCGAGGGGGACTTGG
CTCGCGTTTCCGCTTGTCACCGGAGTGGTGCGACAAACTTCTGCCCTTCT
TATTCTAGCCCATAGTTGATTGGAAGAGAAGAGAAAAGTGGAGAATAAGC
AACAAACGACCGGGAGATGTGTGAAGACACCAGTGAAGCAGGCAGGCTAT
ATATAGAGGCGGGAGGCAACCGCTCATCTCCTACCATGGTCACTGAACAG
TCGCAAATATTCAATAGGCCATTCAAATCGTCTGGACACAAGTCAGGCCG
CAGATGCCGTTTCACGTAACACGACACCATTGGGACTGAGGTCAACTCCT
TGGACGATATGATTACACCCTACGGTCACATCAAGTTACTACTCAAGGGC
AGTTTATTAAACGCTCAGCGCACCAAGCCGTCCCTTGGCTACACCCATTG
GGGGGGACGTCCAGGAATTTTCAATAGATTTTCCCAAACAGTCATATCCC
TACAGTATACGCAATGAATGTATCAAGACAGAAGGAAGATATCGATAGAG
ATCGGAGGAAAGCCAAAAATAGCTGCTGAAGTACAAGTCTAATCAATAGA
AGCATTGAAGCACGAAGTGAAATGAAGACCAGCCAAGAGCCATCTACCAG
ACGTCCAATCTGTCGCCAATCAAATAAATTTCAAATCTAATAGGACATGG
GTAGACCGCGTTGCTGATCTCAAAGGCAAGAATTAAGGACAACAGGCTGA
TCTCTAAAAGCATAACCTGATGATATAATGCCAAAATTCTAAGGCACGAG
ATGAAGACCTTTGAGTGGATTATTTTCAGTAATTCACTCAAAACTCGAGG
GCTACACCCATTGGGTGCACCTCTTGTGCACCCAATGAGTTCTCAACCCC
GAAGGCAGAACGGTGATCTCTAGGGCATAGAACGACGATGAAATGCTGAT
TTCTAAATCATGGGATGAAGATGAACCAACGACTTCTAAAAAGCAGGAGA
TGAAGACCTTTGAGTGGATTATTCTCAGTAATCCACTCAAAGCTCGGGAG
CTACACCCATTGGGTGCACCTCCGGTTAGGGGTGGATAACGAGCCAGCTC
GGCTCGGCTCGTCCGAGTTCGAGCTGGCTCGTTAAGCTAACGAGCCAGCT
CGGCTCGGCTCGTTAAGGTAACGAGCCACAGAGTCAGCTCGGCTCGGCTC
GTTTACGAGCTCGAGCTGGCTCGTTTAGCTCGCGAGCCAGAGCAGAAAAA
AATTAATATATACATAATAATTATTTTTAGTTAATTTTAAACTAATTTAA
CAATAGAAAATAGTAATTATACTCATAGTTTCACAAACCACGTCAATGTA
ACACCAAATTAGCACAATTCATGACTCATTAATTCACAATTCACATACAT
GTTCATCAGTTTAACCCATAATTATATTTGCATAGACCAAATTAACACAT
AAACATAGTTCATTAATCATTAGTTTAATTCATAGGCCATAGACACCTCA
CATATATATAACATGTTCATCAATTATTCTGTAAATGGTATGTATATAGT
TTCGTTTTGCTCGAAGATGGTAGCTCGTTTAGCTCGCGAGCTGGCTCATT
AACGAATCGAGCTGGCTCGTTAACGAACCGAGCTAGGATGTCAGCTCAGC
TCGTGAAAAAATTCAAACGAGCCGATCCGAGCCGAGCCGAGCTGACCCTG
AAACGAGCGAGCCAGCGAGCCACGAGCATTTTGTCCAGCCCTACCTCCGG
TGCACCCAATGAATCTTCAACCCCTAAAGACGAAATGCTGATCTCTAAAG
CATAAGTTGGTGACCAAGCACTAATCTCTGAAATATAAAGCGAAGACCGC
AGAAAGAGCTGAAGAATATAACAGAAGTTTGTTTTTACCGGACCGATCAA
AGTTCAGAAGCAGCGACTTGACAAGTGTACTGTCAAAGCATCCATAGTCT
AAAAATCAAAACTGCAAGCTGGACCTAGAATCTTTGAGCCGATTGTTTCA
AAATCAACTCAAAGATTGGGGG
>ltr-1_family-283#LTR/Gypsy [ Type=INT, Final Multiple Alignment Size = 1 ]
GTAGCCCCTTGCAGTATTGATTTGTTTCTTTGTAACAAACTTAGACTACG
ACATGAACGAAGACCTTTAGCCAAAGGTCCGAAAAAACACCTTCCCTTCG
CTAGAATAGCGAATCATTCTGACCCGTGGGGCCCACCGAGCTGTGGGGCT
CTTAGTGTATATATAGAGACCTATGTCGTAAGTATTTTTCATGTTATCTA
GCTATTTGTACTATGCATGCCATTTTAACTTTCTTTGCTTTCTCAATCTT
GATTGACTTTTTAGCTTCGGCATCTACCCAACCATCGTCTGAATGGCTGA
GGAGAAGAGGATCACTGACCCCGCACTGGCTGGGTTTTACGAAGCTATGG
AGAAGACCAACACTGAGAAAATCACCAATGAGATGCTGGCTGGGTTGTCC
GAGAACTCCAGCGATAGTGAGAGTTTTGACGTATAGAGCGGAAATGAAAA
TGTCGAAGACCGACCATGGAGGCCGAGCCATGTTGTTTTTGGAAAGTTAA
CTGTTAAGCAAGGGCAGATCGAAGCGATGAATGGCAGGTACTTTCGTGAT
ATTTCTATTGTGAGGACTGGAGGGGAGAATATCTTTCCTCTTCCCGAAGC
TGATGAGGTGGTGGTTTTCAGAAGATTCATGAAAGCTGGACTTCGGTTCC
CACTGCATAAGATGTTGGTCGAGGTTCTAAAAACTTTTGAAATATACCTT
CATCAACTTACCCCCTGTCACACCCGGATTTCAGGGGCACCAAGACCCGG
GCGCGAACATAATCACCAGGTGTGCTGGGACCAAGTCTCACACATATGAT
GAATCATGGCACAGGATCGAATGTCACATCTTATAGGAATTATTTTTATT
CCAAAAATCAGTTTCCAGGGTTTTATTCATTTATTATGAATTAAAATGGA
CTGTGGGTATAATTAGTAAAGAAAATAGGGTCTGAAGTGAAAGATTACAG
GACCCGCTTGTTATGAATCTTAAAGGTGGAAGGGCCGCGGGTATATTTAT
AATGGTTCCAGGGGCTCTTTTAGAAAATGGCCGCGGCGAAGGGGTATGGG
CTGATTTTGGCCCATGGATTAGATCTGGATGACTCAGATTATATCGCGCG
AAGAGTTAGGCTTGCTCGGATCCGCGCCACCCGATCCGCAATGCACGGCC
CGGATTTAAAACTTTAGAATCACTTCGTGGCCACCCATCATCAGATCGAC
GGCACAGAACCAATTGCCTAAAGCGGTACGCTTAAACTAATCTGGGTCGT
CCATCATGCATCAACGGTCAGAACACTGTCTTCTACCCACCCGCGCCCAG
ACGACGGCGCGCGAGGACCAGGGCAGCGATGCAATCCGGTGAACCGGCAG
CCCGAGGCTATGGCACCCCAAATCGATCGTAGACCGGCGCTACCCGTATA
GAGGATGAGCTGAGTTCACATAGTATATCCTCATCGATGAAGAAGGTAGG
AGCAGGGCCAGCCATGGCGCAGGGCGGACCGGCGGCAGAGACTCTTCAAC
GGCAAGAAATTCACAGTGCCCCATGGCTTGGAACAGGGTGAGCGGATGGA
AGAGGGGCGGGTGCGGATCCGTTCTTATGCACCGAGATCAGGAAGTCCGC
GCGGGGATCACGCCATGGTTCACGGAGCTCGGAGTTCACGGCGCGCCATG
GTTTTATAGCCTTGCCATGGAATCTGATTTCACGGACTTCGGCCAGCAGC
AAGCTTTACAGCGAGGTAGTCTGCGCGGAATCCGCGCGTTTGTTGCGCTA
TTGCCGTGGACGCCGCACGGTGTGTACGCCTGGTGCGGAGGAGGTGAGGT
TCCAGGTGCAATTTTCCGCGGCGAAGTTCCGCCACGATGCGCGTGAAGCA
CAGGACTCCCTGCGGCCGAAGGAAATCGAGCTCATCTGAGGCAGCGGTCT
TCTCACGCGATCCGGTTATGGTAACAGCGGTGGACAAGGGGGAGGCATCA
GGACCCGATCTATAGGGATGAGGATTCCCCAGGTCGGTGCGAGGTCCGCG
GATAAAGCGGCCAGGAGAACGCCATGCACGAAGTCGGGGCAGTAGCGAGG
CTAACGGCGCCCGCAGAGCTCGCGGCAGTCCGTTGACTGGCGAAGCGCAT
GGCCGAGTTCTGGAGGTGGGTCGCGCGCGAGGATCACGGGAAGTTCACCT
GGGTCGGTTTGAGCGGAGAAGACGCACAGTGCTAGCTCGAGGGGCCCACA
CGGCAGCGACCGGGATGAGTCTGTGTTGCGCGCTTGAGAAAACCGAGCTG
GGGCCCACCGATCATTGAAAGCACCGAAACGAGACATGCGTGGTGGCGGC
TAGGGTTTGAGGTATGAGAACTTGGGCCGGTGGCGTGAGTGTCAGAATTA
ATCCCATGGTTTGAAATATGCTAAGATGAGAATAACAATACAAGTGATCC
AATGACCCTTTTATATTTCTTATTTCTTGTATCTTCTATTGCTCTCACTA
TTTGCAAGTAAAGGGATATAATTAGTTTGGTTTTGTGTATAGTTTTAGTT
TCTAGTTTTGAATTGGTTTCAATGCAAGAAGTTTTCTCATCTTTTATCAT
TAATTAGTGGGTGATTAGGAAAGTATTAGCACCTTTTTAGGTCAGCCAAC
CGGCAGGCAAGATGATATTTGGTTCATAGTGAGGATAGGTCGAGGTAAGA
AAGGTTAGGGTAAAAAAAACTTGAAACTGGATGATGGATCTTGACTCATT
TTAGAGATATGTTGTGACTCTTGTCTTTCCTTGACGAGGTTGATCTTCTC
TTCTCCGGTCATGGTCTCATTGATTCGAGGTTAGTGTATATTGTCGGGGT
TGGGGAATATGGTTAAGATAGATATAGATGAGATAGACTACATGATGTAG
ATCAAAAGTTTGTTTAATGTAGGGGTTGATAGATTATGCAATCCATCATA
ACTCTATTGGCTGGGTTAGCTCTTTTTTTGCTCACGGTTGAGTTGCACTA
ATTTTAGGTTTAAGTGCATGAGGGGAGAACAAGGTTTACAAGAGTAGGGT
CTCATTTATTTTACCACTATTAACTGGTTAAGCGACTGACCTTAGGTTAG
TTCAACTTAGGTTAGACTTCGTTAGGTTAGATTAACCTATTAGATTGGAT
CAGATCTGGAATAAATTGATATAACTATAGGATCTAAATAAATTTTGGAT
TAGTTCATGGTTGTTATTCTAGAGTGGGATAATGTGCTTATTAGGGCAAG
ACGAATCCATAAAGAAAAGGTAGAATCTTTTGAGGTCAGTTAGATCTATT
AGGATAAGATAAGATCTTTTCAAGATAAGATGAGTCTACTAAAGTAATAG
CGTATCTTTTAAGATAAGGTAGATCCATTAAGCTTAACATATTTTAGTGG
GGGATAATCCAAGTTGGCTAGTTATTTTATCAACAATTTTTTTACTATAT
GTATATACAGATGTAATTGTGGACATTACTCCACAACTAATCAGGAATTA
TTTTTATTCCAAAAATTAGTTTCCAGGGTTTTATTCATTTATTATGAATT
AAAATGGACTGCGGGTATAATTAGTAAAGAAAACAGGGTCTGAAGTGAAA
GATTACAGGACCCGCTTGTTATGAATCTTAAAGGTGGAAGGGCCGCGGGT
ATATTTATAATGGTTCCAGGGGCTCTTTTAGAAAATGGCCGCGGCGAAGG
GGTATGGGCTGATTTCGGCCCATGGATTAGATCTGGATGACTCAGATTAT
ATCGCGCGAAGAGTTAGGCTTGCTCGAATCCGCGCCACCCGATCCGCAAT
GCACGGCCCGGATTTAAAACTTTAGAATCACTTCGTGGCCACCCATCATC
CGATCGACGGCACAGAACCAATTGCCTAAAGCGGTACGCTTAAACTAATC
TGGGCCGTCCATCATGCATCAACGGTCAGAACACTGTCTTCTACCCACCC
GCGCCCAGACGGCGGCGCGCGAGGACCAGGGCAGCGATGCAATCCGGTGA
ACCGGCAGCCCGAGGCTATGGCACCCCAAATCGATCGTAGACCGGCGCTA
CCCGTATAGAGGATGAGCTGAGTTCATATAGTATATCCTCACCGATGAAG
AAGGTAGGAGCAGGGCCAGCCATGGCGCAGGGCGGACCGGCGGCAGAGAC
TCTTCAACGGCAAGAAATTCACAGTGCCCCATGGCTTGGAACAGGGTGAG
CGGATGGAAGAGGGGCGGGTGCAGATCCGTTCTTATGCACCGAGGTCAGG
AAGTCCGCGCGAGGATCACGCCATGGTTCACGGAGCTCGGAGTTCACGGC
GCGCCATGGTTTTATAGCCTTGCCATGGAATCTGATTTAACGGACTTCGG
CCAGCAGCAAGCTTTACGGCGAGGTAGTCTGCGCGGAATCCGCGCGTATG
TTGCGCTATTGCCGTGGACGCCGCACGGTGTGTACGCCTGGTGCGGAGGA
GGTGAGGTTCCAGGTGCAATTTGCCGCGGCGAAGTTCCGCCACGATGCGC
GTGAAGCACAGGACTCCCTGCGGCCGAAGGAAATCGAGCTCATCTGAGGC
GGCGGTCTTCTCACGCGATCCGGTTATGGTAACAGCGGTGGACAAGGGGG
AGGCATCAGGACCCGATCTATAGGGATGAGGAGTCCCTAGGTCGGTGCGA
GGTCCGCGGATAAAGCGGCCAGGAAAACGCCATGCACGGGGTCGGGGCAG
TAGCGAGGCTAACGGCGCCCGCAGAGCTCGCGGCAGTCCGTTGACTGGCG
AAGCGCATGGCCGAGTTCTGGAGGCGGGTCGCGCGCGAGGATCACGGGAA
GTTCGCCTGGGTCGGTTTGAGCGGAGAAGACGCACAGTGCTAGCTCGAGG
GGCCCACACGGCAGCGACCGGGATGAGTCTGCGTTGCGCGCTTGAGAAAA
CCGAGCTGGGGCCCACCGATCATTGAAAGCACCGGAACGAGACATGCGTG
GTGGCGGCTAGGGTTTGAGGTATGAGAACTTGGGCCGGTGGCGTGAGTGT
CAGAATTAATCCCATGGTTTGAAATATGCTAAGATGAGAATAACAATACA
AGTGATCCAATGACCCTTTTATATTTCTTATTTCTTGTATCTTCTATTGC
TCTCACTATTTGGGTATTACACCCCCGAAGCTTTTATCAAAGTTAGGGTT
TTTATATGGGATATGAGGAGTCAAGGGTTAGAGCCAGATGCCAGGTGCTT
CTATAATATTCACGAGTTGTCTTATCAGACGAAAGCGACTAGGAAAGAGC
AATACCACAATAACTTTGGCTGCTACAGCTTCGTGCCCCGCTCAAAGGCC
AGTTACCCTATGCCCACGTTTCGAAAAAGGTGGCCATGCTCTTGGATGCA
GGAATGGTTTTATGTGAAGAATGACCTAAGTCAGAGGGAGGATGTGAAAG
GGATCATTCAATGCCCTATATGGTCTCGCTTTGGCATTAGGAGGCCACTC
ATTGCACTTGGGAATGACATGCAAGCATGCCAGACAGCTTTCAACATAGT
GTGCACCTATATTGGCACAAGAGACTTGGTCCAAGAGCGTATTGCTTACA
GAGTATGGCCCCTTGCAAGTGGATGGGAAATGCCGAAGGAGGCTGCCGCT
GGCTCCAACCAAATAGGCTTTGTCTATCTCAAGTATACCTTTCGATACAG
AAGCCAATTTGATGAACCAAACGATGACTGGCTAGATGCTATAGAGGCAA
CTAGTGATGAGCTGCTCGGAGCCTACTCGAAGGCTGAAGATGAAGCTATG
ACAGTCGCCTTCGATGCTCGAGGCAGAAAGAGGTTGAACAGGGTATTTGA
TCTTATCGGGTTTGTTTACCCAGACTACTGCTATCTCACGCGGAAGCAAG
GGAGGAAAAGGAAAGCTGCTACCTCGGCATCTACTGGTGTGACGAGGTCA
AAAAAGATCAAAGTTTTGACACGCCGACCCAGGCGTATTGAGACGGCCGA
TGTGCCGAAGCTGAGTGAAAGGGTGAAAACAACCCCCCCAGGTATAGAGG
CTACTCTTGTTGTGCCTATTGGAATTATTGCAGACCTGACCAGAGAGCTA
GTAACAGAAAAAGTACCAGAGCAGCCGAAGATGAAAGTAACAATATTGCT
TAAGCTGCCAACTACCGCAGGCACTCCAAGGAAAAGGAGGATGACAAACG
TTTTGGAAGGTGTTCTAGAATCTGTGAATATGCCACCTTCTTCTTTTGCC
GAAGCTTCTAGGGGTATAACTAAAGAAGTTCCAAAGATGATTACTGCCAG
TACCTCTGCCCACGCCGAAGCGGGTCCTTCGGAAGTCATACCAGAAAATC
ATACGAAAGAGAGCCTTCAAGAGAAACCTTCGGCGCCTGCTCCCGAAGCA
CCTTCCAGGGTGACTTGGACTATATCGTTCGACATGCTTCGGGAAAGCAA
TTAACAGAAGAGCAGATTGCTAAAGTGCAGCATTATGCCAAGGATCTGAA
ATACCCCTGAGGGTCCTTGGTATATGGTGGAAATGACGAAGATGACTTCC
TTTACTGTCTACCAGACAGTAAAGAAATACATGTATGCCGGAAAATAATG
GACAACATAGGATATCCGAAGCTTGTGCTTGGCCTGTCTGCAATGTCGAA
AGATCAACTTGCAGACAGTCTTGCTTACAACAGTTTGAAGGTGTGTATAC
TTTGACCTGTCTACTGTTATGGTTTTATTGCCGTTGCTACGTGCTCACTC
TTCGTTTTCTAGGGCTTAATTCTAAGCAAGGCTTTGAAGGCCTAGAAAGA
TGCAGAGGATGAGAGCTGCCGAATAGCTCTTGGGAATCTGCGTTCAGAAA
TTATCACGCTAAGGAACGAAGCTCTTGAAAAGGATAAAATATTACTCTCC
TTAGTAGATAGACTGAAATCTAACGAGGCTAAGCTTGCTGCCCAAGCTGA
AGCTCACAAAGCCGAAGTACAAGAACTAAAGAGGAAGGTTGGTAAAGCAA
CCGAAAAATTTGAAGTTGAAGTGGTGAAGCATGAGATATGCGAGATCGAA
AGATTAAGAGCGCAAAAGAATGCTGATGAGCTTCGTGCTGCTAAAGAAAA
ATGTTAGAAGTATCCTTGGATTGTGCTAAGAGTTTAAAGAACAACTTTGC
TAAGGTTGGAGCCTATTCTTCTAAGCGAAGATTTATCTGTGGACCCCAAT
GGAGTTATCCAGTGGATCAGCGGGGATGCCGAAGCTTTTAAAGAAATTCT
TAGTGATCAAGGAGATTTCTGTGCCTTTGCTGGTGCCCGGGGGCACGTCT
ATCTTGGAGAAGGCTAGTTGCAATCATACTAAGGTT
>ltr-1_family-284#LTR/Gypsy [ Type=INT, Final Multiple Alignment Size = 1 ]
GACAGAAGTGGTATCAAAGCTATGCTGACCCTAGGTCGTTAGATTAGTTA
AAAATGGAAAGCCTAGTTTGTTCAAAACTTGCTAATTTCATCCTTATAAA
TTATTTTATCAGCCTTACCTCTTTAAAAATTTCAACTGAATTGACTCTTC
TCTTGTAGATGGTTCGTACTCTCTAAACTATCCGCATCAACACCAGCTAC
GCCCCTCAGCCCCGGCAGATCCCGGTCTACCCAGTGATGGTCGAGGAAGT
TCCGGTGGATCTCCCTCACATCCGAGTGGAGAATGGAGTCATCCTGGAGG
ATAGCTCGGAGGAACAGCTACCGACCCCCACCCCGTTGGCAGAGTCCCTG
GCCTTCGCAGCTAGGTCATCGACGTCAGCACCGCCTGCACCAGCCTTCCA
AGCACCTGCACCCGGAGGCGACGACCCCAACGACTCCGGAGACGATGATG
ACGAGGATGACGACGACGACGAAGGAGGAGACGAACATGTCAACCAGGAA
GCTGACTACACGTAGCAGGACTACTTCATGGGGTTTGGTCCAGTTGTCGA
ACATTACACATCAATGTTCGAGACGGTGCACTTCCCCAACCTGCTGCAAG
AAGTGCTGCACGCGCTAGGAACCTACGTCCGCCCCCTGTACGAAACAAGG
CGAGTGAGCGAGCCTCCCCGAGCTTGCTACTACATCACTCGCATCCACGT
CAGGGTGATGGATGTAGAGGACAGGGGATTCAGGACTCTGTCTGCTCACG
AGTCCCTGACACCACTGTCCACCTACGCTGCCTCGTTCAGCGATGCTGCC
TGTCTGACCCTGTGGTCGCTCAGCCACACCTACCGGCAGTAGCTGCAGAA
CACGAGGTTCAGGCATCTTCCTCGGCGTCTGAGTGGAGGAAGTCAGACCA
GCATCGTCCTAGGTGAAGCTGGTGAGGATCGCCTCAACACCCTAGCTAGT
GTAGTGGCCGGTCTCAACACCGACCTGGATAGTGCCACCCTGGATCTCTA
TAGGGTGCACTTTGAGCTGGAGAATGCCCATGCCAGGATTGCAGCCCTGG
AAGCCCAACTGCAAGGACTGGATCCGCCCGAAGCCCAGGTCCCCGCCATG
GCATTGTCTCCTCCCCGCAAGAGGCTGCGCTATGGGGAGCCCGGATCCAT
CACTAGGCTGCTTTAGGTGTTTTGAGATATGATGTAATAAGTTAGTTTCT
GTGTTAGACGATGATACTCTTTTTAAGTTATCCTATTAATAAATACCAAC
ATGTGATGGTGATTGATTGAAATGTTTGATTTGAATCTTTGTTTGAGTGC
AATGGTCTTATGGAATGATGGCCATAAGAACATATAAAATTTTTAAAACA
TAAGCTATTTCCCGCCTAGAATCTTTTCTACTCTTCACTCCTCTGAGATG
TTCACTTCCTAACCAATCAGATGGTGAACGCACGTCAAGGACCCAACAAC
AACCGGAACCAGCGTGGTCAACAGATACCACCACCACCACCGAATCCCAA
TATGGAGCAGTTCATCGCTGCCCAGATGCAGATTCTACAAGGACTCACTG
CGGCTGTTCAGCAGATTCAACAGAACCAGCAAAATCAGCAGCATCAGCAG
CAACAACAGAATGCACCCCCAGCCAGAGATAAGCACCGGGATTTCATGAG
TCATCACCCGCCGACATTTTCTCATGCGGTTGATCCTCTAGATGCCGATG
ACTGGCTAAAGGTCATTGGAAAGAAGCTGGACATCATCCAGTGCAACGAC
CGGGAGAAGGTCTTGTACGCCTCGGGAAGACTCGAGGGTTCCGCGTCTGA
CTGGTGGGATGCCTTCACAGCGGCACACCCCAACGCGGATACAATAACTT
GGCAGGAGTTTCAAGAGAACTTCCACGCTCATCACATCCCCTCAGGAATT
ATGAAGTTGAAGAAGAAGGAGTTCCTTTCCTTACTCAAGGGAATATGTCC
ATCAGCGAGTATCGTGATCGCTTCACTCAGCTTTCACGCTATGCCCCGGA
AGAAGTGGACACAGATGAGAAGCGCCAAGAGCGTTTCTTGGAAGGATTGA
TTGGACCTCTGAATTACCAACTCCAGAGTCATACATTTCCCAATTTCTAG
ACACTGTTGAACAAGGCAATTGGCCTTGAAAGCAAAAAAAAGGAAGCAAA
AGAAAGGAATTATCTGACCATAAAAGGAAGTTTCAAGGTCAGTCTAGCAG
GAACACCCGCCAGAACAACGCTCAAGGTTCACAGTTCCACTTTGAAAATC
AAGGCGGAAACAATTATCAAGTGCAACGCTCTGGACAACAAGGCCAGAGA
AATAATCAGAGTCAGAACCAGCAAAGGAGCAACTCCCAGACCAACCAGAG
GTCTGGTGGGAGTTCACAGAACCGTCAAGGTGGCGCCAGTAACACGCAGG
CTAGAAGCAACAACGCACCTGTCCAACCCAACGGTTGTTTCAAGTGCGGT
GAGCTAGGCCACTATGCTAACAACTGCCTAAGGCGCAACCAGCAGACACC
TCAGAAAAACAGTAATTAGAGAAATGACCAGAACACCCTCGCTCGTGGAT
CTGCACAGAACAAGACTCCGCAGAACCAGAGCAGAGGAAGGGTCAATCAC
GTCACCGCAGAATCAGTGCCTGAGGATGCCGACATAGTGTATGGTATGTT
TCTTGTTAACTCCATACCTGCATCAGTTTTATTTGACTCTAGAGCATTGC
ATTCATTTATAACTGAGTCATTTGTGGAAAAACACAACATACCTAAGTAC
CCTCTTAAGAAGATATTACATATTAGTTCACCGGGAGGTGACATGAAGGC
CACACACTCATGCCCCCATGTTAATCTCAAGATTCAAGGAATAGATTTTT
CAGTCAACCCAGTGGTCCTAGGATCCAACGGTATTGATGTGATTCTTGGA
TGCGTCTGGTTGAAAAGTTGTGATGGAGTGATACAGTGTGCCAATGGAAC
AATTATGTTGACAAGTCCTCAAGGTGAAAGAATCCAAGTTAGCATAGACA
AGTCAACAGATGCAAAAGGGAAGACAGTGATAAATCACTTGGAAGAAAAG
CCTTTGGAAAATATCAAGGTAGTGTGTGAATACCCAGACGTATTTCCGAA
GAAATTACCAGGTATGCCACCTGACCGTGATATAGAGTTTTCTATTGAGT
TATTACCCAGAACCGCACCTATTTTGAAAACACCATATAGAATGGATGTC
AAATATTTAGTAGAACTGAAGAAACAAATAGAAGAATTACTAGAAAAAGG
TTTCACTCGCCCAAGTTCATCCTCTTGGGGAGCCCCAGTTCTATTTGTGA
ACAAGAAGGATGGTTCGCGGAGAATGTGCGTTGATTATAGAAGTTTGAAT
GAAGTAACCATCAAGAATAAATACCCATTACCTCGGATTGAAGATTTATT
TGATCAGATGAAGGGAGCTAAGATATTCTCGAAGATAGATATGAGATCGG
GATATCATCAGTTAAAGATTCGAGCAGAAGATGTACCGAAGATAGCCTTC
ACGACAAGATATGGATTATACGAGTTTTTGGTCATATCGTTTGGACTGAC
TAATGCACCAGCATACTTTATGAACTTGATGAATAAAGTATTCATGGAAT
ATCTGGATCAGTTTGTGGTCGTATTCATTGACGACATACTGATATACTCT
CCGAATGAAGAAACACATGAAGATCATCTAAGGCTAGTCCTACAAAAGCT
TCGTGACAACCAACTATACGCAAAGTTCTCGAAGTGTGATTTTTGGTTGA
AGGAAGTTGCTTTCTTAGGGCATATCATTACCGATGGTGGAATTAAAGTG
GACCTAGGAAAGATAAGCGAAATACTAAATTGGAAGCAACCAAAGGATGC
GTCCAAGATCAGAAGTTTTCTTGGATTGGCAGGATACTATAGAAGATTTA
TTAAAGGTTTTTCCAAGTTAGTGAAACCACTTACCTCTCTACTGGAGAAA
GGTAAAGAGTTCAAATGGGATGAAGCTTGTCAGAATTGTTTTGAAGAACT
CAAGAAAAGGTTAACCACTACACTAATATTGGTAATGCCAGACATCCACA
AGGGATTTGATGTGTATTGCGATGCATCACACCTTGGACTTGGATGCGTG
CTAATGCAAGAAGGAAAAGTGATAGCTTATGCCTCAAGGCAGTTGAGAAA
GCATGAGAAGAATTATCCTACGCATGATTTGGAACTAGCTGCCATAGTGC
ATGCTTTGAAGATTTGGAGGCACTATATGATTGGAAACAAGTGCAAAATC
TTCACGGGTCACAAAAGCTTAAAATATATATTCACTTAGAAAGATCTCAA
CCTAAGACAGAGAAGATGGCTTGAGTTGATTAAGGACTATGATTTGGAAA
TACAATATCACCCAGAAAAGCTAATGTAGTAGCTGATGCTTTGAGCCGTA
AGGGTCAAGTGAACAACATCACTACTCATTTGATGTCACAAGAATTGTGC
TGGGAAATGGAACAACTCAACCTTGCTTTGCTCAATAATGTAGAAGCAAC
AGTTATGGAAGTTGAATCTACTTTAGAAGAAGATATTCATAAAGGACAAG
AGTCTGATGAGAAAATCAAGGAAATTAAAACTTTGATTGGGATGGGTAAA
GCCCTAGATTTCACGGAAGATGATCAAGGCAAAGTATGGTTTAAGAGGAG
AATCTGCGTACCGGAAATCAAACACTTGCGCCAACTTATTTTGAGAGAAG
CTCATGATTCAGCTTACTCTATTCACCCTGGTAGTACAAAGATGTACCAG
AACCTCAAGGAAAAGTATTGGTGGTACGGATTGAAAAGAGATGTTGCTAC
TCATGTTGCATTATGTGACGTGTGTCAGCGAGTTAAAGCCGAACACCAAA
GACCAGCAGGATTGCTACAACCCCTCAAGGTACCTGAATGGAAATGGGAA
GAAATCGGTATGGATTTCATAGTTGGACTACCCCGTACTCGAGATGGCTA
TGATTCAATATGGGTCATAGTAGACAGGTTGACTAAAGTGACATACTTTA
TACCTGTGAAGACAACTTACTCAGGAGCCCAGTTAGCAGAGTTATACATG
TCAAGGATTGTTTGTCTACATGGAGTACCAAAGAAGATCGTATCAGATCG
AGGAACCTAGTTTACCTCGCGCTTTTGGAAAAGACTACATGAGTCTATGG
ATACCAAGCTAAATTTTAGTTCAGCTTATCATCCGCAAACGGATGGGCAA
ACGGAAAGAACAAACCAAGTGTTGGAAGATATGCTAAGAGCTTGCGCTCT
AAAGCATGGTAGAAGCTGGGATAAAAGTTTGCCTTATGCATAATTTTCAT
ATAACAATAGTTATCAGGCAAGTCTAAAAATGGCACCATTTGAAACACTT
TGTGGACGAAAATGTAGAACACCGCTTTATTGGAATCAGACTGGAGAAAG
TCAAGTATTTGGTCTAGAAATTCTCCAAGATGCAGAAAGGCAAGTGCAGA
TTATTAGAGAAAACTTGAAGACAGCCCAGTCAAGATAGAAAAGCTATGCT
GATAACAGAAGAAGAGAGTTGATGTTTGAAGTAGGAGACTTTGTATACCT
TAAAGTTTCACCGATGAGAGGAATGAAAAGGTTTAAGGTTAAGGGAAAAT
TATCACCTTGCTATATCGGCCCATTCAAGATTTTGGAAAGAAAAGGTGAA
GTAGCCTACCAGTTAGAGCTACCCGGTAGATTATCGGATGTGCATGACGT
ATTTCACGTGTCACAACTTAAGAAGTGCTTAAGAGTACCAGAAGAACAGT
TACCCATGGAAGAACTGAATGTCAATGAGGATTTGACTTACAGACAAAAG
ACATCAACTAAAAATAATGAATTTAGTTATTATGGTAATTAAGATAATAA
TTTTTTAAGTGTTTAATTATTTATTTGCATTTTGATCATTTTCTTTGTAT
GCGCTTGATTGATTATCGGATGTTTATTATAATTATTTTTAAAGAAAAAC
CTAGTAATTAATACAATAATTAAATAATATAATAATTATTAGTCTAAAAC
AAGTATTTTATTTATAAATAACTTTGGTGAATTTTTAGGGAATTTTCGAG
CTCTTTAAAAATGCATTTCGGAATTTGAAAAAAAAGAAAAAAACACAAAT
ACCTAACCCTAACCCTAGGCCCACTAGGGGCCCATTTGCTCTCACCTGCC
GCAAGCCTGGCTCCTAGCCAGTAGCCGCCGCCGCCATCTCCTGTGCTTCC
TCTCCCTCTGTTCTCTCTCTCCCATCTCTCTCCTCTCTCTCACCGCTCTC
TCTCTACCGCGCTAGGCCACCGCGGTTGACCGCGCGCGCGCAGCAAGCCG
GGACCCCGCGCCTACAGCCACCGCGCCCTGCCTCGCCGACCTCCCCGCGT
GCGCGATGCCGAGCCGCCCTGCGCGCACAGTCCCGTGCAGCAGCCCGAGC
CGCCGAGCTCCCTGCGCGCATCACCGCCTCGTGACGCGCGCGCCCCAAGC
TGCGCCCAGCGCGCCCGACTGCACGCCCGCGACCGTTTCATTTTCTGCGA
TTAATGGACTTCATGCATCCATTTCTTCCCCCCCTCATTCCTCCTCTCCA
TTATGAGCAGGTAACAGCAGCGCCATTGATGGCCTCCTTGATGACGCCGA
CGTCCCTTTCTCCCCCTCCCTCTCTCTATAAAAGGGCAGCAGAGATCTTT
CTCACTTCTCCCCTACCCAAGCTCGCCCCCATCTCTCTCTCACTCTCCTC
GCCGTTAGAGCCACCGCCGCCGTCGCCGGAGTTCGTCATCGCCGGAGCCC
ATGGAGTTCGCCGGAGCTACGCCATCTGCCATCCGAAGTCGAGCCCCTGC
TCTTCTCCACCCGGCCGAACCCCCGTCGAACTCTCCCTGTCACATGTGCG
AACTCAAGGTTGAAGACGACCCAAAATATTTTATAAATTAATTTTGATTT
GATTCATGAATTGTATATTTAGTTGTTGTAATATGAACATGTGTGGTCCG
AAATACACGTGTATGTGCATTATGGAATTTTTTGTACAGATTTGTGATTA
TTAGTGCACCGTGACAATTCATGTTAATCGATGCGTTGATTTTTGGATTA
GAGAAATATTACAAGAATTTAGTAGTCACACGTTGGTGATAAAAAACAGT
AGATAGAAATTTTTGTAGTTAAATTTGGTTACAACGAACTTTAGAATCTA
TTTGAAGAATTGAAGTCATAGGTTCATTTTAATGAATTTAGAAAATAGTA
TAGAACTCCTGTCATATAAACATTATAGGATTTTAGATGATTTATCACTA
GGTTATTTTATTAATATTTTCTTTTAGAAAGAAACAAGAAAATATCACCG
GTATAATGGAAAATAGATTTTTACTAGCCAAATAAACATGTTTGCAAGTA
TAGCGCTTAAATTTTTAGAGTTAGTAAAGTAAAGTTTATGTCAAAATAAC
CTTGCTTGTGTTATAAAAAGTTCAATTAGAAATTTATAGGGATTTTTAGA
ATATTAAATTTATTTTTAACTATACTCAATAATTCTAGCTAGAAATAAAA
AGATAAAATCTATTACTCTAAATATTAGTATTAAAGACAATAAGTACTAT
TTATTTTCATTAAGGATGTTAATATATATTAATACTAGTTAATACTGTAT
TTATTGCACCCACTCATAAGTTCACCATTTAGGATTCACAATAATAGCTA
TAATTGAATTAATAAGTATTTACATGTTTATGACGTATTTAAGATGTGAT
AAATGCGATGTGTTAATGTGTATGTAATGGTGTATGTTTATGTAATGGTG
CGTGTTTATTTATTGGTGTATGTTTTATTTTTGTATGTGCGATGTGTGAC
TCTATTAGAAGCGGACTGTGTGGTAGAGGATTCGAATACGTTCGAAGACG
AACCACAGGACACGTTTGAGCAAGGCAAGTGGATTCTCCCTCTGCATATT
CTTTTTGTAGCCACTCATTGCATCTAATAATGTTTACTTTTTGATATACT
AC
>ltr-1_family-285#LTR/Gypsy [ Type=INT, Final Multiple Alignment Size = 1 ]
GCCCTGCACGCCGTAGCATTCCAAGGCCTCAACTACCTTGATGAGCGGAG
CCCCCTGGCGCCGCAACTGCAAGTGTCACCATGGCCCGCCAACTTCAGGG
CAGGGACCTACCCCAAGTACAACGGCAGCACCGACCCAGCACAGTACATC
ATTGCCCCCATTGTCCATCGACTCCTGGAGAAGTCTCCGGGACAAATTTC
TGCTCAACTTCCAAGGGTACCGTCCAGACACCGATGCCTTGGTCGAACTG
TCACTCTGCAAGCAGCTGGAGAAAGAAACCCTACGGGAGTACTACCGCAA
GTTCCTGACTCTCAAGTCACAACTGGCCTCGGTCGACGACCAAATTGCCA
TTCACTACGCCATCAGTGGCCTTCGGGCTGGCGTCGACTTCGCTGATCAA
GCGTATCGCGGAGTCATTCACATGATCACAGGGGGGTCCAGCGTCGACTT
TGACACGAAGCGAAAGAAGAGGGACCACTACCGAAGCATCAACCACGTCG
CCGTCACCGGCCCAGTCGTGCAAACGAAGTGGTCCCACGTGCCGCTGACC
TTCGATGCCAGAGATGTCGACCTGTGCAGCGCACCCCACATTGACGCCAT
GGTAATCAACTGCAGTGTGGCAGGCTGGGCGGAACATCTTCACGTATGTG
GACGACATAGTCGTCGCCAGCAAGAATAAGGCGGATCACCTAGCCGACCT
CGCAGAGACATTCGCAAACATGAGGGACGCTCGACTTTGACTCAACCCCG
AGAAGTGCGTCTTCGGGGTCCGCCAGGGGAAAATACTGGGCTACCTGGTG
TCACAACGCGGGATTGAGGCCAACACGACCAAGATTCAGGCAATAGTCAA
CATGACACCCCCACAATCAACCAGGGATGTCCAGTGTCTTACAGGCAGGT
TAGCTGCTCTGAACAGATTCATCTCCGAGTCCGCCGAGCGGAGTCTACCT
TTCCTCAAGACACTGTGTGGTGCGAAGGACTTCGCGTGGGGACCAGAACA
GGCGGCAGCCTTCGCATCACTCAGACCCCGCACTCATGCCGTATCTCACG
GCTGTTCGCAGTCTTGAGAGACAATTTAAGGGCTTTACCTTGCAACATGT
GGACCGAGCCAAGAACGAGGAGGCCGACGCATTGGCCAAAGCAGCCGCCA
GAGGCGAGGCCTTGCCCTCCGACGTGTTCTACCATGTCATTGGCACGCCA
GCCGTCCGCAGTCCAGAGGGCCTACAAATAACCAACGACGCCGAGGGCCA
TCGCATAGTCAACCTCATCATGACCGAAGATTGGCCGGCCCCAATCACCA
TGTTCCTGTACGGATATTACCATCCAAGCGATGTCAACCAATCTAATGGC
GTCATCGAGCGCGCCAACGACAAGATTTTTACTGCCATCAAGAAGAGGCT
TCTCGACGACAGGAAGGGCAAATGGGCCGACCAACTGCCTGAAGTAGTCT
GGGCACTTAACACAACTGAATGTCGGGCAACTGGATTCACTCCATTTCGA
CTGCTATATGGATCAGAGGCCATGACCCCGCAGGAAATAAAGCACGGGTC
CCCTCGAACAAGCGCATCTGCCGTCCCCGACGTCGACGAACCCACGTCCA
AAGACCTCATCGACGGACACCGCGTCTTCGCCCTGCAGGCCCTCAACAAA
TACCAAGCTCAAACGAAGGCCTGGCGCGACCACGCAGTCGTCCCAAGAGA
ATTTAACGAAGGAGACCTCGTACTCATCTGAACCACCCGGACAGAGTCAC
GGGGCAAGTTGGAGCCAAAGTGGGAAGGTCCATTCATCGTCAAGTCGAAG
ACGTCCCCCAGCGCATACAGGCTAACAACGCCATCAGGCGAAGACCTAGA
CCATTCCTGGAATATTGACAATCTACACAAATTTTTTGTCTAAGTCCTCA
GGGCCTACGCGCCCTTGTAATTCACCAAACAACGTTATTCAGGCCCGCAC
TCTTTTCCTCCCGGGGACACATACAACCACACCAAAAATAGCCTTTACCT
GATCTATTGCCCGGTCGGACCGCTCCCTGACCGCCTCTCGGCCGTGCGGG
CCCCACATCCTATCAAAGAGCGCCCCCGCCGACTGCTTCAGCATAGGGTC
TTCGACCTTGAAGATTTCACGTTCAAAATTTTCGTCCTCTTGGTCGAAGA
CCTCGTAATGCCTGCACCCCTCGCGGGACGAAGCATTGACGGCCCCCTCG
CAGGTGACGAGGGATGCGAAGGACATGAAACTCGTCACAATGGTCAGGAG
CACCCCCATCTCCTCCTGCAACCATTCAAGGAAGTGAAGGCCAGCCTCTT
GGCCGGGCACTTTGAAGGCGGTGGTCCGCGCACCTAGCTCCCGGTACGCG
TCCACGAACTGTGCATGCGTCCGCTCGACCTCCGCGCGCGTCGAGGCCTC
GGCCTTGTCCACGCGGTTGCGCAGGGCGTTGAGCCTCGCCTCCAGCTCCT
CGGCCCATTGGCGGGCGAGACTGCCCTCCGCCCGCGCCACTTTGGCCTCA
GTTTGCGCAGCCTGCGCATCGGCGATGGCCTTGTTCGCCTCCCTTCTCTC
CTCCGCCAGCCGGCGCCGGAGATCCGTCCTCTCGGCCTCCATGGCGGCCA
CCTTCTCCGACAGCCTGCGGTTCTTGCTTTTTGCAGTCGACTTCTCCCGC
ACAGCATCTGCATGCTGCGCCCGGAGACTCTCGACCTCGGCAGCAATGTC
CGCAGTCAAGGCACCCGACGCCACGTGGTCGGCGAAGTCGGCCGCCTGAC
ACATAAACCCATGAGACCCGAACCCTCATAAGAACAACAAACATCGAAGT
CCAACACAACTTAATTGCTTCAGCTGCTGTGACAGCTGCTGCGACGC
>ltr-1_family-286#LTR/Gypsy [ Type=INT, Final Multiple Alignment Size = 1 ]
TTGCCCATTAGGATCAGCGACAGATGGATCACACCCATTGGGGTCAGCGT
CGGTAAACTCAGGCACGGACACTTCCTCAACAGCAGGAACCGAAGGACCA
GCATCCTGATCCAAGCTAGATACTCGCTGAAGATGTCTCTTTTTCTTTTT
CTACTCATCAGCAGGAGAATCAAGTTGATTGGCTCAGCAAGGGCACTTCG
GGCGGACACTGACAGGCCTCTGAATATCCAAGGTTTTACCAGCTTCCGGG
AGAGGCGCCACCACCGATGTCCCAGCAGGAGCGGCATCAGAAGAATCCTC
GGCTAACATATCAAGCATGGCACTTATCTCTGCATCACTGGGATCCAAAG
GCACCTCAAAATGAACCTGCCGTTCATCATCAGGAATTTCTTCAAGCGAA
GCAACCAATGCACTAACTTCTTCAGCAGAGGGTCGCACTCTAAGGCCCAA
ACCGCCATCGCCAGCAGGAGGACTCGACACGAAATGGGTAAAGGCCTTGG
AAGGAGGCAAGTTCCAAGCCGAGTAGGCAACAGGGGCACCAACATTTGAC
ACCTTGCCCCTAAGTATCATTTCAAGTCGGCTCACCAAGTCCACAGCAGG
AATTCTTCTATTGGTGACCCGGGTGGAGTCAGCTAGACCTCGGTACAGGT
AGTCCGGGTATGCCCTGTCCTTCAATGGCTAAATGTTCTTGAAGACAAAG
TAAGCAACCACAGCTTCTGCAGTCAGACCCCTCTCCTTCAACAATCCAAC
TTCAGCTAGCAGAACTCCTGCCTCAGCCACATCCTGGTCTGTGGGGGACT
CAGTCCAGCTCGGAGTGCGAACGTCCGACTGTCTCCCTGATCGTGGGGGG
AGAGAATTTCCGTGATTCTCAACAATAAACCACTCCAAGCGCCATCCTTT
AATGTTATCTTTGAGGGGGATATCGAGATAATCAGTTTTCCTCCCGCGGC
GCATTTCTAAGCTCGCGCCCCCCACCAGCTGATGCTGTCCTCCGGCCATC
CCAGGCCGACAGTGATACAAATATTTCCACAGCCCAAAGTGCGGCAGGAT
GCCAAGAAAAGCCTCACATAAATCAACAAAGATGGAGATTTTCATAATGG
AATTAGGGTTCAGATGGGTCAGGTTCAAGTGATAGAAATCAAGGAGACCG
TGAAAAAAGGGGGAAACAGGAAGGGCAAGACCGCGGAGAAGAAAAGGAAC
ATATACGACGGATTCGTGGGTGTCTTCTGTTGGAACAGTGACCCCATGGC
AAACCCGCCAAGAACAGAGCTCCTTCGGAGGAAGAACCCCGATGGACATG
AGGTGGAGAAGATCAGACTCAGAAACAACTGACATATGGTTACCTGAGAA
AGGCAACTGGCTGTTGGGATCGATGGGAGGAATGACAGCAGCAGATGAAC
TTGATGCTTTCCGCTTGGGCGCCATCTCAATCTCGTTGGTGAGCAGGATG
GAGGCAGTATCGCGCGAGCACAAGGAAAGCTTGGATGCAGAAAAACAAGA
ATTAGGGCACGGAAAGTGGAAGCGCGCAACGATGCAGTACATATGGGGTT
TTTCCCGGCCAGATACCGTTTCCAAAAAGCGTCCAGTCATCACCCAGCGG
TTATTTCTAAAAACGCTGTCGTGCCATGTCATCGCTCGGCCGTTATTTCC
AAAACGGCCGACGTGGCCCGTTCTAACTCGGCTGTTACCTCTAAAACGCC
GACTCCACCGTCAGTCACTCGGTTGTTACCTCTAAAAACACCGATGTTTC
CATTAATCACTCGGCTGATTACACCTAAAACACCGACACGACCCACCGTA
ACTCGGCCGTCATTCCTAAAGCAACGAGGGAATTTCGGATGACTCGGCCG
CGACCACCGAAGCGCCATCATTACAAATAAGGCAGTCAGAAAGGCGATTT
GATGATCACAGATACTCCTCACGCACTGACTGGCGTACAGTGAGAAAGCA
GCATGACACATGCAGAAGTGGAGCGAAATCACTTTTCATTATAAAGCGAA
GCTATCGAACTTACAAACCAACTCATTATGAGTTGATAACCTCCCTACTA
CTACATTACACTTCACTACTCTATACTACTAACTACTACTACATTATTTC
ATTATACTACTTCTAATCTATACTGACATCTAAAAAACCAGTGGCATCTA
GCCACTGGTCTTGTTGCTGCCCTTGCTGCCGCTGTCGTGGTCGCCTTTGC
CGCCGCTGTCGTCGCCCCTGCCGCCGTCGTCGCCGCCATCACCGTCGCCC
CTGTCGTCGCCGCCATCACCACCATCGCCGCCGCTGTCCTCCTCAGACGA
GTCCGAGGAGTCCTCCTCATCCGAGGAGCACTCCGACTCATCCGAGCCTT
CGAGCCCGGAGCGCTCGACGGCCCGGATGTAGGTCCAGACCTCCGCGGCA
ATCCCCTGGGAGTCGTCTGAATCATCAGACGACGCCGAGGGAGAGACGGG
AGCCAGGGACCCCTCAGACTCGGAGGAGAACTCCTTCTCCGAGTACTCCG
AGTCGCCAAAGTCCTCCGAAGGAGGAGTCGGCTCATGTTTGCGTTTGTCG
CCAGAGCGAGGAGAAGAACTGCTACCCTTCTTACTCTTACCCATGGTGGC
AGTGGGGGGAAGAAGAGGAGAGTAAACAAGCAGCAAGAGATGTGAAAAAA
CCGGAGAGGCAAAGACACTATTTATAGAAGAAGAAGGCAACCACTCACCT
CCTACCACGGTCACTGAACAGTCGCAAAAATTCAATATACACTTCAAACC
GTCTGAAGATACGTCAGGCGGCTGACGCCGCTTCACGCAACGCAACATCC
ATTGGGACTCCAGTCAACTGCGTGGGTGATATGATTACACCCGCGGTCAC
ATCAATTTACTACTCAGAAGCAGCCTGCTAAAACACTCAGCGTACCAAGC
CGTCCCTTGCCCACACCCATTGGGGGGGACGCCCAGGAATTATCAGTATA
TTTTTCAAAACTGTCACATCCGTGCAGGGCATGCAATGAATACCTCAAGA
CAAAAATGAGATATCAGTAAGGATCAAAGGAAAGCCAAATATAGCCGGTG
AAGTACAAGTCTGACCGACAGAAGCGACATGAAGACTAGCCAGAGGACGT
CCATCGAACGTCCAATCAGTCACAGATCAAATAAATTGCACCACCTAGCA
AGATATGGGCAGATCATGAACTCGGCCTCAAAGACAAAATACATGCTGAC
CTCTAAAGCATAATATCAGTGACATAATGCTGACCTCTAAGGCATTCAGA
AAAAGAGAGGATGATTCTCAGCAAAAGGGTACGAAATGAAGACCTTCGAG
TGGACTATTTTCAAAAATCCACTCGAAGCCCGGGGGCTACACCCAATGAA
TCGTCATCTCAAGTCAAGACAATGCCAACTTCTAAAGCATAGGGCAAGAT
AAAAAACAAGGCTGACCTCCAACAAAGTGCAAGTGGAAAATAAAAATGTT
TTATGATAATACTCGAAGTGAAGACCTTCGAGTGGATTATTTTCAAAAAT
CCACTCGAAGCTCGGGGGCTACACCCATTGGGTGCACCTCTGGTGCACCC
ACTGAAGTTCAAGGTCCCACAGTACGAAATGATGACCTCCAAAGCGCGAG
TTTGAGACAGAACACCAGTTTTCGAGTGATAAAAGCAGAAGGAAACAGTA
AGGAATCGTTTTTACCAGATTACCCAGAAAGTATTTCCTGTCATAAACAA
AGACCGCAAGCTGGACCTAGGATCTTTGGGCCGATTATTTCAAAATCAAC
CCAAAGACCGGGGGCT
>ltr-1_family-287#LTR/Copia [ Type=INT, Final Multiple Alignment Size = 1 ]
CCCCCCTCAATCTGGACGGTATGGAATTAAGTGCAGATTGTGAATGATCT
TGTTCAAGGTAGGCGCTGGTAGAGGCTTGGTCATGAGGTCGGCCAACTGG
TCCTTGGATGAGATAATGTGTACATCAAGTTGCTTGGACGCCACACGTTC
TCGGACAAAGTGATAGTCAACTTCCACATGCTTGGCCCACCGATGAAAGA
TCAGATTAGCTGTGAGGTATGTGGCCCCAATGTTGTCACACCATAAGACC
GGCGAGCGTGGCTGAGAGATTTGAAGTTCACGAAGTAATACTTGGATCCA
GATTAGTTCGGCTGTGGCATTAGCTATTTCTTTGTATTCGGCCTCCGTAC
TGGAACGAGAAATAGTGGGGTGCTTCCTAGAGCTCCATGAAATGAGGTTA
CCACCATAGAATATAGTGTAGCCACCTGTGCTTCGGCGATCATCAGGGTT
CCCAGCCCAATCGGCATCGGAGAACGCACTTAAGAGGAGTGAGCCAGACT
TGGTGAAGGAAAGGCCGAGATCACAAGTGTGCCGCAGATAACGTAGTATA
CGTTTCACGGCCGTCCAATGCACTGTAGTCGGCCTTGATAAGAATTGGCA
CACTTTGTTCACTGAGAAAGAGATGTCCGGCCTAGTGAATGACAAATATT
GTAGGGCGCCGACAACACTTCGATACTTGGTGGTATCTTCAGGCGAAAGA
GGGTCTCCATCATCAAGGGACAACTTGTCGGTGGGTAGCATGGGAGAGGC
AACACCCTTGGTGGCTTCCATACTAGTGCGCAACAGAAGATCTTCAATGT
ATTTGCGTTGAGTGAGAACAAGACCATTGGATGTGTGATGAACTTCAATG
CCCAAGAAATAGTTAAGGGGCCCAAGATCCTTGACCGCAAAATCCTTGCG
GAGTTGATCCAGAAGACGATCTGTAGCCAGCGTAGAAGAACTCACAATAA
TAATGTCATCAACATATATGAGAATATACATGTGAATACCTCCTTTATTA
AATATGAAGAGAGAAACATCAGCCTTAGAAGCTTGAAATCTGAGTTGAAG
TAAGGCACCACTGAGGCGAGAGAACCAAGCTCTCGGAGCTTGTTTGAGGC
CATATAAGGATTTGTCAAGTTTGCACAAATAATGAGGATGGGTTGAGTCC
TCAAAACCCGGTGGTTGTTTCATATAAACATCTTCATTGAGAACCCCATG
TAGAAAAGCATTTTGAATGTCGATTTGCCGAAGGCTCCAATCTTGAGAAA
TAGCTAGAGAGAGTAGAAGTCGTATGGTTGTTGGTTTGACAACAGGACTG
AACGTGTCCTCGTAGTCCACACCATATTGCTGTTTAAAGCCCTTGGCGAC
TAACCGGGCTTTGTGACGAGCAATAGTCCCATCGGGATGATACTTCAATT
TGAATATCCACTTGGAATCAATAATATCGAGGCCACTGTGAGGGGGCACT
AGGTGCCAGGTCTGATTTTTGATAAGTGCTTGGAATTCTTCATTCATCGC
GGTGCGCCACAGCGGATGATCAAGAGCCGTGACATGAGAGGTAGGCAATG
ATGTAGAAGTCTGAGTGGCCCAATAAATGACAGTGCCATCAGTTCGGAGC
TTGGGCTTCCTGATATTGTGCTGAAGACGGGTGCCATAGTGGTGTACCGA
CACTGGTTGTATTGCTGGAGCAGCAGCACTTGAGTCGGGTGCAGGATCAG
CCAAAATAGATGGAGGCGACGAGGCTGCATGCATGCTAGCGTCGCCTTCA
GGTACAGCCGCGTGAGGTACCGAGACATTAACAGCTCCAGGTGGCACCGG
ATCAGGCAGCGCAATAGTTTCCGTGGGCACCGGATCATTAGCCAGTGATG
ACAGATGCGGCGCGTACTCCGTCGTTGTACCGGTAGGATTTTCTACGCCA
TGATGTGATGCATCAACAGAACGAGTAGGAAGCAAATCAAGCAAAAGGTT
AGTGTTCAAATTAAAACTGAAGTCGCCCGTGGATGAATGTGCAACGTTGG
ATGAAAGTTGAGCAAAGGGAAAGATGGCTTCATCAAAGATGACATCGCGG
GAAATATACACACGGCCGGTGTCAAGATCTAAGCACTTGTAGCCTTTGTG
TGATGTGCTGTAACCTATAAAAACACAAGGTTTTGAACGAAATGAAAGTT
TTTGTTTGTTGTATGGTCGTAGGTGAGGCCAACAGGCACAACCGAAAATT
TTGAGGAGGGAATAGTTGGGTTGGATTTTGAAGAGGCGCTCAAGAGGGGA
TAAATTGTTAAGTAGTCGGGTGGGTAATCTGTTTATGAGATATGTTGCGG
TTGTGAAGGCCTCATCCCAAAATCTGAGAGGAACATCGGCATGTGCATGT
AAGGCTAGACCAGTTTCTACTATATGGTGATGTTTCCGTTCAACAGACCC
ATTTTGTTGATGAGCATGAGGACATGACACTCGATGAGCGATGCCAAGAG
AAGTAAAGAATTTATTATGCAATTTTTGATATTCCCCACCCCAGTCTGAT
TGGACACATTTGATTTTAGTATCAAGAAGACGCTCAACGTGGGTTTGGAA
CTGCAGAAAAATGCGTTGTGCGTCAGTGCGATCATTCATAAGATAAATCC
ACGTGAATTTGCTAAAATCATCAATAAAACTTATGTAATACTTGTAGCCA
CCAACAGATACTGGGGCAGGTCCCCAAACATCAAAGAAAATAAGTTGAAG
AGGAGCTATGGAATCATGAATTGAAGTGGAGTAAGGTAACTGGTGACTCT
TTGCGAGTTGGCAAGCATTACAAACGGTACCGAGATCAGTCTCCTTGAGA
CAAGGGAGTTTATTAAGATGAAGAATGGAGTGAACAACTTGAGGAGCAGG
GTGTCCTAGCCGAGCATGCCACTGTGCTGGTCTTGCTGATGAACTCAAAA
AAGCTTGTTTGAGAGAAGTGACATCACATGACTTGATGGGGTACAACCCG
GAATCACACGGTCCTTGCAGGAGAAGTCGCCCTGTTGCTCGGTCCTTAAT
AAAGAAATGCCATGGGTGAAATTCAAAATAAACATTATTATCACGAGATA
GCTTATGAACGGATAAGAGATTTTTGGCAATTTCAGGAACGTGAAGGACA
TTATTTAGAGTGAGAGGGCGACTAGCAGTGTTAATTGAACAAGAACCTAA
ATGTGAGATATGCAAACCTGCCCCGTTGCCGACTTTCACTATATCATTAC
CATGGTACTGTTCACGCATGGTGAGACGGTCCAGATCACCGGTAATGTGA
TCAGTAGCGCCAGTGTCGGTGTACCAGTTCTTGTCCACTTGATATGATGA
AGCTGTCGCCATATTTGCTGATGGTGGGTAATCATTGTATGAAGCATCCA
TGCGATGCCAATAGCGAATGGCACTGTGGCCTTCCTTCCCATAGATCTGG
CAAGGGGGGCGACGTGGGGCACCAGGAGAGTTGCGATGGACAGGACCACG
ACCACGGCCACGGCCGCGCGAGGGACCTCGACCACCACGAGAGAATGAGC
CCCCACGAGCAGCCATATTGGCAGAGCTGCCAATATGTAGACGAGCTTCT
TCCTGATGCTGAAGTTGACGGGCTTCAAATGTAAGGAGATGAGCATAAAC
ATCGTCCAGGGAGAGAGCTTCAGTCTTTGTGGTTATGGACGTGACGAACG
GATCATAATCCGAGCCAAGTCCGGCCAAGAGATAGGCCACAACTTCGTCA
TCACGAAGAGGGGCATCAGCAGCCGTAAGTTCAGAGGCAAGGCTCTTGAT
CTTGCTGAAATAGGCAGCGGCAGAGAGGTCTCATTTCTTGGTGGTAGCCA
ATTCAACTCGTATTTGCACTATTCGTGCACGAGTAGAAGAAGAAAACATC
TTCTTGATAATATCCCAGGCTTCTTTAGATGTAGTGGCGGCGACCACATC
AGAGAGGACTTCTTCTTTCATCGTGGATAAGAGGCCGCTAAGGACCTGTT
GATCTTCATTGTACCATGTTGTGTATGCCGGATTGGGAACAAGAGGGGCA
CCGACATCATTGGAAGACGGAACTTCTTTGGCAGGTACAGCAACGGATCC
ATCGATGAAACCCATAAGGTTCAGACCACGAAGGCAAGGAAGCAATTGGG
CACGCCACAGTAAAAAGTTGGACTTAGTGAGGCGAATTGTCACGGCATGA
TGGATTGCAATGGTGGCGGTGGTGGAGGAGGAGGAAGAAGATGAGGTAGG
CATCGTGGTGGAGGAAAAATCCTGGGCTCTGTTACCA
>ltr-1_family-288#LTR/Gypsy [ Type=INT, Final Multiple Alignment Size = 1 ]
ACTGTTGGATTGCGGGTTTCCCGAAGCGCCGCGCCCTTTCGGCACGCCAG
CCGCCCGGAGCCCCGAAGGGCTCCAAATAACTAATGACAGCGAGGGCCAC
CGCATAGTCAACCTAATCATGACCGAGGACTGGCGGGCACCAATAACCCT
GTTCCTGCAGGGGTACTATCATCCAACCGACGTCAGCGAGGCCAAGCGCC
TCAGACATCGAAGCCGGGACTTCGCACTGATTGAAGGCCAACTCTACAAG
AAAGGGGTCAGTTAGCCAATGCTTAAGTGCGTCACCGAAACCGAAGGCAT
GCAGATCCTACGTGAAGTCCACAGTGGCACGTGCGGCTCACACGCAGGGC
CAAGGGCCCTAGCTGCCAAGGTGATCCGCCAGGGTTTTTACTGGCCCGCA
ATGATCTGCGCCGCAAATCGGGTCTCAAGGTCCTGCGAAGCCTGCCAGAA
GTTTTCTCCTCGGTCAGGCAGCCCCTCGCAATATACAAAGCTGATCGCCC
ATACATGGCCTCTCTAGCGCTCGGGCCTGGACATAGTCGGGCCCCTGCCC
ACCGCTCAGGGGAACCTTAAATTCGCCTTCGTCGCCGTCGAATACTCCAC
CAAATGGATCGAAGCGAGGGCTGTTTCTACAATAACGTCAAAGACTGCCC
AAAAATTCTTCTGGCAAAACATTGTTTGCCGCTTCGGAGTACCATCCGAA
CTAACAGTTGACAACGGCAAGCAGTTTGACAACCAAGACTTCAAGGATTT
TTGTTTCTCCATCGGCACCAAGCTTGCCTTCGCTTCAGTTTATCATCCGC
AGTCCAACGGGGTCGTGGAACGCGCCAATGGGAAAATCTTTTCGGCTGTC
AAGAAGATGCTCCTTGATGAAAAAAGGGCAGATGGACCGATTTGTTACCT
GAGGCAGTCTGGGCACTAAACACGACTGAGTGCAGAGCGACTGGGTTTAC
TCCCTTCCACCTTCTATACGGATCGGAGGCCATGACCCCGCAAGAAATAA
AGCATGGGTCCCCGCGAACAGTTCCATCAGCCGTCCCCGACGTGGACGAG
CCAACTTCAAAGGATCTCATTGACGGAGACCGAGTCTTCGCCCTACAGGC
TCTAAACAAATACCAAGCCCAGACCAAAGCATGGCGCGACCACACAATCA
TCCCGAGGGAGTTCAGCGAAGGCCGGACTAGCACAACAAGTGCGAAAAAA
ACCAAAGTCCACCACGAGGACTATCCGCGCAGAAGTCGCCTAAGGGTGCA
GCCGGACTACACTCGGCCATCAAACTACTCAGCGTCTCCTCCACCATCAA
ACTACTCAGCGTCTCCTCAGACGAGGAGGCGGCCGGCGGCGAGGAATCGG
CCGGCGGCGTAGCGGCAGCGGAAGAAGAGGAGGTCGGCATCGCTACGTAC
CGTCGGCGGCGGCGGGCGGTCTGCTTCACTCGAGCCAGATCTCCGGCGAG
CAAGAGC
>ltr-1_family-289#LTR/Gypsy [ Type=INT, Final Multiple Alignment Size = 1 ]
TTTGGTATCAGAGACAACGGTCCTTGGATCTGGAATTCCACTACTACACG
CGTCACGCAAAGGATTCTGGCGCCATGGATCCACAACTGAAGCTGGCGCT
CGAAGCGCAGACCAAATCCTTCATCGCTGAGCTGGACAAGAAGTTCGCGG
CACAGGACGCCAAGTGGGAGACGCGCATCGGCGACCTCGAGCGCGCCGCA
GCCTTGGCGTCGACCCACCTCGGCGAATTCAAGGAACAAATCCTCACCGA
CGTCGCTGCCCAACTGGCGTCGTACGATGCTGACTCGACGGACCGCCTTG
CCTTCATGGAGGCGGCAACAACCTCATGGGTGGTGGCGCTCGAATCCACG
ACAGCGTTGTTCGAATCGTGGCGGTCTGCGATGGAATCTGTCGTCGACGA
CGTCTGGTGGTGCCTCGACTCCGTCTAGTCTGAGATCTCCAAGATGAACA
TCCAATAGGATTAGGCAGTGCGGGCGTCGGCGTCTTCAAAACTAGGCATC
CTCGGTGAACCCTTGTCAGTGCCCCAGCGCCCACCTGCTGCACAATGGAC
TGACGACCCTCATGGGCACCGCGTCGAACATCAACATCGGGAGACTGGCC
TTGGGCACCTCAACGCCCAAACCAATCTCCCGCCCAATGGTATGCCCCAT
TTTGATTTCCCACAATATTCCCCTCATTTTGGTTCGGTTCCACATCAGTC
AGGTGGCCAAATGTTTCCTCAAAACCATAGCCCACCCCACCTCGGATCCC
TACCCAAGGTCCTGTTTCCCTCCTTCGATGGCGAAAACCCATGCCTCTAG
ATCAGTCGATCCGAGGACTACTTTGATTTCTATGAAACTGACCCGCGTAT
GTGGATCCATGTGTCCACAATGCATTTCACTGGCACTGCTGCCCGTTGGT
GGCAATCTGTGGACAGGAAACTGAAGGGTACCACCTGGAGTGAGTTCAGT
ACTTGGTTACTAGAACAATTTGGCCGAGACCAACATGAACATCTCATCAG
ACAACTCTTCCATATTAGCTAGACATCGTCTGTTGCTTCCTACATAGAAC
ATTTTTTGGGCTCATTGATCAGTTCTCGGCCAATGAAACCAAAACTGATC
CTCTGTTCAATACCATGTGGTTTATTGATGGGTTGAAGACTGCAATTAAA
TCTAATGTTCTTTTACAACGTCCATCCACACTTGATACTGCCTATACTCT
TGCCCAATTGCAGGAAGAAGTCCTCGAGCCCATCCAGCCGGATGCTCGCC
GGTCATTGTACTCTCGCGGCACCAGCAATACTCCACAGCCGCTGCCTCTT
CCTCGACCACCGGCTCTGGATAATGCCTCGCGCCCTCGTTCTATGGACGA
TAAGTTTTCATCCTTGAAAGCATATCTTCGAGCCCGCGGACTGTGTGACA
AGTGTGCCGAGAAGTGGTCTCATGGTCACCGTTGTTCAACAACTGTGCAG
TTACACGCTCTCGAAGAAATGTGGGAATTGTTCCAGGGCAATTCAGAGGA
GCCCACTCCTGATACTAAAGTCAAATCTGCATCTGATCAGTTGCTGGCCA
TCTCAATGTCTGCTATATCAGGATCTGCTATTCCACATACTCTCAAATTA
TTTGGTGAATGTCAAGGGCACCCATATCCATCTTGGTTGATTCAGGCAGT
TCTCATTTTTTTATCAGCTCGACATTAGCTCCCAAGCTTCAGGGGGTCTC
ACTGCTCCCCCCTTCAGTGGCAGTCAAAGTGGCTGATGGCAGTATTATTA
ATTGCAATTGTGTGATTCCTGCTGCTGTTTGGACAACTCAGGGCTATTCA
TTTACTACTGATTTCCGTGTCTTTCCCCTCTCAGCTTACGATGTCATCCT
TGGTATGGATTGGCTTGAGCACTTCAGCCCCATGAAGATTAACTGGAGAG
ACCGGTGGTTGGCATTACCATACAAGGGGCACATTGCAGTATTACACGGA
AAAGTTCACACTTTAGAACGGCCTGATATAATGCACATGGTGTATTTGTT
GCAGTCTGGTAGTGACACTCAACTGCTCGACAACTTGGATCCAAGGTTGT
CCCTGGTTCTGCAGCAATTTCAGTCAGTTTTCAACCCTCCAGAAGGTTTG
CCACCATCCCGTGCTTGTGATCATACCATTCCACTGATCCAGGGCGCACA
GCCAGTGTTTATCCGTCCTTACCGGTATGCACCTGCTATCAAGGATGAGA
TCGAAGCCCAGGTTAAGGAGATGCTCCAGTCAGGGATAATTCAGCCTAGT
ACCAGTCCATTTTCAAGCCCAGTGTTGATGGTTCGCAAAAAGGATCAGAC
CTGGCGTTTTTGCGTTGACTTTCGCCACCTCAATGCTCTCACAATCAAAC
GGAAATACCCAGTCCCAATCATTGACGAGTTTTTGGACGAGCTGCACGGG
GCTAGCTGGTTCTCTAGTCTTGATCTGCGAGCTGGGTTCCACCAGATATT
ACTCAAGGAGGGTGAAGAGTTCAAAACAGCCTTTCAGACACATAGTGGTC
ACTACGAATTCCGTGTTATGGCTTTCGGGTTGACAGGCGCACCAGCTACT
TTCCAGAGTGCAATGAACAACACCTTGCTGCCAGTTTTACGCAAGTTTGC
TCTAGTATTTTTCAATGATATTCTAGTATACAGCCCTTCACTGGAAGCCC
ATATTGAACACCTACGTGTGGTGCTGCAATTGCTCCAGAACGATAATTGG
AAGGTTAAGTTGTCCAAGTGTACATTTGCCACAAGATCCATTGCTTACCT
CGGCCACGTTTTCAGTGCTGAAGGAGTTCAAACAGACCCACATAAAGTGA
CTGCTGTACTCCATTGGCCCACTCCCAACAATGCTAAGGAACTGCGTAGT
TTCCTCAGCCTCGCCGGTTACTATCGCAAATTCATCAAACACTTTGGTAT
TATTTCCAAGCCCCTAACAAATTTACTTCGGAAGAATACTATGTTCTGCT
GGACACAAGAACATGAAGTGGCATTTCAGTGTCTCAAATCAGCTTGAGTC
AGGCCCCAGTTCTTGCTCTTCCCAATTTCTCTAAGCAGTTCATCTTGGAA
ACTGATGCGTGTGCCATGGAAATTGGAGCAGTGCTTATGCAAGCTGGACA
TCCACTTGCCTTTGTCAGTAAGGCGTTGGGCCCAAAGACCAGAGGTCTCT
CCACTTATGAGAAGGAATATCTAGCTATCTTGATGGCCGTTGAGCACTGG
CACTACAAAATGACCCCCCCTTTAGCAATGCATATATGTGTTGGTACAAA
TCTATATAAGCGTTGATATGGTCTATACCAACACATAATTATGTGTTGCC
TATACTATCGTTGCTGTGGGCTACTGCAACACTTATACATACGTTGGTAA
GTCATATAAATAAGTGTTGGTAAACTGCAACAGATTTTTATAAGATACAA
CAACGCTTACATGTGTTGGTGCCGCCCGTGACTATCTCATCATCAAAGGA
TGCTACAACGTTTAGAATCGTGTTGTGGCAACATTTTTATGCGTTGCAAA
CAATAAACCAATAAATAAATATTTTAATATTTTATTTTGAGGTTAAGAGT
ATAACATGTTGAACAATGCACATTTGATATTTCTAGAATCATCCAGACAC
ACATGGCAAAGAAGAAAAAATAATATATATTAAAAATCAATAATTGCATT
AAAAATCAAGCCCTTGCATCTTCATAGTGTTCCAGGTTCAAAACTGAAAA
AATGAAGCATAGAAAATATAACAGGTTAATATATACAAAATGACATGAAT
AAGTAATACAAAGTTGAGAAGAGATGTGCAAATATCGCATTTCAAAGAAG
GGGAAGGAAAAATATTATAGCACAAAAATTCATACAATGGGAAGCATGTA
TAGCCTAGACTGATCTAATCATTATTTCTTATTTCTGCACATAGTCCCTG
CCTCTTTGCCTTTAGCTCCCAAACTTCAGCTCCAAGCCTGCACAACTGCA
CTGCCCCAGCATGGCATGGCAAGGTGAGCCCAATAGTGCAAGGGCAACAC
ATTAGTGATAGGAAGATTGGAAACAAATTTAGACACCAGCCATGATGTTT
TTGCCGTATTTTGCTTGCGCTCCTCACCAAATGCCCAAATCTTTCCTAGG
ACTAATGCACTTGATTATTAACTACAGTCAGCATGATATTTTACACATAT
AAAATTTTAAGAGAACAGAAGGACCTGAGTGAGCACCTTGGATGCATTAC
TGTTGTTTTTTTGTTTTAGTGATGCAGAAATTGTAGCTTGGAGTCCATCG
CGTCGTGGTTGTGGTGGATTGCTCTGCACTTCAAGAACACACAATTACAT
GTGAACTACATGGGAACATAGTTTAGGAAATCTGTTGCTTGCTGCTACTT
TCAGCATGTATACAATATGATATAAACAATCTTATTCCTATACAGATCAT
ACATTGTTGTTATTTAGTTCAAGTAATTCCTATAAAAAGCAACCTTGTTA
CAGAATATCCTATGACTACTGCCTACTTTACCAATGATATTGCAATGAGG
ACATAATTAAACAACCTATCTTGTCACTGTTACTGCAACAATTAAGAATC
ATTCAAAACATACATAAAAAATCCTAATTGCCCATTGTTCCTAAATGTAG
AAGCACAAACAATTCATAGATGGATCTAATCGCACAACATAACCATGCAC
CAAGCTAGACTGTGAAATATATTTTGTAAATGTAAAGATTAAAATCTACT
TCTCCACAACTGAACACTGCATTTCAAGAGATGTAACAGAAACTATGGTG
TAAAGTTCAGATTCAGAGCGACAACGCTGCTTGCCTGTGATCAGGAGGGG
AAAAAGGATCACACATGAGAATTTCGGATAGAATCAAAGTGTAGTACTTT
ATTTTCTATCTTAATTTGGCAGCAAGACTATAAATATTAAAATGATAAAA
GCAAGTTTCCTTGCAAGAAAATAAACGGACCATTATTCATAAACGTAACA
TCCACTGTCTTTTTGTTCCGAGTTAAGGGATTCTAGCAATTCCTTATTCT
CGGGGAGACTAGCCTACAAAATAATAGCAAACATGGTGCTGGAAGGATGA
GTGTGATCCATGCAATGCATGGATTTGTTGATATGACCCTCAAGATAAAT
CTACCATTTACCACCAAAATAACTTGAATTGATTTTAGACTCACCCCTAA
CAAAGCATAACCACGTCTAAGTTCCTCTCTTATTTTTTTGAAGCTGTCTC
TTGTCACATTGGACACAAAACTCTAGCGAGGTACAAGGCATCACTATGAA
CTAGAACTTGCCAAGGTCAGTGAGCAAAAGTTTGAAAGAACCCTACGAAC
AAGCCATTAACACTGGCATCTGGAAAATTCACAAAGACATAGGTCGCAAT
GAGCTAAATGAACTCCAGCAAATAAGTCAAGATACTTAGAATGACCCTAC
ATGTGGTAAGTCTGAGCTGAAGTACAAAATAACTCAACTGGCAAAACGAA
GACTGCTGAAGGAGGGTCACGTTTACATCAGCAGTAGTGATGATAGCAAG
CACTACAAAGTTTCATAGGCTACGTGAACAAACAAGAGATAACTGAAATC
TCATTATCTAAACAATAGCAGTGACATCACATGCCCAAGTAAAATGCACT
CTACATACAAAAATGCCTCCATGTCTAGTTCCATCAAAGAAAATTCAGGA
CCTCCAGCTGTGTGAAGGGTACCTCTTTTTTTACTCTAACGTGCATCCAT
TAACGAGAAGATAGGATTATAGGAAAAAACAAGAGGCATGTCGGAACCTT
CCAATTGTCATCAAAACTCTCAGTTTAAATGTGAATTGAGAAAACTCAAG
TAAAAAAATCTAACATCTAAAAATTCCACCGGAAAAAAGCACATTGCAAA
AATTTAAATTTAGCAACTATATTGTCCGTATAGGAAGAAAATCATAAGCC
AAAGAGCATACCTTTAGGCTCATCGCGATAATCTCATTTGGATTGCTTGA
ATATTTGTGCCACATAAAGCCATAGCTTAGTTCCTCTTAAGCTGAAAAGT
TAGAAGGCACCGACATCAAGTATACGAACCAATAAAGCATATAAGCAGGG
CAATCTGTTGCTATCAATCCCAACTGACCTGGTGAAGGCTGAGTATTACT
GGACAGCTAGTTGAATAGCTCATAGAGGATCTGATAAGAAATTGGATTTT
TGCATGATTATACAGTTACATCACTGGTTGACTTGTGCTGTAGTAAAGCA
TTTGAGAGAAGAACTCAAATTAGTTGGGACAAGGATGGCATGGAACTAAA
TCACACTGTTACAATGCTCCAAAAAAACATACCAGATTTGGGCATGTTAC
CACAATTTGTTTATCCAGCAGTAGGGCCATACTAGTTTTTGTTACCTAAT
ATTCTTTATAATACATAACAGTAGGGCCTTCCGTACTGTTTCTACAAAGT
AAAAAACTGGAAGTAGAAGAACATACAGTTTTCAAGGACAGAACGACAAA
CTATAGTCATAGTCCATATCGACAATGCAAAAGCTTATGCAGCCACCAAA
TGTAAATTGATCTACATTCAAGTTTCAAGCTTAGGGAAATGGAGGAACGA
TACTACAGGCTAGGGTTGTGGAAGAGAAGTCATGACAGGGCACTCGATGT
TATAGTAACATTGGTTAGCAGTCCGGTACATACCTGTGAGGTCAACTGTT
CCTTTCATTTAGAGCTGATGAATTCCAAGTGTTTTTTATGTCAAGAACAA
CATATTTTTTGTGCATGCCTGACAGTATGCAAGCACTAAAAATGCAATCA
TAAGAGGCGGTGATAAATTTCTTAACACACAGGATAAAGTTTTGAGGGAA
AGGGATAAAATTTGACAGAGTTCACCAGTTGGACTGCACAATTTTAAAAA
AATTACATGTAAAGCCAATTAAGGAAAATACAGCAACATGAGAGGCGATA
ACTACCTTTCTTCCTTCTCCTTCGACCTTTGATCTTGGGGGAGAATCGCA
GTACTGGTTGGGATCAAGAACAATGAGGAGGAGTGCTGATGGATGGGGTG
CTAGAGATAGAGGACGGGAGGAGGAAGAAGAGGAAAGGACACGACACAAA
GTCCTCTCTTGCCGCCCTTCCCCTTCTCCTCTGTTGTGGGTTGCCTGGCG
GAGTTCGCTTGTTGAGTAAAGGAGGCAGCGCGTCGGGGCATCTCACGTCT
ATTGGAGCTGGGCGTCCATGGCGCGTCGGGGTGGCGCAGAGGCGACGGGG
AGGGGAGCGGGTCAAGGTCTTCGAAGTAGGCGTAGCAGGACGCTGTGGAC
ACGAGCGGGGTGACGACGAGTTCGCCCGGAGGAGCAGAGACGGTAGCCGC
GGCTGAGCAGGAGGTCTGATGAGGCGGCAGCAAGGAGGAGCTAGGGTTTG
GAGTTCAGACGAGATGGAGCTCAGGGACCGTGAGGGACGCCCAAACGAAT
CTGCTTGGAGTCGCGGCGAGGACCGGAGGTTGGTTTGCAAAAACATCAAT
GTGCTGACATTTTGGGCCATGAAATGTGCCCGCGGGGTTGAGGTTTTAAT
AACTTTCATAGAATACTTGAACAGAGAGATTCTAGAAACCACTCCACTCT
TTTCCCGTGGGTATGTAAACACAAACAAAATAGGAATAGAACAACTATGA
TCTCATCCGCTCACTAATCAAACATATCTTTGTACACTTTTAACGAGCCC
AGCGCATATTAATTACGACAGCTAAATTTAGCGAACATGAATTAGTGTGC
CCAACATTGATTTAGTTTGTTCTTGTAGTGATTAGTTGTTGCCATTTCTT
TGTTAATCAATACATTCCGCTAGCAACGCATATTAAGTGTTGTCGCATCC
TATTTAAACAACGAATGCTGCTAGCAACACATAATAAGTGTTTCCACATC
CTAGTTAATGAACGGATGGTGCTAGCAACACATATTAAGCATTGCCACCA
CCTTAATAACTTAACGGATGATGCTTGCAACGCATATTAAGTGTTGCCTG
CTAATTTCTTACAACACATAAAACCATGTGGAGCTACGGATGCGTTGTTG
TAGGGGGGTTTGTGTTGTAGTGTGGCGTTCCTATCTCCAGCATGCCGAGT
TTATAATCCACACTAATCAGCGTAGTTTGGTTCACCTCAACGAGCAACGA
CTCCATACACATTGGCAACAAAAGGTGTTTACCAAATTGCTGGGCCTACA
CTACTCCATTGTATACAAAAGGGATCTGACAACCGCGTGGCTGATGCTTT
ATCCCACCGTTCACACCATGAGGCATCCTGCTTAGCCATTTCAGTTTCTG
CCCCATCCTGGGTAGCCCGAGTGGTGGATTCATACAGCGAGGATGCTCAT
GCCACACAGTTGTTAGCCAAGCTGTCCTTGGACAATGACTCTGTACCCCA
CTTCTCCTTACAACAAGGGCTCCTCAAGTTTAAGAATCGCATTTGGATAG
GTGACTGCGCATTGATCAAACAACAACTGGTAGAGGCTTTTCATCAGTCT
CCTCTTGGGGGTCATTCTGGTGTTCCGGTTACCTACCGACGCCTCAAGCA
AGCTTTTGCTTGGAAAGGTATGCGATTGTTTGTTCAAGCCTGGGTTCAAT
CTTGCAGCGTTTGCCAACAAGCAAAAACAGACCGCACTCGCAGTCCGGGA
CTCCTCCAGCCACTGGACATTCCTCCTGCAGCCTAGAACACCATTTCTAT
GGACTTCATAGAGGGATTACCCAAATCCTCCCGCTACAATTGTGTACTTG
TGGTGGTTGACTTATTCACAAGTATGCTCATTTTGTTCCCCTGACACACC
CCTTTACAGCTGTTGGAGTTGCTCATGCCTTCTTCCACAATATATATAAA
CTCCACGGGCTACCTGCTGCTATAGTATCTGACCGTGACAGGATATTTAC
CAGCAACTTTTGGCGCGAACTTTTTCAGTTAGCTGGTGTTAACCTCCATA
TGAGCAGTGCTTATCAGCCCCAATCGGATGGGCAAACGGAACGTGTCAAC
CAGTGCTTGGAGACTTACCTTCGCTGCTTTGTACATGCTTGTCCGAGTAA
GTGGTCCAGTTGGCTATCAGCTGCTGAGTATTGGTATAATACTAGCTATC
ACTCTTCTATTGGTCAATCCCCGTTCGAGGCTCTGTATGGATACCCACCA
AAACACTTCGGTCTTTGGAACCTGGACTCTTCTTCCACTAAATTGTCTGA
CTTTCTCCAGGAAAAGGCGGTCATCTCCGACCTGCTTCGTCAGCACCTCA
GCAGAGCTAAGAACATGATGAAATCTCAGGCCGACAAAAAATGTTCAGAG
CGGGTGTTTCAGATTGTTGATATGGTCTTCTTAAAACTACAACTGTATGT
TCAGACATCTCTCGCACCAAGGGCATCTCAGAAGTTGTCATTTTGTTACT
TCGGACCTTACAAGGTGCTGGCTAAAATTGGTACTGTGGCGTATACTCTG
GATCTGCCGACGTTTGCCGCGATTCACCCCACATTCCATGTCTCACAATT
GAAAAGAGCTCTACCCCCAATGGCTCAGGTAACACCAGAGCTCCCTGATT
CTACTCTTCACTCACAGTTTCCAGTGGCTGTCCTACAGCGACGCGTCGTC
ACCCGCGGTCTCCGGGCAATATCCCAAGGATTGATTAGATGGTCATCACT
ATCGCTGTCTCTTGCCTCCTGGGAAGACTTGGAGCCCTTGAAGCAACGCT
TTCCATCAGCCCCAGCTTGGGGACAAGCTAGTGCTAAAGGGGGGGGGGGA
AGA
>ltr-1_family-290#LTR/Copia [ Type=INT, Final Multiple Alignment Size = 1 ]
TGGTACCAGAGCCATCAAAATAGATTAAATCTATCTTCCACCATGTCAAC
CTCCTATGCCGCCGCCATTAATCCTTTGGTCGGCCAAGTTGTTTCCGAGA
AGCTAACCAAACACAACCACACACTATGGAAGATGCAAGTGCTGGCCATC
GTGAGGGGCGCATGCCTGGAGGGATTTCTCACATGCATCACAAAGACCCC
TGCGTCTACCGTGAAGAGGACAACAGATGGCAAAGAGGAGGAGATGCAGA
ACCCGCTCTACGTTGAGTGGATTGCTACAGATCAACAGGTCCTGGGATTC
CTGCTCTCTTCTATCACTCCAAATATTTTATCTCAGTTAACTACATGCAT
GACTGCTGTTGAAGTATGGAGTGCTGTCGAGGCCATGTTCACCTCGATGT
CACGAGCACGCACCGTCAACATCAGGATCGCGCTCGCCACAACAAAGAAG
GGAGATCTCTCCATGGCGGAATACGTCGCCAAGATGCGGTCTCTCACCGA
TGAGATCGTGTCTGCTGGCAAGGCCATCGATGACGACGAGCTGGTCTCGT
ACGTTCTTGCTGGCCTCGATTTCGACTACAATCCCATCGTCTCAGCCCTA
GTTGCCAGGACTGAGCCGATCAGCGTGGGAGAGATGTACTCCCAGCTGCT
CTCCTTTGAGCAGCGCATGGATCTTCTCCAGCCTGATAGCCGCTCCTCGG
TTAATTCCGCCAACCGGGGGCGCGGTGCATTGCGAGGCACACGAGGCAGA
GGGCGCTCACGTGGGGGCGCTCCTTCTCGCGGGCGTGGGCGAAGCAATGG
GCAACGCTATCAGAAACAAGGCACACAAAATAATCAACAGCATGGGCTTG
ACAACAGACCCAGGTGTCAGGTTTGCAAGATAAAAGGACATACTGCTGAT
ATATGTTGGTACAGATTTGACGAAGACTTCGTAGCAGAAGAAAAATATGC
AGGTGCAACCTACGGAGTAGACACCAATTGGTACATGGATTCAGGCGCTA
CAGATAACATCACCAGCAACTTGGAGAAATTGTCGATCCATGACAGATAC
AAGGGCCATGATCAGATCCACACGGCGAGTGGGGCAGGTATGGAAATCAG
TCACATTGGTCATTTTACTGTTACAACCCCTAGTCGTGATCTTCATCTTA
ATAATGTTCTATATGTCCCTGAGGCCAACAAAAATCTTGTTTCAGTTCAT
CGTCTCACATCTGATAATTCTATTTTTATAGAATTTCACCCTGATTTTTT
CTTAATTAAGGATCAGGCAACGAAGAAAACTCTGCTTAGGGGGCGATGTG
ATCGTGGGCTCTATTCTCTCCCTGCTAGGCGCACAACAAAGCATGCCTAT
GGAGCTGAAAAAATTTCTTTTGATAGATGGCATTCTCGTTTAGGCCATCC
GGCTTCTCCGATTGTCGACAAAGTTATCAGTCAATTTAATCTTCCTGTCT
TAGCAAATTCAAATAAACATTTGGTGTGTGATGCTTGTCAAAAGGCCAAG
AGCCATCAGTTACCTTTTCCTCATTCCAACACTGTTTCCCAACATCCTTT
ACAAATTATTTATTCTGATGTGTGGGGTCCTGCACCCAAATCAGTTGGTG
GACACAAGTACTATGTCAGTTTCATTGATGATTATAGTAAGTTCACCTGG
ATTTACCTCCTTAAATTCAAATCTGAGGTATTTACCAAATTTCGAGAATT
TCAATCTCTTGTTGAGCGCTTATTTAATCGCAAGATTATAACTATGCAGA
CCGACTGGGGGGAGAATATCAAAAATTGCATCCCTTTTTCGCCCAAGTCG
GCATCACACACCATATCTCTTGCCCGCATACACATCAACAGAATGGGGCA
GTCGAACGCAAGCATCGCCATATCGTTGAGGTTGGTCTAGCTCTCCTTGC
TCACGCCAACATGCCGCTAAAATTTTGGCCTGATGCTTTTCTTTCCGCCA
CACATTTAATAAATAGAACGCCCAGTCGGTTACAATCATATGACACACCC
CTCTTTCGTCTGTTCAACCAGCAACCAGATTATTCCTCTCTTCGTGTTTT
CGGATGTGCTTGTTGGCCCAATCTATGACCCTACAACACCCATAAACTCC
AATTTCGCTCCAAGCAATGCACCTTCTTAGGATACAGTCCGTTTCATAAA
GGGTTTAAGTGTCTAGATCCTGATTCTGGAAGAGTCTATATTTCTAGAGA
TGTAACTTTTGATGAATCTCTATTTCCCTTTCAATTTCTTCATTCTAATG
CTGGTCGTAGATTTCAAGATGAAATTAATCTTTTACCTACCTATTTGTTA
AATCCTACTAGTGGGGTTCGTAGCATAAGTGATCATGTGACTGATTCATC
CATTAATCCTGCTAACAATGCTTTCCCAGCGCATGAAATCGTGCAGGATT
AGCGTCATCACATGCTGACCCCCAAGGTGATTCACCTGTGTCTCCAATGA
CTTCGGCAAGTGTATCTGCCCAGGAGTCTGAGCCTGGATTATCGTCCCAT
GACACATTGCCTGGACCAACGACAACCTCTCTAACACATGTGGGTGATCC
TACGTCCAACGCACCTAACAGGGTGTTCGATTCGGAGCTCCCGGCGGCCG
TATCCACTCCAGATCCCGTGCTGGAATCGTCTACAGCACCTTCGGCTGGG
GGCGAACTTTATCAAAGGCCGAAGACTCGTTTACAAAGTGGTATTCGCAA
GGAGAAGCACTACACCGATGGTACAGTTAAATATTCTTTCTTAACGTCTA
TTGGCGAGCCACAAAACTTATCAGAAGCATTAGAGGATAATAATTGGAAA
CAGGCAATGGATGCTGAATATGATGCATTAATGAAAAATAAAACATGGCA
TTTGGTTCCTCCTCAGAAAGGGTGTAATATTATTGATTGCAAGTGGGTAT
ATAAAATCAAACAGAAACAGGATGGCAGCTTAGATAGATACAAGGCTCGG
TTGCTTGCAAAAGGTTTTAAGCAACGATATGGTATTGACTATGAAGATAC
TTTCAGCCCTGTTGTTAAAGCTGCCACTATTCGAGTTGTTCTCTCTATTG
CTGTGTCCAGGGGTTGGACCATTAGACAATTGGATGTTCACAATGCTTTC
TTGCATGGGATTCTTGAAGAGGATGTCTATATGAAGCAGCCTCCTGGATA
TGAGGACAATTCCAGAAGAAACTATGTCTGCAAGTTAGATAAGGCTCTAT
ATGGATTGAAGCAGGCGCCTAGAGCATGGTTCTCAAGGTTAAGTAAGAAA
CTTTATGGCCTTGGTTTTAAAGGATCCAAAGCCGATACCTCTTTATTCTA
TTACAGTAAGTGTGACATCATTATGTTCATGCTAATTTATGTTGATGACA
TAATTGTGGTTAGCTCTAAACAAGAGGCAGTGACTGCATTACTTCAAGAT
CTTCATAATGATTTTCCATTAAAAGATTTAGGTGACTTACACTATTTCCT
[truncated: 4,335,145 more chars]
