# Supplementary material for: MCHelper automatically curates transposable element libraries across eukaryotic species
Source: Genome Res. 2024 Dec;34(12):2256–68. doi: 10.1101/gr.278821.123 (PMC11694758; doi:10.1101/gr.278821.123)
Supplement: Supplement 9 [file Supplemental_Data_S6.zip]

Archive with 21 entries (16 files):
- Supplementary Data File S6/
- Supplementary Data File S6/.DS_Store
- Supplementary Data File S6/Hsapiens/
- Supplementary Data File S6/Hsapiens/.DS_Store
- Supplementary Data File S6/Hsapiens/EDTA+MCHelper.fa
- Supplementary Data File S6/Hsapiens/EDTA.fa
- Supplementary Data File S6/Hsapiens/Reference_Dfam.fa
- Supplementary Data File S6/Hsapiens/RM2+MCHelper.fa
- Supplementary Data File S6/Hsapiens/RM2.fa
- __MACOSX/
- __MACOSX/._Supplementary Data File S6
- __MACOSX/Supplementary Data File S6/
- __MACOSX/Supplementary Data File S6/._.DS_Store
- __MACOSX/Supplementary Data File S6/._Hsapiens
- __MACOSX/Supplementary Data File S6/Hsapiens/
- __MACOSX/Supplementary Data File S6/Hsapiens/._.DS_Store
- __MACOSX/Supplementary Data File S6/Hsapiens/._EDTA+MCHelper.fa
- __MACOSX/Supplementary Data File S6/Hsapiens/._EDTA.fa
- __MACOSX/Supplementary Data File S6/Hsapiens/._Reference_Dfam.fa
- __MACOSX/Supplementary Data File S6/Hsapiens/._RM2+MCHelper.fa
- __MACOSX/Supplementary Data File S6/Hsapiens/._RM2.fa
