# Supplementary material for: MCHelper automatically curates transposable element libraries across eukaryotic species
Source: Genome Res. 2024 Dec;34(12):2256–68. doi: 10.1101/gr.278821.123 (PMC11694758; doi:10.1101/gr.278821.123)
Supplement: Supplement 9 [file Supplemental_Data_S6.zip › Supplementary Data File S6/Hsapiens/EDTA+MCHelper.fa]

>TE_00000170#CLASSII/TIR
tctggtaatatacagttgacccttgaacaacatgtttaactggaggtccacttatacatg
tttttcaataaatatattgaaaaatttttggagatttgtgacaatttgaaaaaactacag
ataaactatagcctagaaatagtaaaaattaagaaaaagtatgtcatgaatgcataaaat
atattagatactagtctattttatcatttactaccataaaatatacacaaatctattata
aaaagttaaaatttatcaaaatttacacacacacttacagactcacatggcaccattcac
agttgagaaatgtaaacaaacataaagatgcatattaaatcataactgcataaaattaac
tgtagtacatactgtactactgtaataattttgtagccacctcctgttgctattgcagtg
agctcaagtgttgcaagtatctgcttaaaatacctgtgatgctaatcatctccagtgagc
agttcatctctccagtaaattgcatattgcagtaaaaagtgatctctgtggttctccgta
tttttcacatgttagtgcaatattgtaaaccttgaataacaccatgggacccatacgaag
tgccactagtgatgctggaagtgctcccaagaagcagagaaaagtcatgacattacaaga
aaaagttgaattgcttgatatgtaccatagattgaggtctgcagctgtagttgcccacca
tttcaagataaatgaatccagcataaggaccattgtaaaaaaaagaaaaggaaattcatg
aagccatcactgcagctatgccagcaggtgtgaaaaccttgcactttttgtgaaatacct
ttttatctcatattgaaaatgcagcttttatgtgggtgcaggattgctataagaaaggca
tacctatagactctaatatgatttgagaaaaagcgaagtcattatatgacaacttaaagc
aaaaggaaggtgaaggatctaaagctggagaatttaatgccagcaaaggatggtttgata
attttagaaagaggtttggcttaaaaaatgtcaagataacaggaaaagcagcttctgcca
actaagaggcagcagagttcccagatgccattaagaaaatcattgaggagaaaggatatc
tgcctgaacaggtttttaatgcagatgaaagtgccctattctggaaaaaaaaaaaaatgc
cacaaaggacatttattagtaaggaagagaagcaagcaccaggatttaaggcaggaaggg
ataggctaactctactgttttgtgcaaatgcagttgggtttatgatcaggactgccctta
tctataaagctgctaacccccgagccttgaagggaaaagataaacaccagttgccagtct
tttggttgtacaacaagaaggcctggacaatgagaacactttttctggattggttccatt
gatgctttgtccctgaagtcaggaagtaccttgccagtaagggactgccttttaaagttc
ttttgatattggacaatgcccctggccacccagaactccatgagttcaacactaaaggtg
tcaaagtggtctacttgcccccaaacacaacgtctctaattcagcctctagatcagggga
tcataaggacctttaaggctcattacacatggtactctatggaaaggattgtcaatgcta
tggaagagaaccctaaagagagaacatcatgaaagtctggaaggattacaccattgaaga
tgccatcattgttatagaaaaagctgtgaaagccatcaagcctaaaacaataaattcctg
ctggagaaaactgtgtccagatgttgtgcatgacttcacaggatttatgacagagccaat
caaggaaatcatgaaagagattgtggatatggcaaaaaaggtggggggtgaagggtttca
agatatggatcttggagaaattcaagagctaatagacaccacaccagaggaattaacaga
agacaacttgatggagatgagtgcttccaaccagtgccagatgatgaggaagaagacata
gaagaagcagtgccagaaaacaaattgacattagacaatctggcagaagggttttaatta
ttcaagactgcttttgacttcttttataacatagacccttctatgatagggcactgaaac
taaagcaaatggtggaagaaggattggtactatatagaaacatttttagagaaatgaaaa
agcaaaaaagtcagacagaaattatgatgtatttctgtaaagttacaccaagtgtgcctg
cctctcctgcctccccttccacctcctccacctcttcctctgccacccctgagacagcaa
gaccaaccccttctcttcctcctcctcctcagcctactcaagtgaagatgacaaggatga
agactttatgatgatccacttccacttaatgaatagtaaatatattttctcttcttatga
ttttcttaataacattttcttttctctagcttactttattgtaagaatacagtatataat
acatataaatacaaaatatgtgttaattgactgtttatgttattggtaaggcttccagtc
aacagtaggctattagtagttaagttttggggagtcaaaagttatatgtggattttcaac
tgtgagggggttggtgcccctaaccctgtgttgttcaagggtcaactgt
>TE_00000449#CLASSI/LTR
acctgcctgggagaggagctacccacttgggtctcctctctgctgagagctggacactca
ttgggacgacctgcctgcagagaggagctacccacttgggtctccttgagctgttctgtc
ctcaataaagctcctctttgccttgctcaccctccagttgtctgcatacctcattcttcc
tggacgtgggacaagaactgggaccgctgaatggcggactgaaagagctgtaacacaaac
agggctgaaacatgccccttgctcaccacgttgcgggcaatgagaaggagaaagagctgc
ggcccttcgggacccagacctaggagctccccgagccagggctgtaacaccctctttggg
gctctgtggttcctggcatctccaagcttccggtgccacgcgttcccctgccagcgaagc
tgcttggtatgcctggtccagctgcagcctcgcagggagccagcgcctgtgctggtgcct
ggagctgcctgccccaccgcagccagtgtgcctggctgtgccagtggccggaccccacgc
ttgctcgctcacacaccccttgctgctctgtgcctggctcacccttggcaggatgggatc
caggccagtagtgtaagctgagcacagcctgccaggctgatgggtggaatgagcccagcg
ggcccaagcaaaactcaggcaaaggcgccactggccacagaggtttctggctggtgaagc
gacacccaaggatcctgtgacacatctcatctccctccgcagtatc
>TE_00001942#CLASSI/LTR
tggtgcttttcgggccgccatccatgccaatcagcatgcacttcctccctctgagcccat
aaaacccgtcagccagatggagacaggacacggctgcagagaggagctacccactccggg
cctccttctgagagtaaacctgtgaagagctcccactgggtctcctctctgctaagctga
catcatggacctgctgggaagagctacctggtctcctgtgagctgttctgtcactcaata
aagctcctctttgccttgctcaccctccacttgtctgtgtacctcattcttcctggatgc
aggacaagaacttgggacccaccgaatggtggggctgaaagagctgtaacacaaacaggg
ctgaaacatgccccttgcttgccacattgcaggtgacgagaaggagagaagagctgtggc
ccttcgggagcccagacctggagctccctgagccagggctgtgacaccctctttggggct
ctgtggttcctggtgtctccaagcttccgggtgccaccatgttccctggtgccagcagtg
gaagctgcttgtggtacacctggtccagccacagcctcgcagggagccggcacctgtgcc
ggcacctggagctgcctgccctgctgcagcagctggcatgcctggctgtgcacagtggcc
agaccccacgctcgctcacacacccctcaccactccatgcctggctcacccttggcaggc
atgggatccaggccagtagcatgagctgagtgcagcctgccaggccgagtgggtggaacg
agcccagcgggcctgagcaaaactcaggcaaaggcgccactggccacagaggtttctggc
tggaaaagtgacaccccaaggatcctgtgacataattatttattcagaaatatcttatta
at
>TE_00002885#CLASSII/TIR
tagagcagtggtccccaacctttttggcaccagggaccggtttcatggaagacaattttt
ccacggacgggggggggggggggatggtttcaggatgaaactgttccacctcagatcatc
aggcattagttagattctcataaggagcgtgcaacctagatccctcgcatgcgcagttca
caatagggttcgtgctcctatgagaatctaatgccgctgctgatctgacaggaggcggag
ctcaggcggtaatgctcctcgcccgctgctcacctcctgctgtgcggcccggttcctaac
aggccacggaccggtactggtccgtggcccgggggttggggacccc
>TE_00003299#CLASSI/LTR
ttggatgctgtggggcctgcacagagcctgctcccaccagagaagagtgactggccagtt
ccagcattcattccctcttgttcccacactcacttgtatgcacacaccctcttgagagga
gtggccagtggcaggctgagtgaaacgagccactccagttcctgcccatgaagggggtca
agggaacaatcccatctcactatcaggcatattgaggcagagcgttctcctgtgtttt
>TE_00003427#CLASSII/TIR
tccccaacctccgggccaagctgtggcctgttaggaaccaggtcacacagcaggaggtga
gtggcaggtgagtgagtaaagctgagctccgcctcctgtcagattagcggtggcattaga
ttctcataggagctgaaccctattgtgaactgcgcatgcagggatctaggttgcgcgctt
ctttgagaatctaatgataaatgtaatgagcttgaatcatccgaaaccccccctctcacc
gtccatggaaaaattgtcttccatgaaaccagtccctggtgccaaaaaggttggggacca
ctgtaattctctttctac
>TE_00003491#CLASSII/TIR
caggggtccccagcccctgggccgtggaccgtaccagtccatggcctgttaggaaccggg
ccgcacagcaggaggtgagcagtgggcaagtgagcattactgcctgagctctgcctcctg
tcagatcagcggcagcattagattctcataggagcgcgaaccctattgtgaactgcgcat
gcgagggatctaggttgtgcactccttatgagaatctaacaatgcctgatgatctgaggt
ggaacagtttcatcccaaaaccatcccccccccatccccccagtccatggaaaaattgtc
ttccatgaaaccggtccctggtgccaaaaaggttggggaccactgctctaaacatcagtt
aaagcttctgtgtaagcctgttatttttgtatcttta
>TE_00003675#CLASSII/TIR
taagcaggggtccccaacccccgggccacagaccggtactggtccgtggcctgttaggaa
ccgggccgcacagcaggaggtgagcggcaggtgagcgagcattaccgcctgagctccgcc
tcctgtcagatcagcagcggcattagattctcataggagcgcgaaccctattgtgaactg
tgcatgcgagggatctaggttgcgcactccttatgagaatctaactaatgcctgatgatc
tgaggtggaacagtttcatcccaaaaccatcccccccccccccccccgtccatggaaaaa
ttgtcttccacgaaaccagtccctggtgccaaaaaggttggggaccgct
>TE_00004086#CLASSII/TIR
taagcagtggtccccaacctttttggcaccagggaccagttttgtggaagacaatttttc
catggaccggggggggtgggggatggtttcgggatgattcaagtacattacatttattgt
gcactttatttctattattattacattgtaatatataatgaaataattatacaactcacc
ataatgtagaatcagtgggagccctgagcttgttttcctgcaactagatggtcccatctg
ggggtgatgggagacagtgacagatcatcaggcattagattctcataaggagcacgcaac
ctagatccctcgcatgcgcagttcacaatagggttcatgctcctatgagaatctaatgct
gccgctgatctgacaggaggcagagctcaggcggtaatgcgagcgatggggagcagctgt
aaatacagatgaagcttcactcgcttgcctgctgctcacctcctgctgtgtggcccggtt
cctaacaggccacggaccagtacgtcctggcccaggggttggggacccctgttaaattac
tagactgaaaaaatt
>TE_00005506#CLASSI/LTR
gttacaggaaaggggtcccgatccagaccccaagagagggttcttggatctcgcgcaaga
aagaattcagggcgagtccatagagtaaagtgaaagcaagtttattaagaaagtaaagga
ataaaagaatggctactccatagacagagcagccccgagggctgctggttgcccattttt
atggttatttcttgatgatatgctaaacaaggggtggattattcatgcctccccttttta
gaccatatagggtaacttcctgacgttgccatggcatttgtaaactgtcatggcgctggt
gggagtgtagcagtgaggacgaccagaggtcactctcgtcgccatcttggttttggtggg
ttttggccggcttctttactgcaacctgttttatcagcaaggtctttatgacctgtatct
tgtgccgacctcctatctcatcctgtgacttagaatgccttaaccatctgggaatgcagc
ccagtaggtctcagccttattttacccagctcctattcaagatggagttgctctggttca
aacgcctctgac
>TE_00005512#CLASSI/LTR
atgtttacccttttaatctcagtttcatatctaatcaaaataatcctttaacctaggcaa
aaatttacatttccatgccttcttataatcttttacaaaaacacattttactgttcttac
acaccttgcatgtaaatctatttttagtagtcttaattacatgttataatggtaactcag
caatttttaactttaatgtaaaacctggtaacttattttaattatgtactaagtgcagat
aaggtttacttttccagcatagttgggctggttaatttcatatgtcccaggccttaccag
ctgtaaagctggcaagtcaaatttcaaaaccaaagaagcagttttgaccttaatttagca
aacctaacatttgagcgaa
>TE_00005528#CLASSII/TIR
acagttgtccctcagtatcctgggggattggttccaggacctccggataccaaaatccac
agatgctcaagtccctgatataaaatggtgtagtatttgcatataacctatgcacatcct
cctatatactttaaatcatctctagattacttataatacctaatacaatgtaaatgctat
gtaaatagttgttatactgtattgtttagggaataatgacaagaaaaaaagtctgtacat
gttcagtacagatgcaaccatttttttttcaaatatttttatccgttggttgaatccaca
gatgtggaacccaagataggaggg
>TE_00005532#CLASSII/TIR
tacaggcataccttagagatattgcaggttcagttccagaccaccacaataaagtaaata
ttgcaataaagaagtcacaaaattttttggtttcccagtgcatataaaagttatgtttac
actatactgtagtctattaagtgtgcaatagcattatgtctaaaaaaaatgtacatacct
taatttaaaaatactttattgctaaaaaatgctaatgatcatctgagccttcagtgagtc
ataatctttttgctggtggagggtcttgcctcaatgttgatggctgctgactgatcaggg
tggtggttgctgaaggttggggtggctgtggcaatttcttaaaataagacaacaatgaag
tttgccacatcaattgactcttcctttcatgaaagatttctctgtagcatgtgatgctgt
ttgatagcattttacccacagtagaacttctttcaaaattggagtcaatcctctcaaacc
ctgctactgctttatcaactaagtttatgtaatattctaaatcctttgttgtcatttcaa
caatgttcacagcatcttcaccaggagtagattccatctcaagaaaccactttctttgct
catccataagaagcaactcctcatccattcaagttttatcatgagattgcagcaattcag
tcacatcttcaggctccacttctaattctagttctcttgctatttccaccacatctgcag
ttacttcctccactgaagtcttgaacccctcaaagtcatccatgagggttggaatcaact
tcttccaaactcctgttaatgttgatattttgacctcctcccatgaatcacaaatgttct
taatggcatctagaatggtgaatcctttccagaaggttttcaatttactttgcccagatc
catcagaggaatcactatctatggcagctatagccttataaaatgtatttcttaaataat
aagacttgaaagtcaaaattactccttgatccatgggctgcagaatggatgttgtgttag
caggcatgaaaacaacattaatctccttgtacatctccatcagagctcttgggtgaccag
gtgcattgtcaatgagcagtaatattttgaaaggaatctttttttctgagcagtaggtct
caacagtgggcttaaaatattcagtaaaccatgctgtaaacagatgtgctgtcatccagg
ctttgttgttccatttatagagcacaggcagagtagatttagcataattcttaagggccc
taggattttcagaatggtaaatgagcattggcttcaacttaaagtcaccagctgcattag
cccctaacaagagagtcagcctgtcctttgaagctttgaagccaggcattgacttctcct
ctctagctatgaaagtcctagatggcatcttcttccaatagaaggctgttttatctacat
tgaaaatctgttgtttagtgtagccaccttcatcaatgatcttagctagatcttctggat
aacttgctgcagcttctacatcagcacttgctgcttcaccttgcacttttatgttatgga
gatggcttctttccttaaacctcatgaaccaacctctgctagcttcaaacttttcttctg
cagcttcctcacctctctcagccttcatagaattgaagagagttagggccttgctctgga
ttaggctttggcttaagggaatgttgtggctggtttgatcttctatccagaccactaaaa
ctttctccatatcagcaataaggctgttttgctttcttatcatttgtgtgttcactggag
tagcacttttaatttccttcaagaacttttcctttgcattcacaacttggctaactttgg
cacaagaggcctagcttttggcctatctcagcttttgacatgccttcctcactaagctta
atcatttctagcttttgatttaaagtgagagacatgtgactcttcctttcacttgaacac
ttagaggccattgtagggttattaattggcctaatttcaatattgttgtgtctcagggaa
tagggaggcctaaggagagggagagagatgggggaatggctggtcggtggagcagtcaga
acacacacaacatttattgattaagtttgccatcttatatgggtatggtttgtggtgccc
caaaacaattacaatagtaacatcaaagatcactgatcacagatcaccataacagatata
ataataatgaaaaagtttgaaatattgtgagaattaccaaaatgtgacacagagacaaaa
gtgagcacatgctgttggaaaaatggcaccgatagacttgcttgatgcagggttgccaca
aaccttcaatttgtaaaaaatgcaatatctgtgaagtgcaataaagtgaagtacaataaa
atgaggtatgcctgt
>TE_00005542#CLASSI/LTR
tattgcgggatctggccagcagcccgcaatgcaacggggctctctctttgttcccaggcg
gatcggcaggttgagaaataatagacacacacaagatagtgaaagctgggtccagggggg
tcaccgccttctggtcccgcggtgccaacaatgcactggatataccagcatttattatta
agtttagtgagggcgggggtaggttagtgagggatttagggtcatttgattatgaggtga
gatggtcacatggggatgaagtaattctttaacataacaacatctgtatgcagaagtaca
gtatacagagataagaatttacaatatagtgtgtgcatcagtaatttctaacagagcctt
aaaacagaaacacagtctttccataacctatgattagcaagatattaatcagcagtaaca
gttgcagcaaaagctggttacaaacaatccatagaaacaggacgtgaagctagacaaccg
gttagaccagaaattctcagaagggagtatgccttaaccctaaagaggcctagaagagcc
gtggcaagatgagggcgtttatagccctatcttatccatatggacaggcgcccccccatg
cgtccgtttataggctctccacaagggtcgcattccattcccagagctatgaacatctgc
ttttctgggataggaatcttggtgatgtgaaacctccctgactgcacgtccattcatagg
ctctctgcagggggaagcacatcacgcgctgttggctcattctggcagtccaacctggca
ttgtctttacacaatcctgcatgcaattttgtatttacaataatcaggagcatttcatct
tttattccatagcaatagtttcagggggtctccctac
>TE_00005545#CLASSI/SINE
cctacagcacctagtattcctaggcagtctcccatccaagtactaaccaggcccaaccct
gcttagcttccaagatcagatgagattgggcacgttcagggt
>TE_00005551#CLASSI/LTR
tgccgagaccagctcggtcggggagaccctaacccagcggcgctagaggaattaaagaca
cacacacagaaatatagaggtgtgaagtgggaaatcaggggtctcacagccttcagagct
gacagccccgaacagagatttacccacatatttattaacagcaaaccagtcattagcatt
gtttctatagatattaaattaactaaaagtatcccttatgggaaacgaagggatgggccg
aattaaaggaataggttgggctagttaactgcagcaggaacatgtccttaaggcacagat
cgctcatgctattgtttgtggcttaagaatgcctttaagcggttttccgccctgggcggg
ccaggtgttccttgccctcattcccgtaaacccacaaccttccagcttgggcgttagggc
cattatgaacatgtcacagtgctgcagagattttgtttatggccagttttggggccagtt
tatggccagattttggggggcttgctcccaac
>TE_00005557_s_1_s_1#CLASSI/LTR
cctaagaaggtgcagagtcctcctttctcagcagtgaggaggtctaggcctcagtggttt
tggagagtcactgctgccaaagagtctatttgggattgtaaagtaaggatagatttcgtt
atttcttgcaaactgtttgagaggcagatatgggttgaagatccacataagtagaatatg
ccttggctgggtagatagaaatttaccctggcttttaaaggaatagggtacactgttttt
tctttactacttccatctctctcttttttttgtctcttcctctctttttacctctctttg
actttctgtgtctgtccctctttctctctgacttcttctttgtctcttcctctctgtctc
tttctttgacttcctgtctctttctttcctttctgctgcctctgccagctgcttatgctg
ctgttctcccctctccttcccattttgatggctttgtcagtgtaagattcccacctcttt
gtgtttttgcattgtgtgcaataactctataatttccttgtggtatttaatgggggtttc
cccagaggttaggaactccctctctttccatattgcagcatgggcatgtaggattagata
agcatacttgctatctgtatacacatttattctttttccctttcccagttctaaggctcg
ggtaagtgccactagttctgctaactgggcactggtccctgggggaagaggcttgctttc
aagtatggttacatcactaactatggcgtaacctgcccttcgtatcccattctccacaac
tgaacttccattggtatataggttaaggtcaggattagttaaggggacttctaagagatc
atctcgggcggcataagtctggactataatttgttggcagtcatgctcgattggttcccc
atcctctgggagaaaagtggcagggttgagggccatgcatgtgcgtatttgaagcactgg
tccctcaaggagtagtgcctggtatctaagtaggcggttgtctgatagccataaacttcc
tttggcacctagtatgccatttacatcatgagtagtccagacagtgagatcctttccttg
tattattttgatagcctctgatgctaagatggccactgctgcaactacccttaaacagtg
aggccagccttttgctactacatcaatttccttacttaggtatgccactggttgtggggt
tgtcccacgagtctgagtaaggactccaagagctatcctggctctctctgtgacgtataa
agagaagttctgtcctgtgggaaggcttaaagctggagcttgtactagggcctgctttaa
ggttttgaaggctgtttctgcctctggttcccattcaactagatgagtatttgctctctg
ggtttccttgattggagtatagaggggcctggctatctcactgtatccggggatccatag
tcggcaaaagccggtaattccaaggaaccccctcaactgttttaatgtcttagggtgagg
ataagccagtataggctgtattcattccttgctgagggccctggtccctttggctaagat
taggcctagatatttaacctgctgtaggcaaagctgggccttcgacctagacaccttgta
cccttgattagctagaaagttcaagaggtctagagtagcctgctggcacgaggcttccaa
actggtagccaaaagtaaatcatccacatattgaaggaccagagtgcctggacttgagaa
gtggcctagatcttgggctagggcctgaccaaacagatgagggctatccctaaacccttg
gggcaagaccatccatgtaagttgggatgtgtggtctgtgggatcctcaaaggcaaagag
gaactgggaatcagagtgcaggggaatacagaagaaggcatccttgaggtccagaaccat
gaaccattctgcttcctctggtatttgagagagcagggtataggggttgggtacaactgg
atatagtggaattactgcctcattaatgagtctaagatcttgcactagtctccactgacc
gttgggtttttgtactcctagaattggggtgttgcagggactgctgcatttccttactaa
gccttgagctttcaaatgtttaacaatattctgtaatcctttatgagcttcaggccttaa
gggatattgcctttgataaggaaaagtggtgggatcttttaacctgatttggactgggtg
ggcattttttgcccttccaaattgtccttccaatgcccagacttcagggttgattccctc
ctcaagtaggggacaacaaatgggtaacttgttccccatattcatgtagataatagctcc
agccttggctaatatatccctccctaataagggtgtgggactttcaggcataacaagaaa
ggcatgtgaaaagagcaaagtctcccaattacaactgaggaggtgggagaaatacctggt
tacaggctgtcccaggattcctcggatggtaatggaccttgaggacagtcgtccaggaca
ggagattaacactgagaaggccgcgccagtgtccaggaggaagtcaatttcctggccctc
aatagttaaacatacctggggctcagtgagggtgatgacatgagctggcgcttgccctgg
gcaccctcagtcctgttgttggatcatctggttgggggcttctgacccagggaaccttca
tcctctggggcagtgcaccttccagtgattgcctcagcatagtggacatggacgaggggg
cagcttgtttctcattggacaatcttttttaaagtgtcctagtaaaccacactgataaca
agccctaccaggtgattggcctgctccattttctgtcctctctgaaccaccaaggtttgt
ttgtctgagggccatgactaaggctgcggcctttctctgatctcgcttttccttttgggc
ctgttcctcttggtccctattatagaacaccgaggttgccaggtttaataatgtctctag
attttgttcagggcccagggcttgcttttggagctttctcctgatatctgcagctgattg
ggtaataaacttatcttttagaatcaattgaccctcgagtgattcgggtgacaggggagt
atattttcttaaggcctctcgtagccgctcgaggaaggcagaaggattttcttcctttcc
ctgagttatggtggacatcattgaataattcatgggcttttttctaattctccttagtcc
ttctagaacacaggtcaacagatgtttatgactccagtccccatgatctgagtcaaggtc
ccagtggggatccatactggggatggcttgctgaccggtagggaatttgtccctttcttc
ggctgtcattctatcatttacttgactaagataccaggtatctccaaactctcgggctgc
agctaaagccgcattcttttcattaaaggccagggtttgatctaacagtagcatgacatc
tctccaagtgaggtcaaaggtttgccctagaccctgtaggacatctatgtacctatcagg
atcatctgaaaacttccccaggtctgccttgatctgctttaaatcagagagggagaaggg
gacatgtacccgggttgggccaaattcccctccccctacagcttgaaggggacataactg
atagcccggggggttttgtggtcctttggagatttctttgcttatttccttctgggcagg
ggagattagaggaggattatcattaataggaaggggagctatagggaggctaggatatgg
gggtaagctgagaggtcctcctgtgggatgtaaattgtaagctttgcatagttgtgtatt
ctccctcaatgaaaagaaagcttggacataaggtatttcactccatttgccttccctctt
acagaaaaggtcaagctgcaggatagtattgtaatttgtacttccctcaggtggccattt
ttccccatcagagagagaatattggggccaagccgtagtgcagaaaaaaatgagccgcct
ctttttcagggtttgtgggtcaaattggtcccaatggcttaggatgcatttcaagggtga
gcctgttgatgcctgagtgtttcccatctgaaagacaaaaccgcccgtggttttggtttg
ttttgtttcttcccctgcccaagaacccgcaacggtccctggaccctgctgatcggaata
gttgcgctcaccgacgcagcagcagaaacaacccctgcccaagaacccgcaacagtccct
ggaccctgctgatcggaatagttgcgctcaccgacgcagcagcagaaacactagttttcc
tcccagaccacatggaggaccgaggaaggtcggatttagtggtccttaccgacgcattct
cgaaaacctgcacccttgcctgtcctcctagaccacaaggaggactgaccgagaaaaatc
ggatttagtggcccttaccgacgcattctcaaaaacctgttagagtcctaagcattctcc
tgttagtattgggactttacccctgtcctataaagatgttatgccccaaaaatgaagtgg
agggccataccctgagggagggaagggatctccagggttggaagagtgacaccttttgtc
ctcacttatatgaataggaaggatacaatttctgaggctccccatatcctagcttcagga
atagcttttgttaggcctgttagtctgaggagggatcctaaaattccaggtagtccccac
tacgatggggctttgggcaaaaattatgtctttctgattggtgagcccgggtgcctaaag
aaggtaacagagtcctggagtttatactagaaatcattcttataggagaaactagaaaag
caccagagacaggtagcaatttttagaagcgggtctaacctcagagaagagaggcgagag
gaagtttgtctggcaggcattaggacccagggggcaagggtcaggatagataggatagat
gggtgagtctcgcttgggcgacatgcttttgagagttccgctcatggccgcagggtcaac
caacttgttgttgggaccctggagctgcatggctttcctctctgtcgacccttggctcag
cccagaagtacaggaaaagcggaagctggttctaggcaaaccaacggtcccaactccgaa
gagtcaggggttgttagagagccctttcccagaaagcctgacacccgtgtctttagtccg
gcggccgcgctagtcacttttaactggctgacaggtgcccggtatttagcccccgaattc
taaggaaagataggacagaatagcaagtgaaaggggtccgatggtactcactgcttggcg
ataggcgatggtctcaccgctcggcaataggtgattgtctcaccgcttggtgataggcga
aagtcccttctggtcgccaaaatgtgtccggaattggtgggttcttggtctcactgactt
caagaatgaagccgtggaccctcgcggtgagtgttacagctcttaaggtggcgcgtctgg
agtttgttccttctgatgttcggatgtgtttggagtttcttccttctggtgggttcgtgg
tctcgctggctcaggagtgaagctgcagacctttgcggtgagtgttacagctcttaaggc
ggcgctctggagttgttcattcctcccggtgggctcgtggtctcgctggcttcaggagtg
aagctgcagacctttgcggtgagtgttacagctcataaaagcagcgtggacccaaagagt
gagcagtagcaagatttattgcaaagagtgaaagaacaaagcttccacagtgtggaaggg
gacccaagcgggttgccactgctggctgggcagcctgcttttattctcttatctggcccc
acccacgtcctgctgattggtagagcccagtggtctgttttgacagggcgctgattggtg
cgtttacaatccctgagctagacacaaaggttctccagtcccc
>TE_00005557_s_2_s_1#CLASSI/LTR
tttcagcacttttttttgttttgtttgtggtgttttttttttgcagttgcaagatttaat
agatgaaaacagagctcccatacaaagggaggggacccaaagagggtagccttgccagct
cgaatgcctgggtttatatcctgatcattgtccctcctgctgtgctctcaggcaatagat
gattggctatttctttacctcctgtttttgcctaattagcattttagtgagctctcttta
ctacctgattggtcgggtgtgagctaagttgcaagccccgtgtttaaaggtggatgcagt
caccttcccagctaggcttagggattcttagtcggcctaggaaatccagctagtcctgtc
tctcagtaccccctctcaacaggaaaacccaagtgctgttggggaggttggccaacgacc
actctaactgcttcctgctgaattggggcatataggggtgtgcagttgagatttcctcgg
gaggggtgccttcgatgtcattaacatcggagcatgggctagcaggccggtccaggggtc
cgcggtagatcttagtcatggactgcatctggggctccatttgaagaacgatttgtagtt
ttacagctttgattctggaagagacaaacttaacaaggaggttaaagatacagggattga
aatgatggcctgcagtgcaggggattatttctttggcacactttacaggccctgactatc
tgcttgatagttttgaaaaggcctggtccagtaaataatgatttggccatctgatgggtg
ctatcaatgcctaagtaaaggtttgggaagggttttaagtaatttccattggttagctgc
aggcaaaagtatttttccttctttggtggctagccatcctgaggggaggaaactatgtcc
tctgaggttccccattctatttcttcttctgagtactggggcttggtttcctggagggga
ttaccccatactaggggtccttctataagcatttctaatggagggtcctgccttgtggct
cttttggcttcaatatccacttggcggttcccttctatttccctttcctttcctttctga
tgaccccagcagtgtaagactgccacctctttagatttctgtacagccaataataatctc
ctaatggcttcctgatgtttgataggtgttccctcagaagttaggaattccctttctttc
catattgctgtgtgggcatggaggactaggtaagcatacttagagtctgtatatatattt
accctttttccttctcctaattctagtgcccgagtgagggctattagttctgccagctga
gcactagttcctggagtgagaggattactttcaagtattccattatcactgaccactgca
taccccgcttttcgaagtcctttttctacaaaggaacttccatcagtatacaagttgagg
tcgggatcagtcaagggaacctctagaaggtcccctcgagcggcgtaggtttgagcaatt
acttgttgacagttatgttctatcttttcttcattgtctggaagaaatgtggctgggtta
agagttgcacaagtgccagtcagcactggcccttcaagtaatagagcctgatatttaagt
aaacagttgtctgacagccacaagtcttctttagcagtgagtatgccgttcacatcatga
gatgtccacacagtaagatctcttccctgtattattttaactgcttcagatactaagact
gctactgccgccactacccataaacaatgaggccaaccctttgccactacatcaatttcc
ttactcaggtatgccatgggttgcaagctcatccctcggacctgtgtaaggactcctaga
gctattcctgttttttctgtgacatataaagaaaagtcttgccccgttggcaagcttaac
actggggcttgggttagggccttctttagggcctggaaagccgcttctgcttcaggtgtc
catcttactaaatgggtattggctttctgagtttccttaattagtgtatataatggtctg
gctattttgccgtacctgggaatccatattcagcagaagcctgttatgccaaggaaccct
cttagttgctttagggttttgggatgaggataagccagtataggctggatacattcctca
ctgagggccctggtgcctttggataattttagccctaagtatttaatctgctgtgagcag
agctgagcctttggtttggaaaccttgtagccacaggtggcgaggaaatttaagagcctt
gggtggcttgatggcacaaggtttctgaacgggcggctaaaagtaaatcatccatgtact
gaaggacaagagtgtccaggtatgagaactggctcaagtcttgggctaatgcctggccaa
atagatgggggctatccctgaacccttggggtaaaacagtccaggtgagttgagatgttg
ggttcgaaggatcttcaaaggcaaacaagaattgagagtcaggatgtacagggatgcaga
aaaaggcatccttaaggtccaggactgtaaaccactctgcttcctctggtatttgggaaa
gcagagtataagggttaggtacagctgggtatagagggacaatggcctcattgataatcc
tgagatcttgcactaacctccactgtctgttgggtttctgtactcctaaaattggagtat
tgcaggggctattgcatggttttactaggccttgggcttttaggtccttaacaatctttt
ggagtccttgttgggcctcaggtctaagggggtactgcctttggtagggaaaggaggcag
aatcctttagtttaacttgaacaggatgggcattctttgctcgtccatattgtccttctg
ttgcccagacttcaggattaattccttcctcaagcaggggacaacaaatgggtgttcctt
ctcctatgttcaggtgtataatggcccctgcttttgctagaatgtctctccctaacaagg
gagtggggctttcaggcataattagaaaagcatgtgaaaagagtaaagttccccagtcac
aacttagtggctgggagaagtatctagtgactggctgtcctaggacccctcgatagtgac
agatctggaggacagttgtccgggacaggagagtaagactgagaaggccgcaccagtgtc
caggagacagttaacctcctggccctcaatggtcaagcatacccggggctctgtgagggt
gatggcatgggctggtgcttgccccggcaccctcagtcctgctgctggatcatctggtta
gtggcttctgactcagaggaccttcatcccctggggcagtgggccttccagtgattccct
tgacataagggcatggacaagggggtggcttatttctatttggataatcttttttaaagt
gtccttgtagaccgcactggaagcaagccctattaggcattcgatttgcccagcttttcc
cttttccagagcctccaaagtccgcttgcctgagggccatgactaaagcagtggcctttt
tttttatcccgtttgtcccattccgcctgctcctcctgatctctattataaaaaaccgag
gttgccaagttcagtagggtttctaagttttgctctgggcctaaggcggacttttgaagt
ttttttctaatgtctgcagctgactgagtgataaacttatcctttaagattagttggcct
tcaatagagtcaggtgacagagaggtatgctttctcaatgcctcccttagtctctccaga
aaggcagtaggattttcttcctttccctgtgttatagtggacatcattgaataattcata
ggcttcttcctagttttccttagtccttctagcacgcaagttagcaaatgtctgcggcac
caatctccatgttctgattctgtgtcccaatgagggtctacactgggaactgcctgctgg
cctgtggggaatcgttctctttcctctgttgtcatcctatcattgacctgactgagatac
cagagattgccaaactctcgggctgcagttatggcggcacttctctcatttgggttagcg
tctgatttagcagtaacattatatctctccatgtcagatcaaaggattgtcctaaccctt
gtaaaacatcaatatagccatcagggttatctgagaatttacctaggtctattttaattt
gcttcaagtctgagagagaaaaaggtacatgcactctggctgggctgaatttcctcctcc
cactgcttggagggggcataatcggggaatattggcactctttgattcattgtttacccc
tttgtctatctccttttggaccgtttgggttgaaggggggtccttattagttggggaagg
agtcggggggatgtggggtagggaggtagactctgagggcttcctgtagggcataaatca
cactttttacataattgcgagttgtctcttaatgaaaagaaagtttgtacatatggcact
tcactccatttgccttcttttctacaaaagaggtctagctgtaagatggtgttataattt
atacttccctcaggaggccaggtttctcccccttgaagaggatatcatggccaggcggta
ctgcagaagaatataagtcatttctttcttagcatctgagggtcaaattggtcccaattc
tccagaatacatcttaggggcatttttgccttggggggaacatttcctatctgaaaaaag
aacatagggatgccagcacccctagtcattttccgatgagcattagtctagagtgtcctc
tatggtcctaatgcttattcctttccagggtgcgtaaccacccatggacctctgcttatc
ggattagttacactcactgatgtagcagtcctgcaccccttttcctgcctttcttgacca
caaagaaaggggtccaggctgctggattctagtggtcctttaccagcgtgcccaacattg
cctttgtgctcaggggtgagtcctagagctgggctgggttcctgagtatttcataacaac
ccagctgccccatcaagatgcattcccataaacaacagttcttatgcaaattcatttcag
agagggtgtaggtaaccttttgagtcaggattgagatagtttttttgattctgtaagtac
tttaaggcttggctgagtgcaaacagctcgcagtttgagagaccaattattaggcaattt
tcctaactctgcttccacaagagtctccctatcaattactgaatacccattgtggttttt
tcctcaatcacctgggaggaaccatctatcatcctgtcctgaagggagttcctcctagat
ctggtcggacctttgtatggtaattaagatttaaatcccctgttaggaaatctgctgggt
taagggaattatcagtggttagtgttaaattacctttttctaacagaaagccccatactt
taagatttttgagttagtaagctacctttttgcttttttgacttagaataattctgaact
ggtgaggtgtgctcacaatgaggtttcctctaaaagttacttttctactttcttctgtta
gcaaagcagttgccgctacagactgaatgcatttgggccatctgcgggttactgggttaa
ggatttttgataggaaggctacggttgtcagtggtctcagtgttttcaggctacgccctt
gtttacactgacaacaaggtagtattggagtgttatagggtcatggagaagaccttcaat
tatcaattataggttttaaatttaccctggcttttaaaggaatagggcacactttttttt
ttactatttctatctttctctttctttttctctttgactccctctttctctctctcttct
ctctcctctgtctctctctctctctctctctctctttctcttagccattacaaacttggg
ccctggcaaggatggtggggaacggtccacataactgcccatgttgagagctgtatacct
aaattgggagggacaccagggataagactcctgggtttatagcctagatgcctaaggaca
cagcgtagagcttccttagatccctttggagttacaacttgctagaggaaatgaaagtct
gaaccattagtacctaggaggcagggatcagaggaagtagattcagaggtaaggagaatt
ttggggctacactttcaagaaagtcgtggtcaggacccaggaggtatgggtcagaaggaa
aggtaggggtgcacgcatgggcgactgttgagtagagacttctggctgcgccatgatctc
aaccagctaatgccgggagttcgggatgacagctttctgcctctagtcggcccttggctt
ccccaggaaaactgaaagtggaagctggctccaggcagaccaacgttcccaacccagaag
ggttgggggttgttagaaagcccttccccagatagcctcacacctgagtcttaagtctgg
ggccatgctaattgtttttaactggctgacaggtgcccggtattttcctccaattctaag
gaaggataggacagaaagcaagtgaaagtggtccaatattactcaccactttggaggtcc
cttcatggtgccaaaatgttaccggggggtccttgctccagagctcccaagatggtggcg
ggctgcttccaaaatggcggtgggctgcttcaagatggcgcaagcctcgtgttctctgac
ctggggttcttggcctcacggattccaaggaatggaatcttgggccatgtggtgagtgtt
atagctctatagaagccgtgggtcacgaagagaacgtgaacccagtgactagtgttcagc
tcaattaggacgaacccgggcacttagccgtgcaggaacaatggcaagcctttagcccga
ttgggagcggcaatgggcacctcgctggatcaggagcacagcggacaccctgccggatcc
agagggatggaagtcagcggcgggtctgcgagcagcaaacagcagtagtggacagcgagc
gaaagctcagcttgagccataacaaacacagaccagaagaggtgagttgcaagatttaat
agagtgaaaacagagctcccatacaaagggaggggacccaaaaagggtagcccttttttt
ttttttatag
>TE_00005566#CLASSI/LTR
tgttaccggaaaggggtcccgatccagaccccaagagagggttcttggatctcacacaag
aaagaattcagggcgagtccatagagtaaagtgaaagcaagtttattaagaaagtaaagg
aataaaagaatggctactccataggcagagcagccccaagggctgctggttgcctatttt
tatggttatttcttgattatatgctaaacaaggggtggattattcatgagttttcggaaa
ggggtggaattccgaactgagggttcctcccctttttagaccatatagggtaacttcctg
acgttgccatggcatttgtaaactgtcatggcgctggtgggagtgtcttttagcatgcta
atgcattataattagtataatgagcagtgaggatgaccagaggtcactttcatcgccatc
ttggttttggtgggttttggccggcttctttactgcaacctgttttatcagcaaggtctt
tatgacctgtatcttgtgccaacctcctatctcatcctgtgactaagaatgccttaacct
cctgggaatgcagcccagtaggtctcagccttattttacccagcccctattcaagatgga
gttgctctggttcaaacgcctctgac
>TE_00005577_s_0#CLASSI/LTR
agaatattaattttataattattcaagaaaataaagtgtattagtcttttcagctgctat
aaagacatacctgagactgggtaatttaaaaaaaaagaggtttaattggacttacagttc
cacatggctggggaggcctcacaatcatggtagaaggaaaggcactcttacatggcagca
ggcaagagagcttgtgcaggggaactcccctttataaaaccatcagatctcttgagactt
attcactatcatgagaacagcatgggaaagacctgcccccatgattcaattacctcccac
tgggtccctcccacaacacgtgggatttgggagtacaattcaagatgagatttgggtggg
gacacagccaaaccatatcacatcaaaacacattaaaacctatttatttacaataatgg
>TE_00005582#CLASSII/TIR
tcttcttctgatgagattggaagtgatattaacaaatgtgatgtgtttgataatgtaggg
taaaatgtgtcaacatttggaagatctgcataactcagtgaaccaatatttctaaatgac
aagtgtaacatgtcacgaatcatgcatggtttgagag
>TE_00005596_s_0#CLASSI/LTR
attaagagttattgaatgaaacaaattaacagtgatatggtttggctgtgtccccaccca
aatctcatcttgaattcccacgtgttgtgggagggacctggtgggaggtaattgaatcat
gggggcaggtctttcccatgctgttctcatgatagtgaataagtctcatgagatctgatg
gttttaaaaggggagtttccctgcacaagctctctttttttgcctgctgccatccatgta
agacgtgacttgctcctccttgccttccgccatgattgtgaggcctccccagccacgtgg
aactgtaagtccattaaacctctttcttttgtaaattgcccagtctcgggtatgtcttta
tcagcagcgtgaaaacggactaatac
>TE_00005612_s_1#CLASSII/TIR
agcattttaaatatagattacaggttgagtatcccttatctgaaatgcttgggaccagaa
gtgtttcagatttcagattttttcagattttggaatatttgcaatatttatactggttga
gcatccctaatcgaaattcaaaatgctccaatgagcatttcctttgagtgtcatgtcagt
gctcaaaaagtttcagattttggagcgttttggatttcagattttcgattagggatgctc
aacctgtaacaaattatttttc
>TE_00005637#CLASSI/LTR
tgtattagtccattctcatgctgctataaagacatacccgagactgggtaatttataaag
gaaagaggtttaattgactcacagttccgcatggctggggaggcctcaggaaacttacaa
tcatggcggaagggaagaaaaacatccttcttcacatggtggcaggaaagagaagagagc
aaaggggggaaaagccccttataaaaccatcagatctcatgagaactcactcactatcac
gagaacagcatgggggaactgcccccatgattcaattacctcccaccgggtccctcccat
gacacgtggggattatgggaactacaattcaagatgagatttgggtggggacacagccaa
accatatc
>TE_00005641#CLASSI/LTR
tcagtctggatgtcagcgtgtcctgtgaagagaccaccaaacaggctttgtgtgagcaat
aaagctttttaatcacctgggtgcaggtgggctgagtcgaaaagagagtcagcaaggaag
ataggggtggggcagttttataggatttgggtgggtagtggaaaattacagtcaaagggg
gtttttctcttgcgggcaggggcaggggtcacaaggtgctcagtgggggagcttctgagc
caggagaaggaatttcacaaggttaattgatcagttaaggtggggcaggaacaaatcaca
atggtggaatgtcatcagttaaggcaggaaccggccattttcacttcttttgtgattctt
cacttgcttcaggccatctggatgtatacatgcaggtcacaggggattgatggcttagct
tgggctcagaggcctgacac
>TE_00005644#CLASSI/LTR
tgtaaccgcccaatgggttcaccttgcctgctgcctagacagagccgatttatcaagaca
ggggaattgcaatagagaaagagtaattcacgcagagccggctgtgcgggagaccggagt
tttattattactcaaatcagtctccccgagcattcggggatcagagtttttaaggataac
ttggtgggtggggggaagccagtgagccaggagtgctgattggtggtcagagatgaaatc
atagggagttgaagctgtcttcttgtgctgagtcagttcctgggtgggggccacaagatc
agatgagccagtttatcgatctgggtggtgccagctgatccatcaagtgcagggtctgca
aaatatctcaagcactgatcttaggagcagtttagggagggtcagaatcttgtagcctcc
agctgcatgactcctaaaccataatttctaatcttgtggctaatttgttagtcctacaaa
ggcagtctagtccccaggcaagaaggaggtttgctttgggaaagggctgttatcatcttt
gttttaaactataaactataaactaagtttctcccaaagttagttcagcctacgcccagg
aatgaacaaggacagcttggaggttagaagcaagatggagttggttaggttagatctctt
tcactgtctcagtcataattttgcaaaggcggtttc
>TE_00005648#CLASSI/LINE/L1
aagtaaattgaaaggcagtctaggccataagactgcaactttaggcaagtctagtctggc
tggctagaagtggactggcatacatactgagacaccaggggcagaaggatctgcaccacc
tctccttaaccccaggcgcaagtctcaaagagactccttctacccttgagagaggagaga
gaggacttttcttacaacttgggtatagccagcacagaggatagcagagagtgagccctt
attcaggccctaggtcgacatttcagaaccttgggccagaaggtaacccatcttaaggaa
ggacccagtcctggcaggattatacttgcctaagactttgggccaggaatacaagtgata
caggttatctttgggccttgggtgtctctgagatttctgctcagtggacccacatattac
tagcttggtggctatagtcaaactccctctttgagaaagcagagggaaaagtaaagtctt
acttaggtacagctctgccactgggggtagagcaccaagtgggctcttggggtcccaatt
ctaacacttgacttttggatggcatttctggacctgccctgggccgaggggagcccactg
ccctgaaggataagtcccaggccaggcagcattcaccacaagctgacttaaagccttggg
ctttaagggaacattggcggtagtctggcagtatccttgtggcccagggtggtggtggca
tggggtgaggctcctctgcctttggaaaggggaggaaaggggaaggactcatctttggtt
tgagtgccagctcagccacagtaaatagaacatcaggtaaatttctaaggtttttgactc
tagtccctgactctggacgtactctggacccacgtggggcctgggggaccttgccgccct
gaaggaaaggacacaggcctggctggctttgccacctgctgattgtagagcccagggcct
tgagtgaacataggcagtagccagggagtggttacagcaggccttgggcgagacccagtg
ctgtgctggcttcaggtctgacccagtgcagtcatagtggtggtggccacaggggtgctt
gtctcaccctcaatttaggtggctcagaaagagagagatctgtttgtttgggagaaataa
ggaaagagaacaagatctctgcctggtaatcagagaatctcctggatcttatccaagacc
atcaagtggtacttctatgagtctgcaagaaccacaggttactgggcttggagtgcccta
aacagaacagcttagatcaaacccaagcttttaaatatctggaaagccttccaagaagga
aggtacaaataagcccagacagtgaagactacataaataaactcttcaatgccagacact
gaagaacatctacagcatcaacactatccagaaaacatgactcaccaaatgaactaaata
agacaccagggaccaatcctggagaaacagagatatgtgacctttcagaagagaattcaa
aatagctgtattgaggaaattcaaagaaattcaagataacacagagaaggaattcagaat
tctatcagataaatttaacaaagagattgaaataattaaaaagaatcaagcagaaattct
gaagctgaaaatgcaattggcatactgaagaatgcatcagagtcttttaatagcagaatt
gatcaagcagaagaaagaattagtgagcttgaagacaggctattgaaaatacacagaaga
gacaaaagaaaaaagaataaaaacaataaagcatgcctacaggatttagaaaatagcctc
aaaaggaaaaatctaagagttattggccttaaagaggaggtagagaaagagataggggta
gaaagtttattcaaagggataataacgagaacttcccaaactaagaaagatataatatcc
aagtacaaaggttatagaacaccaagcagatttaacccaaagatactcaaggcatttaat
aatcaaactctaaaggtcaaggataaagaaagaatcctaaaagcagcaagaaaaagaaac
aaatacatacaatggagctccaatacatctggcagcagacttttcagtggaaatcttagg
ccaggagagagtggatgacatatttaaagtgctgaaggaaaaaaaacttttaccctagaa
tagtatatctggcgaaaatatccttcaaacatgaaggagaaataaagactttcccagaca
aacaaaacctgagggatttcatcaataccagactgtcctacagaaatgctaaagggagta
ctcaataaaaaaaggaattaatgacaacaaatagtcactgaaggtacaaaactcactggt
aatagtaagtacacaaaaacacagaatattataacaatgtaactgtggtgtgtaaactac
ttttatcctaagtagaaagactaaatgatgaaccaatcaaaaataataactacaacaact
tttcaagacatagtcagtacaataaatataaaagaaacacaaaaagtttaaaagtgggga
atgaagtcaaggcatagaatttttattagttttctttttgcttgtttgtttgtttatgca
aaagtgttaagttgttatcagttaacataattggttataagatagtatttgcaagcctca
tggtaacccaagtaaaaaacatacaatggaacacaaaaaataaaaagcaagaaataaatt
atatcaccagagaaaatcaccttcataaaggaagacgaaggaagaaagaaggaagacaag
atcacaaaacaatagaaaacaattaacaaaatgcaggagtaagtccttacttatcaataa
taacattgaatgtaaatggactaaactctccaatcaaaagacatagactggctgaatgaa
gaaaaaacaagacccattgatctgttgcctacaagaaacacacttcacctataaaaaaac
atagactgaaaataaagggatggaaaaaaatattccatgccaatggaaaccaaaaaagca
ggagtcatatacatatattagacaaaatagatttcaagacaaaaactgtaagaagagaca
aagaagatcactatataatgataaaggggtcaattagcaagaaaatataataattttaaa
tatatatgcaccaacactggagcacccagatatataaagtaaatattattagagctaaag
agagagatagcccatacaataatagctggagacttcaacaccccactttcagcattggac
agatcttcagacagaaaatcaacaaagaaacatcagacttaatctgcactatagaccaaa
tggatctaatagatatttatagaacatttcatccaaggctgcagaatacaattcttttcc
cagcacatggattattctcaaggatagaccatatgttagtcacaaaacaagtcttaaaat
attaaaaaaattgaaataatatcaagcatcttctctgaccacaatggaataaaactagaa
attaataacaagagaattttggaaactatacaaatacatggaaattaaacaatatgctcc
tgaatgaccagtgggtcaatgaaaaattaagaagaaaattgaaaaatttcttgaaaaaat
gataatggaaacacaacataccaaaacctatgagatacagcaaaagcagtactaaaagaa
gtttgtagctataaatgcctacatcaaaaaagaagaaaaacttcaaataaaatctaataa
tgcatcttaaagaactagaaaaacaagagcaaaccaaacccaaaattaatagaaaaaaag
aaataataaagatcagagcagaaataaatgaaattgaaatgaaaaaaaatacaaaagatc
aatgaaacaaaaagttggtttttttaaaagttaaacaaaattgacaacctttagccagac
taagaaaaaaagagaagatccaaataaataaaatcagaaatgaaaaaggagacattacaa
ctgatactgcagaaattcaaaggatcattagtggctacaatgagcaactatatgccaaaa
attgaaaatttagaagaaatggacaaattcctagacacatacaacctaccaagattgaac
cagaagaaatcaaaatgaacagaccaataacaagtaatgagattaaagctgtaataaaaa
gtcttccagtaaaaaaagcctggacccgatggcttcactgctgaattctaccaaacattt
aaagaactaataccaactctactcaaactttaatattctgaaaaatagaggagagggaat
acttccaaactcattctacaaggtcagtattaccctgatactaaaaccagacacataaaa
aaagaaaactacaggccaatatatctgataaatattgatacaaaaatcctcaacaaaata
ctagcaaactgaattcaacaatacatttgaaagatcattcatcatgaccaagtggattta
tccctgagatgcaagatgttcaacatacacaaatcaatcaatatgatacatcatatcaac
agaatgaaggataaaaaccatatgatcatttcaattgatgctgaaaaagcatttgataaa
attcaacatcccttcatgataaaaccctaaaaaactgggatagaaggaacatacctcaac
ataataaaagccatatataacagacccacagctagtatcatactgaatggggaaaaactg
aaagcctttcctctaagatctggaacatgacaaggatgcccactgtcaccgtgttattca
acatagtatggaagtcctagctagagcaatcagacaagagaaagatataaagcatccaaa
tggaaaggaagaagtcaaattattcttgtttgcagatgatatgatcttatatttggaaaa
acctaagactccacaagaaaactattagaactgataaacaaatttagtaaaattgcagga
tacaaaacaacatacaaaatcagtagatttctatatgccaacagtgaacaatgtgaaaaa
gaaattaaaagtaatcccatttacaatagccacacataaaattaaatactaggaattaac
ttaccaaagtgaaagatctcttatgaaaactataaaatgctgataaaagaaattgaagag
aacacaaaaaatggaaaaatattccatgttatggattggaagaatcaatattgttaaaat
gccaactacaaagcaatctacagattcaatgcaatccctatcaaaataccaatgacattc
ttcacagaaatagaaaaaacaattctaaaatttatatggaaccacaaaaacccaaatagc
caaagctatcctaagcaaaaagaacaaaactagaggaatcacattacctgacttcaaatt
atactaagctatagtaacaaaacagcatggtactggcataaaaacagacacataaaccaa
tggaacagaatagagaacccagaaacaaatccacgcctacagtgaactcatttttgacaa
aagtgtcaagaacatacactggggaaaagacgtgtcttcaataaatggtgctgggaaaac
tagatatcaatgcaaaaaatgaaactagaccctatctcttgccatatacaaaaatcaaat
caaaatggattaaacacttaaatttaagacctcaaactatgaaactactacaagaaaaca
ttgaggaaaatctccaggacattggtctgggcaaaaatttcttgagcaataccccacaag
cacaggcaaccaaagcaaaaatggacaaatgggatacatcaagttaaaaagcttctgcac
agcaaagaacaatcaaaaagtgaagaaacaacccaagaatgagagaaaatatttgcaaac
tacccatctgacaaaggattaataacagaatatataaggagctcaaacaactctatagaa
aaaaaatctaataattcaataaaaatgggcaaatgatttgaatagacatttctcaaaaga
agacatacaatggcaaacaggcatatgaaagatgctctactcattgatcatcagagaaat
gcaaatcaaaactacaatgagatatcatctcaccccagttaaaatggctttatccaaaag
acaggcaataacaaatgctgacgaggatgtggagaaaagggaacccttgtacactgttgg
tgggaatgtaaattaatacaaactatggagaaagtttggaggttcctcaacaaataaaaa
ttgagctgccatatatccagcaatcccactgctggatatgtagccaaaagaaaggaaatc
agtatatcgaagagatatctgcactccttgtttgttgcagcactgtttacaatagctaag
atttggaagcaacctaagtgtccatcaacagatgaatggataaagaaaatgtggtacata
tacacaatggagtactattcagccataaaaagaatgagattctgtcatttgaacaacatg
gatggaactggagatcattatgttaagtgaaataaaccaggcacagaaagacaaacatca
cagttctcacttatttgtgggatctaaaaatcaaaacaattgaactcatggacatagaga
gcagaaggatggttaccagaggctgggaagggtagtgggctggaaggaggtggggatata
atgggtataaaaaattagaagaatgaataagactacttttgatagcacaacagggtgact
atagtcaataataatttaattgtatattttaaaataacaaaagtgtaactgattgtttgt
aactcaaaggacaaatgcttgaggggatgatacctatttccatgatgtgcttattttaca
ttgctgactgtatcaaaatatctcatgtcccataaatatatacacctactatgtacccac
attttaaaaaaaataaaatatatttgaaaaattataatgaggacaatttattatt
>TE_00005653#CLASSI/LTR
tgtattagtccattctcacactgctataaagaactacctgagactgggtaatttatgaag
aaaagaggtttaattgactcacagttctgcaggctgtacaggaagcatggctgggaggcc
tcaggaaacttacaatcatggcagaaggcaaaggggaagcaagcactttttcatatggtg
gcaggagagagagagaggaagggggaagtgccacacacttttaaacaatcagatctcatg
agaactcactcactatcatgagaacagcaaggaggaaatctgcccccatgatccaatcac
ctcccaccaggcccctcctccaacactggggattacaattcacatgagatttgggtgggg
acacaaatccaaaccatatcagagaattttttataaaatcttaaagttatttg
>TE_00005658#CLASSI/LTR
tgtcttagtctattttgtgttgctataaaggaatacctgaggctgggtaatttataaaga
aaagaggtttatttggctcatggttctgcaggctgtacaagaagcatggcaccagcatct
gcttctggtgagggcctcaggaagcttccactcatggtggaaggtgaaggggagcggatg
agaatcacatggtgagagaggaagcaagagagagggggggaggtgccaggctctttttaa
caaccagtctcatgggaactaatagagtgagaactcactcattaccgaggatggcaccaa
gccattcatgagggatccgcccccatgacccaaacacctcccactaggccccacctccaa
cattggggatcaaatttcaacatgagatttggaggggacaaatatccaaactatatc
>TE_00005659#CLASSI/LTR
tgtattagtccattctcacactgctataaagaactacctgagactgggtaatttataaag
aaaagaggtttaattgactcacagttccacaggctgtacaggaagcatggctggggaggc
ctcaggaaacttacaatcatggcagaaggtgaaggggaagcaggcacatcttacatggcg
gagcaggaggaagagaggaagggggaggtgctacacacttttaaacaaccagatctcatg
agaactcactcactatcacgagaacagcaagggggaaatctgcccccatgatccaatcac
ctcccaccaggcccctcctccaacactggggattacaattcgacatgagatttgggtggg
gacacaaatccaaaccatatc
>TE_00005665#CLASSI/LTR
tatcgggggaaccagcccccaatatttcaacgtaggttcttttctattttccctaagtgt
cggccggtctgagaaataaagagaaagagtacaaaagagagaaattttacagctgggcct
ccgggggtgacatcacatgtcggcaggttccgtgatgccccctgagccgcaaaaccagca
agtttttattagggatttcaaaaggggagggagtgtacgaatagggagtgggtcacagag
atcacatgcttcaaagggcaataaaagatcacaaggcaaaggagggcaagatcacaaggc
caagggcgaaattagaattactgatgaggttccatgtccgctgggcacgcattgtcattg
ataaacatcttaacaggaaacagggttcgagagcagacaaccggtctgaccagaatttac
caggctggaatttcctaatcctagtaagcctgggggcactgcaggagaccagggcgtatt
tcatcccttatcttcaactgcataagacagacactcccagagcggccattttagagacct
ccccccaggaatgcattcctttcccagggtttaatttaatattccttgctgggaaaagaa
ttcagcgatatttctcctacttgctttctgcaagaagagaaatatggctctgttctgccc
ggcccccaggcagtcagaccttatggttatctcccttgttccctgaaaatcgctgttatc
ctgttcttttttcaaggtgcccagatttcatattgttcaaacacacatgttttacaaaca
atttgtgcagttaacgcaatcatcacagggtcctgaggcgacatacatcctcagcttacg
aagatgacaggattaagagattaaagtaaagacaggcataggaaattataagagtattga
ttggggaagtgataaatgtccatgaaatcttcacaatttatgttcagagattgcagtaaa
gacaggcgtaagaaattataaaagtattaatttggggaactaataaatgtccatgaaatc
ttcacaatttatgttcttctgccatggcttcagccggtccctccgttcggggtccctgac
ttcccgcaac
>TE_00005668#CLASSII/TIR
tgctaaatctactctgcctgtgctctataaatggaacaacaaagcctggatgacagcaca
tctgtttacagcatggtttactgaatattttaagcccactgttgagacctactgctcaga
aaaaaagattcctttcaaaatattactgctcattgacaatgcacctggtcacccaagagc
tctgatggagatgtacaaggagattaatgttgttttcatgcctgctaacacaacatccat
tctgcagcccatggatcaaggagtaattttgactttcaagtcttattatttaagaaatac
attttataaggctatagctgccatagatagtgattcctctgatggatctgggcaaagtaa
attgaaaaccttctggaaaggattcaccattctagatgccattaagaacatttgtgattc
atgggaggaggtcaaaatatcaacattaacaggagtttggaagaagttgattccaaccct
catggatgactttgaggggttcaagacttcagtggaggaagtaactgcagatgtggtgga
aatagcaagagaactagaattagaagtggagcctgaagatgtgactgaattgctgcaatc
tcatgataaaacttgaatggatgaggagttgcttcttatggatgagcaaagaaattggtt
tcttgagatggaatctactcctggtgaagatgctgtgaacattgttgaaatgacaacaaa
ggatttagaatattacataaacttagttgataaagcagtagcagggtttgagaggattga
ctccaattttgaaagaagttctactgtgggtaaaatgctatcaaacagcattgcatgcta
cagagaaatctttcatgaaaggaagagtcaatcaatgtggcaaacttcattgttgtctta
ttttaagaaattgccacagccaccccaaccttcagcaaccaccaccctgatcagtcagca
gccatcaacatcgaggcaagaccctccaccagcaaaaagattatgacttgctgaaggctc
agatgatcgttagcattttttagcaataaagtatttttaaattaaggtatgtacattgtt
ttttttagacataatgctattgcacacttaatagactacagtatagtgtaaacataactt
ttatatgcactgggaaaccaaaaaatttgtgtgacttgctttattgcaatatttgcttta
ttgtagtggtctggaactgaacccacaatatctctgaggtatgcctgtatttttttaaaa
tgttttttattttgttat
>TE_00005686#CLASSI/LTR
tgtattagtccattttcatactgctataaagaactgcctgagactgggtaatttataaag
gaaagaggtttaattgactcacagttcagcatggctggggaggcctcaggaaacttacaa
tcatggcggaaggcgaaggggaagcaaggcaccttcttcacaaggcggcaggaaggagaa
gtgctgagcgaagggggaagagccccttataaaaccatcagatctcgtgagaactcactc
actatcacgagaacagcatgggggaaactgcccccatgattcaattacctccacctggtc
tctcccttgacacgtggggattatggggattacaattcaagatgagatttgggtggggac
acaaagcctaaccatatc
>TE_00005691#CLASSII/TIR
aatcatacaaatgcacaacaataaatgatgtggtatggaagttctcagcgagcctgccat
atttgtgattgtttttgacctgcatggtggtaggaggtagtccttaccattttttgcttt
gcaaatttgttccttgatttaattcacgacgattatgggtcactccctgattcactaaaa
attgtaaattattatcttacttgtttttattaatctttctta
>TE_00005704#CLASSI/LTR
tgttataaataaagtttcggtgccgcaaaagaaatagcactcgaatataaaattttcttt
ttaattctcagcaaggcaagttacttctatagaagggtgcgcccttacagatggagcaat
ggtgagcgcacacttggacaagggaggggaaggggttcttatccctgacgcacgtggccc
ctgctgctgtgtcgttcccctattggctagggttagaccgcacaggctaaactaattccg
attggctaatttaaagagagtgacggggtgagtggtttggcgggaaaaatggttatggca
gagcaggtaagcaggtaatcggaatgagtcagggtggagcaggtaatcggaatgagtcag
ggtggagcaggtaatcggaatgagtcagggtggagcaggtaatcgaaaaaggttgcttta
cgaggaagttaagtttaaaagtagaaggcaaagaattgaacatactgacatattgattct
ttgaaaagaaatttagaactcatatctaac
>TE_00005715#CLASSI/LTR
tgttgcgggaatcaggaggacgagagagaccttggggtgtatacaggaggatctttattg
agtgcactcagacccagcagacttaacatccaaagactgggcccagaacaaagacagcac
ttgacttttatacacacttcaaaaagggggtgggctagcttgaagcaggcttacagtggc
gtgaaagcaaggatacagaggcagaacaaagacagttaatcaaattgtgacaggttcata
actcaggattacacatgaccattgctatgcaacccagatgtctgttatctaggttttgct
ctaaagtgccttgcactggcttatctcataaccttcactatggtgcccaggtggctgtag
ttcaggcctgctcaggcttctcatgaccttcactgtactgcttagataaaacagaatact
tgaagttactagttacagagaacaggaatctataaactcataccataaaacaaaggaaaa
tttgtttttcttctccctatgttgagggagtgctgggagagtctccagagcacattcctt
tgtgtcctggcttcttagatagtattatcaagacttttcctgggtctgggctgtgcctgt
tgctgcctctgggacaagtcagcctaatacaggaaagcttatttctttttctttttaatt
ttatttttctttctttctttaatttcccacctc
>TE_00005722#CLASSII/TIR
agcaggtccttgaataatgtcatttcattcaacgtcattttttataatgttgatgagaaa
aaaaaaattgattcctggccagggccactgtctgtgtggagtttgcacattctccccatg
tctgcatgggttttctctgggtactctagtttcctcccacatcccaaagatgtgcacatt
aggtgaattggcatgtctaaatggtcccagtctgagtgagtgtgggtgtgtgtgtgagtg
tgccctgcgatggaatggcgtcctgtccagggttggttcctaccttgcaccctgagctgc
tgggataggctccggccacccgcgaccctgaactggaataagcgggttggaaaatgaatg
aataatgaatacaaattattgtaaaataaaaattcgtaaagtatacgataatcatacaaa
tgcagacaataaacgatgcggtatgaaagcgctcagtgagcctgccatatttgtttgatt
gtttttgaactgcgtggtggtaggaggtgctccttacaatttttgctttgcaaacattta
ttccttgatttaacccaccaccactatgactgctgtcactcactgattcaccaaaaattg
ggtaaataattatcttacttgtttttattaatctttcttaaatgtatgtatagctcacat
ttatttcaatgtttaatattagaagtgttttgggtctttatttagaagtttggtgatgtt
tttgtgaccagaaatatgccataggaacttaactcttgtttatatcaattagcctatggt
aaaattggttttgttatacatcgttttgcttaaagtcacagtttccaagaacctattgat
gacattaagtgaggacttact
>TE_00005724#CLASSI/LINE/L1
tttatttttttttttttcataagtttttggggaacaggtggttttggttacatgagtaag
ttctttagtggtgatttctgagattttggtgcacccatcacccgagcagtatacactgca
cccaatttgtagtcttttatccctcacccccctcccaccctttcccccaagtccccaaag
tccattgtatcattcttatgcctttgcatcctcatagcttagctcccacttatagtgaga
acatacgatgtttggttttccattcctgagttacttcacttagaataatagtctccaatc
tcatccaggtcactgcaaatgccattaattcattcctttttatggctgagtagtattcca
tgtatatatatatacacagtttctttatccactcattgattgatgggcatttgggttggt
tccatatttttgcaattgcaaattgtgctgctataaacatgcgtgtgcaagtatcttttt
catataatgacttcttttcctctgggtagatacccagtagtgggattgctggatcaaatg
gtagttctacttttagttctttaaggaatctccacactgttttccatagtggttgtacta
gtttacattcccaccagcagtgtagaagtgttcccttttcaccacatccatgccaacatc
tattttttttattttttgattatggccattcttgcaggagtaaggtggtatcgcattgtg
gttttgatttgcatttccctgatcattagtgatgttgagcattttttcatatgtttgttg
gccatttgtatatcttcttttgagaattgtctattcatgtccttagcccactttttgatg
ggattgttttttttttcttgctgatttgtttgagttcttgtagattctggatattagtcc
tttgtcagatgtatagattgtgaagattttctcccactctgtgggttgtctgtttactct
gctgactgtttcttttgctgtgcagaagctttttagtttaattaagtcccactatttatc
tttgtttttattgcatttgcttttgggttcttggtcatgaaatccttgcctaagccaatg
tctagaagggtttttccaatgttatcttctagaatttttatagtttcaggtcttagattt
aagtccttgatccatcttgagttgatttttgtataaggtgagagatgaggatccagtttc
attctcctacatgtggcttgccaattatcccagcaccatttgttgaatagggtgtccttt
ccccactttatgtttttgtttgctttgtcgaagatcagttggctgtaagtatttggcttt
atttctgggttctctattctgttccattggtctatgtgcctatttttataccagtaccat
gctgttttggtgactatggccttatagtatagtttgaaatcaggtaatgtgatgcctcca
gatttgttctttttgcttagtcttgctttggctatgtgggctcttttttggttccatatg
aattttaggattgttttttctagttctgtgaagaatgatggtggtattttgatgggaatt
gcattgaatttgtagattgcttttggcagtatggtcattttcacaatattgattctaccc
atccatgagcatgggatgtgtttccatttgtttgtgtcatctatgatttctttcagcagt
gttttgtagttttccttgtagaggtctttcacctccttggttaggtatattcctaagtat
ttttttttttttgcagctattgtaaaaggggttgagttcttgatttgattctcagcttgg
tcgctgttggtgtatagcagagctactgatttgtgtacattaattttgtatcctgaaact
ttgctgaattcatttatcagttctaggagctttttggaggagtctttagggttttctagg
tatacaatcatatcatcagcaaacagtgacagtttgacttcctctttaccgatttggatg
ccctttatttctttctcttgtctgattgctctggctaggacttccagtactatgttgaat
aggagtggtgagagtgggcatccttgtcttgttccagttctcagagggaatgctttcaac
ttttccccattcagtataatgttggctgtgggtttgtcatagatggcttttattacattg
aggtatgtcccttgtatgccaattttgctgagggttttaatcataaagggatgctggatt
ttgtcaaatgctttttctgcatctattgagatgatcatgtgatttttgtttttaattctg
tttatgtggtgtatcacatttattgacttgcatatgttaaaccatccctgcatccctggt
atgaaacccacttgatcatggtggattatctttttgatatgctgttggattcggttagct
agtattttgttaaggatttttgcatctatgttcatcagggatattggtctgtagttttct
ttttttgttatgtcctttcctggttttggtattagggtgatactggcttcatagaatgat
ttagggagggttccctctttctctatcttgtggaatagtgtcaataggattggtaccaat
tcttctttgaatgtctgatagaattcagctgtgaatccgtctggtcctggactttttttt
tgttggtaattttttaattaccatttcaatctcgctgcttgttattggtctgttcagggt
atctaattcttcctgatttaagctaggagggttgtatatttccaggaatttatccatctc
ctctaggttttctagtttatgtgcataaaggtgttcatagtagccttgaatgatcttttg
tatttctgtggtgtcagttgtaatatctcctgtttcatttctaattgagcttatttggat
tttctctcttcttttcttggttaatcttgctaatggtctatcaattttatttatcttttc
aaagaaccagctttttgtttcatttatcttttgtattttttttttgtttcaatttcattt
agttctgctctgatcttggttatttcctttcttctgctgggtttgggtttggtttgttct
tgtttctctagttccttgaggtgtgaccttagattgtctatttgtgctctttcagacttt
ttgatgtaggcatttagggctatgaactttcctcttagcaccgcttttgctgtatcccag
aggttttgataggttgtgtcactattgtcattcagttcaaagaattttttaatttccatc
ttgatttcatttttgacccaatgatcattcaggagcaggttatttaatttccatgtattt
gcatggttttgaaggttccttttggagttgatttccagttttattccactgtggtctgag
agagtacttgatataatttcaattttcttaaatttattgagacttgttttgtggcctatc
atatggtctatcttggagaaagttccatgtgctgttgaatagaatgtatattctgcagtt
gttgggtagaatgttctgtaaatatctgttaagtccatttgttccagggtatagtttaaa
tccattgtttctttgttgactttctgtcttgatgacctgtctagtgctgtcagtggagta
ttgaagtcccccactattattgtgttgctgtctatctcatttcttaggtctattagtaat
tgttttataaatttgggagctccagtgttaggtgcatatatatttaggattgtgatattt
tcctgttggacaaggccttttatcattatataatgtccctctttgtcttttttaactgct
gttgctttaaagtttgttttgtctgatataagaatagctactcctgctcgcttttggtgt
ccatttgcatggaatgtctttttccacccctttaccttaagtttatgtgagtccttatgt
gttaggtgagtctcttgaaggcagcagatagttggttggtgaattcttatccattctgca
ttctgtatcttttaagtggagcatttaggccatttacattcaatgttagtattgagatgt
gaggtactattccattcatcatgctatttgttgcctgtataccttgtttttttttttgtt
ttttaattgtatttttgttttataggtcctgtgagatttatgctttaaagaggttctgtt
ttgatgtgtttccaggatttgtttcaagatttagagctccttttagcagttcttgtagtg
ctggcttggtagtggcgaattctctcagcatttgtttgtctgaaaaagactgtatctttc
cttcatttatgaagcttagtttcactggatacaaaattcttggctgataattgttttgtt
tgaggaggctgaagatagggccccaatcccttctagcttgtagggtttctgctgagaaat
ctgctgttaatctgataggttttcctttataggttacctgatgcttttgtctcacagctc
ttaagattctttccttcgtcttgactttagataacctgatgacaatgtgcctaggtgatg
atctttttgtgatgaatttcccaggtgttctttgagcttcttgtatttggatgtctaggt
ctctagcaaggccagggaagttttcctcaattattccctcaaatatgttttccaaacttt
tagatttctcttcttcctcaggaacaccaattattcttaggtttggtcatttaacataat
cccagacttcttggaggctttgttcatattttcttattcttttttctttgtctttgttgg
attgggttaattcaaaaaccttgtctttgagctctgaatttctttcttctacttgttcaa
ttctattgctgagactttccagtgcattttgcatttctctaagtgtgtccattatttcct
gaagttttgattgttttttctttatgctatctatttcctgaatatttctcccttcatttc
ttgtatcattttttgatttccttacattgggcttcacctttctctggtgcctccttgatt
agcttaataattaaccttctgaattctttttctggtaaatcagggatttcttcttggttt
ggatccattgctggtgagctagtgtgattttttgggggtgttaaagaaccttgttttgtc
atattaccagaattgttttctggttccttctcatttgggtaggctctgtcagagggaagg
tctagggctaaggctgttgttcagattcttttgtcccatggggtgttcccttgatgtagt
actctcccccttttcctagggatgtggcttcctgagagccaaactgcagtgattgttatt
tctcttctgggtctagccacccagcaagtctaccaggctctgggctggtactgggggttg
tctgcacagagtcctgtgatgtgaactgtctttggtctctcagccatggataccagcacc
tgttctggtggaggtggcaggggagtgaaatggactctgtgagggtccttagctttgttg
tttatgcctttttgtgctggttggcctcctgcaggaggtgggctttcaagagagcatcag
ctgtgtagtatggagaggacgggtgggtgggccctagaactcccaagaatatgccctttg
tcttgtaccagtggtagaagaccatcaggggggggctagggtgtctgagctcagactctc
ttggggcttgctggctgtgtggggatgtggttc
>TE_00005729#CLASSI/LTR
tgtgacgaaaagagtcaaactctgtaaaatatttgaagagatttattctgagccaaatat
gagtgaccatggcctgacacagccctcaggaggtcctgagaacatgtgcccaaggtggtc
ggggtacagcttggttttatacattttagggaggcatgagacatcaatcaaatacattta
agaaatacattggtttggtccagaaaggcgggacaactcaaagtgggggggggcttccag
gctataggtaaatttaaacattttctggttgacaattggttgagtttgtctaaagacctg
ggatcatagaaaggaaatgttcaggttaagataaaagattgtggagaccaaggttctttt
gaagtcttatagtggctgcccttagagacaatagatgacaaatgtttcctattcagatct
ttaaaaggtgctagactcttagttaatctcttcaggattgggagggcctggaagaaaaag
atctagctatgttaatagagattctttacagatgcaaattttcccccacaaaggacagct
ttgcagggccatttcaaaatatggcaaagaaacatgttttggggtaaaatattttgattt
tcttctttgtcacataatgttatgccagagtcagattggaaagtaagtcacgatatatag
ggttaaataaaacccatctgatgagaatttatggtttgtagggcatgactccccagaccc
cttagataggaatttgggcaagataaaaaaaatcagagcttagtcctc
>TE_00005734#CLASSI/LTR
tgatatggtttggctgtgtccccacccaaatctcatcttgaattgtagctcccataattc
ccacgtgtcgtgggagggacccggtgggaggtaattgaatcatgggggcggtttttccca
tactgttctcatgatagtgaataagtctcatgagatctgatggttttataaagggagttc
ccctgcacatctctcttgcctgccgccatgtaagacgtgcctttgctcctccttcgcctt
ccgccatgattgtgaggcctccccagccatgtggaactgtgagtccattaaacctctttt
cctttataaattacccagtctcaggtatgtctttattagcagcatgagaacagactaata
>TE_00005740#CLASSI/LTR
aatatttataataaaataaaatctcatatgttatgggatctttggggtgtcacttttctg
gctggaaacctctgtggccggtggcacctttgcctgagttcttgtcctgcgtccaggaag
aatgaggtatgcagacaagtggagggtgaacaagatgaagaggagctttattgagtgtta
gaacagctcagaggagacccgcagtgggtagctcctctctgtaggcaggtcgtcccgttg
agtgttcagctctcagcagagaggaggccctggagagggtggctcctctctgcaggcagg
tcgtccgtgtctctgcagctctcagcagagaggaggcctggagagggtagctcctctctg
cagctggtctccgtcatctccagctctcagcagagagggtagctcctctctgcagctggt
catccgtcatttctctccatcctctgccctgctctggctgagcccggggcttttatggac
ctcagaggggaggaagtgcatgctgattggtccatgggcggccatgggcggcccagaaaa
ggcaccacaagtccccactccagtctgcgggactggcagcccagcccccagccttcaggc
cctccctggcctgaaggtggggccttacggacccccc
>TE_00005741#CLASSII/TIR
gtttatttacaatgaatcatagtatagcaggtccttgaataacatttttttcaatatcat
tttgttatgaattgatgagaaaaaaattgatttccaccgggccactgtctgtgtgaagtt
tcatgttctccccatgtctgcgtgggttttctcggtactccagttcttcccacatcccaa
agatgtgcacattaggtgaacgtgtgtctaaatgtcccagtctgagtgagtgtgtgtgtg
tggtgtgccctggatggaatgggtcctgtccagcgttgattcccaccttgcaccctgagc
tgctgggataggttcggccacccaagaccctgaactggaataagtgggttgggaaataat
gaatgaacaaattattgtaaaataaaaattcataaagttaagtaatcatacaaatacatg
acaataaatgatgtggtatgaaagtgctcagcaagcccccatatttgttattgtttttta
actgtgtggtggtaggaggagctccttacaatttttgctttgcaaacattttctttgatt
taacccaccaccactacactgctgtcactcactgatcaccaaaaattgaataaataatat
cttacttgtttttattatctttcttaatgtatagctcacatttatttcaatgtttaatat
tagaagtgttttaggtctttatttagaagtttggtgattgttttgtgaccagaagtatgc
cataggaactaatcttgtttatatcaattagcctatggtaaaattggttttgttatatgt
tattttgcttaaagttgcagtttccaagaacctattgcaacattaagtgaggacttactg
tatcaaagagtaaaaatactacttttagattcttttactttttttttaaatta
>TE_00005751#CLASSI/LINE/L1
attatgaaaacttaaattgttagatggcaattccccaaattgatttacagataatattct
tcaaaatccgcagctttttgcagaaattgacaagctgatccaaattttaaataaaccaca
atagccaaaacaatcttgaaaaagaagaacaaagttggagactcatacttcctgatttca
aaacttactacaaagctatagtaatcaagaaggtggtctgcataaggatagacatataga
tcaatggaatagaattgagagtccagaaataaaccctcacatttatgtcaattgattttc
aacaagggtgccaagacttcaatggggaaaaaagtttttcaataaatgtgctggacaatt
ggatatccacatgcaaaaaatgaagttggacttactcacacatacaaaaaattaactcaa
aatggatcaaagacctaaattaagagctaaaactataaaactcttagaagaaaacataag
aaatcttcatgaccttggattaggcaatatttcttagatacgacaccaaaacaaagaaaa
aagataaattggattcatcaaaattaaaacttttgtgctcaaaagaaacaaaaaagtgaa
aagacaaccacagaatgggagaaaatatttgcaaatcatatatctgataagggacttgta
tccagaatataattttaaaactcttacaactcaaaaaaaacccaatttaaaaatgggcaa
aggatttgaatagatatttctccaaagaagatatacaaatggccaataagcacatgaaag
atctcaacattattagtcattaggaaatgaaatcaaaaccacaatgagataccacttcac
acccactaggatggctaaataaaaagatagaaataacaagttttggtgaggatgtggaga
aatggaaccctcatattgctggtgggaatgtaaaatggtgcatgctttggaaaacaattt
ggcagttctttaaaagtaaacataatatcatatgacccagcaattccatcctaggtatat
acccaagaaatgaaaacataaccacacaaaacttgtacacaatgttcatagcagtattat
tcataatagccaaaagtggaaacacccaaatgtccatcaactgatgaatggataaataaa
attggtatatcatacaatggatattattggcataaaaaggaatgaagtactgatacatgc
tacaacatggatgaccttgaaaacatatgctaagtgaaagaagccagtcacaaaagacca
catattatattccatttatatgaaatgcccaaatagcaaatctatagaacagaaagtaga
ttatggttgctggggctgggggggaatggggaatgacagaagggtttcttttggggtgat
gaaaattaaaatggatgtgtgatggttgcacaactctgaaatatactaaaaacattgaat
tgtacactttaaatgggtgaatttatggatgtaaattatatctcaataaagctgttaaaa
aaattatttaaaaaa
>TE_00005752#CLASSI/LINE/L1
atcaggaacaagatacttgtatttaatatagttttgggagttctagtccgagcaattacg
tgaggaaaagggagtattcaaattgtaaaggaagtaaaattatttctgttcactggtgac
attatcttgtttgtagaaaactttaaggattctatgagagagctgttcgaactaatacat
tccgcgatgttgtagggtacaaaatcaacatgtaaaaatcagttgtatttttgtatgaca
gtgatcaacctgaaaaggaaatttagaaaataatttcattttcaatagcatcaaaaagaa
tataatacttaggaataaaaggaggtgtaagacttctgcactgagaactacaaaatgttg
ctgaaagaaattttagaagatagaaataaatgggagatttaatattgttaagatgtcagt
actacccaaagttatctctagatttaatccctatcaaaatctcaatggtgttttttgcag
gaatagaaaagttcatcgtaaaattcatgtggaatctcaagggatcctgaataactaaaa
cagtcttgagaaagaagaaagttgggggtctcatacttttaggttttaaaacttatcaca
aatctacagtaatcaaaatagtgtggtactgtcataaagacagacatgtggacttgtggg
atagaatagagagcctagaaataaactctcacttatatggtaattgatttttgatgaggg
tgccaagaccattccatgtgggaaaggacagttttttttttgaatatgtgatgaaaactg
gatatccacatgccgaagaatgaatttggatctttctcttatatcatatataaaaattaa
ctcaaagtagatcaaaggcctaaatgtatgtctaaaactatcaaactctttgaagcaaac
atgggggggaaccttcatgactttggttttggcaatgatttcttggataccaaaagcata
ggcaacaaaaaatagataaattggatttgtcaaaataaacttctgtgcatcaaaggacac
tatcaacatggtggaaatgcaatctatggaatgggagaaaatattttcaaatcatatatc
tgataaggggctaatatttagactatatgaataacttctacagctcaacaataaaccaaa
taatctgattaaaaactgggcaagggatttgaatggctatttctccaaaggagatataca
gattgccaatcagtatatgaaaagttgttcatcatcactaattattagggcaatgcaaat
gaaactcacaatgagatactacttatttattagggtggttattatacgagaaacagaaaa
taacaagtgttggcgaggatgtggagaagttggaattcttttgcattgttggtgggaatg
taaaatgttgcagccactgtggaaaagagtatggtagttcctcaaaaagttaaacataga
attactatattgtctatcaattctactttgggtttatatccaaaagcattgaaagcagga
tcttggatagatattttctgctatttgttcatagcagtattattcacaatagccaaaagg
tggaagcaactgaagtgtccattgcggtgtgaatagataaataagatgtggtgtatacat
acagtggattattattcagtcttagaaaggaatgaaattctgatacatgctataacatgg
atgaactttgaggatgttatgctaagtgttataagccagccacaaaagacaagtattgta
tgattctatttatgtgggtacttagagtagtcaaattcatagagacagaaagtggaatgg
tggttgccaggtgctgggttttggggggaatgggctgttgttgtttaatgggtatagttt
tagttttggaagatgaaaaggtctggagactggt
>TE_00005754#CLASSI/LINE/L1
aatcttgacaaagaaaaagctggaggcatcaactacctgacttcaaaattactacaaagc
ttagaatcaaaacagcatgtactggcataaaaacagacacatagaccaatggaacaaata
gagagcccagaaataaatcagcatttatagtcaattgatttttgacaaaggtgccaagaa
cacacaatgggaaaggatagttcttcaataaatggtttgggaaaactggatatcacatgc
agaagaatgaaattagacccttatctcacaccatatacaaaaatcaactcaaaatggatt
aaagacttaaatgtaagacctgaaactgtaaaactactagaagaaaacataggggaaaag
ctccatgacattggtctgggcaatgattttttggatatgaccccaaaagcacaggcaaca
aaagcaaaaatagacaaatgggattacatcaaactaaaaagcttctgcacagcaaaggaa
acaatcaacagagtgaagagacaacctatggaatgggagaaaatatttgcaaaccataca
tctgataaggggttaatatccaaaatatataaggaactcaaacaactcaatagcaagaaa
acaaataacctgattaaaaaatgggcaaaggacctgaatagacatttctcaaaagaagac
atacaaatggccaacaggtatatgaaaaaatgctcaacatcactaatcatcagggaaatg
caaattaaaaccacaatgagatatcacctcacacctgttagaatggctattatcaaaaag
acaaaagataacaagtgttggtgaggatgtggagaaaagggaacccttgtacactgttgg
tgggaatgtaaattagtacagccattatggaaaacagtatggaggttcctcaaaaaatta
aaaatagaactaccatatgatccagcaatcccactactgggtatatatccaaaggaaatg
aaatcagtatgtcaaagagatatctgcactcccatgttcattgcagcattattcacaata
gccaagatatggaatcaacctaagtgtccatcaatggatgaatggataaagaaaatgtgg
tatatatacacaatggaatactattcagccttaaaaaagaaggaaatcctgtcatttgcg
acaacatggatgaacctggaggacattatgttaagtgaaataagccaggcacagaaagac
aaatactgcatgatctcacttatatgtggaatctaaaaaagttgaactcatagaagcaga
gagtagaatggtggttaccaggggctggggtgggagttggggagatgttggtcaaaggat
acaaaatttcagttaataggaggaataagttcaagagatctattgtacaacatggtgact
atagttaataataatgtattgtatacttgaaaattgctaagagagtagattttaagtgtt
ctcaccacaaaaaaataagtatgtgaggtaatgcatatgttaattagcttgatttagtca
ttccacaatgtatacatatttcaaaacatcatattgtacaccataaatatatacaatttt
tatttgtcattaaaattaaaaaaataaattttaaaaaaaataaattaagagtaaaattac
aaaaa
>TE_00005755#CLASSI/LINE/L1
atgaaacacactaagatatttgtttttaaaacaaaaacatactaagatacacttaaccat
tagatggctatatgaaaaaaaaatacattgttggtgatatataaaattaaactttgtgca
ttaatggtggaattaaaatggtcagccactatggaaaacagtatggcagttcctcaaaaa
attagaaatgaattattatatgatccagcaattccacttctggtatataccccaaaaatt
aaagcagggacttaaacagatatttgtacacccatgttcatagagcattattcacaatgg
ccaaaagatagaagcaacccatgtgtccatcagtggatgaatggataaacaaaatgtaat
tatatatatatgaatattattagccttaaaaaggaaggaaactctgacacatgctataac
atggatgaaccttgagacattatgctaagtgaaataagccagtcacaaaaaggcaaatat
tgcatgattccacttatatgaggcatctagagtagtcaaattcatagagacaaaagtaga
atggtggttgccaggggctaggaagagaagggaatgaggagttatgtttaatggatatgg
agcttcagttttgaagatgaaaaagttctggagatggatggtggtgatgttgacaacaat
gcgaatgtacttaatgctactgaactgtacacttgaaaatggttaagatggtaaatttat
gttatgtttttacacaattaaaaaagagaaaacaaaatgcaaaatttagat
>TE_00005758#CLASSI/LINE/L1
aacagtatggaatttctcaaaataaaaatagatattataaatatactattaccaaaggaa
aagaaatcattatatcaaaaagatactgtactatatgtttatcagcactattcacaatag
caaagatatggaatcaacctaaatgtccatcaacagatgattggataaagaaaatgtgta
attaacaatggaatactactcagccataaaaaagaatgaaatcatgtcttttgcagcaac
atggatggaactggaggccattatcctaagtgaaataactcagaaacagaaagtcaaata
ccacatgttctcacttataagtgggagctaaacaatgggtacacatggacatacagagtg
gaataatagacactggagactccaaaaggtgggagggtgggaggggggtgagggatgaaa
aattacctattgggtacaatgttcactatttgggtgatgggtacactaaaagcccagact
tcaccactatgcaatatatccatgtaacaaaactgcacttgtaccccctaaatctataaa
aataaaaaaaaaaatattatttatttaaaaaaaaataaaaataaagaaatttaataaatt
atttaaattatat
>TE_00005761#CLASSI/LINE/L1
caagatggccaaataggaacagctccggtctgcagctcccagtgagatcaatgcagaagg
caggtgatttctgcatttccaactgaggtacccggctcatctcattgggactggttagac
agtgggtgcagcccacggagggtgagccgaagcagggtggggcatcacctcacctaggaa
gtgcaaggggtcagggaactccctcccctagccaagggaagccgtgagggactgtgccat
gaggaatggtgcattctggcccagatactatgcttttcccacagtcttcacaacccacag
accaggagattccctcgggtgcctacaccaccagggccctgggtttcaagcacaaaactg
ggcggccgtttgggcagacaccgagctagctgcaggagtttttttttcataccccagtgg
cacctggaatgccagtgagacagaaccgttcactcccctggaaagggggctgaagccagg
gagccaagtggtctagctcagcggatcccacccccatggagcccagcaagctaagatcca
ctggcttgaaattctcactgccagcacagcagtctgaagtcgacctgggatgctcaagct
tggtggggggaggggcgtccgccattactgaggcttgagtaggcggttttcccctcacag
tgtaaacaaagccgctgggaagttcgaactgggcagagcccaccacagctcgcaaagccg
ctgtagccagactgcctctctagattcctcctctctgggcagggcatctctgaaagaaag
gcagcagccccagtcaggggcttatagataaaactcccatctccctgggacagagcacct
gggggaaggggcagctgtgggcgcagcttcagcagacttaaatgttcctgcctgccagct
ctgaagagagcagcagatctcccagcacagtgcttgagctctgctaagggacagactgcc
tcctcaagtgggtccctgacccccgtgcctcctgactgggagacacctcccagcaggggt
tgacagacacctcatacaggagagctccagctggcatctggcaggtgcccctctgggaca
aagcttccagaggaaggaacaggcagcaatctttgctgttctgcagcctctgctggtgat
acccaggcaaacagggtctggagtggacctccagcaaactccagcagacctgcagcagag
gggcctgactgttagaaggaaaactaacaaacagaaaggaatagcatcaacatcaacaaa
aaggatgtccacgcaaaaactccatccaaaggtcaccaacatcaaagaccaaaggtagat
aaatccacgaagatgaggaaaaaccagtgcaaaaaggctgaaaattccaaaaaccagaat
gcctcttctcctccaaaggatcacaactcctcgccagcaagggaacaaaactggatggag
aatgagtttgacaaattgacagaagtaggcttcagaaggtgggtaataacaaactcctcc
aagctaaaggagcatgttctaacccaatgcaaggaagctaagaaccttgaaaaaaggtta
gaggaattgctaactagaataaccagtttagagaagaacataaatgacctgatggagctg
aaaaacacagcacgagaacttcgtgaagcatacacaagtatcaatagccgaattgatcaa
gcagaagaaaggatatcagagattgaagatcaacttaatgaaataaagtgtgaagacaag
attagagaaaaaaagaatgaaaaggaatgaacaaagcctccaagaaatatgggactatgt
gaaaagaccaaacctatgtttgattggtgtacctgaaagtgacggggagaatggaaccaa
gttggaaaacactcttcaggatattatccaggagaacttccccaacctagcaagacaggc
caacattcaaattcaggaaatacagagaacaccacaaagatactccttgagaagagtaac
cccaagacacataatcatcagattcaccaaggttgaaatgaaggaaaaaatgttaagggc
agccagagagaaaggtcgggttacccacaaagggaagcccatcagactaacagtggatct
ctctgcagaaaccctacaagccagaagagagtgggggccaatattcaacattcttaaaga
aaagaattttcaacccagaatttcatatccagccaaactaagcttcataagcgaaggaga
aataaaatcctttacagacaagcaaatgctgagagattttgtcaccaccaggcctgcctt
acaagagctcctgaaggaagcactaaatatggaaaggaaaaaccagtaccagccactgca
aaaacataccaaattgtaaagaccattgacactatgaagaaactgcatcaactaatgggc
aaaataaccagctagcatcataatgacaggatcaaattcacacataacaatattaacctt
aaatgtaaatgggctaaatgccccaattaaaagacacagactggcaaattggataaagag
tcaagacccatcagtgtgctgtattcaggagacccatctcatgtgcaaagacacacatag
gctcaaaataaagggatggaggaatatttaccaagcaaatggaaagcaaaaaaaaagcag
gggttgcaatcctagtctctgataaaacagactttaaaccaacaaagatcaaaagagaca
aagaagggcattacataatggtaaagggatcaatgcaacaagaagagctaactatcctaa
atatatatgcacccaatacaggagcacccagattcataaagcaagttcttagagacctac
aaagagacttagactcccacacaataatagtgggagactttaacaccccactgtcaatat
tagacagatcaacgagacagaaaattaacaaggatattcaggacttgaactcagctctgg
accaagcagacctaatagacatctacagaactctccaccccaaatcaacagaatatacat
tcttctcagcaccacatcgcacttattctaaaattgaccacataattggaagtaaaacac
tcctcagcaaatgcaaaagaacggaaatcataactaacagtctctcagaccacagtgcaa
tcaaattagaactcaggattaagaaactcactcaaaactgcacaactacatggaaactga
acaacctgctcctgaatgactactgggtaaataacgaaattaaggcagaaataaataagt
tctttgaaaccaatgagaacaaagacacaacataccagaatctctgggacacagctaaag
cagtgtttagagggaaatttatagcactaaatgcccacaggagaaagcaggaaagatcta
aaattgacaccctaacatcacaattaaaagaactagagaagcaagagcaaacaaattcaa
aagctagcagaagacaagaaataactaagatcagagcagaactgaaggagatagagacac
gaaaaacccttcaaaaaaatcaatgaatccaggagctggttttttgaaaaaattaacaaa
atagatagactgctagccagactaataaagaagaaaagagagaagaatcaaatagacaca
ataaaaaatgataaaggggatatcaccactgatcccacagaaatacaaactaccatcaga
gaatactataaacacctctatgcaaataaactagaaaatctagaagaaatggataaattc
ctggacacatacaccctcccaagactaaaccaggaagaagtcgaatccctgaatagacca
ataacaagttctgaaattgaggcagtaattaatagcctaccaaccaaaaaaagcccagga
ccagatggattcacagctgaattctaccagaggtacaaagaggagctggtaccattcctt
ctgaaactattccaaacaatagaaaaagagggactcctccctaactcattttatgaggcc
agcatcatcctgataccaaaacctggcagagacacaacaaaaaaagaaaatttcaggcca
atatccctgatgaacatcaatgcgaaaatcctcaataaaatactggcaaaccaaatccag
cagcacatcaaaaagcttatccaccatgatcaagtcggcttcatccctgggatgcaaggc
tggttcaacatatgcaaatcaataaacgtaatccatcacataaacagaaccaatgacaaa
aaccacatgattatctcaatagatgcagaaaaggccttcgataaaattcaacaccccttc
atgctaaaaactctcaataaactaggtattgatggaatgtatctcaaaataataagagct
atttatgacaaacccacagccaatatcatactgaatgggcaaaagctggaagcattccct
ttgaaaactggcacaagacaaggatgccctctctcaccactcctattcaacatagtattg
gaagttctggccagggcaatcaggcaagagaaagaaataaagggtattcaaataggaaga
gaggaagtcaaattgtctctgtttgcagatgacatgattgtatatttagaaaaccccatc
atctcagcccaaaatctccttaagctgataagcaacttcagcaaagtctcaggatacaaa
atcaatgtgcaaaaatcacaagcattcctatacaccaataatagacaaacagagagccaa
atcatgagtgaactcccattcacaattgctacaaagagaataaaatacctaggaatacaa
cttacaagggatgtgaaggacctcttcaaggagaactacaaaccactgctcaaggaaata
agagaggacacaaacaaatggaaaaacattccatgctcatggataggaagaatcaatatc
atgaaaatggccatactgcccaaagtaatttatagattcaatgctatccccatcaagcta
ccattgactttcttcacagaattagaaaaaacactttaaatttcatatggaaccaaaaaa
gagcccatatagccaagacaatcctaagcaaaaagaacaaagctggaggcatcacgctac
ctgacttcaaactatactacaaggctacagtaaccaaaacagcatggtactggtaccaaa
acagatatatagaccaatggaacagaacagaggcctcagaaataacaccacacatctaca
accatctgatctttgacaaacctgacaaaaacaagcaatggggaaaggattccctattta
ataaatggtgttgggaaaactggctagccatatgcagaaaactgaaactggaccccttcc
ttacaccttatacaaaaattaactcaagatggattaaagacttaaacataagacctaaaa
ccataaaaaccctagaagaaaacctaggcaataccattcaggacataggcatgggcaaag
acttcatgactaaaacaccaaaagcaatggcaacaaaagccaaaattgacaaatgggatc
taattaaactaaagagcttctgcacagcaaaagaaactatcatcagagtgaacaggcaac
ctacagaatgggagaaaatttttgcaatctatccatctgacaaagggctaatatccagaa
tctacaaggaacttaaacaaatttacaagaaaaaaaaacaaccccatcaaaaagtgggcg
aaggatatgaacagacacttctcaaaagaagacatttatgcagccaacaaacatatgaaa
aaaagctcatcatcactggtcattagagaaatgcaaatcaaaaccacaatgagataccat
ctcacgccagttagaatggcgatcattaaaaagtcaggaaacaacagatgctggagagga
tgtggagaaataggaacgcttttacactgttggtgggagtgtaaattagttcaaccattg
tggaagacagtgtggcgattcctcaaggatctagaaccagaaataccatttgacccagca
atcccattactgggtatatacccaaaggattataaatcattctactataaagacacatgc
acacatatgtttattgcagcactattcacaatagcaaagacttggaaccaacccaaatgc
ccatcaatgatagactggataaagaaaatgtggcacatatacaccatggaatactatgca
gccataaaaaagaatgagttcatgtcctttgcagggacatggatgaagctggaaaccatc
attctcagcaaactaacacaggaacagaaaaccaaacaccgcatgttctcactcataagt
gggagttgaacaatgagaacacatggacacagggaggggaacatcacacaccagggcctg
tcggggggtggggggctaggggagggatagcattaggagaaatacctaatgtagatgatg
ggttgatgggtgcagcaaaccaccatggcacatgtatacctatgtaacaaacctgcacat
tctgcacatgtatcccagaacttaaagtataattaaaaa
>TE_00005762_s_2#CLASSI/LINE/L1
attatggggactgaactcagtgtttctgttaagcagaaaggaaaacgggctaactcagct
aacagcccatagagggggatttacagccctagctagagggaattgccatcccagtggtca
gaacttgatcacctcccactgcgggtaaggctctggcaataacttgaaaggcagtctagg
caagactcaatctaggagtcctagtgctgtaggccagagcagtggacggcatatactaga
gacaccagctgaggcaagggagtgtgcacaccacctcctccccaggctcacagtcacagc
caaaaggcccttctagagaggagaggagatagagtttgtgaaccagctcaccacagcagg
atagggcaccaggcagagttgtggccttccaggccctagctcccagatgacatttctaga
cacaccctgggccagaggggaacctgctgccttgaaggaaggacccagtcctggcagcat
tcatcacctgctaattgaagagcccttgggccctgaataaccagcagcaatacccaggta
ctacatcaagggctttggtgagactctgagatgctggcttcgtgagacagcacatagctg
tggtgctcaaaattcttgttgagaaaaaggaaaagtaaaggagattgtctgattaggtac
cagcttggccacaggagtggtagagcaccaatgggctcttggggtccccattccagcttg
actttggatggcatttctggacttgctgggccagaggggagcccactgccctgaagggtg
agttccagccggcagcattcaccacaagctgactgaagagcccttgggccttaaggaaca
tgtggagtctggcagtactcctcatgggctgtggtggcagtggccatagggagaggctcc
tctgcctttggaaaggggaggaagagtgggaaggacttctttggtttggtgccagcttag
ccatatacaatagaataccaggtagacttctaaggtttttgactctagtccctggctcct
agacagcactctggacccaggcctgggggacttgctaccctgaagggaaggacacaggcc
tggctggctttgccacctctgattgtagagccccagggccttgagcaaacataggcagta
gaggagtggttacagcaggccttgggtgagacccagtgctgtgctggcttcaggtctgac
ccaggcaatcatagtgtggtggccacagggtgcttgtgtcactccactcctagctttagg
tggctcagaacagagagagaatctgtttgtttgggagaaagtaagggaaagaacaagagt
cttgcctggtaaccagagaatctcagatcttgtccaagaccatcaaggcagtacctctat
aagtctgcaagaaccacagattactgggttggggtgctccctaaagcagataagcttaga
ccacaacacccaagtcctttcaatatctggaaagccttcccaagaaggacggtacaaata
agcccagacagtgaagactacaataaatacctaactcttcaatgcccagatactgatgaa
catctacagcatcaaacatccaggaaaacatgacctcaccaaatgaactaaataagcacc
agggaccaatccagagaaacagagatatgtgacctttcagacagagaattcaaaatagct
gtgttgagaaactcaaagaaattcaagataacacagagaaggaattcagaattctatcag
ataaatttaacaaaaattgaaataattaaatgaatcaagcagaaattctggagctgaaaa
atgcaattggcatactgaagaatgcacagagtcttttaatagcagaattatcaagcagaa
gaaagaattagtgagcttgaagacaggctatttgaaaatacacagtcagaggagacaaaa
gaaaaaaagaataaaaaacaatgaagcacacctacagatctgaaaatagcctcaaaggaa
atctaagagttattggccttaagaggaggtagagaaagagatagggagaagtttattcaa
agggataataacagagaacttcccaaactagagaaagatatcaacatccaagtacaagaa
ggttatagaacaccaagcagatttaacccaaagaagactacctcaaggcatttaataatc
aaattcccaaaggtcaaggataaagaaagatctaaaagcagcaagagaaaagaaacaaat
aacatgcaacggagctccaatatgtctggcagcagacttttcagtggaaaccttacaggc
caggagagagtggcatgacatatttaaagtgctgaaggaaaaaaacttttaccctagaat
agtatatccagtaaaatatccttcaaatatgaaggagaaataagactttcccagaaaaca
aaagttgagggatttcataataccagacctgtcctacaagaaatgctaaagggattcttc
aatcagaagaaaaggatgttaatgagcaataagtaatcacctgaaggtacaaaactcact
ggtaatagtaagtacacagaaaaacacagaatattataacactgtaactatggtgtgtaa
actactcttatcctaagtgaaagactaaacaatgaaccaatcaaaaataataactacaac
aactttcaagacatagaatacaataagatataaatagaacaacaaaaagttaaaaagtag
ggggacaaagttaaggtgtagagtttttattagtttttttttgcttgtttgtttatgcaa
atagtgttaagttgttatcagttaaaataatgggttataagacagtatttgcaagcctca
tggtaacctcaaacaaaaacaacaacagatacacaaaaaataaaagcaaaataaatcata
tcaccagagaaaatcaccttcactaaaggaagacaggaaagaaagaaggaagagaagaca
caaaacaaccagaaaacaaataacaaaatggcaggagtaagtccttacttatcatcataa
tattgaatgtaaatggactaaactcccaatcaaaagacatagtggctgaatggatgaaaa
aacaagacctatgatctgttgcctacaagaaacacactttacctataaagacacaataga
ctgaaaataaaggaatggaaaaagatattccatgccaatggaaaccaaaaaagagcagga
gtagctatacttatatcagataaaatagatttcaagacaaaaactataagaagagacaaa
gagtcactatataatgataaaggggtcaattcagcaagaggatataacaattgtaaatat
aatgcacccaacatggagcacccagatatataaagcaaatattattagagctaaagagag
agataggctccaatacaataatagctggagacttcaacaccccattttcagcattggaag
atcttccagacagaaaatcaacaaagaaacattggacttaatctgcctaagaccaaatga
tctaatagatatttacagaacatttcatccaatagctgcagaatacacattcttttcctc
agcactggatcattctcaaggatagacatatgttaggtcataaaacaagtttaaaacatt
caaaaaattgaaataatatcaagcatcttctctgaccacaatggaataaaactagaaatt
aataacaagaggaatttttgaaactatacaaatacatggaaattaaacatatctcctgaa
tgaccactgggtcaataaagaaattaagaagaaaattgaaaaatttttgaaacaaatgac
aatggaaacacaacataccaaaacctatggatacagcaaaagcagtacaagagggaagtt
tatagctataagtcctatatcaaaaaagaggaaaaacttcaaataaacaatctaacagca
tcttaaagaactagaaaagcaagagcaaaccaaacccaaaattagtagaagaaaagaaaa
taaagatagagcagaaataaatgaaattgaaataaagaaataaaatcaaaaacaaaaaag
ttgtttttgaaaagttaaataaaattgacaaacctttagccagactaagaaaaagagaga
agatccaaataaataaaatcagaaatgaaaaaggagacattacaactgatactcagaaat
tcaaaagatcattagtggcactatgagcaactatatgccaataaattggaaaatctagaa
gaaatggtcaaattcctagacacatacaacctaccaagattgaaccaggaagaaatccaa
aacctgaagagacaaataacaagtaatgagatgaagctataataaaaatctcccggtaaa
gaaaagcccaggacctgatcttcactgctgaattctacaaacatttaaagaagaataata
ccaatcctactcaaactattctgaaaaatagaagaggagggaatacttccaaactcattc
tatgaggccatattccctgataccaaaaccaaaaacaaaaaaaaacaaaaaaactatagg
tcaatattcctgtgaatattgatgcaaaaatcctcaacaatacagcaaaccaaattcaac
aatacattagaaagatcattcatcatgaccaagtgggatatccctgagatgcaaggatgg
ttcaacatatgcaaatcaatcaatgtgtacatcatataaacagaatgaaggattaaaaac
tatgatcatttcaattgatgctgaaaaagatttgataaaattcaacatccctttatgata
aaaaccctcaaaaaactgtgtatagaaggaacatactcaacataataaaagccatatatg
acagacccacagctagtatcatactgaatgagaaaaactgaaagcctttcctctaagatc
tggaacatgacaaggatgcccattttcaccactgttattcaacatagtactggaagtcct
agctagagcaatcagacaagagaaagaaataaagacatccaaactggaaagaaagaagtc
aaatatccttgtttgcagtgatatgatcttatatttggaaaaacctaaagactccaccaa
aaactattagaactgataaattcagtaaagttgcaggatacaaaatcaacatcaaaaatc
aatagcatttctatatgcaatgtgaacaatctgaaaaagaaataaaaaagtaatcccatt
tacaatagccacaaataaaattaaatacctaggaattaacacaaaagtgaaagatctcta
taatgaaaactataaaacactgatgaaagaaattgaaaaggacaccaaaaaatggaaaaa
tattcctatttttcatggattggaagaatcaatattgttaaaatgtctatactacccaaa
gcaatctacaattcaatgcaatccctatcaaaataccaataacattcttcacagaaatag
aaaaaaaaatcctaaaatttatatggaaccacaaaagacccaaatagccaaagtatccta
agcaaaaagaacaaaactggaggaatcacattacctgacttcaaattatactacagagct
atagtaaccaaaacagcatggtactggcataaaaacagacacatagactaatggaacaga
atagagaacccagaaacaaattcatcacctacaatgaactcatttttgacaaaggtgcca
agaacatacactggggaaaagacagtctcttcaataaatggtgctgggaaaactggatat
ccatatgagaagaatgaaactagaccctatctctcaccatacaaaaaaaatcaaataaaa
atggattaaaggcttaaatctaagacctcaaactagaaaccactacaagaaaacattggg
aaatctctaggacattgatctgggcaaaaatttctgagaataccccaaagcacaggcaac
caaagcaaaaatggacaaatggatcacataagttaaaaagcttctgcacagcaaaggaaa
caatcaacaaatgaagagacaacccacagaatgggagaaaatatttgcaaactacccatc
tgacaaggattaataaccagaatatataaggagctcaaacaactctatagggaaaaaaat
ctaataatctgattaaaatgggcaaaagatttgaatagacatttctcaaaagaagacata
caaatggcaaacaggcatatgaaaaggtgctcaacatcttgatcatcagagaaatgaaat
caaaactacaatgagatatcatctcaccccagttaaaatggcttttatcaaaagacaggc
aataacaaatgctggtgaggatgtggagaaaaagaaacccttgtacactgttggtggaat
gtaaattagtacaaccactatggagaaagtttggaggttcctcaaaaactaaaaatgagc
tactatatgatccagcaatcccactgctgggtataacccaaaagaaggaaaatcagtttt
gaagagatatctgcactcccatgtttattgcagcactgttcacaatagccaagatttgga
agcaacctaagtgtccatcaacagatgaatggataaagaaaatgtggtacatatacacaa
tggagtactattcagccataaaaaagaatgagatccagtcatttgcaacaacatgatgga
actggagatcattatattaagtgaaataagccaggcaccaaaagacaaacattgcatgtt
cttacttatttgtgggatctaaaaatcaaaacaattgaactcattgacataagagtagaa
ggaggttaccagaggctggaagggtagtaggggggttgggggggaagtggggatggttaa
tgggcacaaaattagaaagaatgaataagacctactatttgatagcacaacagggtgact
atagtcaataataatttaattgtacatttaaaataacttaaagagtataattggattgtt
ttaacacaaaggataaatgcttgagggatggatacattatcctatgtattattacttcat
gcctgtatcaaaaattcacatacccataatatatatactcaatgtacccacaaaaattaa
aaattaaaaaaaaataagcatatttgagaaacttaaagtgaaa
>TE_00005763#CLASSI/LINE/L1
taaataaacttgtacatcaacaatggaatattattcagcactaaaaaaaaataactatca
agcatgaaaagacatgaagaactaaatatatcactaagtgaaagaagccactgaaaaggc
taatacttatgttccaactatagacattctggaaaaggaaaactatggagacagtaaaaa
tcagtggttgccagggttaggggggagggagggatgaataggtagagcacagaggatttt
tagggcagtgaaactactctgtatgatactataatggtggatacatgtcattatacattt
gtccaaacccatagaatgtacaacaccaagagtgaaccctaatgtaaactatggactttg
ggtgataatgatgtgtcaatgtaggttcatcaattgtaacaaatgtaccactctggtgga
ggatgttgataatgggggaggctatgcatgtgtgggggcagggggtatatgggaactctc
tgtactttccgctcaattttgctgtgaacctaaaactgctctaaaaaataaagtctatta
aaaaaaaaaagttaaatttaaaaatctaaaa
>TE_00005764#CLASSI/LINE/L1
atagaagctccactattcccccaagggacaccaattaacaactatctacacaaaaaagca
ccttcataagaaccaaaaatcaggtgagcactcacagtacctggttttaacttcatatca
ctgaaagaggcactgaagaggaaaaaaaacagtcttgaattgccaatgccacccctcccc
catcccctggcagcagcgcgtggtgtagagagctctctgtgcactgggggggggagaaca
cagcaattgtgaggcattgaactcagtgctgccctgttatagcagaaagcaaaaccggac
caaactcagctgatgcccacccacagagggagcatttaaaccagccctagccagagggga
atcacccatcccagcagtggaacttgagttccgcaagcctcaccaccagggctaaagtgc
tctggggctctaaataaacttgaaaggcagtctaggccacaaggactgcaactcctaggt
aagtcctagtgctgaactgggcccagagacagtggactgggggggcacacgacatactga
gacaccagctggggcagctaagggagtgctggcatcacccctcccctaaccccaggctgc
acagctcatggctccaaaagagaccccttccttctgcttgaggagaggagagggaagagt
ggggaggactttgtcttgcatcttggataccagctcagccacagcaggatagggcaccag
tcagagtcatgaggcccccattccaggccctagctcctagatgacatttctagacacacc
ctgggccagaagggaacctactgccttgaaggaaaggacccagtcctggcaggattcatc
acctgctaactgaagagcccttgggccctgaataaccagcagtgatacccaggtactacg
ttgagggccttgggtgagactctgagacttgctggcttcaggtgagactcagcacattac
cagctgtggtggctatggggcaagactccttctgcttgagaaaagcagagggaaaagtaa
aggggactttgtcttgcaccttaggtaccagcttggccacaggggggtagagcaccaagc
aggctcttggggtccccgattccaggacttggctcttggacagcatttctggacctgccc
tgggccagaggggagcccactgccctgaagggtgagtcccaggccaggcagcattcacca
caagctgacttaagagcccttgggccttaaggaacatcggcggtagtctggcagtactcc
ccatggcctgggtggtggtggccatggggtgaggctcctctgcctttggaaaggggaggg
aagagtgggaaggactgtgtcttgtggtttgagtgccagctcagccacagtacaatagaa
caccaggtagacttctaaggtttttgactctagtccctggctcctagatggcacctctgg
acccacctggggcttgggggaactcaccccctgaagggaaggacacaggcctggctggct
ttgccacctgctgattgtagagccccagggccttgagcaaacataggcagtagccaggga
gtggttacagcaggccttgggtgagacccagtgctgtgctggcttcaggtctgacccagc
acagtcctagtggtggtggccacaggggtgcttgtgtcactccacccccagctttaggtg
gctcagaacagagagagagactctgtttgtttgggagaaagtaagggaagagaacaagag
tctctgcctggtaatccagagaattcttccagatcttgtccaagaccatcaaggtggtac
ctctatgagtctgcaagaaccacagcgttactgggcttggggtgccccctaaagcagata
tagcttagatcacaacacccaagtcctttcaaatacctggaaagccttcccaagaaggat
gggtacaaataagcccagacagtgaagactacaataaatacctaactcttcaatgcccag
acaccgaagaacatctactagcatcaacaccatccaggaaaacatgacctcaccaaatga
actaaataaggcaccagggaccaatcctggagaaacagagatatgtgacctttcagacag
agaattcaaaatagctgtgttgaggaaactcaaagaaattcaagataacacagagaagga
attcagaattctatcagataaatttaacaaagagattgaaataattaaaaagaatcaagc
agaaattctggagctgaaaaatgcaactgacatactgaagaatgcatcagagtcttttaa
tagcagaattgatcaagcagaagaaagaattagtgagcttgaagacaggctatttgaaaa
tacacagtcagaggagacaaaagaaaaaaaaaaaaaaacaatgaagcatacctacaggat
ctagaaaatagcctcaaaagggcaaatctaagagttattggccttaaagaggaggtagag
aaagagataggggtagaaagtttattcaaagggataataacagagaacttcccaaaccta
gagaaagatatcaatatccaagtacaagaaggttatagaacaccaagcagatttaaccca
aagaagactacctcaaggcatttaataatcaaactcccaaaggtcaaggataaagaaagg
atcctaaaagcagcaagagaaaagaaacaaataacatacaatggagctccaatatgtctg
gcagcagacttttcagtggaaaccttacaggccaggagagagtggcatgacatatttaaa
gtgctgaagaaaaaaaacttttaccctagaatagtatatccagtgaaaatatccttcaaa
catgaaggagaaataaagactttcccagacaaacaaaagctgagggatttcatcaacacc
agacctgtcctacaagaaatgctaaagggagtacttcaatcagaaagaaaaggacattaa
tgagcaataagaaatcatctgaaggtacaaaactcactggtaatagtaagtacacagaaa
aacacagaatattataacactgtaactgtggtgtgtaaactactcttatcttaagtagaa
agactaaatgatgaaccaatcaaaaataataactacaacaacttttcaagacatagacag
tacaataagatataaatagaaacaacaaaaagttaaaaagcagggggatgaagttaaggt
gtagagtttttattagttttctttttgctggttgtttgtttatgcaaacagtgttaagtt
gttatcaggttaaaataatgggttataagatagtatttgcaagcctcatggtaacctcaa
acaaaaaaacatacaatggatacacaaaaaataaaaagcaagaaactaaatcatatcacc
agagaaaatcaccttcactaaaggaagacaggaaggaaggaaagaaggaagagaagacca
caaaacaaccagaaaacaaataacaaaatggcaggagtaagtccttacttatcaataata
acattgaatgtaaatggactaaactctccaatcaaaagacatagagtggctgaatggata
aaaaaacaagacccattgatctgttgcctacaagaaacacacttcacctataaagacaca
catagactgaaaataaagggatggaaaaagatattccatgccaatggaaacaaaaaaaga
gcaggagtagctatacttatatcagacaaaatagatttcaagacaaaaactataagaaga
gacaaagaaggtcactatataatgataaaggggtcaattcagcaagaggatataacaatt
ttaaatatatatgcacccaacactggagcacccagatatataaagcaaatattattagag
ctaaagagagagataggccccaatacaataatagctggagacttcaacaccccactttca
gcattggacagatcttccagacagaaaatcaacaaagaaacatcagacttaatctgcact
atagaccaaatggatctaatagatatttacagaacatttcatccaacagctgcagaatac
acattcttttcctcagcacatggatcattctcaaggatagaccatatgttaggtcacaaa
acaagtcttaaaacattccaaaaaattgaaataatatcaagcatcttctctgaccacaat
ggaataaaactagaaatcaataacaagaggaattttggaaactatacaaatacatggaaa
ttaaacaatatgctcctgaatgaccagtgggtcaatgaagaaattaagaaggaaattgaa
aaatttcttgaaacaaatgataatggaaacacaacataccaaaacctatgggatacagca
aaagcagtactaagagggaagtttatagctataagtgcctacatcaaaaaagaagaaaaa
cttcaaataaacaatctaacgatgcatcttaaagaactagaaaagcaagagcaaaccaaa
cccaaaattagtagaagaaaagaaataataaagatcagagcagaaataaatgaaattgaa
atgaagaaaacaatacaaaagatcaatgaaacaaaaagttgttttttgaaaagttaaaca
aaattgacaaacctttagccagactaactaagaaaaaaagagagaagatccaaataaata
aaatcagagatgaaaaaggagacattacaactgatactgcagaaattcaaaggatcatta
gtggctactatgagcaactatatgccaataaattggaaaatctagaagaaatggacaaat
tcctagacacatacaacctaccaagattgaaccatgaagaaatccaaaacctgaacagac
caataacaagtaacgagatcaaagccataataaaaagtctcccagtaaagaaaagcctgg
gacccaatggcttcactgctgaattctaccaaacatttaaagaagaactaataccaatcc
tactcaaactattctaaaaaatagaggaggagggaatacttccaaactcattctatgagg
ccagtattaccctgataccaaaaccagacaaagacacatcaaaaaaaagaaaactacagg
ccaatatctctgatgaatattgatgcaaaaatcctcaacaaaatactagcaaaccaaatt
caacaatacattaaaaagatcattcatcatgaccaagtgggatttatccctgggatgcaa
ggatggttcaacatatgcaaatcaatcaatgtgatacatcatatcaacagaatgaaggat
aaaaaccatatgatcatttcaattgatgctgaaaaagcatttgataaaattcaacatccc
ttcatgataaaaaccctcaaaaaactgggtatagaaggaacatacctcaacataataaaa
gccatatatgacagacccacagctagtatcatactgaatggggaaaaactgaaagccttt
cctctaagatctggaacatgacaaggatgcccactgtcaccactgttattcaacatagta
ctggaagtcctagctagagcaatcagacaagagaaagaaataaagggcatccaaattgga
aaggaagaagtcaaattatccttgtttgcagatgatatgatcttatatttggaaaaacct
aaagactccacaaaaaaactattagaactgataaacaaattcagtaaagttgcaggatac
aaaatcaacatacaaaaatcagtagcatttctatatgccaacagtgaacaatctgaaaaa
gaaataaaaaaagtaatcccatttacaatagccacaaataaaattaaatacctaggaatt
aactaaaccaaagaagtgaaagatctctataatgaaaactataaaacatgatgaaagaaa
ttgaagaggacaccaaaaaatggaaaaatattccatgttcatggattggaagaatcaata
ttgttaaaatgtccatactacccaaagcaatctacagattcaatgcaatccctatcaaaa
taccaatgacattcttcacagaaatagaaaaaaaatcctaaaatttatatggaaccacaa
aagacccagaatagccaaagctatcctaagcaaaaagaacaaaactggaggaatcacatt
acctgacttcaaattatactacagagctatagtaaccaaaacagcatggtactggcataa
aaacagacacatagaccaatggaacagaatagagaacccagaaacaaatccatacaccta
cagtgaactcatttttgacaaaggtgccaagaacatacactggggaaaggacagtctctt
caataaatggtgctgggaaaactggatatccatatgcagaagaatgaaactagaccccta
tctctcgccatatacaaaaatcaaatcaaaatggattaaagacttaaatctaagacctca
aactatgaaactactacaagaaaacattggggaaaatctccaggacattggtctgggcaa
agatttcttgagtaataccccacaagcacaggcaaccaaagcaaaaatggacaaatggga
tcacatcaagttaaaaagcttctgcacagcaaaggaaacaatcaacaaagtgaagagaca
acccacagaatgggagaaaatatttgcaaactacccatctgacaagggattaataaccag
aatatataaggagctcaaacaactctataggaaaaaatctaataatccaatcaaaaaatg
ggcaaaagatttgaatagacatttctcaaaagaagacatacaaatggcaaacaggcatat
gaaaaggtgctcaacatcattgatcatcagagaaatgcaaatcaaaactacaatgagata
tcatctcaccccagttaaaatggcttatatccaaaagacaggcaataacaaatgctggcg
aggatgtggagaaaagggaaccctcgtacactgttggtgggaatgtaaattagtacaacc
actatggagaacagtttggaggttcctcaaaaaactaaaaatagagctaccatatgatcc
agcaatcccactgctaggtatatacccaaaagaaaggaaatcagtatatcaaagagatat
ctgcactcccatgtttgttgcagcactgttcacaatagccaagatttggaagcaacctaa
gtgtccatcaacagatgaatggataaagaaaatgtggtacatatacacaatggagtacta
ttcagccataaaaaagaatgagatcctgtcatttgcaacaacatggatggaactggagat
cattatgttaagtgaaataagccaggcacagaaagacaaacatcacatgttctcacttat
ttgtgggatctaaaaatcaaaacaattgaactcatggaatagagagtagaaggatggtta
ccagaggctgggaagggtagtggggggggggagtggggatggttaatgggtacaaaaaaa
agaagaatgaataagacctatatttgatagcacaacaggtgactatagtcaataataatt
taattgtacattttaaaataactaaaagagtataattggattgtttgtaacacaaaggat
aaatgcttgaggggatggataccccatttcctatgtgattattacacattgcatgcctgt
ataaaaatctcattaccataaatatatacactacttacccacaaaaattaaaaataaaaa
aaattattttaaatatcatgttaaattatttcaatttgaagcattttactttcaaa
>TE_00005765#CLASSI/LINE/L1
aacatagttattaccagcaattctactctataatcaaagaaataaaaatatcacaaaaaa
ctttacacaaatgttcatagcagcattattcataatagccaaaaagtggaaacaacccaa
atgtccatcaactgataatggataaaaaaatgtggtataccatacaatggaatattattg
ccataaaaaggaatgaagtactgatacatgctacaacatggatgaaccttgaaaacattt
gctaagtgaaagaagccagtcacaaaagaccacatattgtatgattccatttatatgaaa
tgtccagaataggcaaatctatagagacagaaagtagattagtggttgcctagggctggg
gggggggggagagtgactgctaagggtatagggtttctttttggggtgataaaaatgttc
taaaattgattgtggtgatggttgcacaactctgtgaatatactaaaaaccattgaattg
tacactttaaatgggtgaattgtatggtatgtgaattatatctcaataaagctgttatta
aaaaaaaaaaagataattctttattttaattcttttaa
>TE_00005767#CLASSI/LINE/L1
ggagccgggcggtccggaccgggaggagtcccccacagcgcagcacagccgctgtggcca
gactgcctctttaagcgcccgattcctcctcactgggcggggctccctgaaagaaaggca
gcagccccagccaggggcttatagataaaactcccatctccctgggacggagccctgggg
gaaggggcgg
>TE_00005770#CLASSI/LINE/L1
taattttaaaattgaatgaggggtggagcaagatggcgaatagaagctccaccaatcatc
ccccacaggaacaccaaattgaacaactatctacacaaaaaaaacaccttcataagaacc
aaaaatcagatgagcatcacagtacctggttttaacttcatattactgaaagaagcacag
aagaaggtaagaaaacagtcctaattgcacgccacccctcccccatccaccacagcagcc
gtgtggcgagagaaaatctgtgcagagattgggggagggagagcacagtatttgggactt
tgcattgacctcagtgctgccctgtaagcagaaagcaaaacagacgaactcagcttgccc
acggagggagcatttagaccagccctagccagaggggaatcacccatcccaggatcagaa
cttgagtttcgcaagcctcaccacacaggctaaaggttctggggtcctaaataaacttga
aaggcaatctaggccacaaggactgcaactcctgggcaagtcctggtgctgtgctgggct
cagagccagtggacttggggacatgtgactagtgagacaccagctggggtagccaagaag
tgcttgcatcacccctcccctaaccccaggcagcacagctcacagctccaaaaaagaccc
ttccttctgcttaggagaggagagggaagactaagagaactttgtcttgcaacttggata
ccagcccagccacagtaggatagggcacctgtcagagttctgagcccccattccaggccc
tagctcccagacatttctaatacaccctgggccagaagggaaccactaccttgaatggaa
ggacccagtcctggcagaattatcacctgctgactaaagagctttgggccctgaataatc
agcagcagtacccaggcagtactctgtgggctttggtaagactcagagccatgctggctt
caggtgtgacccagacattccagctgtggtggctagaggagaaactccttctgcttgaga
aaaggagaggaagtaaaaggactttgtcttgcaccttaggtaccagtcggccacagtggg
gtaagcaccaagcaggctcctgggtctctgattcaggccttggctcttggatagcatttc
tggacctgccctgggccagaggagcccactccctgagggtgagccagccgcagtattcac
cacaagctgactaagagcccttgggccttaagtgaaattggcgtagcctggcagtactcc
ctgggcctgggggtggccatggggagagactcctttcctgaggaaaggggagggaaaagt
gggaaggactttgttttgtggtttgagtgccagctcagctgcagtagaatagaacaccag
atagatttctaaggttttgactccagtcctgactcccagatagcatctctggaccgcctg
gggccaggggaacttgcacctaaagggaaggacacaagcctggctggctttgccacctgc
tgattgtagagccctagggccttgagtaaacatagcggtagccaggcagtggtacagcag
gccttgggcaagacccagtgctattctggcttcaggtctgactcagtagtcccagtggtg
gtggccacagggggcttgtgtcacccctcctcagcttcaggcagctcagatagagagaga
gagtccatttttgttagaaagtaagggaagagaacaagagtctctgcctggtaatccaga
gaattctctcagatcttatccaagaccaccaaggtggtatctctatgagtctgcaagaac
cacagtgttactgggcttgaggtgcccctaaagcagatatgctgtgacaaaacttagatc
acaacacccaagtccttcaaatacctggaaagccttctcaaaaggaggctacaaacaagc
ccagactgtgaagactcaaaaataccaactcttcaatcccagacactgaaaacatctaaa
gcatcaagaccatccaggaaaacatgacctcaccaaatgaataataaggcaccagggaca
aatcctgaagagacagagatatgtggcctttcagacagagaattcaaaatagctgttttg
aggaaactcaaagaaattcaagataacacagaaaggaattcagaatctatcagataaatt
taacaaagagattgaaatacaaagaatcaagcagaaattctggagctgaaaaatgcaact
gacatactgaagatgcgcaagagtccttaacagcagaactgatcaagcagaagacagaat
tagtgagcttgaagacaggctatttgaaaatacacagtcagaggagataaaaaaaagaat
aaaaagaatgaagcaccctacgatcagaaaatagcctcaaaagggcaaatcaagagttat
tgaccttaaagaggaggtagagagaaggggtagaaagtttattcaaaaataataacagag
aacttcccaaacctagagaaagatatcaatagtcaagtacaagaagttatagaacaccaa
gcagatttaatccaaagaagctacctaagcatttaataatcaattcccaaaggtcaagga
taaagaaagatcctaaaagcagcaagagaaaagaaataaataacatacaatggagcttca
atacatctggcagcagacttttcagtggaaaccttacaggccaggagagagtgacatgac
atatttaaaggctaaagaaaaaaaaacttttaccctagaatagttatctggtgaaaatat
ccttcaaacatgaaggagaaataaagactttcccagaaacaaaaactgagagatttcatc
aaccagacctgtcctacaagaaatgctaaagggagtttttcaatcgaaagaaaaggatat
taatgagcaataaaaaatcatctgaaggtacaaaagtcactggtaatagtaagtatgcag
aaaaacacagaatattataacactgtaattatggtgtataaactacttacttaaatagaa
agactaaaaataaccaatataactactacacttttaagacatagctataataagataaat
agaaacaacaaaagttaaaaagcagggggagaagttaagtgtagagtttttattagtttt
ctttttttgttgtttgtttgtttatgcagtcagtattaaattgtatcagtttaaataatg
ggttataagatagtatttgcaagctcatggtaacctcaaacaaaaaactacaagatacac
aaaacataaaaagcaagaaattaaaacatatcaccagagaaaatcaccttcactaaagaa
aacaggaaggaaggaaaaaggaagagaaaccacaaaacaaacagaaaacaaataacaaaa
tggcaggagtaatctttacttatcaataataacactgaatgtaaatggactaaactttcc
aatcaaaagacatagagtggctaatagattaaaaaacaaaaccaaatgatctgttgccta
cagaaacacacttcacctataaagacacaatagactgaaaataaaggaatggaaaagaat
accatgaaaagaaaaaaaaaaagagcaggagtagctatactatatcagacaaaatagatt
tcaagaaataaaaagacaaagaaagtcattatataatgataaagggtcaattcagcaaga
ggatataacaattgtaaatatatatgcacccaacactggagcacccagatatataaagca
atattattagagctaaagagagagacagacttcaatacaataatagctggagattcaaca
cccactttcaacattggacagatcttccagacagaaaatcaacaaagaaacatcagactt
aatctacactatagaccaaatggacctaatagatatttacagaacatttcatccaacgct
gcagaatatgcattcttttcctcagcacatggatcattctcaaggatagaccatatgtta
ggccacaaaacaatcttaaaacattcaaaaaattaaatatatcaagtatcttctctgacc
acaatggaataaaactagaaatcaataacaagaggaattttggaaattatacaaacacat
ggaaattaaacaatatgctcctgaatgaccagtgagtcaatgaagaaattaagaaggaat
gaaaatttcttgaaacaaatgatgatggaaacacaacataccaaaacctatcagatacag
caaaagcagtactaaagggaatttatactataagcacctacataaaaaaaagaaaaactt
caaataaacaatctaacaatcatttaagaactagaaaagaagagcaaaccaaacccaaaa
ttagtagaagaaaagaaatataaagatcagagcagaaataaatgaaattgaaatgaaaaa
aatacaaaagataatgaaacaaaattgtttttgaaaagataaacaaaattgacaaacttt
accagactaaaaaaaaagaaagaagacccaaataaaaaaatcagaatgaaaaaggagaca
ttacaactgatactgcaaaaattcaaaagatattagaggctactatgagcaacatatgcc
aataaattggaaaacctagaagaaatgaataaattctaacacatacaacctaccaagatt
gagccatgaagaaatccaaaacctgaacagccaatacaagtaatgagatcaaagccataa
taaaaagtctcccagtaaagaaaagcccaagactcagtggcttcactgctgaattttacc
aaacatttaagaataaatacaatcctactcaaactttctgaaaaatagaggaggagggaa
tacttccaaactattctacaaggccagtattacactataccaaaaccaacaaagacacat
caaaaaaagaaaactacaggccaatgtctctgatgaatattataaaaatcctcaacaaat
actagcaaactgaattcaataacacataaaaagatattcatcatgaccaagtgggattta
ttcgggatgcaaggatggttcaacatatgcaaatcaatcaatgtgatacattatatcaac
agaatgaaggaaaaaaccatatgatcatttcaattgatgctgaaaaagcatttgaaaaat
taacatcacttatgataaaaaccttcaaaaaactggaatagacggaacataacacaataa
aagccatatacaacagacccacagctagtatcatactgaatggggaaaaactgaaagcct
ttcctctaagatctgaaaagacaagatgtcgatttcaccactgttattccacatagtacc
gaagtcctagctagagcaatcagacaagagaaagaaataaagggcatccaaattggaaag
aaataagtcaaattatcctgtttgcagatatataatcttatatttggaaaaacctaagac
tccaccaaagaaaactattagaactgataacaaattcagtaaagttgcaggatacaaaat
caacatacaaaaatcagtagcatttctatagccaacgaacaatctgaaaaaaaaattaaa
aaagtaatcccatttacaatagcacacataaaattaaatactaggaattaaccaaagaag
tgaaatatctctacaatgaaaactataaaaactgatgaaagaaattgaagaggacacaaa
aaaatgaaaagatatttatgtttatgtattggaagaatcaatattgttaaaatgttcata
ctacaaagcaatctacagattcaatgcaatccctattaaaataccaatgatattcttcac
agaaatagaaaaaaaaatcctaaaatttatatggaaccacaaaagaccagaatagccaaa
gctatcctgagcaaaaagaacaaaactgaggaatcacattacctgacttcaaattatact
cagagctatagtaaccaaaacagcatggtactggcataaaaagacacatagaccaatgga
acagaatagagaacccagaaacaaatccaacatctacagtgaactattttgataaagttc
aagaacatacattagggaaaagaagtctcttcaataaatggtgctgggaaaactggatat
catatgcagaagaatgaaacagaccctatctctcaccatatacaaaaatcaaatcaaaat
ggattaaagacttaaatctaagacctcaaactatgaaactactacaagaaaacattggga
actctccaggacattggactgggcaagatttcttgagtaacaccccacaagcacaggcaa
ccaaagcaaaaatggacaaatgggatcacagtaaaacttctgcacagcaaaggaaacaat
cacaaagtgaagagacaacccacagaatgggagaaaatatttgcaaactatgcatctgac
aagggattaataaccagaatatataaggagctcaaacaactcataggaaaaaatctaata
atccaatttaaaatgggcaaaagatctgaatagacatttctcaaaagaagacatacaaat
ggcaaacaggcatatgaaaaggtgcttaacatcattgaatgatatctcaccccagttaaa
atggcttatatccaaaaaacaggcataaaatgtggtaggatgtgaaggaaagaaaccctt
gtacatgttgtgggaatgtagtaaacactatggagaacagtttggagttcctcaaaagct
gaaactagctcatatgatcgaatctcactgtggtttacaaaagaaagaaaatcagtatat
caaagagatacctgcatcatgtttgttgagcactttacaatagctgagatttggaaacaa
cctaagtgtcatcaacagatgaagataaaaaaatgtggaaataacacaatggagacattc
gccattgaaaagaatgaatccagtcatttgcaacaacatgaatgaactgatcattattta
agtaaaataagccagacacagaaagacaaatatcacatgttctcacttatgttagagtga
aaaatcaaactgaatcagaaatagacgataattaccaaaggcgggaagtggtgggggtgt
ggaggaaagtaaggatggttggtgggtacaaaaatta
>TE_00005771#CLASSI/LINE/L1
agatggcagaatagaaggctctagcgattgtcccccttgtaaggacaccagtttaacacc
tatctacacagaaaagtacttcataagaatcaaaaatcaggtgagcacttcagtacttgg
ttttaagtttatttctgaatgaggcactgaaggggtaggaaaaacagtcttgaatcccaa
tgcctttcttcctccccgcagtgggtgggtgttgtgtggagagtgtttctgtgtgctggg
gggggagattgcagcatttgtgaggcattgaactcagtgctgttcttttatagcagaaag
gagaatcggatcaacttagttgatgtctgcccatggagggagcatttaacccagccctag
ccagaggggaattgctgatcccagtggtttgaacttgagttcctgcaagcctccccactg
tgggctacagtgctctgtgtctttaagtaaacttgaaaggctgtctaggccataaggact
gcaacttttaggcaagtcctagtgctggacttggccagtggactgggctgttggagtatg
tggtggctgggggagggctggcatcacgtctcccttaggcctaggctgcacaggtctctc
caagagagatcccttttttccactttaggagaggagagggcagagtggggaggactttgt
gttgcatcttgggtctcagccacagcaggatatggccctggtcagagttatgaggctctt
tttttaggctgtaggtcctggacatttctagacataccttgggccagaagggaacctgct
gtcttcaagggaaggacccagtcctggtagcatttattacttgctaatgaagagtctttg
ggccctgaatgaccattagtgatactcaggtgctatgtcttgggccttgggtgagtcttg
agactttctggcttcaggtgagactcatcatgttcctagctttggtggctatgggttaag
actccttctgcttgagaaaagtggagggagaagtaaagtcttgcaccttaggtaccagct
ttgccactgtggggtagagtacttagtggtttcttggggttctaggacttggcttttgga
tggcatttctgggcctgccttgggctagagggttgctcactgctctgaagggtgagtccc
aggcaaggtagcattcatgacaagctgacttagagcctttgggttttaagggaatattgg
tggtagtctggcagtactccttgtgggctggggtggttgtggccatggggtgaagctcct
ctgcctttggaaaggggagggaagtgtgggaaggactgcattttgtggtttgagtgctag
ttcagccacagtacaatagaataccagaagagttctaaggtttttgactctagtctgtgg
ctcttggactgtatctctggacctgcgtggggcctgggggaccttgtcaccctgaaggga
aggacacaggcctggttggctttgccacttgctgattgggtagccccaggtcttgtgtga
acataggccgtagccagggagttgttatagcaggtcttgggtgaggcccggtgctgtgtt
ggctttaggtctgacccagtggagtcctagtagtggtggtctcaggggtgcttgtgttac
tccagctttaggtggcttggaacagagagactttgtttgttttggagaaattaaggggag
agaacaagagtctctgcctggtaattcagataatttttctggatcttgtccaagaccatc
aaggtggtccttctatgagtgtgcaagaaccacagtgttactggggttgaggtgccccta
aatcagatacatcttagattataacacctaagttcttttgaatatctggaaagccttctg
aagatggacaggtacaaatatgcccaggctgtgaagactaccatacatacttagttcttc
aatgctcagacaccgacgaacatctgccagtatcaagactatccaggaaaatatgacctc
actaaatgaactaaataaggcaccagggactattcctggagaaacagagctatgtgacct
ttcagacacatcatttaaaatagctgtgttggggaaattgaaggaaattcactgtaatgc
agagaaggaattcagaattctatcagataaatttaacagagattgaaataattaaaaata
atcaagcagaaattctggagctgaaaaatgcagttggcatactgaagaatacatcagagt
cttttaatagcagatttgatggagcagaagaaagaattagtgagcttgaagacagggtat
ttgaaaatacagtcagtggagataaaagaataaagaataaaaaacaatgaagcatgctta
caggatttagcaaatagcttcaaatgggtaaatctaagagttattggccttaaagaggag
gtagagaatgagattggggtagaaattttattcaaagggataattacagagagttcccaa
acctagagaaatatatcaatatttaagtatacgagggttatagaacactaagcagattta
atctaaagactacttcaaggcatttaataatgaaactctcaaatgtcaagggtaaagaaa
ggatcctaaaagcagcaataaaaaagaaacaaataacatatgatttagctctaatatgtc
tggtagcagccttttcagtggaaattttccaggagagagtggtgtgccatatttaaagtg
ctgaaggaaaaaaaactttttcccctatttctggctcagatgttctttaaacatgaagga
gaaataaatactttctcagacaaacaaaagctgagtatttcatcaataccagacttgtcc
tacaagaagtgctaaagggagtacttcaatcagaagaggacattagtgatcaataagtaa
tcatctgaaggtataacactcactggtgttagtaagtatacagaaactcagaatatttta
acgttgtaactttggtgtgtaatctactcttatcttaagtagaaggactcaatgacgaac
caatcaaaaataataactacggcaacttttcaagacatagtcagtacaataatatataaa
tagaaacaacaaaatgtttaaaagtagggtgatgaagttaaggtttagattttttttttg
ttttttgcttgtttgtttgtttatgcaaacagtggtaaattgttttcaggttaaaataat
gggttataagatagtatttgcaagcctcgtggttacctctcgccaaaatacataggatat
gcaaaaaatagaaagcaagaaaccaagtcatatcaccagagtaaattaccttcactgaag
ggcggttggaatggatgaaagaaggaagataagatcacaaaacaaccagaaaacaattaa
ccaaatggtaggagtagttgcttacttatcagtaataacattgaatgtaaatgtacttaa
ttctccaatcaaaagatatagagtggctgaatggatgaaacaagacccattggtcttttg
cctccaataaacacactttacgtataaagatatagactgacaataaagggatggaaaaag
atattccatgttgatggaagccataaaagagtaggagtcattatacttgtatcagacaaa
atagatttcaagcccaaagctttgaggagagacaaagaaggttactatataatgatgaag
gggtcacttcagcaagcagatataataatttcaaatatatttgcacccaacattgggcac
cccgatatataaggtaagtattagagctaaagagagatataggccccaatacaataatag
ctggagacttcaacagcccactttcagcattggacttatcttctagacagaaattcaaca
aagagacttcagacttaatctgtactatagactaaatgtatttagtatagaacatttcat
gcaatggctgcagaatacacattcttttcctcagcacatggattattctcaaggatggac
catgtgttttattgtctaagacgttttacaatattaaatatcaagcatcttctctgatca
taatggaataaaactggaaattaatatcaagaggaattttggaaactgttctaatacatg
gaaattaagcaatatgttcctgaatgaccagtgggttaatgaagaaattaaggaggagat
ttaaaaatgtcttgaaataaattataatggaaacacaacataccataacctgtgggatat
agccaaagcagtactaagagggaagtttgttgctataagtgcctacattaaaaaagaaaa
gcttcaaaaagcaatctaataatgcatcttaaagaattagggaagcaagagcaaactgaa
gctaaaattagtggaagaagagaaataataaagatcagggcagaaataaatgaaattgaa
atgtaaaaaacattcaaaggatgaatgaaacaagaagttggttttttgaaaagttaaaca
aaattggcaagcctttagtcagactaaggaaaaaaggagggaagatctaaataaataaaa
tcagtattgaaagagtagacattagaactgatactgcagaaattcaaaggtcattagtgg
ctactatgagcagctatatgcccataaatttggagatttagaggagattgacaattcttg
gacacattcaacctagcaagattgaaccatgaagaaatccaaaaccttaacagaccagta
acaggtaatgagattgaagctgtaataaagttttcccggtaaagagaagcctcggacctg
gtggcttcattactgaattttatcaaacatttaaagaactaatgccaattctactcatac
tattctgaaaaatataggaggagggactactttcaaattcattctatgaggtcagtgtta
ccctgataccaaaatcggacaaaggcacattacaaaaaggaaactataggtcaatatctc
tgatgaatattgatgcaaaaatcctcaagaaaatactagcaacctgaattcaacaatata
ttagaaagatcattcattatgtccaagtgggatttatccctgggattcaaagcatatgca
aatcaatcaatgtgatacatcgtatcaacaaatgaaggctaaaaaccatatgatcatttc
aattgatgctgaaaaagcatttgataaaattcaatattccttcatgataaaaactctcaa
aaaactggggctggaaggaacatatgtcgacataataaaagctatgtatgtcagaccccc
agttattatcatactgaatggggaaaaactgaaagcctttcttctaagatctggagcatg
gcagggatgctcattttcaccactgttatttaacatagtattggaagtccttgctagagc
aatcagacaagagaaagaaagtgcatccaaattggaaaggaagaagtcaaattattcttg
tttgagattatatgatcttatatttggaaaactctacggactgcatcagaaaactattag
aactgatcagcaaatttagtgatgtttcatgatacaaaatcaacatacaaaaatcagtag
catttctgtatgtaacagtgaacaatgtgaaaaagaaataagaatgtaattccatttgca
atagccacacgtataattaaatacctaggagttaattgaggaagtgacaggtgtctgaaa
actatgaaatggtgataaaagaaatgtaagaggacacaaaaaattgaaaaatatttcatt
ttggtgtatttgaagaattaatattgttaaaatgtccatgctattgacatcagtctacag
atttaatgtaatttctatcaaaatcctaatgacattctttacagaaatagacaaaatcgt
cctaagatttatgtggaaccacagaagatgcagaatagccaaatctctccgagcaagaag
aataaaactggaggaatcacattgcctgacttcaaattgtgctatagagctatagtaatc
aaaacagtgtggtgctggcataagaacagacacatagaccagtggaacaggatagagaac
ccagaaacaaatctactcacttacagtgaactcattttttacaaaggtgtcaataactta
ccttgggggaaggaccgtgtcttcaataaatggtgctgggaaagctggatcttcatatgc
agaagattgaaactagacctttatctctcaccatatacaaaaatcaagtcaatatggatt
aaagactttaagtcctcaaactctgaatgtactaccggaaaactttggggaaactttcca
ggacgttggtctgggcaaaaatttcttgagtaataccccagaagcataggtaaccaaagc
aaa
>TE_00005780#CLASSI/LINE/L1
attgcaaattaaaacaaatgagatatcactacacacctattagaatggccaaaatccaga
acactgacaacaccaaatgctggcaaggatatggagcaacaggaactctcattcattgct
ggtaggaatgcaaaatggtatagtcactttggaagacagtttggcagtttcttacaaaac
taaacatactcttaccatacaattcagcaatcacgctccttggtatttacccaaatgagc
tgaaaacttatgtccacacaaaaacctgcacatggatgtttatagcagctttattcataa
ttgccaaaacttggaagcaaccaagatgtccttcagtaggtaatggataaataaactgtg
gtacatccatgcaatggaatattattcagcactaaaaaaaaagagctatcaagccatgaa
aagacatgtggcagcaaagaagaagaacttaaatgcacattactaagtgaaagaagccaa
tctgaaaaggctacgtactgtatgattccaactacatgacattctagaaaaggcaaaact
atggagacagtaaaaagatcagtggttgccaggggttgaaggagggagggatgaataggt
agagcacaggggatttttagggcagtgaaactattctgtttgatgctataatggtgaata
tatgtcattatacatttgtcaaaactcttagaatgtacaacaccaagagtgaaccctaat
gtaaactatggactttgggtgatgatgtgtcaatgtaggttcatcagttgtaacagatgt
aactctgtgtgggatgttgataatgggagaggttgtgtatgtgtgggggcaggaggtaca
tggggaatctctgtactttccgctcaatttttctgtgaacctaaaactgctctaaaaa
>TE_00005784#CLASSI/LINE/L1
aataaaaagaactattaccagcaatccattactgggtatatcccaaaaaaataaatcatt
ctaccaaaaagacacatgcactttatgttcatcagcactattcacaatagcaaagacatg
gaatcaacctaggtgcccatcaaagtggattggataaagaaaatgtggtacatatacacc
atggaatactatcagccataaaaaagaatgaaatcatgtcctttgcagcaacatggatgc
agctggaggccattatcctaagcaaattaatgcaggaacagaaaaccaaatactacatgt
tctcacttataagtgggagctaaacattgggtacacatggacataaagatgggaacaata
gacactggggactactagaggggggagggagggaggggggcaagggttgaaaaactacct
attgggtactatgctcactacctgggtgatgggatcaatcgtaccccaaacctcagcatc
acgcaatatacccatgtaacaaacctgcacatgtaccccctgaatctaaaataaaagttg
aaattatttaaaaaaaaaaaaataaaaataataatatttaataattataaaatttttaaa
aatttttaaaattttaataaaaattatattaaaataatataaaagatttaaaaa
>TE_00005785#CLASSI/LINE/L1
acctgccctgggccgcaggggtgctcactgccctgaaggataagtcccaggccaggcagc
attcatgacaagctgacttagagcccttgggttttaagggaatattggcggtagtctggc
agtatttcttgtggcctggggtggtggtggctatggggtgaggctccttgcctttggaaa
ggggagggggggcatcttgtttgagtgccagctcagccgcagtacaatagaatatcagga
gatttctaaggtttttgactctagtctctgactcctggattgtagttctggacccacgtg
ggtcttgggggaccttgccgccctgaaggaaaggacataggcctggttggctttgccact
tgctgattgtgtaggcccagggccttgagtgaacataggcagtatccagggagtggttac
ggcaggtcttgggtgaggtgcggtgttgtgctggttttaggtctgacccagtgcagtcat
agtggtggtggccacaggtgtgcttgtgttccttcagctttaggtggcttggaagagaga
gagtttgtttgtttgggagaaattaagaaagagaacaagagtgtctgcctggtaatgcag
agaattctcctggattttgtctaagaccatcaagttggtacttctatgagtctgcaagaa
ccagtgttactgggcttggggtgtccctaaacagacacagcttagatcataactcctaag
tcttttgaaatatctggtaagcctttttaagaaggagaggtacagatgtgcccaggcagt
gaagactacattaaatagttcttcaatgcccagacactgaagaacatctgcgagcatcaa
cactattcatgaaaatatgacttcaccaaatgaattaaataaggcaccagggaccaatcc
tggagaaacagagctatgtgacctttcagatagagcattcaaaatagctgtgttgaggaa
attcaaagaaattcgcgataagacagagcaggaattcagaattgtatcaggtaaatttaa
caaatagattgaaataattaaaaagaatcaggcagaaattctggagcttaataatgtagt
tggcatactgaagaatgcatcagagtttttaatagcagatttgatcgagcagaagaagga
attagtgagcttgaagacagggtattggaaaatagtcagaggagataaaagaaaaaagaa
tagaatacaatgtagcatgcttacagggtttagaaaatagcttaaaagggtacatctaag
agttattggccttaaagaggaggtagagaaagagataggggtagaaattttattcaatgg
gataattacggggagttcccaaatgtatagaaatatatcaatatccaagtataaggttat
agaacaccaagcagatttaatctaaagattatctcaaggcatttaataatgaaactctga
aaggtcacggataaagaaataatcctaaaagtagcaagagaaaatgaaacaaatcatatg
gtggagctccaatacgtctggcagcagcttttcagtggaaatttttcaggagagagtggt
gtgccatatttaaagtgctgaaggaaaataacttttaccctaggatagtatgtctggcga
aaatgttcttcaaacatgaaggagaaataaatactttttcagactgacaaaacctgaggg
atttcatcaatgccagacttgtcctacaggaagtgctaaagggagtacttcaatcagaag
aggacattagtgatcaataagtagttatctgaaggtataacactcactggtattagtaag
tatacagaaactcagaatattttagcgctgtaactgtggtgtgtaagctatttttatcct
aagtagaaagactcaatgatgaaccaatcaaaaataataactacggcaacttttcaagac
atagttagtgcaataatatattactagaaacagcaaaaagtttaaaagtgggggaatgat
gttaaggcatagattttttatttgttttctttttgcttgtttgtttgtttatgcaaatag
tgttaagttgttatcaggtttacctagttggttgtaagatggtatttgcaagcctcatgg
ttacctcaagtgaaaaaacatacaatggagatgcaaaaaataaaaagtaagaaatgaagt
tatatcaccagagaaaatcactttcactagaggaaggtgggaaggaatggcagaaggaag
agaagatcacaaacaatgagaaaacaattaacaaaatggtaggagtaggtccttccttat
cagtaataacattgaatgtacatggacttaattctccaatcaaaaggcatagactggctg
gatggaagaaacaagacccattggtcttttgcctccaacaatgtacttcacgtatgaaaa
tatagactgaaaataaagggatggaataagatattccatgttgatggaagccataaaaag
gtaggcgtcattatacttatattagacaaaatagattttgagaccaaacctttgagaaga
gacaaagaaggtcactatataatgatgaaggggtcaatttggcaagagaatataataatt
ttaaatatatatgcacccaacactggagcacccagatatataaggtaaatattagagcta
aagagagatatagtcccttatacaataatagctggagacttcaacaccccactttcagca
ttggccttatcttctagacaggaattcaacaaagaaacattggacttaatctgtactata
gactaagtgtatctagtggatatttatatgatatttcatgcaatggctgcagaatacaga
ttcttttcctcagctcatggattattctcaaggatagaccatgtgttaggtcacaaaagg
agtcttaaaatcttaaaacattgaaataatatcaagcatctctgaccataattgactaaa
attagaaattaataacaagaggaattttggaaactatactaatacatggaaattaagtaa
tatgttcctgaatgaccagtgggtcaatgaaaagttaagaaggaaatttaaaaatttctt
gaaataaattataatggaaacacaagataccataacctatgagatgcagcaaaagcagta
ttaagagggaagtttgttgctatgagtgcctaccttaaaaaagaggaaaagctttaaatg
aaatttaatgatgcatcttaaagaactagagaggcaagagcaaagcaaaccccaaattag
tggaagaagagaaataataaagatcagattagaaataaatgaaattgaaataaaaaaatt
caaaggatcaatgaaacaagtagttggtttttttaaaagttaatcaaaattggccagtct
ttagtcagactaagaaaaaaaagaagatctaaataaatagaatcagaattgaaaaagtag
accttacaactgttactgcagaaattcaaaggctcattagtggctactatgggcaactat
atgcccataaatttgaagatttagaataaatggacaaatttctagatacattcaaccttg
caaggtttaaccatgaagaaatgcaaaatgtgaacagaccaataacaagtaatgagatta
aagctgttataaaaatttttccagtaaagagaagcctcggacttgatggtttcattgctg
aattctgtcatttaaagaactaataccaattctactcatactctttttaaaacagtatag
gaggagggactacttccaaattcattctacaaggtcagtgttaccctgatactaaaatca
gacacatgtaaaaaaggaaattacaggtcaatatctctgatgactattgctgcaaaaatc
ctcaacaaaatactagcaaactgaattcaacaatacatttgaaagatcattcattatgtc
caagtgcgatttatccctgggatgtaagtatgtttcaacatatgcaaattaattaatatg
atacattgtatcaacaagtgaaggttaaaaaccatatgatcatttcaattgatgctgaaa
aagcatttggtgaaattcaacatcccttcatgatgaaaactctcaaaaactgggtatgga
aggaacatatgtcgacataataaaagttatgtatgtcagacccacagctagtatcatact
taatggggaaaaactgaaagtctttcttctaagatttgtaacatgacagggatgcccact
gtcactgtgttattcaatatagtattggaagtcctagctagagcaattagacaagagaaa
gatatatagggcatccaaattgaaaggaaggagtcaaattattcttgtttgtgatgatat
gatcttatattttgaaaaacctagactctgcaaggaaactattagaactgataagcaaat
ttggtgatatttcaggatacaaaatttaccttccaaaatcagtagcgtttctatatgtaa
cagtgaacaatgtgaaaaagaaatttaaatgtaatcccatttgcaatagccatacatata
attagatacctaggagttaatttaggaagtgaaaggtctctgaaaactatgaaatgctga
taaaggaaattgaagagaacacaaaaaatggaaaaatatttcatgttggtggattggaag
aattaatattgttgaagtgttcatgctaaatcagtttacagattcaatgcaatccctatc
aaaatactaatgacattctttacagaaatagaaaaaacaattctaaaatttatatggaac
cacagaacatgcagaatagccaaatctatcctaagcagaaagaataatactggaggaatc
atgttgcctgatttcaaattatgctaaacagcctggtgttggcataagaacagacacatg
aaccaatttaacaggatagagaacccagacacaaatccattcgcctgttgtgaactcatt
tttgacaaaggtgtcaataacttatcctggggaaaggaccgtgtcttcaataaatggtgc
tgggaaagctggatcttcacatgcagaagattgaaactagacctctatctcttgccatat
tcaaaaatcaagtcaatatggattaaagacttaaatttgagacctcaaactctgaaagta
ctacaggaaaactttggggaaaatctccaggacgttggtctgggcaaagattttttgagt
aataccccagaagcataggtaaccaaagcaaatctggacaaatgggatgacatcaagtta
aaaagcttctgcacagctaagtgtaggaaacaacccatggaatgagggaaactatttgca
cacttcccctttgacaaaggattaatagttagaatatgtaaggagctcaaacaactctat
aggaaaaaaatctaataatttgattaaaccatggtcaaatgatttgtatagccatttctc
aaatgaagacttatgaatggcaaacaggcgtctgaaagatgctctacctcattgatcatt
agtgaaatgcaaatcaaaactgcagtgagatatcatctcatcccatttaaaatggctttt
atccaaaagacaggtaataacgaatgctgacgaggatgtggagaaaagggaacccttgta
tactgttggtgggaatgtaaattaatacaatcactatggaggttagtttggagtttctta
acaacctaaaatttgagctgccatatgatctggtaatcccactgctgggtatgtagccaa
aagaaaggatatcagtatatcagagatatttgcactcctgtgtttgttgcagcactgttt
acaataggtaagatttggaagcaatctatgtgtccatcagcagatgaatggataaataaa
atgtggtgcatatagacattggagtattattcatctataaaaagaatgagattctgtcat
ttgcagcatggatggaactggagatcattatgttaagtgaaatgagccaggcatagaaag
acatgcatcacgttttcatttatttgtgggatctaaaatcaaaacgattgaacttattga
catagagagtagaaggatggttgccagaggcttggatgggtggtgtgcggttggggagga
ggtgggggtggttaatggtacaaattgtagttagaatgaataagatctgctctttgatag
cacaatagtgtgactctagtcagtactaatttaattgtgtatttttaaataaaaatagtg
taactggattgtttgtaactcaaagggtaaatgcttgaggggatggatatcctattgtcc
atgatgtgcttatttttcgttttgtgcttgtatccagatatcttctgtgctccataaata
tgtacacctactatgta
>TE_00005786#CLASSI/LINE/L1
gacgaaataataaaggtggagcaagatggcagaatagaaggctccagcgattgtccccca
ccctgtaagacaccaattaacaactatctacacaaaaaaaaatacttcataagaaccaaa
aatcaggtgagcactcacagacctggttttaacttcatatcactgaaagaggcactgaag
agtaagaaaaacagtcctgaatcaccaatgccactcctcccctacccacagggtgggcat
ggtgtggaagcatctctggtgctgggggaggggaatacagcaattgtgaggcattgaact
cagtgctgtcctttagagcagaaaggaaaaccagacaaactcagctgatgcctgcccaca
gagggagcatttaaaccagccctagccagaggggaattgctgatcccagtggcctgaact
tgagttcctgcaaacctcccaccgagggatacaagcgcttgtctttaagtaaacttaaaa
ggcagtctaggccataaggactgcaacttttaggcaagtcctagtgctgaactaggccta
gagacagtggactggggggtaggaatatagaaccagctggcaggcaagggaagctggcat
cacccctcccctaaccccaggctgcacagctcactccaaaagagacccctttcttccact
tgaggagaggagagggaagagtggggaggactttgtcttgcatcttggataagctcagcc
acagcaggatagggcactggtcagatcatgaggcccttgttccaggccctagctcccaga
tgacatttctagacacaccctgggccagaagggaacccactgccttaaggaaaggaccca
gtcctggagcatttatcacttgctaactgaagagtctttgggccctgaataaccaaggat
accaggtactatgtcgagggccttgggtgagctctgagacttgctggcttcaggtgagac
tcagcattacagcttggtggctatggggcaaaactccttctgcttgagaaaagcagagga
aaagaaaagggctttgtcttgcaccttaggtaccagcactgccacaggggggtagagcac
caagtggctcttggggtccctgattctaggacttgactcttggatggcatttctggacct
gcctgggccagaggggtgcccactgctctgaagggtgagtcccaggcaaggcagcattca
ccacaagctgacttaagagcccttgggcttaagggaacatcagtgatagtctggcagtac
tccttatggccagggtggctggcacagggtgaagctcctctgcctttggaaagaagaggg
aagtgggaaggactgcatcttgtggtttgagtccagctcagccacagtacaatagaaacc
agtagacttctaaggtttttgactctagacaactctggacgcactctggaccccccaggg
cctgggggaccttgccaccctgaagggaaggacacaggcctggttggctttgccacctgc
tgattgagagccccagggccttgagtgaacataggcaatagccagggagtggttacagca
ggtcttgggcaagacccagtgctggtggcttagtctgacccagtgcagtcatagtagtgg
tggacacaggggtgcttgtgtacacctccagctttagatggcttagaacagagaagactc
tatttatttgggagaaagtaagggaagagaacaagagtctctgcctggtaatccagagaa
ttctcccagatcttgtccaagaccatcaaggtggtacttctatgagtgtgcaagaaccac
agcattactgggcttgaggtggcccctaaagcagaacacttagatcaaacacccaagtcc
tttaaatatctggaaagccttctcaagaaggacaggtacaaataagcccagacagtgaag
actacataaatacctaattcttcaatgcccagacaccaaagaacatctacagcatcaaca
catccaggaaaatatgacctcaccaaatgaactaaataaggcaccagggaccaatcctgg
agaaacagagatatgtgacctttcagaaaaaattcaaaatagctgtgttgaggaaactaa
agaaattcaaataaacagagaaggaattcagaattctatcagataaatttaacagagatg
aaataattaaaaaaatcaagcagaaattctggagctgaaaaatgcaattggcatactgaa
gaatacatcaagtcttttaatagcagatgatcagcagaagaaagaattagtgagcttgaa
gacaggtattaaaaaacagtcagaggagacaaaagaaaaaaaaataaaaaacaatgaagc
acacttacaggatctagaaaatagcctcaaaagggcaaatctaagagttattggccttaa
agaggaggtagagaaagagattggggtagaaagtttattcaaagggataatacagagaac
ttcccaaacctagagaaagatatcaatatccaagtataagaaggttatagaacaccaagc
agatttaatccaaaagactacctcaaggcatttaataataaactcccaaaggtcaaggat
aaagaaagaatcctaaaagcagcaagaaaaaagaaacaaacaacatacaatggagctcca
atatgtctggcagcagacttttcagtggaaattttacaggccaggagagagtggcatgac
atatttaaagtgctgaagaaaaaaaaatttgactagaaactatatctggcaaaatatctt
caaacagaaggagaaataaagactttctcagacaaacaaaactgagatttcatcaatacc
agacctgtcctacaagaaatgctaaagggagtacttcaatcagaaagaaaaacattaatg
acaataagtaatcatctgaaggtacaaaactcactggtatagtaagtatacagaaaacac
agaatattataacactgtaactgtggtgtgtaactactcttatcctaagtagaaagataa
ataaaaccaataaaaataataactacagcaacttttcaagacatagcagtacaataagat
ataaatagaaacaacaaaaagttaaaaagcagggtgacaaagttaaggtagatttttttt
gttttcttttgcttgtttgtttgtttatgcaaaagtgtaaattgttatcaggttaaaata
atgggttataagatagtatttgcaagcctcatggtaacctcaaccaaaaaacatacaagg
ataacaaaaaataaaaagcaagaaacaaatcataacaccagagaaaatcaccttcactaa
aggaaggggaatgaaagaaagaaggaagaaagaccacaaaacaaccagaaaacaaataac
aaaatggaggagtaagtccttacttatcaataataacattgaatgtaaatggacttaact
ctccaatcaaaagatatagactagctgaatggatgaaaaacaagacccattgatctgttg
cctacaagaaacacacttcacctataaagacacaaactaaaataaagggatggaaaaaga
tattccatgtcaatggaaaccaaaaagagaggagtaactatacttatatcagacaaaata
gatttcaagacaaaaactataagaagagacaaagaaggtcactatataatgataaagggg
tcaattcagcaagaagatataacaatttaaatatatatgcacccaacactggagcaccca
gatatataaagaaatatattagagctaaagagagataaagccccaatacaataatagctg
gagacttcaaaccccactttcagcattggacagatcttccagacagaaaatcaacaaaga
aacatcagacttaatctgcactatagacaaatgatagtgatacagaacattatgcaaagc
tacagaatacacattcttttcctcagcacatggatcattctcaaggatagaccatatgtt
aatcacaaaaaagttttaaaaaattaaaaaattgaaataatatcaagcatcttctctgac
cacaatggaataaaactagaaattaataacaagaggaatttggaaactatacaatacatg
gaaattaaacaatatgctcctgaatgaccagtgggtcaatgaagaaattaagaaggaaat
tgaaaaaattcttgaaacaaattataatggaaacacaacataccaaaacctgtgggatac
agcaaaagcagtactaagagggaagtttatagctataagtgcctacattaaaaaagagaa
aaaacttcaaataaacaatctaataatgcatcttaaagaactagaaaagcaaaagcaaac
caaacacaaaattagtagaaaaaagaaataataaagatcagagcagaaataaatgaaatt
gaaatgaaaaaaaaatacaaaagatcaataaaacaaaaatagttttttgaaaagctaaac
aaaattgacaaacctttagccagactaagaaaaaagagagaagatctaaataaataaaat
cagaaatgaaaaagagacattacaactgatactgcagaaattcaaaggatcattagtggc
tactatgagcaactatatgccaataaattggaaaatctagaagaaatgacaaattcctag
acacatacaacctaccaagattgaaccatgaagaaatccaaaacctgaacaaaccaataa
caagtaatgagataaagccataataaaaattctcccagtaaagaaaagcccggacctgat
ggcttcattactgaattttaccaaacatttaaagaaaactaataccaattctactcaaac
tattctgaaaaataaggaggagggaatacttcaaactcattctatgaggccaatattacc
ctgataccaaaaccagacaaagacacattaaaaaaaagaaaactacaggccaatatctct
gatgaatattgatgcaaaaatcctcaacaaaatactagcaaacgaattcaacaatacatt
agaaagatcattcattatgaccaagtgggatttatccctggatgcaagatggttcaacat
atacaaatcaatcaatatgatacatcatatcaacagaatgaaggataaaaaccatatgat
catttcaattgatgctgaaaaagcatttgataaaattcaacattcttcatataaaaaccc
tcaaaaaactgggatagaaggaacatacctcaacataataaaagctatatatgacagacc
cacagctagtatcacacgaatggggaaaaactgaaagcctttcctctaagatctggaaca
tgacaaggatgcccatgtcaccactgttattcaacatagtactggaagtcctagctagag
caatcagacaagagaaagatataaagggcatccaaattggaaaggaagaagtcaaattat
ccttgtttgcagatgatatgatcttatatttggaaaaacctaagactccacaagaaaaca
attaaaactgatacaaattcagtaaagttgcaggatacaaaatcaacatacaaaaatcag
tagcatttctgtatgtcaaagtgaacaattgaaaaagaaatcaaaaagtaattccattta
caatagccacaaataaattaaatacctaggagttaattaatcaaagaagtgaaagatctc
tatatgaaaactataaaaactgataaaagaaataaaaggacacaaaaaatggaaaaatat
tccatttcatggattgaagaatcaatattgttaaaatgtccatactacccaaatcatcta
cagattaaatgcaatcctatcaaaatacaatgacattcttcacagaaaagaaaaaatcct
aaaatttatatggaaccacagaaacagaatagccaaacttccagcaaaagaaaaaactgg
agaatcacattcctgacttcaaatttctaagagctaagtaacaaaacagtggtctggcat
aaaaacagacacatagaccagtggaacaggatagagaacccagaaacaaatcaccactac
agtgaactcatttttacaaagtgtcaaaactacctgggagaaggacgttcttcaataaat
ggtgctgggaaactgattcaagcagaaatgaaactagacctatctctcaccatatacaaa
aatcaaatcaaatgattaaacaaatttaagcctcaaacttgaatactacgaaaacttggg
gaaattcaggacgttggtctgcaaaaatgtcttgactaataccccaaagcaagaaccaaa
gcaaaaggacaaatgatatcaattaaaattcccacagctaagcatacaatcaaaaatgaa
gaacaaccatgaatgggaaaatatttgcacacttctcatctgacaaaagattaaaacaga
ataaacaacctggaatctaataatttctt
>TE_00005796#CLASSI/LINE/L2
attttgttttctacaaaatcaaagtcacccataacctccacattgctaatcaaatggtca
attctcagttctcaccttattgcttcgacagcatttaacacagttgatcctttcctcctt
gaacatttcttcacttggcttccgggatactacatcctcctggttttcctcctacatctc
cggccctccttctcagtctctttcgttggctcctcctctcacccgactcctctaagcttc
gtcccaggctcaatccttggacctctttcctatctcattcactccctggtgatctcatcc
ggtctcatggctttaaataccatctatatgccgacgactcccaaatttatatctccagtt
cggacctctccctgaactccagattcatatcaactgcctactgaacctctacttcatttc
taacaggcatctcaaacctaacatccaaagctactcctgacttctccccgaacctcctcc
tcttcccatctcagcaatggtacaccattcttccagctgctcaggccaaaaaccttgagt
catccttgactcctctctttctctcacatcccacatccaatccaccagcaaatcctgcgg
ctctaccttcaaaatacatccagaatctgaccacttctcaccacctccaccacacctga
>TE_00005797#CLASSI/LINE/L1
attctgtatgatactgtaatggtaggtacagacactatgcatttgtcaaaacccatagaa
ctttacagcacaaagagtgaaccttaatatatgcaaattttaaaaaattatttaggaggt
tggaggatcccaggatgaaatacagaattgacaaaacaatctaactgtattacaaatgta
tgaaaaacctcactgagggagtgggaaaaagttgttgacctaagtaactttggaaatgag
tgagtctgtaaaactaaagggaaaagaaactgtatataagcactgtactctagttgataa
agttgtttccataggggtatgggttaacaattctgataccactatacatgtatactggaa
ttgaacaattaagtaaatggatggcggatagtgggagccaggtttctcactgttggagtg
agagttacagataagcaaggggaggaggctagaatgattcatgtggtaatggattagagt
tggagacatcagtatgaactcatgtttagttattatagatacagatggttatatatagaa
atatttatagatatgtgtatatacatgggttagtatacacacgtatatttttttgctctg
tcagctgagaggcctagaagcaataacaccccagtacaatgagcacacctagccccagat
cttggtttctaatattattcttcaataaaaggaaccagggcttcttggagaaatggctga
ttctaggactggggcaggaaatatacaagatgagcctggagcatttgtagtgcagaaaaa
agaagtgttaaaaacaaaaaacaaaaaaaccacatgatggggtatgtcaaagggacacag
gagccaactaaagagctcccaatggccaaagctggaacaatttgagcaaaaaaaaataaa
gtagtattggattataacccaaagtataaaataaatatcatgagtccatactgatataaa
taaatgattgaataaataaataaatgggagaatagacaaatctccgtgcagaagaatttc
aaataatttatgtagatactctgccctcaaggaggtggagcatgatttcccactccttaa
gtgtggactgtgcagagtgattccttccaaagagtgcagtatggaaagggggaaaaaaat
aaatgtacagtggaaaattgacaaacactacttcagccaggtgattaaggttaatatcaa
cagtgataagtcatgttgataatatgtactcttgatatgacgtgatgaaaatgacacttt
atctgtggtcttcttctccaaaacacataaccccagtctaatcataagaaaaacattaga
caaatcccaattgaggggcattctacaaaatacttgacagtactcctcaaaactgtcaag
gtcatcaaaaacaagaaaagtctgagaaactgtcaagccaagagaagcctaaggagacat
gacgactacatgtaatgtggtatcctggatgggatcctgaacagaaaaagacattaggta
aaaactaaggaaatctgaataaagtatggactttagttaataataatgtatcaatattgg
tttattaattgtgacaaatgtaccatagtaatgtaagatgttaataataggggaaattgg
gtgtggagtatatgggaactctctgtactatctttgtaatttttcttaaatctaaaacta
ttctaaaataaaaagtttatttaaaa
>TE_00005798#CLASSI/SINE
agtgtaatggttaagagcacgggctctggagtcagactgcctgggttcaaatcccggctc
attgctactgcgtgaccctgggcaagtcacttaacctctctgagcctcagtttcctcatc
tgtaaaatggggataataatagcacctacctcacagggttgttgtgaggattaaatgagt
tatatatgagaacagtgacac
>TE_00005803#CLASSI/LINE/L2
tttatttttctccatagcttatcacctgaataactatatattttatctattgcctgtctc
cctctagaatgtaagctccatgagggcagggatttgtttttgttcactgctgtatcccca
ggcctggaacagtgcctggcacatagtaggtgctcagtaaatatttgttgaatgaatga
>TE_00005808_s_1#CLASSI/LINE/L1
agccaagatggccgaataggaacagctccagtctacagctcccagcgtgagcgacgcaga
agacgggtgatttctgcatttccatctgaggtaccgggttcatctcactagggagtgcca
gacagtgggtgcaggacagtgggtgcagcgcaccgtgcgtgagccgaagcagggcgaggc
attgcctcactcgggaagcgcaaggggtcagggagttccctttcctagtcaaagaaaggg
gtgacagacggcacctggaaaatcgggtcactcccaccctaatactgcgcttttccaacg
ggcttaaaaaacggcacaccaggagattatatcccgcacctggctcggagggtcctacgc
ccacggagtctcgctgattgctagcacagcagtctgagatcaaactgcaaggcggcagcg
aggctgggggaggggcgcccgccattgcccaggcttgattaggtaaacaaagcagccggg
aagctcgaactgggtggagcccaccacagctcaaggaggcctgcctgcctctgtaggctc
cacctctgggggcagggcacagacaaacaaaaagacagcagtaacctctgcagacttaaa
tgtccctgtctgacagctttgaagagagtagtggttctcccagcacgcagctggagatct
gagaacgggcagactgcctcctcaagtgggtccctgacccctgaccccgagcagcctaac
tgggaggcaccccccagtaggggcagactgacacctcacacggccgggtactcctctgag
acaaaacttccagaggaacgatcaggcagcagcatttgcggttcaccaaaatccgctgtt
ctgcagccaccgctgctgatacccaggcaaacagggtctggagtggacctctagcaaact
ccaacagacctgcagctgagggtcctgtctgttagaaggaaaactaacaaacagaaagga
catccacaccaaaaacccatctgtacatcaccatcatcaaagaccaaaagtagataaaac
cacaaagatggggaaaaaacagagcagaaaaactggaaactctaaaaagcagagcgcctc
tcctcctccaaaggaacgcagctcctcaccagcaatggaacaaagctggacggagaatga
ctttgacgagttgagagaagaaggcttcagacgatcaaactactccgagctacaggagga
aattcaaaccaatggcaaagaagttaaaaactttgaaaaaaaattagacgaatggataac
tagaataaccaatgcagagaagtccttaaaggagctgatggagctgaaagccaaggctcg
agaactacgtgaagaatgcagaagcctcaggagccgatgcgatcaactggaagaaagggt
atcagtgatggaagatgaaatgaatgaaatgaagcgagaagggaagtttagagaaaaaag
aataaaaagaaatgaacaaagcctccaagaaatatgggactatgtgaaaagaccaaatct
acgtctgattggtgtacctgaaagtgacggggagaatggaaccaagttggaaaacactct
gcaggatattatccaggagaacttccccaatctagcaaggcaggccaacattcagattca
ggaaatacagagaacgccacaaagatactcctcgagaagagcaactccaagacacataat
tgtcagattcaccaaagttgaaatgaaggaaaaaatgttaagggcagccagagagaaagg
tcgggttacccacaaagggaagcccatcagactaacagctgatctctcggcagaaactct
acaagccagaagagagtgggggccaatattcaacattcttaaagaaaagaattttcaacc
cagaatttcatatccagccaaactaagcttcataagtgaaggagaaataaaatactttac
agacaagcaaatgctgagagattttgtcaccaccaggcctgccctaaaagagctcctgaa
ggaagcactaaacatggaaaggaacaaccggtaccagccactgcaaaaacatgccaaatt
gtaaagaccatcgaggctaggaagaaactgcatcaactaacgagcaaaataaccagctaa
catcataatgacaggatcaaattcacacataacaatattaactttaaatgtaaatgggct
aaatgctccaattaaaagacacagactggcaaattggataaagagtcaagacccatcagt
gtgctgtattcaggaaacccatctcacgtgcagagacacacataggctcaaaataaaggg
atggaggaagatctaccaagcaaatggaaaacaaaaaaaggcaggggttgcaatcctagt
ctctgataaaacagactttaaaccaacaaagatcaaaagagacaaagaaggccattacat
aatggtaaagggatcaattcaacaagaagagctaactatcctaaatatatatgcacccaa
tacaggagcacccagattcataaagcaagtcctgagtgacctacaaagagacttagactc
ccacacaataataatgggagactttaacaccccactgtcaacattagacagatcaacgag
acagaaagttaacaaggatacccaggaattgaactcagctctgcaccaagcggacctaat
agacatctacagaactctccaccccaaatcaacagaatatacatttttttcagcaccaca
ccacacctattccaaaattgaccacatagttggaagtaaagctctcctcagcaaatgtaa
aagaacagaaattataacaaactgtctctcagaccacagtgcaatcaaactagaactcag
gattaagaaactcactcaaaaccgctcaactacatggaaactgaacaacctgctcctgaa
tgactactgggtacataacgaaatgaaggcagaaataaagatgttctttgaaaccaacga
gaacaaagacacaacataccagaatctctgggacacattcaaagcagtgtgtagagggaa
atttatagcactaaatgcccacaagagaaagcaggaaagatccaaaattgacaccctaac
atcacaattaaaagaactagaaaagcaagagcaaacacattcaaaagctagcagaaggca
agaaataactaaaatcagagcagaactgaaggaaatagagacacaaaaaacccttcaaaa
aattaatgaatccaggagctggttttttgaaaagatcaacaaaattgatagaccgctagc
aagactaataaagaagaaaagagagaagaatcaaatagacgcaataaaaaatgataaagg
ggatatcaccaccgatcccacagaaatacaaactaccatcagagaatactacaaacacct
ctacgcaaataaactagaaaatctagaagaaatggataaattcctcgacacatacaccct
cccaagactaaaccaggaagaagttgaatctctgaatagaccaataacaggctctgaaat
tgtggcaataatcaatagcttaccaaccaaaaagagtccaggaccagatggattcacagc
cgaattctaccagaggtacaaggaggagctggtaccattccttctgaaactattccaatc
aatagaaaaagagggaatcctccctaactcattttatgaggccagcatcatcctgatacc
aaagcctggcagagacacaaccaaaaaagagaattttagaccaatatccttgatgaacat
tgatgcaaaaatcctcaataaaatactggcaaaccgaatccagcagcacatcaaaaagct
tatccaccatgatcaagtgggcttcatccctgggatgcaaggctggttcaacatacgcaa
atcaataaatgtaatccagcatataaacagaaccaaagacaaaaaccacatgattatctc
aatagatgcagaaaaggcctttgacaaaattcaacaacccttcatgctaaaaactctcaa
taaattaggtattgatgggacgtatctcaaaataataagagctatctatgacaaacccac
agccaatatcatactgaatgggcaaaaactggaagcattccctttgaaaactggcacaag
acagggatgccctctctcaccactcctattcaacatagtgttggaagttctggccagggc
aattaggcaggagaaggaaataaagggtattcaattaggaaaagaggaagtcaaattgtc
cctgtttgcagatgacatgattgtatatctagaaaaccccattgtctcagcccaaaatct
ccttaagctgataagcaacttcagcaaagtctcaggatacaaaatcaatgtacaaaaatc
acaagcattcttatacaccaataacagacaaacagagagccaaatcatgagtgaactccc
attcacaattgcttcaaagagaataaaatacctaggaatccaacttacaagggatgtgaa
ggacctcttcaaggagaactacaaaccactgctcaatgaaataaaagaggatacaaacaa
atggaagaacattccatgctcatgggtaggaagaatcaatatcgtgaaaatggccatact
gcccaaggtaatttatagattcaatgccatccccatcaagctaccaatgactttcttcac
agaattggaaaaaactactttaaagttcatatggaaccaaaaaagagcccgcatcgccaa
gtcaatcctaagccaaaagaacaaagctggaggcatcacgctacctgacttcaaactata
ctacaaggctacagtaaccaaaacagcatggtactggtaccaaaacagagatatagatca
atggaacagaacagagccctcagaaataatgccgcatatctacaactatctgatctttga
caaacctgagaaaaacaagcaatggggaaaggattccctatttaataaatggtgctggga
aaactggctagccatatgtagaaagctgaaactggatcccttccttacaccttatacaaa
aattaattcaagatggattaaagacttaaatgttagacctaaaaccataaaaaccctaga
agaaaacctaggcaataccattcaggacataggcatgggcaaggacttcatgtctaaaac
accaaaagcaatggcaacaaaagccaaaattgacaaatgggatctaattaaactaaagag
cttctgcacagcaaaagaaactaccatcagagtgaacaggcaacctacaaaatgggagaa
aatttttgcaacctactcatctgacaaagggctaatatccagaatctacaatgaactcaa
acaaatttacaagaaaaaaacaaacaaccccatcaaaaagtgggcgaaggatatgaacag
acacttctcaaaagaagacatttatgcagccaaaaaacacatgaaaaaatgctcatcatc
actggccatcagagaaatgcaaatcaaaaccacaatgagataccatctcacaccagttag
aatggcaatcattaaaaagtcaggaaacaacaggtgctggagaggatgtggagaaatagg
aacacttttacactgttggtgggactgtaaactagttcaaccattgtggaagtcagtgtg
gcgattcctcagggatctagaactagaaataccatttgacccagccatcccattactggg
tatatacccaaaggactataaatcatgctgctataaagacacatgcacacgtatgtttat
tgcggcactattcacaatagcaaagacttggaaccaacccaaatgtccaacaatgataga
ctggattaagaaaatgtggcacatatacaccatggaatactatgcagccataaaaaatga
tgagttcatgtcctttgtagggacatggatgaaactggaaaccatcattctcagcaaact
atcgcaaggacaaaaaaccaaacaccgcatgttctcactcataggtgggaattgaacaat
gagaacacatggacacaggaaggggaacatcacactctggggactgttgtggggtggggg
gaggggggagggatagcattaggagatatacctaatgctaaatgacgagttaatgggtgc
agcacaccaacatggcacatgtatacatatgtaactaacctgcacattgtgcacatgtac
cctaaaacttaaagtataataataata
>TE_00005820_s_1#CLASSI/LINE/L1
aaacttatgtccacacaaaaacctgcatgcgaatgtttatagcagctttattcataattg
ccaaaattggaagcaaccaagatgtatttcaataggtaaatggataaataaattgtggta
tatacatacaatggaatattattcagtgataaaaagaaatgaactatcaaaccatgaaaa
aacatgggtgaatcttaaatgtatattgctaagtgaaagaagccagtttgaaaagactat
atactatatgattccaattatatgacatttagaaaaggcaaaactatagagacggtaaaa
agatcagtggttgccagggtttaggagaagaaaggtaaagtgaatagatgaagctaaatt
ttttaggtagtaaaactattttgtatgatgttgtaatagtgaatacatgacattatgcat
ttgtcaaaacccatagaattttacacatagaaagtaaaccttaatgtatgcaaattaaaa
aatatttaggagttgatgatcccaggatggaatgcagactgtgacaagagaatctaactg
tattacaaaataaatataacctcattgaaggggtggggggaaaaggttctgacctaagta
actttggaaatgagtggagtctgtaagactaaaggcaaaagaaactgtacataagcattc
tttagttggtaaagttgtttcttatgggagtataggttaacaattctgatattactatat
atgtatactggaattgaacaattaagtaaatgaatggcaggtggtgaaaccaggtttctc
actgttggagtgggagtttatagataagcaaggagaggaggctagaatgatccatgtggt
aatggattagagttgggacatcagtatgaactcatgtttagcttaatatagatacagatg
gttacatatagaaatatttatatatatatgtgtatatacaggttagtttacacacaaata
ttttcttgctttgttggctgagagggccttgaaacaatgacatccagtaaagagcatacc
taatgcccagatcttggtttctaataccattttccaataaaagaaaccagggctccttgg
agaagtggctgattctaggactggggcaggaaatatataagttgagcctggaatatcttg
tagtgctaaaaagtaaggaagtgctcaaaaaaacaaacaccaacaaacccccaatgatgg
gagtatgttagaagtggcataggagtcaattgaagagctctcaatggccaaagctggaat
aatttgagcaacaaaataaatgaagtattattgaattataacccaaagtataaaataaat
atccatgagttcatgctgatctaaataaatgattgaataaattaataatgagggagaaga
gacaaatgtcctatacagaagaattccaaataatttatgtagatactccatcctcatgga
ggtggaacataactcctcactccttaagtgtgggctgtacatagtgacttccttccaaag
agtacagtatggaaagagggagaaaagagtaactttgctgtggggaaaacctgacaaaca
ctacctcagctaggtgatcaaggtcaatatcaacagtcatagtcaattgatagttatgtc
atggtataatgtgattaaaatggcattttatctctgtggtcttcctcccaaaaactcata
atcccagtctaatcatgagaaaaaatattagacaaatcccaattgagtagaatggcattc
tacagaatacctgaccagtacttctcaaagctatcaatgtcatcaaaaataaggtaagtc
tgagaaactgtcatagtcaagagaagcctaaggagacatgacaactaaatgtaatgtggt
gtctggatgggatcctggaacaggaaaaggtattaggaaaaaaaaggaaatctgaataaa
ctatgggctttggttaataataatgtatcaatattggttcattaattgtgacaaatgttc
catacta
>TE_00005823#CLASSI/LINE/L1
gagtgaggacctccgaaaatctcctccataaaagcaacgtgaaactggcaaaaatggtca
aaatcaactttttcagaactctggaaattaaccaaaggcttgcgacaatctgaggagcat
ttattcaagaaaaacggctgagtatggtgaaaacagcgagctttgtggcattttaacttg
ccctatcccattctcctctccccagttctagttccgaagtcaacaccatgaaaaccagca
gcctagcagtcactggaggaagcagaatggggttggagctccttcaaagcccattcccaa
gaattgtcactatttgacctgtctggcagctctctggaagaccccatttgcaaggctgtc
ttatttgacttagctgactcagagctcgcccatgcaaacagcctttcccgagggcatttg
tcgaaaacaatcagggcaattgtttaatatcgcgctgcccgaggcaatggataacagttg
gggcaaacaataggctaaccaaaaggatttttaactgggaaatggggatccataggggct
tcgaaaagctccgacatatttctaggaatctagaaggccatgcacggcgagcacatattt
gtgcatgactgtcacatggtcgggaagacctgagaaaccctaagctctcgcctctggctg
actttgagctctgcgcaagcagaaagtgaagactaaggcagagttgtaaactgcctgctg
agcgttgcacgtcccaacacacaccagagcccctcgcaaagactgggagacttattggtt
tcaagcgtttcaggaaatctgtccaatcattagctgacattaagctaaccgaacagagac
tcagtggccacacacgacaaggaatacagattctacagaattagtccaggaagtcactaa
acaaacaaacaaataacaaacagcaacaaaaacataccctggggagggggagaatctgat
ttccagagttgctacaatattatttaaaatgtccagttttcaacaaaaaattacgagaca
tgcaaagaaaaaaggaaagtatggcccatacacaaggagaaaaaacagcagtcaacagaa
atgtccctgaggaagcccagatgttggatttactagacaaagatcttcaaagcagctatt
ataaatatgttcaaagaactaaaggaaaccatgtctaaagaattaaaggaaagtat
>TE_00005827#CLASSI/LINE/L1
ctccccacctagacaacaattgactggcagaatctgtctgatgtaactattttggaactc
tggagtctattgaaggcttgcaacttccaggggaaggcttggatggtaaattgtagttaa
ttttggtcaatttcagctcttacaagtagctacccatcccccaccctcatccctatggca
ggcagctgtgcacatgttcctggagcagcttgcacacagcttgtaggagccagggtgggc
aaaaaggaccctgtcctccaaatatcagggatctgtgctctgatcactgattgctgcttc
tgatcacagaggtgcagacaaagaggcagcagccattgttgttgcacctccccccattgt
tgcaagcccctcctctctgctgaagtaatttccaggggatttaaagggctggtgcctttc
tctcctccttttttttttctttttctcctttttgggagccagacattaaagactaggaca
ttcaaaagcaactgcatatatgggggaaattagaaagtgactgtgcatacccagggaaag
tgcaggctcagaaaatacctgagaagaccttagttaaactcaggctgatccttggcacag
agacagcctacaatataaaaaaaaaaaaaaaaaacaaaaacaaaacccagcaaaccctgg
gaaagggggagaatctgatttctagagttatcacattattaaattcaaatgtccagtttt
cacaacaacaaaaaatcacaaggcatacaaagaaacaggaaagtatggccaattcaaagg
aaaaaaataaatcaacagaaactgtccctgaaaaaagacctgatggtagatctactagat
aaagactttaaaaaacttcttaaagatgttcaaagaactaaaggaagatatggagaaagt
caagaaaataatgtatgaacaaaatggaaatataataaagagatagaaaacctaaaaaga
aaccaaaaagaaattctgagctgaaaagtacaataactgaaatgaaaaatttactagagg
aattcaaaggtagatttgagcaggcagaagaaagaatcagtaaacttgaagataggacaa
tggaaattatcatgaacagaaaaagaaaaaagattgaagaaaagtgaacagagcctaagg
gatctgtgggacaccatcaagcagaccaatatacacactgtggaagactcaggaggaaaa
gagagagagaaaggcagagagaatatttgaagaaataatggctgaaaacttcccaaattt
gatgaaagacatgaatataaacatcaagaagctcaatgaactccaagtaggatgaactca
aagagacccacactgagacacattataatcaaacttttgaaagccaaagacaaagagaga
attttgagaaaagagagaagtgactcatcatatacaagggatcccaataagattatcagc
agatttctcatcagaaactttggaggccagaaggcagtggactaatatattcaaagtgca
aaaaagaaaaaaaaactgtcaaccaagaatcctatatctggcaaaactgtctttcaaaag
tgagggagaaattaagacattcccagataaacaaaagctgagggagtttattaccactag
acctgccctgcaagaaatgctaaagggagtcctgcaggttgaaatgaaaggacactagac
agtaactcaaagctatatgaagaaataaagatctcagtaaaggtaaatacattggcaatt
ataaaagctagtattattataacaatggtttgtaattcactttttgttttctacatgatt
taagagactaaaaaatttaaaaaaacaattattagtctaaaagctagtattattgtaact
ttggtttgtaattccacattttgttttttacataatttaagagattaatgcattaaaaga
attattagtttatgttttggggcacacaatgtataaagatgtaatttgtgacatcaataa
ctaaaaggggtggggatagagctgttaaagaagcaaagtttttgtattttattgaagtta
agctggtataaattcaagttagagtgttataactttaggatgttaaatgtaatccctatg
gtaaccacaaagaaaatgctatagaatatatacaagaaatgagaagggaatttaaatatt
tcactacaaaaaatcaactaaacacaaaagaagatagtaatgcagaaaatgagggacaaa
aaaaaaaggcattaaaaacaaatagcaaaatgacagaagtaagtccctccttatcagtaa
ttactttaaatgtaaatggattaaactctccaatcaaaagacagagattggcagaatgat
taaaaaaatatgatcaactatatgctgtctataagagactactttagattcaaagacaca
aatagattgaaagtaaaaggatggaaaaagatattccatgcaaatagtaatcaaaaagag
gagaggtatactaatatcagacaaaatagactttaaatcaaaaaagattacaagagacaa
agaaggacattatatattaataaaagattcaatacagcaagaagaataattattataaca
tttatacacctaataacagaccaaatatatgaagcaaaattgacagaactgaagagagaa
gtcagtctacaaactagttgaagactttaatacc
>TE_00005830#CLASSI/LINE/L1
ctcatgcaacaatatggatgaatctcacaatgttgagtaaaagaagacaaacgaaaagtt
atatatgtttccatttatataaagttcaaaaacagacaaaacaactaatctatgtgttag
aagtcaggatagcggttacccttgggagggggcagtgactgggaagggcacgaggtgggc
ttctggggtgctggtaatgttctgtttcttgatctgggtgtggttacacgggtgtgttca
tttgtgaaaattcatcgagctatacacttatgatttgtgcgcttttctgtatgtactttt
acttcaataaaaaatttacataaaatg
>TE_00005832#CLASSI/LINE/L1
tattgtgattatgatttttaaaaagagtccttatcttttagatacatactgaaatattta
cagtgaaatgatatgatgtctgggatttgcttcaaaataatccagtgtgagggagtgggt
ggagtatagatgaaacaagattggccatgagttgataattgttgaagctgggtgatgggt
acatggggattcattatactattcttctacttttgtgtatgtttgaaattttccataata
aaagctttttttaa
>TE_00005835#CLASSI/LINE/L1
gaggaatttgaagcctgtggtgcactgagggtaaccatagcaacaacaaacccaaaccag
ctcaactcctgctagactgactcaactcccacactaaagaccagcggaaggaaaggtgtg
cccatttccaggcataaaattatttacctcagtctctactgtcctacacaagatgtccgg
tttcaataaaaattacgagacatacgaaaagcaagagaaaacaacacttcaagagacaaa
gcaacaacagaacagactcagatatgacacagatgttggaactatcagacaggaatttaa
aataattatgattaatagttaa
>TE_00005850_s_1#CLASSI/LINE/L1
tcatggcagacaggaggcaggactagattgcagctccactgcggacagagcagcatgtgg
agacttgcattgtgaattttagctccagatcaactgcaagaacaaactagcaatcccgag
aggatccacagaccctctgaaggaagtggactgctcctgcaggaccctggagacacccta
aatactgtgagtgccccaactgcggaagtgggaaagggagaccctcctctcccaaacaca
caccctcactggagaagctgaaggtctgtttgtgggagaagtttctgactttacctggag
ctgagtcaatttagagagctgagtgaaatacaggggtagaggaagcaatagaaaggccct
gggactcgctggtccctaagcaggccattcttgcctggcatcacagggatccatcaggag
ggtggccagaggagcagggggtaaaactccacagggagaaggaaatctctagctgaactt
ttaacaatttgaatggggtgagaagcctcctggccagaactcgggggagggcgtgaatcc
agtgtgcagactccacaggcaggggaagacccaagccccttttcttttgcagctgggagg
caggtagcctggggcaagttttcaagcccatcttgccctctgcctggaaacagacttggt
gctgttggggggggcatggtgggagtgagaccggccctttggtttgcatgggagctgggt
gaggcctgtgactgctggctttcccctacttccctgacaacttgcatgactcagcagagg
cagccataatcctcctaggtacacaactccagtgacctgggaatctcaccccatccccca
cagcagccacagcaagacccgcccaaggagagtctgagctcagacacgcctagccccacc
cctacctgatggtccttccctacccaccctggtagctgaagacaaagggcatataatctt
gggagttctagggccctgcccaccaccagctcctctctatactactacagctgatgcttt
ctggaaagtgccacctcctggcaggaggccaaccagcacaaaaatagagcattaaaccac
caaagctaaggactctcacagagtccattgcaccacccctgccacctccactggaacagg
tgctggtatctacggttgagagacccatagatggttcacatcacaggactctgtgcagac
aacccccagtaccagcccagagctgggtagacttgctgggtggctagacccagaatagag
acaacaatcactgcagttcggctcacaggaggccacatccataggaaaagggggagagta
ctatatcaagggaacaccctgtgggacaaaagaatctgaacaacagccttcagccctaga
tcttccctctgacagagcctacccaaatgagaaggaaccagaaaaccaactctggtaata
tgacaaaacaaggctctttaacatccccaaaaaatcacactagttcaccagcaatggatc
caaaccaagaagaaatccttgatttacctgaaaaagaattcaggaggttagttattaagc
taatcagggagggaccagagaaaggtgaagcccaatcaaggaaatccaaaaaatgataca
agaagtgaagggagaaatattcaaggaaatagatagcttaaataaaaaataatcaaaaat
tcaggaaactttggacacacttttagaaatgcaaaatgctctggaaagtctcagcaatag
aattgaacaagtagaagaaagaaattcagagcttgaagacaaggtcttcaaattaaccca
atccaacaaagacaaagaaaaaagaataagaaaatatgaacaaagcctccaagaagttgg
gattatgttaaatgaccaaacctaagaataatcagtgttcctgaggaagaagagaattct
aaaagcttggaaaacatatttgggggaataattgaggaaaacttccctggccttgctaga
gacctagacatccaaatacaagaagcacaaagaacacctgggaagttcattgcaaaaaga
tcttcgcctaggcacattgtcatcaggttatccaaagttaagatgaaggaaagaatctta
agagctgtgagacagaagcaccaggtaacctataaaggaaaacctatcagattaacagcg
gatttctcagcagaaaccctacaagctagaagggattggggccctatcttcagcctcctt
aaacaaaacaattatcagccaagaattttgtatccagaaaactaagcatcatatatgaag
gaaagatacagtctttttcagacaaacaaatgttgagagaatttgccattaccaagccac
cactacaagaactgctaaaaggagctctaaatcttgaaacaaatcctggaaacacatcaa
aacagaacctctttaaagcataaatcacacaggacctataaaacaaaaatacaagttaaa
aagcaaaaacaaaaaaaaaaaaccaaagtacacaggcaacaaatagcagatgaatgcaac
ggtacctcacatttcaatactaacattgaatgtaaatggcctaaatgctccacttaaaag
atacagaactgcagaatggataagaactcaccaaccaaccatctgctgccttcaggagac
tcacctaacacataaggactcacataaacttaaagtaaaggggtggaaaaaggcatttca
tgcaaatggacaccaaaagtgagcaggggtagctattcttatatcagacaaaacaaactt
taaagcaacagcagttaaaagagacaaagatggacgttatataatggtaaaaggccttgt
ccaacaggaaaatatcacaatcctaaacatatatgcacctaacactggagctcccaaatt
tataaaacaattactactagacctaagaaatgagatagatagcaacacagtaatagtggg
ggacttcaatactccactgacagcactagacaggtcatcaagacagaaagtcaacaaaga
aacaatggatttaaactatatcttggaacaaatggacttaacagatatgtacagaacatt
tcatccaacaaccacagaatacacattctattcaacagtgcatggaactttctccaagat
agaccatatgataggccataaaacgagcctcaataaatttaagaaaattgaaattatatc
aagtactctctcagaccacagtggaataaaactggaaatcaactccaaaaggaaccttca
aaaccatgcaaatacatggaaattaaataacctgctcctgaatgacattgggtcaaaaat
aaaatcaagatggaaattaaaaaattcttcgaactgaatgacaataatgacacaacctat
caaaacctctgggatacagcaaaggtggtgctaagaggaaagttcatagccctaaatgcc
tacatcaaaaagtctgaaagagcacaaactgacattctaaggtcacacctcaaggaacta
gagaaacaagaacaaaccaaacccaaatccagcagaagaaaggaaataaccaagatcaga
gcagaactaaatgaaattgaaacaaacaaaaattacaaaagataaatgaaacaaaaagct
ggttctttgaaaagataaataaaattgatagaccattagcaagattaaccaagaaaagaa
ggagaaaatccaaataacctcactaagaaatgaaacaggagatattacaactgacaccac
tgaaatacaaaagatcattcaaggctactgtgaacacctttacgcacataaactagaaaa
cctagaagagatggataaattcctggaaaaatacaaccctcctagcttaaatcaggaaga
attagataccctgaacagaccaataacaagcagtgagattgaaatggtaatttaaaaatt
accaacaaaaaaaagttcaggaccagatggattcacagcagaattctaccagacattcaa
agaagaattggtaccaatccttttgacactatttcacaagatagagaaagaaggaaccct
ctttaattcattctatgaagccagcatcaccctaataccaaaaccaggaaaggacataat
caaaaaagaaaactacagaccgatatccttgatgaacattgatgctaaaatccttaacaa
aatactagctaactgaatccaacaacatatcaaaaagataatccaccatgatcaagtggg
tttcataccagggatgcagggatggtttaacatacccaagtcaataaatgtgatacacca
cataaacagaattaaaaacaaaaatcacatgatcatctcaatagatgcagaaaaagcatt
tgacaaaatccagcatccctttatgattaaaactctcagcaaaatcggcatacaagggac
ataccttaatgtaataaaagccatctatgacaaacccacagccaacataatactgaatgg
ggaaaagttgaaagcattccctctgagaactggaacaagacaaggatgcccactctcacc
actcctcttcaacatagtactggaagtcctagccagagcaatcagacaagagaaagaaat
aaagggcatccaaatcggtaaagaggaagtcaaactgtcactgtttgctgatgatatgat
catttaccttgaaaatcctaaggactcctccagaaagctcctagaactgataaaagaatt
cagcaaagtttctggatacaagattaatgtacacaaatcagtagctcttctatacaccaa
cagcaaccaagcagagaatcaaatcaagaactcaaccccttttacaatagctgcaaaaaa
aataaaatacttaggaatatacctaaccaaggagttgaaagacctctacaaggaaaacta
caaaacactgctgaaagaaatcatagatgacacaaacaaatggaaacacatcccatgctc
atggatgggtagaatcaatattgtgaaaatgaccatactgctaaaagcaatctacaaatt
caatgcaatccccatcaaaataccaccatcattcttcacagaattagaaaaaaaattcta
aaattcatatggaaccaaaaaagagctcacatagccaaagcaagactaagcaaaaagaac
aaatctggaggcatcacactacctgatttcaaactatactataaggccatagtcaccaaa
acagcatggtactggtataaaaataggcacatagaccaatggaacagaatagagaaccca
gaaataaacccaaatacttacagccaactgatctttgacaaagcaaacaaaaacataaag
tggggaaaggacacccttttcaacaaatggtgctgggataattggctagccacatgtagg
agaatgaaactggatcctcatctctcaccttatacaaaaatcaactcaagatggattaag
gacttaaatctaagacctgaaactgtaaaaattctagaaggtaacattggaaaaaccctt
ctagacattggcttaggcaaggatttcatgaccaagaacccaaaagcaaatgcaataaaa
acaagataaatagctgggacctaattaaactaaagagcttttgcacagcaaaaggaacag
tcagcagagtaaacagacaacccacagagtgggagaaaatcttcacaatctgtacatctg
acaaaggactaatatccagaatctacaacaaactcaaacaaatcagtaagaaaaaaacca
accatcccatcaaaaagtgggctaaggacatgaatagacaattctcaaaagaagatatac
aaatggccaacaaacatatgaaaaaatgttcaacatcactaatgatcagggaaatgcaaa
tcaaaaccacaatgtgataccaccttactcctgcaagaatgaccataatcaaaaaatcaa
aaaacagtagatgttggcgtggatgtggtgaacagggaacacttctacactgctggtggg
aatgtaaactagtacagccactatggaaaacagtgtggagattccttaaagaactaaaag
tagaactaccatttgatccagcaatcccactactgggtatctatccagaggaaaagaagt
cattattcgaaaaagatacttgcacatgcatgtttatagcagcacaattcacaattgcaa
aatcgtggaaccaacccaaatgcccatcaatcaacgagtggataaagaaattgtggtata
tatatatgatggaatactactcagccataaaaaggaatgaattaatagcatttgcagtaa
cctggatgagattggagactattattctaagtgaagtaactcaggaatggaaaaccaaac
atcatatgttctcactgatatgtgggagctaagctatgaggatgcaaagtcataagaatg
atacaatggactttggggacttggggggaagggtggcagggggtcaagggataaaagact
acaaatatggtgcagtgtat
>TE_00005854#CLASSI/LINE/L1
caaaatggcggtgtagaagcaagctggcttcactcccccccatagaaaaccaaaaacaaa
tatacagtactgagattatcaccagcaatatcccagaactcaaatatgaggatgagacag
ttcctggggccacagagaagtgaaaaaaatctgagcagatggtaagagaattagacttcc
atatctgcgatgtccctccccccaatctgcccagcaccaagcacatggaaaatttccccc
taactcatggtttctacattggaaaatgtgagattgaggtggacaaccagcttcccacca
tcttgggtttcctggcaggagacctgtccctgcctcaacccacaggaagcatcagagtgc
ctgaagggagaaatatccctgaggacaggcagagacaaagcggggaggtaggactaccat
ccccagctctggaaactctgctctgtaacttagccaaaggagataccaaatcagagtggc
tgttcagcagcaccatgctgtaggaggtttgtttcacaggtcccctgggcatgaacccct
agctagcctttccacactactaggatattccctttgggacctcccccatttgggacaggc
agcactctaattgtttactagagcgaggcaaacctgggcttaaggactatctagtgctga
aaaggaggcagcaactagtgggaaaaagaaagaaaatcaacagtaaattacaaagatctc
taagcaaacatacctagtaaaaaccaaaacaagccagacagagaagactggaataaataa
ctaatccttcaatgcaaagacatagatgtacatccacaagaaacaacagcaaacagggaa
ccatgacctccccaaatggacaaagcaaggaaccagtgactgaccctaatgagacagtga
tatgtgagctctctgaacaagaattcaaaatagcagttttaaggaaactcagtgatctcc
aagataacacagaaaagcaattcagaaatttatcagagaaatttaacaagagattgaaat
aatataaaaaacaaacagaaatcttggaactgagaaatacatttgctgaactgaaaaatt
cattagaggctctcaaagctgaatggatcaagcagaggaaagaatcagtgagctcaaaga
caggctatttgaaaatacacagtcagaggagaaaaaagaaaaagaatgaaaaggaacgaa
gatcacctacaagatacagaaaattacctcaaaagaccaaatctaagaattattggtgtt
caagagggagttgagcaagagcaaggggtagaaaacttattcaaagaaataataacagaa
aactttccaaaacttgagaaagatataaatatcaggtacaggaaggtcagagaacaccaa
acagatttgacccaaataagactaccccaaggcatataataatcaaactctcaaaggtca
aggacaaagagaggattctaaaagcagcaagagaaaagaagcaaataacatataaaggag
ctccaatttatctggcaacagacttctcaatggaaaccatacaggccaggagggagtggg
ataacattttcaaagtgctaaaagaaaaaaaaactgccattcaagaatactgtatccagc
aaagctatccttcaaatataaaggagagataaagtcttttccagacaaacaaaagctgag
agaattcaccaccaccagacctatcttataagaaatgctaaagggagttcttcaatctga
aagaaaaaaaacattaatatgcaaaaagaaacattgaaggtataaacccactggtaaaat
taagtacatggacaaactcagaatactctaatactgtaattgtggtatgcaatcactcat
aactctagtatgaagcccaaaagacaaatctatcaaaaacaataatagctacagcaacct
gttaagagataggtaatataaaaatatgtaaattgagacaacaaaaagtaaaatgtgagg
gggatggagttaaagtgtagatttttttattttttctttgtttctattcttttctttgtg
atctaagttgtcatctctttaaaataacttgttatatcaaatataattttttttgtaagc
ttcatggtaaccacaatgcaaaaacttataatagattcactaaaaataaaaagcaataaa
ttaaaacatactaccagagaaaatcacttaaccacaaaggaagacagtaagaaaggaaga
gaggagttacaaaacaatcagaaaacaagcaacaaaatggcagtagtaagtccttactta
tcaataataacactgaatgtaaatggactcaattctccaattaaaaggcatagagtgact
gaatagataagaaacaagacccaactatatgctgcctacaagaaacccacttcacctata
aagacacaatagactgaaagtaaggggtggaaaaagatatttcatgcaactggaaacaaa
aaaagagcaggaatagctatattttatcagataaaatagactacaaatcaaagactgtaa
aaaagacaaaaaaggtcactatataatgataaaggggtcaattcagcaagaggatataac
aattataaatatctatgcacccaacactggagttcccaagtatataaagcaaacattaat
agatctaaagggagagatagactgcaatacaataatagtaggggacttcaacactccact
ttcagtaatggacagatcattcagacagaaaatcaacaaagaaacatagagttaaactat
acactagaccaaataggcctaactgacatttacagaacatttcacccaactgctgcagaa
tacacattcttttatcagcacatggaacattctccagaatagaccatatcttaggccaca
aaacaagtctcaacaaattcaaaaaagtagaaatcatatcaagtatcttttctgaccaca
gtggaataaaactagaaatcaataacaagaggaacctcagaaactacacaaacacatgga
aattaaacaacatgctcctgaataaccaatggatcaatgaagaaattaagaaggaaattt
aaaaatttcttgaaacaaatgaaaatggaaatacaacataccaaaatctatgggatacag
caaaagcagtactaagagggaagtttatagcaataaatgcctacatcaaaaaagtagaaa
gacttcaaataaacaacttaatgatgcacctcaaggaactagaaaagcaagaacaaacca
aaccccaaattgtagaaggaaaaaataataaagatcagagcaaaaataataaattgagac
taaaaaatacagaagatcaacaaaacaaaaagttgttttttgaaaagataaacaaaataa
caaacctttagctagactaacaaaaaaaagagagaagactcaaataaataaaatcagaaa
caaaaaggagacataacaactgagatcacagaaataaaagaatattaagactattatgaa
caacatataccaacaaattggaaaacttagaagaaattgataaattcctggacatataca
atctatcaagattgaaccatgaagaaatagaaaatctcaacaaaccaataataagtaaca
agattgaagcttaataaaaagtctcccatcaaagaaaagcccaggacctgatggcttcac
tgtgaattctaccaaacatttaaagaactaataccaattctactcaaattcttaaaaaaa
ttgaagaggagggaatacttccaaactcattctatgaggccagcattaccctgatatcaa
aaccagacaaggacataacaaaaaaagaaaactataggccaatattactggtgaacatag
atgcaaaaatcctcaacaaaatactagcaaaccgaattcaacaacacattaaaaagatca
ttcaccatgatcaagtggattcatcccagggatgcaaggatggttcactatgcaataatt
aactcaattaacagaaccaagaaaaaaacatacattatttcaacagatactgaaaaagca
tttgataaaattcaacatcctttatgataaaatacaaactggtatagaaggaacaacctc
aaaataataaaggatatatgacaaacccacagctaacattattgaattgggaaaattgaa
agcctttctctaagatctggaacaagacaaggatgcccatttcaccacttttattcaaca
taatactggaag
>TE_00005869#CLASSI/LINE/L1
aggccacgggaaaagggggagagtctgacttccagggttcccacattataatatttaagt
cgctttcaacaactacaacaaaagcgatgcatacaacaaagaggaaatacgcccatgagt
gtgcaccagagaaagcattcaagagattctgaccctaggaagcccgtatgatgtcgcaca
cgcctattaaaaacttaaagtcagttgtctaaaatgcttgcgaagactaaggaagacatg
aacaaccaaaaaagttatgtctgaaaaaaatgagtgcatcaataaagatagaattacaac
gaaaatttttatattaaaaaaataatagtaaatcaaagtagaattctagagttgaaaagt
acaataactgaaatgaaaaattcactagagggctcaacagcagatttgagcaggcagaag
aaagaatagtgaacttgagaagacaatgaaattatccagtctgaagaacagagagaaaaa
agatgaagaaaaatgaacagagcctcagggacctgtgggacacatcaagcagaccaacat
acgcattatgagaattccaaaggagaagagagagaaaggggcagaaagaatattcgaaga
aataatgctaaaaattcccaaatttgatgaagaaacaaatacacaaagactcagcaaact
ccaagtaggataaactcaaagaatccacacgagacacatcatataaactattgaaagaca
aagataaagaaagaatcttgaaagcagcaagagagaagtgactcaccacatacaaggatc
attaagattaacagccgatttctcatcaaatttgaaaccagaagtcatggtgaatttcaa
cgtgctggaataaggagataaagtcatcaagcgcgtatctggccaaacaaaaactgtcta
ctttaaaatgaggcgaaataaggcattcccaaaaaacaaatttgaggagttcattaccac
tagacatcccctgcaaaaaatgctaatgagagtccttcgagctgaaatgaaagaaataga
ccgtatgctgaacgattaaagaaattaaaaataaaaatatacagtcaatttaaaagtagt
attattgtaactttggtttgtaactccacttttgttttctacatgatttaagagactaat
gcatttaaaaaatttagtttatgtttttgggcacacaatgtataaagatgtaatttgtga
catcaacaacaagggtgaggacggagctgtataggagcagagtttttgtatgttattgaa
gttaagctggtataatttaaattagatgttataatttaggatgttaaatgtaaccccatg
gtaaccacaagaaaataactatagaatatacaaaaggaaacgaaaagaattaaacgatca
ctagaaaaaaatcaacacaagaaaggcagtaagtaagggaaatgaggaaaaactataagg
catacgaaaacaaatagcaaaatgcgaagctaattccttccttagcagtaattacttcaa
atgtaaatgattaaactctcaattaagaaacgttcgtaggagaatggctaacaaaaccac
ataatccaactatacgctatctataagagactcaccgtaatccaagacacaagtagtgaa
agtaaaatgagggaaagatagattacatgcaaaaagtgagcagctatagtagtattacgt
aaaatagactttaagaagtttaaaagagacaagaaggaattgaatattaataaaaggttc
agtagagcagtatcataacaattacaaatatatacgcacttaataaaccctcaaaatacg
tgaagaaaaaattgacaaaatagaagggagaaataggttattatacaatactagttgtca
acttcaatgtatactttcaataatagatggatcaatcagacagaaaaaaagtaagaaaag
agaggacttcaacaacacaataaaccaactaaagatgcttcctgacttaccacagagcta
cttcccaataagcccattgtaagttaaaaatatggtgagttgagaaaaacatttaataa
>TE_00005870#CLASSI/LINE/L1
gacatatttaaagcgctgaaagaaaaaaaacaaactgtcagccagaattctgtattcggc
aaaactattcttcaaaaatgaagagaaattaatacatttcagataagcaaaagtaaggaa
attgttactaccagcagacctgacctataagaaatgttaaagaaattcttcaggcgaaat
gaaaggacactagacagtaactcgaagccacagaagaaataaagaacaccagtaaaggta
actacataggtaaatataaaagccagtattatgtatttttggttgtaactcctttatttt
tcttttcctatatgatttaaaacaatgcataaaacaataattataaactatgttgatggg
cacacaatgtataaagatgtaatttgtgacaacacaaaagggaaggaaagatatgggagc
agagttttgtatactattgaaactaagttgatataatgttaacatgtgggttatgcccca
ataaaccccataaataaaat
>TE_00005910#CLASSI/LINE/L1
aacagaagagagagctctgtgaattagaaaagctatcctgaaccatgcctctttcaaagt
tcaggaaaactaatttcacgtaaaaatgagcgacagaaaagtatcgaggtcaaatcccat
acaagttattataagaaaaaagagaataaggagcggaataacatccctacagaaatgaaa
agcatgcctcggaaagagataaaactgtaaccatatttcaaaacgagctaaaagacatta
agaaaataatgaagatatgaaagaacaaaacaaatcagaattagaaaaa
>TE_00005919#CLASSI/LINE/L1
tgacttacaagaagaaaatagattatcatcagacttttcacagcaacgttttatgccaga
agaaaacggagtaacatatttaagatactcaaggaaagaaaatgtgagccaagaatttta
tatcagcaaaactgactttcaagtataaaggcacagacaaactgtcatcaacatgcaaga
actcgggaaatattgttcccgtgagcccttcctgagaatctactagagaataagcttcag
acaaccaaaatgactagagagacatcaacataaggactggtggtgagcattaaatatata
ttacttgtagaactaagactaaatgaggtttaaagagagagtatagtatgtaatggctat
atgctctgacaatgtagatacagtacaactaaaaaatggg
>TE_00005928#CLASSI/LINE
aggacgttgtccactacatcacacagtgtcccctttatgaggacccacgggagaaatttc
tctcaggtctcagtaccaggaaaagctgtgcttctcctgagcaactggtttgtttttatt
ttatggacactgagaatctttgttttcctctttgctttggccgctaggaagctcagagcc
aaatttgtggcctacttctagcaatgacaggacctcgtggcatgcattttatactaacct
cacccctggctttatctttttttatccttattttctctga
>TE_00005941#CLASSI/LINE/L1
ctgagtactttcccggcggcctgggagcacttcggatcccccagcgcagctggaacccga
ccccgagggtccggaggatggagcccgagccggtcccggcgccccagggctgcggcgcgc
agctcgggagtgccgagccgagatctgtggctggcactcgagcaggggaggagccccact
ctcagagcactgagaggggtgagacgcatgggttcgtgggccggcgcgggagcggggcgt
gcctccctccacagggccggtccggaaagggtgtggcctatctccctgccacggcctctg
cccgagggagccccgcggcccggaacacctaacaaaagaaacgcgggcgcggcgccagtg
atcggagggggctcccccaaggcccaggagcggacctggtgagggggtcatctctctccc
acccccaccgcagagcacggctgcgaacgcgaggaaatacaaaggagccgcgcggctaag
agcctatctaccggccattactcttaagcgccatctactggatcgcagcccgaactacaa
caccaaaaatattctgctaatatacaccctgtgaaaccaaggcaagaattcagccacaat
aaagaccc
>TE_00005946#CLASSI/SINE
ctggaagtcagaagacctgggttctatcccagtctgccactaacctgctgaagatcctgg
gcaagtcgcttcttctctgggcctcagtttcctcatctgtaaaatgagggggttggacta
gatgatctctaag
>TE_00000892#CLASSII/MITE
tctcaagaatgtctttatagcagtgcaagaatggactaatacagggagatgtacccaacg
gatgaacgagtgaaatatttaaaatgtcagaagaaaataaatactatgcatacagatgaa
caaagtaaggaagatagcctgtgacaatggagtgattttattttaagtagggtggccaaa
ggacgcttatttgatttaatatttgagtagtgacttgatgaaagtgacgaactgacacat
gcaaatatctaaggtaaaaggttacaggtggaggacacaacaatgactaaggctccaagg
tgaaaatgtacttggaatattgaggtaagtcaaggagtccagtccagctggagctcagta
agcaaaaaggaaaaggtaggaggtaaagtcaggaagtcagaaaaaaaattatatatatat
aggttattataaagacattgtcttctactgaatgaaagtggaagccattgaagggtttgg
aatataggaatgatagaatctgacaggatctgacttttgttttcagagacaaggtctcac
tgtgtttcccaggctggaatgaagtggtgtgatcataggtcactgtaatcttgaactcct
gggctcaagccattctcctgccttggtatcccaaagctctgggattataggtatgagtca
ccatgcctggccagatcttactttttaatgtaatgattctgggatttcgttcaagataga
ctaaagggtggtaaagactgaagtaaggagactagtgaagaggctatagcaagacatggt
ggtgacttacaccagtatcataactgcagaagtaatgagaagaatttcctaacactcatt
cttgtatatgagacacacacaatgtctcgaagatgacttaaagagttttgccttgaggaa
atgaaaaaatgtagttgccatttaataaaatatgtaaaatttcaggaggaataattttct
ggcattttggaatggaaatcaggagttggtagcagtcatgctaatgtttggatgtttaca
atttcataatgtagtctctattaaccttacaagtcctgtggtattgaacataactttcta
ttatcctttagaagcttcaaagcactaatattttataaccattaaatttttacttgaaac
attttggatcaaatttcttattgtttttgtttttctacttttcacatagaactcaaaaaa
tggacttttaaccttggtagtaatcagagggagtcttgaatttgaagtgatgctaaacac
ccacacttcatttgcatttatttactgcctttatttttgcaatttttaatttcataaagt
gtctcaggacttcctataaaggtgtacgtataaaaatagtctcatataatcacaccttgc
agagataactattgttttcattcatattctttcttatcactccataatccattcacaact
cacacttgtgtatttattgtgagaatgttatataccaggaactgtactaaatgctttaca
cggattggctagtttaagtcatacaacagccttttatcagtcatgttattacttgcagat
aatgaaaacaaaccacgtagtttacacattaaaaaaattattaaagaatatcaacttaaa
gatttcccagaaattgcaaatcatgctgaggtgctgtacagatggacaatgtccaagact
gcaggacatatttggtctgatagaaaggtcacaattgcttctgcgattcacagacaatgc
atgtgacaccaccaattctcctagcactggacactggatattacctctgaaatgtttgca
tctgctttccatggacacctatacatgataaattttcttacaatagagtaagtgtgttca
aattctgggaaaccaaaactactactggaatggtccacgtcttagactgcccaataccag
tgtattaatatgtactcagtaatagagactcagataataaaaccaacccctgataagcag
gcaaataggaaagcaagactaatttattgtctctgcaaaagagggtcatccaaatagtta
ttatttttatgttgagctgcagctctcatcagcaggtgattgtgattcttctataatttc
attacaatttacctcaagggactaaattgggaaggtcaccaccatcaatgaactcctttt
taaaaaattactagggaaaagagagaggagaaacacacaaacacacacacacaatagtta
gcatagccaatcatatacaagaccctgcacagcatccatgctggcaagggtggtggcagt
tacctccagtattcaaaagcatcaaaaatacatagttattaggttattaaacagaaatac
caaactttatgataagcactgccgaggagtgggttatatttctagctctgaaatctagga
tccatctcttacgtgttctgtgtgctggggaaagttgcttaacctcactagccttcagtt
tcttcatctctaaaatagagacatcaataatatacctatctgatagaactattattgtaa
taatatgaaataatgcatgtgtcttctattcaaatgtaacttgtttgtgaattaaattac
actatgggtacatctgattatctgactggccctgaagaggaccatgtttggctgctcttg
cgagtaaatcagtaactcaacagtggcagtagccaaatgagtgataatgaggtgaagttt
caacagcagaggttgcaatactttacgtgttgtatataactcaggattctttcagcaaaa
gaattgttatgactataaaaactaagaaaacaaatttaaaaatagttttctagtggaaaa
atgcaaagatatactttatatctgttttgtttttgtagcgtatataatagagaagtagtg
tgggaaaggtcacacattgatacagcagaagcattggaataataattatgtctagcaatt
agcaaacatctatcatagttcagatactatactaagcactttacatatataatttcgtgt
aatcaacatagcaatttttgaaaattgtggaattgaatattagagaatataagtaccttg
ccctaaagtacacagtttaaaatggccatctaacttctatattatcgtggtaaatcaggc
acttaatgatcagatatgtaatatctactttctgccatagtgcattcctataaactgcaa
gacaaagcaaataattgtaaaatgaatggtattttcacaaagaaacaatgccattattga
aaattgtgttcttaaccaataatatgacattgaagacatcatgtatatataatcaagaat
atgtcataagaacaaagaaaccgtgaccataaaatgtgctaaatctgatagatattaatt
aattatgtatttgatgagtaataatgctgcttctcttttttgaacttaggatcttgagga
atattttcagtggcttttatctctaagaaaactctcaagtggggaaaaaaagcaacttca
aagctttcttctttcttgataaatgtcctttacttttgtagtcatttggaactactccac
tgactatctttttaagttgctatgatagcatctaatattggggaaaaaaagaaaaaaaaa
agctttgaatgtagtaatgtagaagacctaatttctaggttcgtctctgctggaaattac
ctataacgcccaagcagtagtgcttcttttctgttcctgactttctccatttctacgaag
acactagatttggtgaactctaaaggctctttcagggatagaactttctagaaactggta
tagagtacccagtccttggatactgatctaagttgttggagagcagacgttttctcagtc
tggttctgttgactattgattcttatttgtctgttcttaccacaggatcaaatcatgaag
ggaatctcttccaggttatatgacttgctttggtcataactagtgtttacagacacatag
tatgatatgtcatagtaaaataagaaggaatctagaagttttgaattcaaatcctgtttc
ttcatttactgagtgaccttcaactaagtcacttaacctccttaaacctagaatttccca
ttaataaaacagaggggatagttcttttcctacagggtaatgataaaaattatgtaaata
atgtatgaaaacatcttgtgtgtatctatttccttatgatagttataggctgatgtagaa
agtcaaacccacgggcatcttgataatttgttagaaagccactccctaatgggacaatgt
gcctagacaaaagagtttggaagtaaggtagagatgctaattagctgtcaactgattttg
aactgatcaacataacaaagcttaaatagactctattgctattatcagtgcctgttaatt
cactcagagtatgtgagcaaactataaacctgcaaaggattacagaggatgcttagcgca
gtgaagccctgtactgaatgaacaaataagcccccagggaagcttttaaaaattaccagt
ttctagagccggtccctggacattatgattcaatagatgaagtgtggtggctaggagttt
gcatgttaaagaatcttcgtagaatatcaatgaacagccaagattgagaacacctgaact
gatcagattcctcattttacaagtgaggagtatctggcagagggaggaagattgagatcc
caaagcaggaacttgaaaaaaattctcctgatacttaatcctttgttctttccataatat
cacatggcaaaagacagatagtagagtcagtggtatttcctgcaagccaggaccattgta
tatggtatcctggctgtctatgctgaagtcaggtttatgttctcatgcacataatgtgag
ccatggagtgctggggccatttgtcggagacaaccttctacaatgtcacattaccaggtt
gttaatagtgtacactcacctgaggtaggctgccacattaaaatgggacacaatgacagg
ggagaatctagatgtaaaattgaaagagtcagaaactgcccacagtcagaggaagaaata
agaagtggaagcctggaggcattttctgatattgccttggtgtttgattgtgattctgtt
tctaggcatagcaaaaggaaacaagactgacttgatggtcaaggtgatgtaagtagatca
gttggcttccccaatttttttgaaaccaaaaaagtaggcccggcacggtggctcacgcct
gtaatcccagcactttgggaggctgaggcgggcggatcacaaggtcagtagtttgagacc
agcctggtcaacatgatgaagccccgtctctactaaaaatgcaaaaacttagctgggcgt
ggtggcgtgcacctgtagtcccagctactcaggaggctgaggcagaagaattgcttgaac
ccgggaggcggaggtttcagtgaaccaagatcgagccactgctctccagcctgggcaaca
gagctagacttcgtctcaaaaaaaaaaaaaaaaaaaccaaaaaagtaataggtttatatg
tatagtaactaacatattataaagttcattaccagaaagtttatatcttggtcaaatata
tttacctaaaaagtggaatatgaatattaagatacagtattaataa
>TE_00000894#CLASSII/MITE
aaattgctgccctgccatggcaacaccgggaagttggggcaacacgacccattttcgagc
tatttctcgataacccaccccttaattatcacatgattaaaagtgggtataaatgtgact
gtaaaactgcacctggctgctactcttggccctctgcctatgaattatgcctgctccaca
ggcttagtcacagagctgtaacactgctgccccatcaataaagctgttttattcaatcac
cggcttactctaacgttctttcctgagcaaatccaagaacttgccttgcatcaggattaa
gccagccactcaactctagagatggtgagaggcagcgtttgatgtggcagtgagacagca
gaaacagcagagaaagcaagacaacaagagacagcaagagatgggattttgtgagaagat
ggacatagcggtcagcaatgagcaggacagctattggagaattgggaagacagagatcag
tgagagagggtgagacggtgatcagtgctacagcgatcaaagctacagagttgctaacat
tgcagagctgttaacactagccaaaggctgttttaagagccatcatctttcctgacaggc
ggtggagccctggggatgggcaagtggtcacagagccactgcttcatgcaggccagccgc
tccgtgctccagttccccgtaggagcccaacccacccaagctggggagcctggagagatt
ttcacgcaggccccacgttagagactgcttggcaccattttggctcctgcacacctgtaa
gtgtcccctctgcccacctgccctatattggatgatccagggaataaggcctttgactcg
atagtccatttgaagtcctccatagcacacctgactacatcctccttggtccttctctta
gtcatttctcctctaatgccattttatttatccatcagccattttattttattttctgcc
ctgatatatgtgtttgctttgcagttttggctttggctccctgctaattgtgtttgtgca
attgtttaaggcaggacacttggatgtaagaattctcctgttctgttggccgtaagaagc
cagagtcacattgttctgtggtcccaatcaggcctttggggctcactgttggccacccca
ctgaggctccaggattttctgcactggtcagcccctggatattccagggtttcctggcat
ttggtgtggggacactcataggctgatactcgggtactctgggttttcagcatttagtat
ttttggccactccctggatgctccagggttttcagcattgacattcctcctaggattgtg
gattggaggcttaccttatgagaatcttggtttgccttttcttgttttctgccctaaagt
taccatttttcataatggcattttgttttcttgttgtcactttatttatgttttttcttc
tacactttactaaatgaaaatactgctttaaggccgggcacagtggctcacacctgtaat
cccagcactttcggaggctgaggtgggcagattgtttgaggtcaggagttcaagaccagc
ctggccaacatggtgaaaccatgtctctactaaaaatgcaaaaaaaaaagggccataagt
ggtggtacacgcctctaatcccagctacttgggaggctgagtcacaagaattgcttgaac
ccaggaggtgaagattgcaccacttttgtcaagttagttgccaaaaagttactcatttag
cctctctttatttttttactctaataggctgtgtaatgactttctcctttccatttacaa
tattatgttttgtgtcctttttctttccctcttcctatacacccttcatcaagtagtcac
gagtttcaattcaattctttcttggtggtagtatggctcatgagaaatgcagactcttct
gggtttaaggccattcgttatttttatatgtaatactgtggaatgtattgtgacataatc
ctctgcttcacaaactgatcactgtcaaacatcatctcccaagcaatacagaatttttct
gttcctcactggtataattcacataggagtagaaatctcaagtttaaattgtggatttgc
accttaccacttgctgtattcaagaagatgaataatagtaatacatcagtagggccgggg
cagtggctcatgtttgtaatcccagaactttgggagaccgaggcgggcagatcaccagag
gtcaggagttcgagaccagcctgaccaacatggcaaaactccgtctctactaaaaataca
aaatttagctgggtgtgatggcacacgcctgtaatcccagctgcttgggaggctgaggga
ggagaatcgcttgaacctgggaaacggagtgagccaagatcatgcaactgcactccagcc
tgggtgacagagcaagactccatctcaacaacaacaacaacaaaatcagtagctttgaat
ttttttttatttatttatttatttatttatttatttatttatttttgagacagagtctcg
ctctgtcgcccaggctggagtgcagtggcgcgatctcgctcattgcaagctctgcctccc
gggttcatgccattctcctgcctcagcctcccaagtagctggggctacaggtgcccgcca
gcacgcccagctaattttttgtatttttagtagagacggtgtttcaccttgttagccggg
atggtcttgatagctttgaattttaaacatctatttgacaagaaatttacagttccttct
ctctaaaataatgtaatgattctctcaggagtgagcctggtttgatgcctctctccccaa
cacgatagaagtgtggcacaaatctttgaaaaattcagtttccccgtggcaacaacaact
acctgggactgaaaacttcttctctcgctctagtcctttcttctacacccacttccacct
catctgtgactcatacaatacttgtcaggaaagattctggaaaaagcaaagagacttcct
tagaggtgtcagagattcctgtaccagcatctgtccatctctagagggggttgtgagtat
gaggaagagcagagcttgtcaatcttctacttgctttcactcccactgtatttcctaaca
acagcaaccagagcaacagccatatcatcacaggacgaacctctcctacttccaaggctt
ttatttcagtaaatctgctctacctctatctcaggcagctagaagttttgatactcatac
aaatactactgcagctttctgttcataattggaaaagtagacaagactcagtgtaatgca
ggcattccttatgccagtcagcattcagtttttggatcatcattgcacacatatacccac
catgtgtctaatatatatgtaaaaatccatgaagcaagagtcataatagctagcatttga
tattgtattgtattttcctcttatatcatcttctccttttcgtccttaaaaaaaatctgt
tcaagtcagtctaaattaattattggatgataagtagataaaatcttttatttgataaca
cattgacccaatgaatatgtttctttgcaagacatagtcctcacttccaagataacaagc
ctgacaaaattatactggagcaagtccacaagtaatgatggtagcttttccttattgtca
gtcctggggcaaaagtaagacaaaagataacaaggtagactaaagattatgtaagaaaga
aggacagcagcaggacatgggaaactttcatagggtaacattttgataatggatgatgag
aattaatgcgttagacagagatgggcgggaatgattgaaggtctgagcattttagtacag
attaagaccaaatcattaggattttaagagttgtgtacagttggtgaagaaaaagcccta
gaatttaatttgactgttgataaaacattcttggattagattgaagactcttttctgtgc
taagtaagtatatttatgataatgatgatgactgtagtgctaaatatttaatcaataaaa
acaaaattaattgccgcatacataatgtcctgagtactattgtaaatgttttatcttatt
ttctttaaactgtctacagcactgtaaggtaggcaccagtattgtcacagttacacagat
atggaaactgagacatagggaagttaagttagttggtcaatttcaagcaatcggcaagcc
atggagcatctatgtcagggctgccaggacatgtgactgtaaacagaagttttcactttt
taactcaaagagggtatgtgtctgggttaatggaaagtttcaggaccctcagaaaacatt
actaacaagcaaatgaaaggtgtatctggaagattaagttctaacagactcttcatttcc
atcgatccaataatgcacttagggagatgactgggcatattgaggataggaagagagaaa
tgaaaacacagccttttatattgttcttaacaggcttgtgccaaacatcatctgggtgaa
tttaggtgattgaggagaagaaagacataggaatgaaattctctgagcacaagggaggag
ttctacactcagactgagccaacagacttttctggcctgacaaccagggtggcgcaggat
gctcagtgcagagaggaagaagcaggtggtctctgcagctggaagctcagctcccaccca
gctgctttgcatgtccctcccagctgccctaccttccagagcccatatcaatgcctgtgt
cagagctctggggaggaactgctcagttaggacccagagggaaccatggaagccccagct
cagcttctcttcctcctgctactctggctcccaggtgaggggaatatgaggtggttttgc
acattagtgaaaactcttgccacctctgctcagcaagaaatataattaaaattcaaagta
tatcaacaattttggctctactcaaagacagttggtttgattttgattacatgagtgcat
ttctgttttatttccaatttcagataccaccggagaaattgtgttgacacagtctccagc
caccctgtctttgtctccaggggaaagagccaccctctcctgcagggccagtcagagtgt
tagcagctacttagcctggtaccagcagaaacctggccaggctcccaggctcctcatcta
tgatgcatccaacagggccactggcatcccagccaggttcagtggcagtgggtctgggac
agacttcactctcaccatcagcagcctagagcctgaagattttgcagtttattactgtca
gcagcgtagcaactggcctcccacagtgattccacatgaaacaaaaaccccaacaagacc
atcagtgtttactagattattataccagctgcttcctttacagacagctagtggggtggc
cactcagtgttagcatctcagctctatttggccattttggagttcaagttgtcaagtcca
aaattacttatgttagtccattgcatcgtaccatttcagtgtggctattatgttcaacta
aatgcattttagaaggcatctctgtttatggcatcacaaagagtttaataaatcttctgt
gcaaaaataaacaacaaacacacatttaaatataaagctgaagtatcaaaactatttcag
cactctgaaaattggtgaagtataaaataattaaggatgcatattctttgtagaaaaaaa
aagtaccagtgctttgagtaaggacagaaaatgtctgtagccttttgcctgtgacagcag
ccttctacccccagctcaatcagcatgaattacagaactggagttttaccaatatgagcg
tagcaaataaaactagcagcttgctgccaaagtgggtggacttgagtaaagccaaggagt
ggaaaaaaattcttcagtgtttccagctaaacatgcagaactccataggaaatgaacaga
aaaatctcacagctttacaagtccaagatgatgacctgtttgaggcaagtagtacatctg
ctgatagtaaatagcagattcctggatgagataggcccatattgctgaaataatctctgc
acacattcctagtgacctagaagatatagatatgagtgatgagaacaaggagtttccggt
gcaaagtaaaaccagaaggatttaagaactagctgcattttgtatgcagtttgcttttta
aactacacacagatgggttgacagaagatagatttataacctctagatatttgagcaaaa
cgtctcaaatcattggtgaccacttcactatgcagatacatgtgcagttcctataaattc
aaactaaatattaatattaagaataaaaggaagcagtgatatcagtggtcaaacaccacg
tgagatagatttttcaatctcatgcaatgaacatgcatttaatacatctaatccacttaa
cattatagctcagcctatcctatcctaaatgtgctgaaaacacttacattagcttacact
tgggcgacattatcttacacaaagcttatcttccaataaagtgttgaatgcctcatgtca
tttattgaatactatattgaaagagaaaatagaatagttgtataaatactagaatttcta
tttctacttgaatgcatatcaccttcataccatctgaaagtcaaaaagttataactccaa
gcatcataagtcaggtactatcagtaagttcacccaagtaactaagaagaaaattaaaaa
atgatcagaaaaacaaaacaaattccaggcctgacgtggtggctcaagcctgtaatccca
gtactttggaggctgatgcagaaggatcactggatgccaggagttcgagaccaggctggg
tgggcaaaatatcttactatttaaaaaaaaaaaatagcagagagtaatggcatgccccta
tagtcccagctactcaggtggatgaagctggagaaccactggaccccaagaggttgaggc
tgcagcaagctatgatcacaccaccatactccagcctgggtgaaagagtaagaccctatt
tctaaaaaattaaattaaaattaaaaaacccataatctaaagagaggtactgtattatca
aaaatgtaaaattgtcagtttaacagctcctgggaaaaaaattagaagaatgaccaatat
taaaggaacaaaaataaagcaactacaataatgacaacagaaaatagtcaacgaaagctg
attctaacttgccgtaattatcggatttagtaaagactacaaagattttcaaataattat
ttttaaaactatgatcattgacataaaaaagaaaatattaagaagatttggcaagtaggg
cctcaagaaaagatatggaaaatataaaaaatgaccaaattggaactctagaaatgaaaa
gtaaaataatccaatttaaatacgtattagctaggtctaatagcaatttgagatggcaga
ataatcagttaacttgaaaataaaggaatagaacttattgagtctaaataaaatgtttaa
aaaaaggaggaagacgtcagagatttatagctcagagtgaaggataccaacaaaagtata
atgagagtcacaaaggaggagagacagagaaagtggctgaaaaaaaaatccttggagaaa
taatgacaaaaacttttcaaaagtaataaaaaatattcttagatgaaaaaattcaataaa
acccttttagataatagaaattaataactgaacacattatattaagatgttgaaagacag
aaaatcttcactgcatcaagaatgaaaggccattcgccatttttaaatgtagtactgtgg
aaagtattgtgacataagcctctgcttcacaaactgatcactgtcaaacatcatctccca
accaatacacagaaacaacatattgttattggctaagttttcattaggaccaatagagat
tagaagcagtgaaatgacatatttagatgctgaaaggagaaaaaagtcactaggaattct
atatccagtgaaaataccttcacatctaaagaaaaagcaaaaaaaaattttctttgataa
aaaagtacattcattcatagcagctatgtcttataagatatttgagagaaaatccttcag
aatcccaggaaatgacatcagacaggaccttgagtccactggaagaaatgaaggcctcaa
acattgtaaggagcaataccaaggctaaaaagagaaaaatacacttaatgctatttatgt
gaagttcaagacaggaaaacctaagtgattgtgttagatgtcagaataacagttactatg
gctgggtgggaggggcgaaaactgacaaagattgtccatgagggaagcacaagagtatgt
gaaatattctatcattccacctggacaatgaattacacataaactttattcagttgcaca
ttgaagatttgtgcactttaccctggctactttatcaattgaaataaaacttaaaaaaaa
caaacctagactctttcccacttaccagtaatcacagccaagagcccagactaatttgaa
atattattattatcaacacttttttaccctatcttgacacttacacttcttattcagcta
cagtttcacagctccacctctggcctattcttttggaagaccccatagccataggtcagg
taacaagtatagaagatgcataaatgacaagattgatgagtgtttagcagaaaaaaactt
gtatgtatcacagactgtcctatgcagagtgtacaatacatgtgagtagagtccctctag
cacagaaaagaagtgtgagctagaccttcagaatatggtccagtttttagagttcatcag
atcatcagatgaacacagatcaaggtgtcctctcatctgggtatgagaaagtgaaatgac
tgcaggttcccaccagatcagtggcccgtggctttagagacatgtacatgaaactcacat
ttcttcatatccacagtcacttcctggcttcagccataggaatgacggcctggctttcca
gttatttaggaactctgcacacaggctgtcagttactaaaatgaaaattaaaaacaatga
ctttggttaaatatgtatcagtagttacattctgtagggaaaaatgagcagagggaatat
attttaatatcaaatgaaaagtcacaaccttgtgactcctttcttttcccatatgattca
ttacgcttgtgctgaaacttcagactatcaaatgagccccatatgttcatccctaaagct
ttgtccttgtccaacgtgaacccacatttgggccatccactggcatctgagtacacttgt
gagatgatcactgtccagacaggattgctggggtgactcaacaggcagctccatgctgag
tctccccttgaactcccagcatcactgaccctgcaggagtgtccccttgttctccacagc
acccagagcacagcctgccctgccatgatttcactgcccaactcaaaacctcatcataga
ttccgccggctcagagacaaagtcaggtcccaggcagaggcaggtgtgggggcctaagag
aaaccattttttcatcaattttcctattaggaattcccaggaatttataagctgaatttc
tgttcatagttaccatcttaaaaaataaaagctatttgtattgtgagaaacatgaaacat
ggaaaataattaaatctcacaagagcaccatctagtcagagactccaaattcaactaatc
caattctgagctccctgccttatggtccatctccatggtgtctgtgtgctccacccttat
caaatatatgttcaaataattattttaacctataataaaagacttaaaaaggaatttgta
aagacaatgattcaacaaatagaggctctcaaacagagacaaaactatgaaaacagacct
actgggaatccgaaaaatgaaaggtacaactcaattgaaaaatgtattagatagactcaa
cagcaatttaacatgacgcgagagtcagtgatctgaaaaagaagtcaatagaaatgacct
catataaagaagggaaaaattataaagaagaatgaataaaacctcagacattataggtcc
ctgtgaacaataccaacaaatttgtattaggaatcacaaaggagaagacaggaagaggct
aaaaactgtgttctcatctttacgcccatgtgtaccccatgtttagctcccgcttataag
tgagaacatgtggtatttgtttttttgtttctgcattagttcacttaggtaaatgacttc
cagctgcatccaagtttctgcaggaccatgattttcttcttatttatggctgcataggat
tccatggtgtatctatacacagtttttttttttatccaatccacggttgatgggcacaat
agacactgggaactactagaggggagacaaagggaggaagggcagaggctgaaaaaatac
ctatggggtacagtgctcactacctgtttaataagttcagtcataccccaaatcccagca
tcatgcaaaataactttgtaacatatctgtacatgtatgctctgattttaaaataaaaat
tgaaaaagaaaaaaatggagaaataatgaaaaacattttttacagtgatgagacacctta
atctatacatgaaagaaactcagtgaaacccttttagtataagcacagtacaattcataa
ctatacacattatagtaccagtgttgaaagacaaagacccagagaatttgaaatgcatca
ctaaaataccgacttactttatactaagaagcaatattaaaatcattggctaaattttca
tcattacaaatggaggtgagaagacagtggaatgatatttttaaatactgagggagaaat
gtcagccacaaattctatatccagaaaaacaatcgtttaaatataaaagcaaggtagaaa
tattccttcatacacaaagattaattcattaatagcatatatgccttgtaagagattcaa
gagaaaattcttcagaataacagagaatgacagcagacagcaactcaaattgacaagaag
gaatcaaggcctcaaaaaatgaaaaaagttggaaagaagctacaaaaaatgtttacttta
cctgatataaagtttaagtccatgactaaaacaattatatgtcagaatatcatttacatt
gattgtgttttgagcagcagtttttgactgggaaggtgcataatgaaagcagcgagagaa
ttggaaaccttctgtgtttttatgtggatcatgatatgaaatgatctggatcttgacatt
catttgcacccttaagagttgcaccctttgcactgtgtgttttaccttagataaaataaa
ataaaataaaataaaataaacaaacctagactcttttaaataaacctaaacaaagaaata
agaatcatcaaatatttatgaaagatcaagcttattaaaaagaaacataaaacatgcccg
agaaagtcctaaagaactagaagtctagtagaggaaacagcaggaaaatctaaatacgtc
ccttctgccactcaggcaacacagattttacctctattgatttccttaaaaacataaaat
atatttatgtcgttttgctcacaagagacgcccccaccttctccttggctctttccaccc
cactgcacccaccaggggatttgcatactgtcccctagggaggactttccttgtgagtct
gagatgaaagctcactctacccttgccttgactgatcaggactcctcagttcaccttctc
acagtgaggctccctgctcagctcctggggctgctaatgctctgggtccctggtaagggc
agaagggaaatgagggaggatgatggggtgggagggtgaactctgtggatcccgccacct
cccatgtgtgtcctgtcctcgtgttagatgtgtcttgtcctccaggatggggcatgtgat
gtctagatctgtgagagtgaggaagattccagaaggagcaaggatatgtaaatattggtt
ctttttaaatctgtatgttttgggaggattaatcaaaatcacacacacaaaaataattga
gcaaaacataaataacagacagaaaatgattaaaatgactcacaatgtttgcacataacc
ttgcacttctctctcattatttcatgatccaatggagatgctgtgatgacccaacctcca
ctctccctgcccatcacccctggagagccagcctccatctcctgcaggtctagtcacagc
ccccttcacagtaatggatacatctatttcaattggtacctacagaagccaggccagcct
ccttggctcccaatctatttggtttccaatcacgaccctggagtcccagacaggttcagt
ggcagtgggttggggacagatttcatgctgaaatcaggaggatggatgctgaggatg
>TE_00001092#CLASSII/MITE
tggtgctccaggcgtccccaccctcacctgtggcacccggagctcctgctgtcactggcc
caggtgggtcctgtgtctttctctgcgttgtcagggcctgcgctggcagtcccctacagg
gaggtggaatctggggttgacggcactgggaggatccttcctctttccaggttcaggcaa
atcctcgcctggaggcggggaatgggctagatgacccctgaaacagttgagtccagggtc
tgagagctcctctgtgtccagcgctgtgccgcctttccccgcttccctgcagggcccggg
agagcagggaaagcagctgccagctccaggcagtcattttaccccaggtgccacttaccc
tgcggaggggctggaaccagctaatcattttacctgaggtggcacttaccctgcggagtg
gctggagcttgtcaggtttttcagttcctgtgtcgcctcccagccctgcccaccccatgc
tgtgggtgtctatggctgacgaaggctcctgagccaggccaaccgccagcctcccagtgg
gtggctctgtggtccctggcagccctggcatcatccggggcacagaggccatggaccctc
aggggatggtcaaggtcgtggctccctctgttcttctgttcctccctcacagagctttca
gcaagatagtcattcttctgttctcactgctcctggcataaggggaccccagggctggat
gacttctctaaagaggagtcttgggtttccttagctgctcccaagtcctgtctggaggat
gaaggtggggggcacatccctgaggcagtttctcctctgccctccaccccttgcccctcc
cacctcctggactaggaactcaaccaggacttgcttcaacctgagaggatggtgtccagc
ccccttggagcctgccagcgtccggcgggatttcagaggggcctccagggaggtgctgcc
cagctgccccccgtgttgctcacacagcccccactgatctgctctggggaggcctggggc
ccagaacgtggcttgttgggggcttggggcagcaggccgggagacgtcacttgtgctgcc
tgctcacccagataactgcagctccctccactgccgcctaccgccctctggccatgcctc
tgcccagaatgccctccctctccagtcctgtctgcccctcaagtcctgcccaaacctccc
tgaattctcgcctgagcagacactttcctagcacggctcccgccgcgtggattactcagc
tgagcctcggtctggggctgtcctgtgttgggagctttctgcagatgctctgctccctac
cctggcttgtgagccgtgtggggcagagactgcatctcactcagagcgagggtaaagagc
aggagtgctggagaagccagctgccctgccacaggccaagaggacttggccaagtgacca
ttgctgtctgtttccccaactgtaaagggggctgagacccttacagggttgtgaggctta
aactttgacaaatgcctaccatcccaccaggcacagggcagttgttgagtatttggcggt
ggctgctgttccccacagtgtccaacacctcccggggatgtaacatgtgcgccatgggca
agactgatgggtttatcagttcactgcggagagaggcaggatggatgcacttgcttgttc
ctcttattttcccttatggggagcagtgacacttggcagaggctgccagggagatgggaa
atggacattaattaggggagagaaaaggaggcaaggaggggagggtgggaaatagacagg
ggaggaggaagggacggaggcgtggttagaagactggcaagcacaaaagacgactgtttt
cttggaggaacggggaggtagggccatgaacagcatgtggacgcttcttctcggtgaatt
acggcatttcggcgctggaaagagcctggagatctcagaccccttcacagcccagcggag
tgcaggcccttggagagcaggagttagagatggggaggaccgtgcctgcaacaggcactg
cctgctacaccctgccatgggcagaggggctgtcctcccaccccagagaggccccatcct
ttcctttctttccctaaggctgctccagcagggagtttagctccatggacacctttgaag
gctgtgaaggtgcagaagacatggaaaaggtgagcagtgctctgagtgtaatttctttct
ttttgtttctttcatcttcttcctccttcctattcatcagctcctcctgcctcctgtccc
tcgcctccatccctctccccctcttcaggattctcacccataaggacctggttaagccag
ggagccgaggtcactagtcctcaaagtggctctgaccctgctagtccggcatgtccccac
gtggctgtctccttggcggtgcgctggtgtccggtcataactggggctcccgctgagagc
cccgtggcccaggtgggagggctggggtgggcctcagcctgccagcgggagtcaccacct
tgcccggtctggccacagcctccagcaataactctgagggtgcacccgtcccctcccttc
cagctcgcgggccttttccagttggatgacagtcacgaaacctgttcctccaaatctgct
ttcctggagaggggagaaagcagccagggagaaaaagaagaacgcgatgaggaggcaacg
tgagtgtgagcgaggaaaactaagcgcctctttgggccacggcgtctctgactttcttct
cggaattgcagggcgaccggcagcaccgaggaggagcgtgctggggcgtccacgccggct
ggctcctgcgggggcgacggctggtttccaggcgagggcgctgcgcccgaggacctccgc
cccggagagctgccctccctgcggtcgccccggctcctcggctccagagcgcccgcattc
ccgggagaggcggtgtgggggcccgggccctgcccagctacgcagaaagcagccggggcc
tcggcggcggcagaaaggggacgcccagggcctcctccggggagcccgaggggt
>TE_00001827_s_1_s_1#CLASSII/MITE
agcagtttggaaacatatttgggaggatgaggccttggtgaaaaaatattttcagataaa
caaagaagctttctggaaatgctttgtgatgtgtcttctctcacaagttaacctttttat
tgattggaacactgttttgtaaatctgtaggatattgggagttgaggctagggaaaaaaa
atcttcagataacagaaagaagttctgagctttgtgatgtgatcatcaagagttaaattt
ttttattagcattggaaccttttgtattgtgaggatttttggagccattgaggcatggaa
aaaaatatataaaataaaaatctagaaactgctttgtgatgtgtgcattctctcaaagta
aactttcttttattagattggaacactgtttttgtagaatctgaagggatatttgggaca
ttgaggcctagtgaaaaaaaatatcttcagaaaacagaaagaactttctaaaactcttgt
gtgtcattcatccaagagttaacttttttattgagcagttggaaactgttttgagataag
gtatttgggagattgagcctagtgaaaagaatcttaataaaaactagaaaaactttcaga
aactgctttgtgatgggcacttctcacaggttaaacttcttttgatgagcagtttggaac
tgttttgtgaatctggaaggatattggagccttgcctatgtgaaaaaagaaatatctcag
ataaaaactagaaagaagcttcgaacttttgatgtgtcattatcttacagttaaaccttt
ttgattgaatttggaaacactgtttgtaaatctcagggatatgggaggcttgaggcatgg
tgaaaaaggaaatatcttcagataaaaactagaaagaagctttctagaaagtttgtgtga
ttctaagagttaaattttttattgagcagtttggaaaactgttttgtgaactgcgaggga
tattgggagcacattggcctattaaaaaaatatcttcagaaaaactaaagaacttctgag
aaacgctgtatgtatttctacagataaactttgagcagttggaacctgttttttagaact
agatattgggaggctaggcctatggtgaaaaagaaatacttcgaaaaaactaaagaagtt
ctgagaaagcttttgattgtcattcatctcacagagttaactttcttttgttgagcgttt
ggaaacactgtttgtaaatctgcaagggaatttgggagctttaggcctatggtgaaaaag
aaatatcttagataaaaatgaaagaagttaaactgtttgtcatcactcacagttaaactt
tttttggcagtttggacatttttagaatctaagagatttgagcttgaggcctagtgaaaa
gaaatatcagataaaactagaaagaagctttctagaaactgctttgtgatgtgtgatttc
tcacagagttaacctttctttgtgagcagttggaaactttttgtaaatcaagatatggga
gtttagctatgtgaaaaaaaatatcttagaaaaaaagaaaaattctgctcttttgatgca
ttctccacagagttaaccttcttttattgagcatttggacactttttgagactggaggga
tattgagtgaggcctatgtgaaaaaggaaatatcttcagaaaaaatgaaagaagctttct
agaactgctgtgatggtcattctctcaagagtaacctcttttgattagcatttggaaaca
ctgttttgtagaatctgtgaggatattggagcgcttgaggccaatggtgaaaagaaatat
ctcagagaatagaaagacttctgaaacctttgtgagttgcattctctcacagataacctt
tcttttgatgagcatttggaaacactttttgtagaatctgagggtatttgggagattagc
tgtgaaaagaaatatcttcagataaaaataaaactttctcagaaactttgtgatgtgtgc
attttctcacagagttaacttcttttatgagagtttgaaaactgtttttgtagatctaag
gaatatgattgggcgtgaaaaaggaaatatctcaagaaaacaagaaagaagctttctaaa
actttatgtgtattcttctacaggttaaacttctttatgagagtctggaaacactgtttt
gtagaatcaaggatatatggaggcattgaggcctatgtgaaaaagaaatatcttcagaaa
aactagaaagaacttttcagaaactgcttgtgttgttgcattcttctcacagagttaact
ttttttgattgagcagttggaaacactgtttttgtagaatctgaagggatatatgggagt
gcattgaggccttggtgaaaaaggaaatatcttcagagaaaaagaaaagtttctgagaaa
ctggtttgtgatgtggcattctctcacagagttaaactttcttttattgagcgtttggaa
cactttttggtagaatcgcaagggatatttgagcacttaggccatgtgaaaaagaaatat
cttcagataaaaactagaaagaagctttctagaaactgctttgtgtgagtgcattaatct
cacaagttaaacctttcttttgaagcagtttggcaacagtgtttttgagatctggaaggg
atatttggagcatttaggcctatagtgaaaaatgaaatatcttcagataaaaactagaaa
gaagctttctgagaaattgctttgtgatgtgtgcattcttctcacagagttaaacctttc
ttttgattgagcagtttggaacactgttttgtagaatctgtgaagggatatttgggagtg
cattgaggcctatggtgaaaaaggaaataccttcagataaaactagaaagaagctttctc
agaaaccactttgtgatgtgtgcattctctcacagagttaaacctttcttttgattgagc
cgtttggaaacactgtttttgtagaatctgcaaagggatatttgggagtgcattgaggcc
tatgttgaaaaaggaaatatcttcagataaaaactagaaagaagctttctgagaaactgc
ttggaatgagtgcattcatctcacagagttaaacctttcttttgattgagcagtttggca
acacttttttgtgcaatctgcgaagggatatttgggagtgctttgaggctatggtgaaaa
aggaagtatcttcagataaaaactaaaagaactttctgagaaactgctttgtgatgagtg
cattcatctcacagagttaaacctttcttttgactgagcagtttggaaacactgtttttg
tagaatctgcgaagggatatttgggatgcttgaggcctatggtgaaaaaggaaatatctt
cagataaaaactagaaagaagctttctgggaaacagttttgtgatgtgtgcattcatctc
acagagttaaactttcttttgattgagcagttttgaaacactgtttttgtagaatctgca
aagggatatttggagcgctttgaggcctatggtgaaaaaggaaatatcttcagataaaaa
ctagaaagaagctttctgagaaactgctttgtgatgtgtgcattcttctcacagagttaa
acctttctttagagtgagcagtttggaaacactgtttttatagaatctatgaaggatata
tgggagcacattgaggcctatggtgaaaaaaaatatattcagagaaaaactagaaagaag
ctttctgaaaaaaactgctttgtgatgtgtacattcttctcacagagttaaacctttctt
ttgattgagcagtttggaaacactgtttttgtagaatctgtgaagggatatttgggagcg
cattgaggcctatggtgaaaaaggaaacatcttcagataaaaactagaaagaagctttct
gagaaactgattagtgaggagtgcattcatctcacagagttaaacctttattttgattga
gcagtttggcaacagtgtttttgtagaatctgagaagggatatttgggagtgctttgagg
cctatggtgaaaaaggaaataacttcagataaaaactagaaagaagctttctgggaaact
gctctgtgatgtgtgcattcatctcatagagttaaatctttttgctttcttttgattgag
cagtttggaaacactgtttttgtagaatctgtgaagggatatttgtgagtgcattgaggc
ctatggtgaaaaaggaaatatcttcagataaaaactagaaagaagctttctgagaaacag
ctttgtgatatgtgcattcatctcacagagttaaacctttcttttgactgagcagtttgg
aaacgctgtttttgtagaatctgcgaagggatatttgggagcacattgaggcctatggtg
aaaaaggaaatatcttcagataaaaactagaaagaagctttctaagaaactgctttttga
tgtgtgcattcatctcacagagttaaacctttcttttgattgagcagtttggcaacactg
gttttatagaatctgcgaagggatatttgggagcactttgaggcctatggtgaaaaagga
aatatcttcacataaaaactagaaagaagctttctgagaaactgctttgtgatgagtgca
ttcatctcacagagttaaacctttcttttcattgagcagtttggaaacactgattttgta
gaatctgcaaagggatatttgggagtgcattgaggcctatggtgaaaaaggaaatatctt
cagatacaaactagaaagaagctttctgagaaactgctttgtgatgagtgcattcttctc
acagagttaaaactttcttttgattgagcagtctggaaacactgtttttgtagaatctac
aaggggatatattggagcgcattgaggcctatgatgaaaaaggaaatatcttcagataaa
aaatagaaagaagctttctcagaaactgctttgtgatgtgtgcattcatctcacagagtt
aaacccttcttttgattgagcagtttggaaacactgttttggaagtatctgtgaagggat
atttgggagtgcattgaggcctatggtgaaaaaggaaatatcttcagataaaaaatagaa
agaagctttctgagaaactgctttgtgatgagttcattcatctcacagagttaaaccttt
cttttgattgagcagtttggaaacactgtttttgtagaatctgcgaagggatatttggga
gcgctttgaggcttatggtgaaaaaggaaatatcttcagataaaaacttagaaagaagct
ttctgagaaactgctttgtgatgagtgcattcatctcacagaattaaacctttcttttga
ttgagcagtttggaaacactgtttttgtagaatctgcaaagggatatttgggagctcttt
gaggcctatggtgaaaaaggaaatatcttcagataaaaagtagaaagaagctttctgaga
aactgctttgtgatgagtgcattcatctcacagagttaaacctttcttttgattgatcag
tttggcaacagtgtttttgtggaatctgagaagggatatttgggagcactttaaggccta
tggtgaaaaaggaaatatcttcagataaaaactggaaagaaactttctgtgaagctgctt
tgtgatgtgtgcattcatctcacagagttaaacctttcttttgattgagcagtttggaaa
cattgttttggtagaatttgtgaagggatatttgggagcgcattgaggtttatggtagaa
aaaggaaatgtcttcagataaaaactagaaagaaggtttcttagaaagcactttgtgatg
tgtgcattcttctcacagtgttaatcttttcttttgattgagtagtttggaaacactgtt
tttgtagtatctgtgaagagatatttgggagcatattgaggcctatgatgaaaaaggaaa
tatcttcagatacaaactagaaagaggctttctcagaaacatttttgtgacgtgtgcatt
catctcacagagttaaacctttcttttaattgaggagtgtggaaatattgtttgtgttga
atatgagaagagaaattttggagtgcttttaggcctatggtgaaaaaggaaatatcttca
aatgcaaactagaaagtagctttctgagaaactgctttggaatgagagcattcatctcat
agagttaaacatttcttttgactgagcagtttggcaacactggctttatagtatctgcaa
acggatattttggagtgctttgaggtctaaggagaaaaagggaatgtcttcagataaaaa
ctagaaagcagcttttggagaaactgctttttgaagtgtgcattaatcacacagaatgaa
accttaattttgattgagtagtttgggaaaagtgttttcacagaatctgtgaaagggtat
ttgggagcacattgaagactagggtgaaaaaggaactacattcacagaaaaactagaaag
aagccttctgagaaactgctttgtgatgtgtacatacatctcacagagttaaacctctct
tttgattaagcagtttgtccacagtgtgtttttagaatctgagaagggacagtaggaggc
actttgaggcctatgatgaaaaatggaatatcttcagataaaaaatagaaagaagctttc
tgagaaaactccttggaatgagtccattcgtctcacacagttaaacgtttcttttgattg
agcagtttggcaacactggttttaaagaatctgtgaagggatatttgggagcgctttgag
gcctatggtgaaaaagaaaatatcttcagataaaaagtagaaagaaacgttctctgaaac
tgctttgtgatgagtgcattgttttcacagagttaaacctttcttttgattgagcagttt
ggaaacactgtttttgtagaatcttcgaaggtacattttggagcacattgaggcctatgg
tgagaaaggaaatatcttcagagaaaaactagaaagaagctttctcagaaaccgttttgt
gatgtgttcattcttctcacagagttaaacttatcatttgattgagcagtttgcaaacac
tttttatgtataatattcaaagggactttttggagctcattgaggcctacagagaaaaag
gaagtattttcagagaaaaactggatagaagctttctgagaaactgctttgtgatgtgtg
caatcttctaacagagataatctttccttttgattgagcagtctggaaacactgcttttg
tagaatcttcaaagagacatatgggagcgttttgaggcttacagcgaaaaaggaactatc
ttcttagaaatattagaaagaagctctctgagaaacagctttgtgatgtgtgcattcatc
tcacagagttaaaactttcttttgattgagcagtttggaaacactgttttggtagaatgt
acgaagggatatttgggaaccctttcaggcctatggtgaaaaaggcaatttcttctaata
aaaactagaaagaaattttctgagaaactgctttgtggtaagtacattcatctcacagag
ttaaacctttctttcttttgattgatcagtttggcaacagtgtttttatagaatctgtga
agggatatttgggaggcctttgaggcctatggtgaaaaatgaaatatcttcagataagaa
atagaaagaagctttctgggaaactgcattgtgatgtctgcattcatctcacagacttaa
acctttcttttgatagagcagtgtggaaacagcgttttgatagaaactgcaaagagatat
tttggaacacttttaggcctattgtgaaaaaggcaataacttcagagaaaaactagcaag
aagctttctcagaaaccgttgtgtgatgtctgcattcagctcagagtgttaaacccttcc
tttctttgagcagtttggaaacactatttagttagaatctgtgaagggatatttggaaat
gcattgtggtatatagtgaaaaaggaaatatcttcggataataactagaagtcagttttt
tctgtaactgctttgtgataagtgcatttatctcacagagttaaacctttctgttgacta
agcactttggaaacactgttttggtagaatctgtgaagggatagttggaagtgcattgtg
gcctgtggtgaaaaaggaaatatcttcagatcataactataaagaagctttctgggaaac
tgctttgtgatgagtgcattcatctcacagagttaaacatttctattcattgagaagttt
ggtaacagtgtttttgtagaatcagagaagggatatttagaagcactttgaggcatatgg
taaaaaacaaaatatctaaagatagaaactagaaataagctttctcagaaatggttttgt
gatgtgagcattcatctcacagggttaaaccttttctttggttgagcagcttggaaacac
tgttttggtaggttctgtgaagggatatttgggagtgcttccatggttatggtgaaaaag
aaaatatcatcagataaaaactagaaagaagctttctgagaaactgttctgtgatgagta
cactcatttcacagagttaaacctttcttttgattgagcagtttgccaaaagtgtttctg
tggaatctgagaaggaatattttggagccctttgaggcctatggtgaaaaatgaaatatc
ttcagataaaaactagaaagaaggtttctgggaaactgctttgtgatgtgtgcattcatc
tcaaagagttaaacttttcttttaattgagcagtgtggaaacactgtttttgtggaatct
gtgaggagttattttggagtgcattgaggcctatggtgaaaaacgaagtatcttccaaga
aaaactagaaagaagctttctcagaaaccgttttgtgatgtgtgcattcttctcacagag
ctaaacttttcttttgattgagcagattggaaaactttttttttttagaatctgagaagg
gttatatgagagtgcattgaggcctacggtgaaaaaggaaatatcttcagagtaaaacta
gaaagaatctttctaacatcctgctttgtgagatgtgcattcatctaacaaagttaaaac
tttcttttgattgagcagtctggaaacactgtttttgtgcaatcttccaagggatatgag
ggagcacattgaggactatgatgaaaaaggaaatatcttcagataacaaatcgaaagaag
cagtctgggaaactgctttgtgatgagagcattcatctcactgagttaatcctttctttt
gattgagcagtgtggaaacactgtttttgaagaatctacgaagagatgtttgggggaaca
ttgaggcctatagtgaaaaaggaaatatcctcagataaaaactagaaagaagctttctca
gaaatggctttatgatgtgtgcattcttctcacagatttaaacttttcttttgatttagc
agtttggaaacactgtttttgtagaatgtgagaagagatattttggagcactttgaggcc
taaggtgaaaaaggaaatctcttcagatgaaaattagaaagaagctttctgagaaactgc
cttggggtcatttcatttatctaacagagttaaaccatacttttgattgagcagtttggc
aacacttgttttatagaatctgcaaagggatatttgagagtgcatttagccctatggtga
aaaaggaaatatcttcagataaaaactagaaagaagttttctgggaaacagctttgtgtt
gtgtgcattcatctctcagagttaaaaatttcttgttattgagcagtattgaaatattga
aacactgttttggaagtatctgtgaaggtatatttttgagtgcattgaggactatggtaa
gaaaggaactaccttcagataaaaactaaaagaaggctttctcagaaaccactttgtgat
gtgtgctctgttctcaaagagttaaaccttatttttgattgagcgttttgaaaacactgt
tttggttgaatgtgttaagggatatttcggtgtgctttgaggcctatggtgaaaaaggaa
atatcttcagataaaaattagaaagaatctttctaggaaactgctttgtcatgtgtgcct
tcatttcacagagttaaacctttcttttgatcaagcagtttggagaccctgtttttgtaa
aatctgcagaggtgtatttgggagcaatttgaggcctatggtgaaaaagtaaatatcttc
agataaaaaccagaaaggtttctgagaactgttttgtgatgtgtgcattcttctcacaga
gttaaatctttcttttcattgagcagtttggaaatactgtttattttagattctatgaag
agatgtatgggagtactttgaggcctatggtgaagaaggaaatgtcatcagagaaaaact
agaaagaagctttctgagaaactactttctgatgtgtgaattcatcctgcacaggtaaat
ttttcttttcattgagcagtttggaaacacggttttggtagaatctgtgaagggatattt
ggaagcgcattgtggcttatggtgaaaaaggaaatatcttcatataaaaactggaaagaa
gctttccaggaaactgctttgtgatgagtgcattcaactcacagagttcaacatttattt
tcattgagcaatttgggaacagtgtttttgtagaatctgagaagggatatgtggaagtac
tttgaggcatatggtgaaaaatgaaatatcttcagataaaatctagaaagaagctttctc
agaaactgctttgtgatgtgagaattcatcccacagtgttaaacctttcctttgattaag
cagtttggaagccctgttttggtagaatctgcgaagggatattttggagcactttctggc
ctatggtgaaaaaggaaatatcttcagataaaaactagaaagacactttcagagaaactg
ctttgtgatgtgtacactcctctcacacagctaaatcattcttttgattgagcagtttgg
caacagtgtttttatagaatctgcaaagggatatttgggagtgatttgaggcctatggta
aaaaacaaaatattttcacataagaaccagaaggaatgtttctcagaaactgctttgtga
ggcatgcattcatgtcacagagttaaacctttctattaattgagcagtgtagaaacactg
gttttatagaatctgtgaagagatatttgggagggcattgaggtctatggtgaaaaacga
agtatcttctgagaaaaattagaaaaacgctttctcagaaaccgctttgtgatgtgtgca
ttcttctaacacagttaaactttcttttgattgagcagattggaaactcagtttttgtag
aatgtgagaatgtatatatgagagcaccttgagtcctagggtgaaaaataaactatcttc
agagtaaaactagagggaaattttctgacatcctgctttgtgatgtgtgcattcatctca
cagagttaaaacttccttttgattgagcagtctgaaaatactatttttgtacaatctggg
aagggctatttggaagtgcattgagacctatggtgaaaaaggaagtatcttcagataaaa
actagaaagaagctttctgataaactgctttgtgaaaagaaagctcaagctttcttttgc
ttgagcagtttggaaacaatgttttggcaggatctgcaaacagatatttggaattgcatt
gtgggctatggtgaaaaaggaaatatcttcagagaaaaactggaaagaaactttctggga
aactgctttgttatgtgtgcattcatctctctgtgttaaaacttcatttttattgagcag
ctttgcaacactgtttttgtagaatctgagaagggatattttgagtgctttgaggccaat
ggtgaaaaaggaaataacttcagacaaatactagaaagaagctttctcggaaactgctgt
gtgatgtgtgcattcttctcacagagagcttaacctcgcttttgattgagcagtttggaa
acacagtttttgtagaatctgtgaagagatatttggaaacacctcaaggactatggtgaa
ataggaaggaacttcagataaaattaggaagaagaattctgagaaactgctttgtgaggt
gtacattcatcaaatacagttagaactgtcttttgattgagcagattgtaaacacggttt
ttatagaatctgcaaaggtgtgtttgggagtgcattgaggcctatggtgaaaaaggaaat
atcttcagataaaaactatacagaagctttctgagaatctgcttgatgatgagtgcattc
ttcttacagagttaaaactttcttttgattgagcagtttgacaacactgtttttgtagaa
actgcaatgggacatttgggagagcattgaggcttacggtgaaaaaggaaatatcttcac
ataaatactagaaagaagaattctctgaaactgctttgtgatggtgcattctctcaagat
taaatttttttgattgcagtttggaaacctgtttgtaaatctgaagggatatttgggcat
gaggcctatggtgaaaaaggaaatatttcagaaaaactagaaagaagttctggaaactgc
tttgtgatgtgtgatctctcacagagttaactcttttgattgagcagtttgaaacacttt
tttgtaatctagatattgggagctaggcctattgaaaaaggatatttcaaaaaaatgaaa
gaacttctagaaactgcttttgatgtgcatcatctgagttactcttttgattgagcagtt
ggaaaatgtttttgtgaatctggaaggttttgggaggtgaggctgaaaaggaaaatcttc
agaaaactagaaagaagcttctggaaactgctttgtgagtgcattatctcacaaaaactt
ttgattgcagttggaaacatgtagaatctggaagggatatttggaatgattgaggcagtg
aaaaaggaaatttagataaaaaagtttctagaacgctttgtgatggtgcattcatctcac
agttaaaccttcttgattgagcagtttgaactgttttttagatctgaaggattttgactt
gaggcctaggtaaaaaaaattcagataaaaaagaaagactttggaaactgtttgtgatgt
gtgattcattccggttaaaattttttgattagagtttgaaacactgtttgtagaattgaa
gggatattgggagcttgaggcatgtgaaaaaggaaatatcagaaaaacagaaagaacttt
ctgaaaacgttgtgattgtgattcatccacaagtaatttctttattgagcagtttgaaac
actttttgagatcttgaagggatatttgggatgatgaggcctatggtgaaaaagaaatat
cttcataaaaatagaaagattctgagaaacgctttttggtgcttcatctcaagtaacttt
ctttattgagagtttggaactgttttttagaatctgcaggatatttggacactgaggcat
aaaaaaatatcttcaaaaatagaaagaagctttctgagaaattctttgtgatggtttttc
cagagttatttctttgatgggtttggaaacactgttttgtagaatctgcaaggtttgagc
attgggctatggtgaaaaagaattatctcagataaactagaaaaagctttctgagactgt
ttatgtgcatcatcacagagtaaactttctttttgagtgtttggaaatgttttgtagaat
ctggaagggatatttggaccttgaggcatgaaaaaggaaatatctcaataaaaaagaaag
acttttgaaactgctttgtgatgtgtgcttttctcacagagtaaattcttttattggagt
tggaaacactgtttttgtgatctgtgaaggatattgatgcatggcctatggtgaaaaaga
aatatcctcagataaaaagaaagaagctttctgaactcttttgatgagtcatatctcaca
gagttaaacctttctttatggcattggaacatgtttttagaactggaaggaatttggagc
acttaggcctatgtggaagaaaatcttcaataaaacagaaagaatttcggaaactgtttg
tgtgtgtgcattatctcaagagttaaatttcttttgattgagcagtttggaaacatgttt
taaatctgtaaggatattggagcttgagcctatgaaaaaaatatcttcaataaaactaga
aagagtttccagaaactgctttagtgtgcattcttcctgagttaaacttttttgattgag
cagtgaaacctgtttttgtgatctcaagggaaggagcattgaggtatggtgaaaaagaaa
tatctcagaaaaaacagaaagatttctggaaacgttgtgatgtgtgcttcatctcaagag
ttaactttttttgattacagtttgaacgtgtttttagaattggaagggatatttggagtg
cttgaggccaggtgaaaaaggaaatacttaataaagaaagaattttgagaaatgcttgag
tattcatctcacagagttaaaccttcttttgattcagttggacactgttttatagaatct
gaaggatatgggagcttgagccatggtgaaaaaggaatatcttc
>TE_00001827_s_1_s_5#CLASSII/MITE
ctaggtgaaaaagaaatatcttcagaaaatagaaagaagctttcaaaatcttgtgatgtg
tgcattcatccaagagttaacctttttttattgagcagttggaaatgttttgtagaactg
aagggatatttggagtgattgaggcctaggtgaaaggaaattcttcaaaaaaataagaac
tttcgagaaactgctttggatgagtgcatcttccacagagtaaaacttttgatggcttgg
aatgtttttgtagaatctggaagatattgggagccttgccatggtgaaaaagaaatatct
tcagataaaaactagaaagaacttcgaactgttgtggtgtcttatctacagttaaccttt
tgattgagttggaaacacttttaaactaaggatatggagcattgaggccatggaaaaaga
aatatcttcagataaaaactagaaagaagctttctagaaatgctttgtgatgtgatctaa
gttaattttttattgagcagttggaaacactgtttgtgactggaaggatatttggagaca
ttgagcctatgtaaaagaaatacttcagataaaactaaagaacttctagaaacctgtgat
gatgcattctctcacagagtaaacttttgaggcagttggaaactgtttttgagaatctga
agatatttggagtgcttgcctatgtgaaaaagaaattcttcagataaaatagaaagaagt
ttctgagaaactgtatgtcatcatctcacagagttaccttttttgattgagcagtttgga
acattttttcaatctgcaagggatatttgggagctttgaggcctatgtgaaaaaggaatt
ctttagaaaaactagaaagaacttcgagaaactgctttgtgatgtgcattcatctccaga
ttaaacctttctttatgagcgtttgaaacactgttttgtgaatctgcagggaatttggag
gcttgggccttggtgaaaaaggaaatatttcagataaaaactagaaagaagttctgagaa
acgtttgtgatgtgcattcatctcacagagttaaactttcctttgattggcgtttggaac
actgtttttgtagaactggaagggatatttgggaatttgagctatggtgaaaaagaaaat
cttcagataaaaatagaaaaaatttcggaaactgctttgattgtcattcactcacagagt
taacctttcttttgatgagcagttggaaacactgtttttagaatcttgaagggatatttg
ggagcactttgagcctatgtgaaaaagaatatcttcagaaaaaaactaaaagaagctttc
tgagaaactgtttgtgatgatcattttctcagagagttaaacctttcttttgattgagca
atttggaaacatgtttttgtagaatctgaagggatattttggagccttagccaatggtga
aaaaggaaaatcttcagataaaaagtagaaagaagtttctagaactactttggatggtgc
attcatcacacagagttaaactttctttgattgagcagtttggaacagttttttgtagaa
tctaagggatatttgagagcttttgaggcctatggtgaaaaacaaatacttcagataaaa
actagaaagaagctttctggaaactgcttgtgatgtgtgcattcatctcaagagttaaat
ctttctttaattgagcagtttggaaacacttttttgtagaatctgtgaagggacatttga
tgcattgaggcctatggtgaaaaaggaatatgaaaaaactagaaagaagctttcttagaa
acactttgtgatgtgtcattcttctcacagagttaaacttcttttgattgagcagttgga
aacactgtttttgcagaatctagaagagatatttgggagccattgaggcctaaggtgaaa
aaggaaatatctcagataaaaactagaaagaagctttctaagaaactgctttgtgatgtg
tgcattcatctcacagagttaaacctttcttttgattgacagtttggaaacactgttttt
gtagaatctgcgaagggatatttgggagtgcattgaggcctatggtgaaaaagaaatatc
ttcaagaaaactagaaagaagctttctgagaaactgctttgtgatgtgtgcattcatctc
acagagttaaacctttcctttcattgaacagtttggaaacactgtttttgtagaatcgca
aagggattttgggagcactttgaggcctatggtgaaaaggaaatatcttcaaaagaaaga
agctttctgagaaactgctttgtgatgagtgcattcatctcacagagttaaacctttctt
ttgattgagcagtttggaaacactgtttttgtagatctgcgaagggatatttggagtgct
ttaggcctatgatgaaaaatgaaatatcttcagataaaaactagaaagaagctttctgag
aaactgctttgtgatgtgtgcattcttctcacagagttaaacctttcttttgattgagca
gtttggaaacactgttttgtaaaatctgtgaagggatatttgggagtgctttgaggccta
tggtgaaaaaggaaatatcttcagataaaaaatagaaagaagctttctgagaaactgctt
tgtgatgagtgcattcatctcacagagttaaacctttcttttgattgagcagtttggaaa
cactgttttttagaatctacaaagggatatttgggagtgctttgaggcttatggtgaaaa
aggaaatatcttcagataaaaactagaaagaagctttctgagaaactgctttgtgatgag
tgcattcttctcatagaattaaacctttcttttgattgagcagtttggaaacactgtttt
tgtagaatctgcaaagggatatttgggagctctttaggtctatggtgaaaaaggaaatat
cttcagataaaaatagaaagaagctttctcagaaactgctttgtgatgagtgcattcttc
tcacagagttaaacctttcttttgattgagcagtttggcaacactgtttttgtaaaatct
gagaagggatatttgggggcactttaggcctatggtgaaaaaggaaatatcttcagataa
aaactggaaagaaacattctgtgaaactgctttgtgatgtgtgcattcatctcacagagt
taaacctttcttttgattgagcagtttggaaacattgttttggtagaatctgtgaaagga
tatttgggagcgcattgaggcctatggtgaaaaaggaaatatcttcagataaaaactaga
aagaagctttcttagaaaccgctttgtgatgtgtgcattcttctcacagtgttaaacttt
tcttttgattgagcagtttggaaacactgtttttgaagaatctgtgaagagatatttggg
agcacattgaggcctatggtgaaaaaggaaatatcttcagataaaaactagaaagaagct
ttctcagaaacatttttgtgatgtgtgcattcatctcacagagttaaacctttcttttaa
ttgagcagtttggaaacactgtttttgtagaatatgagaagagatattttggagtgcatt
gaggcctatggtgaaaaaggaaatatcttcagatgaaaactagaaagtagctttctgaga
aactgctttgtaatgagtgcattcatctcacagagttaaacctttcttttgattgagcag
tttggcaacactggttttatagaatctgcaaacggatattttggagtgctttgaggccta
aggtgaaaaaggaaatatcttcagataaaaactagaaagaagctttctgagaaactgctt
tgtgatgtgtgcattcatctcacagagttaaactttattttgattgagtagtttggaaaa
actgttttcgtagaatctgtgaaaggatatttgggaggcattgaggactatggtgaaaaa
ggaaatacattcagagaaaaactagaaagaagccttctgagaaactgctttgtgatgtgt
gcattcatctcacagagttaaacctttcttttgattaagcagtttgtccacactgttttt
ttagaatctgagaagggatagtagggagcactttgaggcctatggtgaaaaatgaaatat
cttcagataaaaaatagaaagaagctttctgagaaactctttgtgatgagtccattcatc
tcacagagttaaacgtttcttttgattgagcagtttggcaacactgtttttatagaatct
gtgaagggatatttgggagcgctttgaggcctatggtgaaaaagaaaatatcttcagata
aaaagtagaaagaagctttctcagaaactgctttgtgatgagtgcattcttttcacagag
ttaaacctttcttttgattgagcagtttggaaacactgtttttgtagaatctgcgaaggg
acatttgggagcgcattgaggcctatggtgaaaaaggaaatatcttcagataaaaactag
aaagaagctttctcagaaaccgttttgtgatgtgtgcattcttctcacagagttaaactt
ttcttttgattgagcagtttggaaacactttttgtagaatctacaaagggattttttgga
gctcattgaggcctacagtgaaaaaggaaatatcttcagagaaaaacagaaagaagcttt
ctgagaaactgctttgtgatgtgtgcattcatctaacagagttaaactttccttttgatt
gagcagtttggaaacactgtttttgtagaatctgcaaagggatatttgggagcgttttga
ggcctacagtgaaaaaggaaatatcttcagataaatattagaaagaagctttctgagaaa
ctgctttgtgatgtgtgcattcatctcacagagttaaaactttcttttgattgagcagtt
tggaaacactgttttggtagaatctgcgaagggatatttgggagccctttgaggcctatg
gtgaaaaaggcaatatcttcaaataaaaactagaaagaagctttctgagaaactgctttg
tgatgagtgcattcatctcacagagttaaacctttctttcttttgattgagcagtttggc
aacagtgtttttgtagaatctgtgaagggatatttgggagccctttgaggcctatggtga
aaaatgaaatatcttcagataaaaaatagaaagaagctttctgggaaactgctttgtgat
gtgtgcattcatctcacagacttaaacctttcttttgattgagcagtttggaaacacgtt
tttgtagaatctgcgaagagatattttggagcacttttaggcctatggtgaaaaaggaaa
taacttcagataaaaactagcaagaagctttctcagaaactgctttgtgatgtgtgcatt
catctcacagagttaaacccttcttttgattgagcagtttggaaacactgtttagttaga
atctgtgaagggatatttgggaatgcattgtggtctatggtgaaaaaggaaatatcttca
gataaaaactagaaataagctttctgtgtaactgctttgtgatgagtgcatttatctcac
agagttaaacctttcttttgactaagcactttggaaacactgttttggtagaatctgtga
agggatatttgggagtgcattgaggcctatggtgaaaaaggaaatatcttcagataataa
ctagaaagaagctttctgagaaactgctttgtgatgagtgcattcatctcacagagttaa
acctttcttttgattgagcagtttggtaacagtgtttttgtagaatctgagaagggatat
ttagaagcactttgaggcctatggtgaaaaacaaaatatcttcagataaaaactagaaag
aagctttctgagaaactgctttgtgatgtgtgcattcatctcacagggttaaaccttttt
tttgattgagcagtttggaaacactgttttggtagaatctgtgaagggatatttgggagt
gctttgatgcctatggtgaaaaaggaaatatcttcagataaaaactagaaagaagctttc
tgagaaactgctttgtgatgagtacattcatctcacagagttaaacctttcttttgattg
agcagtttggaaaaagtgtttctgtagaatctgagaagggatatttgggagccctttgag
gcctatggtgaaaaatgaaatatcttcagataaaaactagaaagaaggtttctgggaaac
tgctttgtgatgtgtgcattcatctcaaagagttaaacctttcttttgattgagcagttt
ggaaacactgtttttgtggaatctgcgaagggatatttgggagcgcattgaggcctatgg
tgaaaaaggaaatatcttcagataaaaactagaaagaagctttctcagaaaccgctttgt
gatgtgtgcattcttctcacagagttaaacttttcttttgattgagcagtttggaaaaca
ttttttttttagaatctgagaagggatatttgagagcgcattgaggcctatggtgaaaaa
ggaaatatcttcagagaaaaactagaaagaagctttctaacaaactgctttgtgatgtgt
gcattcttctcacagagttaaatctttcttttgattgagcagtctggaaacactgttttt
gtacaatcttccaagggatatgagggagcacattgaggcctatggtgaaaaaggaaatat
cttcagataaaaactagaaagaagctttctgggaaactgctttgtgatgagtgcattcat
ctcacagagttaaacctttcttttgattgagcagtgtggaaacactgtttttgtagaatc
tacgaagggatatttgggagcacattgaggcctatggtgaaaaaggaaatatcttcagat
aaaaactagaaagaagctttctgagaaactgctttgtgatgtgtgcattcatctcacaga
tttaaacttttcttttgattgagcagtttggaaacactgtttttgtagaatctgagaaga
gatattttggagcactttgaggcctatggtgaaaaaggaaatatcttcagataaaaacta
gaaagaagctttctgagaaactgctttgtgatgtgtgcattcatctcacagagttaaacc
ttacttttgattgagcagtttggcaacactgtttttgtagaatctgcaaagggatatttg
ggagtgcatttaggcctatggtgaaaaaggaaatatcttcagataaaaactagaaagaag
ctttctgagaaactgctttgtgatgtgtgcattcatctcacagagttaaactttcttttg
attgagcagttttgaaacactgtttttgagaatctgtgaagggatatttgggagtacatt
gaggctatggtgaaaaaggaaatatcttcagataaaaacttgaaagaagctttctgagaa
actgctttgtgatgtgtgcattcttctcacagagttaaacctttcttttgattgagcagt
ttggaaacactgtttttgtagaatctgttaagggatatttggagcgctttgaggcctatg
gtgaaaaaggaaatatcttcagataaaaactagaaagaagctttctgagaaactgctttg
tgatgtgtgcattcatctcacagagttaaacctttcttttgattgagcagtttggaaaca
ctgtttttgtagaatctgcaaagggatatttgggagcatttgaggcctatggtgaaaaag
gaaatatcttcagataaaaatagaaagaacttctgagaaactgctttgtgatgtgtgcat
tcttctcacagagttaaacctttcttttgattgagcagtttggaaaactgtttttgtaga
atctagaagggatatttgggagcactttgaggcctatggtgaaaaaggaaatatcttcag
aaaaaactagaaagaagctttctgagaaactctttgtgatgtgtgcattcatctcacaga
gttaaattttcttttgattgagcagtttggaaacactgtttttgtagaatctgcgaaggg
atatttgggagtgcattgaggcctatggtgaaaaaggaaatatcttcaataaaaactaga
aagaagctttctgagaaactgctttgtgatgtgtgcattcaactaacagagttaaacctt
tttttgattgagcagtttggaaacactgtttttgtagaatctgtgaagggatatttggga
atactttgaggcctatggtgaaaaaggaaatatcttcagataaaaactagaaagaagctt
tctgagaaactgctttgtgatgtgtgcattcatctcacagagttaaacctttcttttgat
tgagcagtttggaaacactgtttttgtagaatctgcgaagggatattttggagcacattg
aggcctatggtgaaaaaggaaatatcttcagataaaaactagaaagaagctttctgagaa
actgctttgtgatgtgtgcattctctcacacagttaaacattcttttgattgagcagttt
ggaaacagtgtttttgtagaatctgcaaagggatatttgggagcgctttgaggcctatgg
tgaaaaacgaaatatcttcagataaaaaccagaaagaagctttctcagaaactgctttgt
gatgatgcattcatctcacagagttaaacctttcttttgattgagcagtttggaaacact
gtttttatagaatctgtgaaggatatatgggagtgcattgaggcctatggtgaaaaagga
aatatcttcagataaaaactagaaagagctttctgagaaactgctttgtgatgtgtgcat
tcatctcacagagttaaactttcttttgattgagcagtttggaaacactgtttttgtaga
atctgtgaagggatatatgggagcacattgaggcctatggtgaaaaaggaaatatcctca
gataaaaactagaaagaatttctgagaaactgctttgtgatgtgtgcattcatctcacag
agttaaacctttcttttgattagcagtttggaaacactgtttttgtagaatctggaaggg
atatttgggagtgcattgagcctatggtgaaaaaggaaatatcttcagataaaaactaga
aagaagctttctgagaaactgctttgtgattgtgcattcatctcacaggtaaaacttttt
ttgttgagcagtttggaaacactgtttttgtagaatctgtgaaggatatttgggatgcat
tgaggcctatggtgaaaaaggaaatatcttcagaaaaaactgaaagaagctttctgagaa
actgctttgtgatgtgtgcattcatctcacagagttaaacctttcttttattgagcagtt
tggaaacactgtttttgtagaatctgagaagggatatttgggagtgcattgaggcctatg
gtgaaaaaggaaatatcttcagaaaaaactagaaagaagctttctgagaaactgctttgt
gatgtgtgcattcatctcacagagataaaccttcttttgattgagcagtttggaaacact
gtttttgtagaatctggaagggatatttgggaacgcttaggctatggtgaaaaaggaaat
acttcagataaaattagaaagaagctttctgagaaactgctttgtgaggtgtacattcat
ctcacagagttaaactttcttttgattgagcagttggaaacactgtttttgtagaatctg
caagggtatttgggagtgcattgaggcctatggtgaaaaaggaaatatcttcagataaaa
actagaaagaagctttctgagaaactgctttggatggtgcattctctcacagagttaaac
tttcttttgattagcagtttggaaactgtttttgtagaactgcaagggatatttgggagg
cattgaggcctaggtgaaaaaggaaatatcttcagataaaaactagaaagaagtttctgg
aaactgctttgtgatgtgtgcattcatctcacagttaaattttcttttgattgagcagtt
tggaaacactgtttgtagaattgaagggatatttggagcattgaggcctatggtgaaaaa
ggaaatatcttcagaaaaaactaaaagaactttctgagaaacctttgtgatgtgtgaatt
tctcacaagtttaacctttcttttgattgagcagtttgaaacacttttttgtgaatctgt
gaaagatatttgggagcacattgaggcctagtgaaaaaggaaatatcttcagataaaaac
tagaaagaaactttctgagaaactgctttgtgatgtgtgcatcatctcacaattaaattt
cttttgattgagcagtttggaaacatgttttgtagaatctggaagggatatttgggagca
ttgaggccttggtgaaaaaggaaatatttcagaaaaaactagaaagaagctttctggaaa
ctgctttgtgagtgtgcattcatctcacagagtaaacttttcttttgattgagcagtttg
gaaacactgttttggtagaatctaagggatatttggagtgcttgaggcctatggtgaaaa
aggaaatatcttcagataaaaactagaaagaagcttttagaactgtttgtgatggtgcat
tcatctcacagttaaacctttctttgattgagcagtttggaacactgttttttagaatca
tgaagggatatttgggagcattgaggcctaggtgaaaaaaatatcttcagataaaaacta
gaaagaagcttttgagaaactgctttgtgatggtgcattcatctcacagattaaaccttt
ctttgattgagcagtttaaacacttttgtagaatctgaagggatatttggacattgaggc
ctatggtgaaaaaggaaatatcttcaataaaaactagaaagaatttctgaaaactgcttt
gtgatgtgtgcattcatctcacaggttaaactttcttttgattgagcagtttggaaacat
tttttgagatctgaagggatatttgggaggattgaggcctatggtgaaaaagaaatatct
tcgataaaaactagaaagaactttctgagaaactgctttgtgatgtgtgcattcatctca
cagtaaatttctttattgagagtttggaaacactgtttttgtaaatctgaaggatattga
gcacttgaggcctattgaaaaagaaatatcttcagataaaaactagaaagaagctttctg
agaaactctttgtgatggtgcattctctcacagagttaaacctttcttttgatgagcagt
ttggaaaactgttttgtagaatctgaagggatatttgagattagcctatggtgaaaaaga
aatatcttcaataaaaacagaaagactttctgaaactgcttttgatgttgcattgctcac
agataaactttcttttatgagcagtgaacatgttttgtagaatctgaagggatatttgga
catgaggcctagtgaaaaaggaaatatctcagataaaactagaaaaagctttctgagaaa
ctgtttgtgatggtcatcatctcaagagtaaactttctttattgagcttggaacatgttt
tgtaatctgaaggatatttggagcacttgaggcctatggtgaaaaagaaatctcaataaa
aagtagaaagaagttttgaaactgctttgtgatgtgtcttattcacagagttaaatttct
ttattgagcagtttggaaacacttttttaatctgtaggatattggaagttagcctataaa
aaggaaatatcttcaataaaaaagaaagaagctttctggaaactctttgtgatggtgcat
atctccagagttaaacctttctttattgagcagtttggacatgtttttgtagaacctgaa
gggaatttgggacacttgaggcctatgtgaaaaaacaaaagagatttctgatttagaatt
gaagg
>TE_00001829_s_2#CLASSII/MITE
tcaaagcactcccaaatatcttcgatctaaaaacagttccaactgtataaaaaaggttaa
ctcgtgagatgatgcacctcaagcagttccaaaagtttttctttttattgaagtatttcc
ttttcaccattggcctcaagcactccaaatatcccttccaatttacaaaaacatttcaac
tgtaataaaagaaaggtttaatcttgagatgaatgacacatcacaacgtttccagactct
ttctattttttgaagatattctttttcaccatgcctcaatgctccctatatcccttagat
tctaaaaaacaggtttcactgcaatcaaaaaaggtttaactcgtgaagaataactaagca
tttctaaaaactctttcagtttattaagatatttcttttctaggcctcaatgcactccaa
aatatcccttcacagattctaaatacagtttccaaactgctaatcaaaaaaaagttaact
ctgtgagataagcacacatcacaaacgtttccagaaatctttctgttttatctgagatat
ttcttttcacatagcctcaagtccattcccttcagtcacaaaaacatgttccaaactgct
caataaagaaagtttaactcggagaatgcaccatcacaaagagtttcgaaagcttctttc
ttttttattgagatatttctttttcaccataggcaagctccaatatccttacagattaaa
aacagtgtttccaaactgctcaataaaagaaatttaactcttgagataagcacacacaca
aacagtttcaaattctttctatttttattgagattttccttcacataggcctaagtgtca
aatatccttccagattctaaaaacatttccaaccaaaagaaaggtttactctgtgagatg
atgactataaaacagttcagaaagctttttcattttatctgagatattctttttcacata
ggcctcatgtccaatatccttcagattcaaaacatgtttcactccaataagagtttacct
gtagcaatgcacacatcaaaacagtttcagaaagtctttctgttttattgaagatatttc
tttttcactagcccaagcctccaaatacccttccagattctacaaaacagtttccaaact
ctcatcaaaagaaagtttaactctgtgagaagcacatacaaagagttctcagaaagcttc
tttctagtttttctgagatatttttttaataggcctcaagtgctccaaatctggcagatt
ctacaaaacagtgttccaaaccataagaaattactgaataataccatcaaaagatttctc
agaagcttctttctattttatgaagatattctttttcacctgcctcattccaaatatcct
tagatctaaaaagtttcaaactgctcaataaaagaaagttacttgtggatgaacacaaac
aaagcgttttcagaaatctttctgttttttgaagtatttcctttttcacatagcctcatt
cccaatatcccttcagattctacaaaagtgtttcaaactctaatcaaaaaattaccggaa
tgaatgcacacatcacaacagtttcagaaagcttctttctagtttttatctgaaattttt
ttttcacctggcctcaaagcatccaaaatcccttctagattctaaaaaacagttccaaac
tgctcaatctaaagaaaggtttaacctggtgagatgaatgcactcatcacaaagcagtct
cttagaaagcttcttcctaatttttatctgaagatatttcctttttcaccgtgtgcctca
atgcattctcaaatatcccttcacagattctaccaaaagaatgtttccaaactgtgcaat
caaaagaaaagtttagttctgtgagatgaatgcagacatcacaaagcagtttcccagaat
gcttctttctagtttttttctgaagatatttccttcttcaccacagacctctatcccctc
ccaaacaacccttctcagattccacaaaaacattgtttcccaactgctcaatcaaaagaa
tgtttaaactccatgagatgattgccaacatcacaaagcagtttctgagaatgtttcttt
ccagtttttctctgaagatatttcctttttcaatgtaggcctcaatgtgctcccatatat
gcttacatagattctacaaaaatagtgtttctaaactgctcaatcaaaagtgaagttaaa
ctctgtgagaagacttcacacatcacaaagcagtttcccagaaagcttctttctagtttt
tgtctgaaaatatttcctttttcaccataggcctcagtgccctccaaatatcccttctca
gattgtacccaaacagtgtttccaaactgcccaatcaaaacaataatttaaatctctgag
aagaatgcactcatcacaaagcagtttcagagaattcttctttctagtatttatgtgaag
atatttcctttttcaccgtaagcctcaatgctctcccaaatgtcccattgcagtttctac
aaaaacagtgttgtcaaactgctcaatcaaaagaaagttttaactctgtaagaagaatgc
actcatcatcaagcagattctcagaaagcttctgtatagtttttatctgaagatatttcc
tttttcaccataggcctcaatgcactcccaaacacacctttgcagattctataaaaaccg
tgtttacaatctgctcaatcaaaagacagttctaactgtatttgatgaatgtacacctca
caaagcagtttctcagaattcttcttcctaattttatctgaagttccttcctatttcacc
atagtccttgaggtgtttccaaatatctcttcacagattctacaaaaactgtgtttccaa
actgctcaatcaaaagcgaggttaagctctctgtgagaagaatgcacacatcacacagca
gtttccgagaaagcttctttctagtatttgtctgaagttatttcctttttcaccattggc
ctcaaagcactcaaaatatcccttctcagattctacaaaaacagtgttgcaaagctgctc
aataaaaatgaagttttaacacagagagatgaatgcacacataacaaagcagtttcccag
aaagtttctttccagtttttctctgaagatatttcctttttcaccatagcccacaatgca
attccaaatatctgtttgcagatcctgccaaaacattgtttccaaactgctcaagcaaaa
gaaagcttgagctttcttttcacaaagcagtttatcagaaagcttctttctagtttttat
ctgaagatacttcctttttcaccataggtctcaatgcacttccaaatagcccttcccaga
ttgtacaaaaatagtattttcagactgctcaatcaaaaggaagttttaactctgtgagat
gaatgcacacatcacaaagcaggatgtcagaaaatttccctctagttttactctgaagat
agtttatttttcaccctaggactcaaggtgctctcatatatacattctcacattctacaa
aaactgagtttccaatctgctcaatcaaaagaaagtttaactgtgttagaagaatgcaca
catcacaaagcggtttctgagaaagcgtttttctaatttttctcagaagatacttcgttt
ttcaccatagacctcaatgccctcccaaatatctcttcacagattctataaaaccagtgt
ttctacactgctcaattaatagaaaggtttaactctgtgacatgaatgcatgcctcacaa
agcagtttctgagaaacattccttctggttcttatgtgaaaatattttgttttttaccat
aggcctcaaatcactcccaaatatccctttgcagattctataaaaacactgttgccaaac
tgctcaatcaaaagaatgatttagctgtgtgagaggagtgtacacatcacaaagcagttt
ctctgaaagtgtctttctagtttttatctgaagatatttcctttttcaccataggccaga
aagtgctccaaaatatcccttcgcagattctaccaaaacagggcttccaaactgcttaat
caaaggaaaggtttaacactgtgggatgaattctcacatcacaaagcagtttctgagaaa
gcttctttctagattttatctgaagatatttcatttttcaccatatgcctcaaagtactt
ccacatatcccttctcagattctacaaaaacactgttcccaaattgctcaatgaaaataa
atgttgaactctgtgagttgaatgcactcatcacaaagcagtttcctggaaagcttcttt
ccagtttttatatgaagatatttcctttttcaccataagccacaatgcgcttccaaatat
cccttcacagattctaccaaaaccgtgtttccaaactgctcaatgaaaagaaaaatttac
ctgtgcaggatgaattcacacatcagaaagtagtttctcagaaagcttctttctagtttt
tctctgatgacatttccttcttcaccataggcctcaaagtactcccatacatctcttcat
agaatctaaaataaacagtatttccaaactgctcaatgaaaagaaagatttaactctgtg
agaagaatgcacacatcacaaacaggttttgagaaatattctttacggtttttatctgaa
gatatttactttttcaccataggcctcaaattgctcccaaatacacctctgcagatttta
caaaaacagggtctccaaactgcttgatcaaaagaaaggtttaactctgtgaaatgaagg
cacacatgacaaagcagtttcctagaaagattctttctaatttttatctgaagatatttc
ctttttcaccataggcctcaaagcacaccgaaatatcccttaacacattcaaccaaaaca
gtgttttcaaactgctcaatcaaaaataaggtttaactctttgagaacagagcacacatc
acaaagtggtttctgagaaaccttctttctagtttttatctgaaggtagttcctttctta
ccatagtcctcaatgcactcaaaaatataccttcacagatacttccaaaacagtgtttca
atatttcaatactgctcaataacaagaaatttttaactctgagagatgaatgcacacaac
acaaagctgtttcccagaaaacttctttctagtttttatctgaagatatttcctttttca
ccatagggctaaatgcactctcaaatatacctttgcagattctataaaacaagtgttgcc
aaactgctcaatcaaaagtatggtttaactctgttagataaatgaaatgaccccaaggca
gtttctcagaaagcttctttctaattttcatctgaagagatttcctttttcaccttaggc
ctcaaagtgctccaaaatatctcttctcacattctacaaaaacagtgtttccaaactgct
aaatcaaaagaaaagtttaaatctgtgagaagaatgcacacatcataaagccatttctga
gaaagcttctttctagtttttatctgaggatatttcctttttcactataggcctcaatgt
tcccccaaacatctcttcgtagattcttcaaaaacagtgtttccacactgctcaatcaaa
agaaaggattaactcagtgagatgaatgctctcatcacaaagcagtttcccagactgctt
ctttcgatttgttatctgaagatatttcctttttcatcatagtcctcaatgtgctccctc
atatcccttggaagattgcagcaaaacagtgtttccagactgctcaatcaaaagaaagtt
ttaactttgttagatgaatgcacatctcacaaagcaggatgttagaaagattctttctag
ttttactctgaagatatttcctttttcaccgtaggcctcaatgcactctcatataaccct
tctcagattctaaaaaaaaaaagttttccaatctgctcaatcaaaagaaaagtttagctc
tgtgagaagaatgcacacatcacaaaacggtttctgagaaagcttctttctagtttttct
tggaagatacttcgtttttcaccataggcctcaatgcactccaaaataactcctcacaga
ttccacaaaaacagtgtttccacactgctcaattaaaagaaaagtttaactctttgagat
gaatgcacacatcacaaagcagtttcccagaaaccttctttctagtttttatctgaagat
atttcatttttcaccataggcctcaaagggctccaaaatattccttctcagattccacag
aaacacttttggcaaactgctcaatcaaaagaaaggtttaactctgtgaagagtgtactg
acatcacagaacagtttctcagaaagcttctttctagtttttatctgatgatattttctt
tttcaccataaccatggaagcactcccaaatatcccttcacagaacctaccaaaacagtg
tttccaagctgctcaatccaaagaaaggtttaaccctgtgagatgaatgctcacatcaca
aaaccatttctgagaaagcttatttctagtttctatctttagatattttgttttttacca
tatgcctcaaagtgcttctaaatatcccttctctgattctacaaaaacactgttaccaaa
cttctcaatgaatagaaatgtttaactctgtgagatgaatgcactcatcacaaagcagtt
tcccagaaagcttctttatagttatgatctgaagatatttcctttttcaccacaggccac
aatgcacttccaactatcccttcacagattctaccaaaacagtgtttccaaagtgcttag
tcaacagaaaggtttaactctgtgagataaatgcacttatcacaaagcagttacagaaaa
aactgacttctagttattatccgaagatatttcctttttcactatataccacaatgcatt
tccaaatatcccttcacagattctaactaaatagtgtttccaaactgctcaaagaaagga
agggtttaacactctgagctgaatgcagacatcacacaacggtttctgagaaagcttctt
gctagtttttctctgaagttattgcctttttcacaataggcctaaaagtgttccaaaata
tctctttgcagtttctatcaaaacagtgtttccacactgctcaatcaaaagaaaggttta
agtctgtgagatgaatgcagacatcacaatgcagtttcccagaaagcttctttctatttc
ttatctgaagatatttcatttttcaccataggcctcaaaggcctcccaaatatcccttca
cagattctataaaaacactgttgccaaactgatcaatcaaaagaaagaaaggtttaactc
tgtgagatgaatgtacttaccacaaagcagtttctcagaaaatttctttctagtttttat
tagaagaaattgcctttttcaccataggcctgaaagggttcccaaatatcccttcgtaca
ttctaccaaaacagtgtttccaaactgctcaatcaaaagaaagttttaactctgtgagat
gaatgcacacatcacaaagctgtttctcagagagcttctttctaatatttctaagaagat
agttcctttttcgctgtaagcctcaaaacgctcccatatgtctctttgaagattctacaa
aagcagtgtttccagactgctcaatcaaaaggaaagattatctctgttagaagattgcac
acatcacaaagcagtttctcagaaagcatatttctattttttctctgaaaatacttcctt
tttctctgtaggcctcaatgagctccaaaaagtccctttgaatattatacaaaaacagtg
tttgcaaactgctcaatcaaatgataagtttaactctgtgagaagaatgaacacatcaca
aaacggtttctgagaaagcttctttctagtttttctctgaagatatttcctttctcacca
taggcctcaatgtgctccaaaatgtaccttcgaagattctacaaaaacagtgtttccaaa
ctgctcaatcaaaagaaaggtttaactctgtgaaaacaatgcactcatcacaaagcagtt
tcagagaacgtttctttctactttttatctgaagatattttctttttcaccataggcctc
aaagcgctcccaaatatcccttcacagattctttaaaaccagtgttgccaaactgctcaa
tcaaaagaaacgtttaactgtgtgagacgaatggactcattccaaggcagtttctcagaa
agcttctttctattttttatctgaagatattccatttttcatcataggcctcaaagtgcc
tcctactgtcccttctcagattctaaaaacacactgtggacaaactgcttaatcaaaaga
gaggtttaactctgtgagatgtatgtacacatcacaaagcagtttctcagaaggcttctt
tctagtttttctgtgaatgtagttcctttttcaccctagtcttcaacatgctcccaaata
ccctttcacagattctgtgaaaacacttttcccaaactactcaatcaaattaaggtttca
attctgtgtgattaatgcacacttcaaaaagcagtttctccaaaagcttgtttctagttt
tattctgaagacattccctttttctccttagacctcaaagcactccaaaatatccgtttg
cagatactataaagccagtgttgccaaactgctcagtcaaaagaaatgtttaactctatg
agatgaatgctctcattccaaagcagtttctcagaaagctactttctagtttgcatttga
agatatttcctttttcaccataggcctaaaagcactccaaaatttctcttctcatattca
acacaaaaatatttccacactcctcaattaaaagaaaggtttaactctgtgagatgaatg
cacacgtcacaaaaatgtttctgagaaagcctctttctagtttgtatctgaagatatttc
ctttttcatcataggcctcaatatgctcccaaatatctcttcacagattcttcaaataca
gtgttttcaatctgctcaatcaaaagaaaagtttaactctgtgagaagaatgcacatgtc
acaaagtggtttctaagaaagcttctttctagtttttatctgaagatatttcctttttca
ccctaggcctcaatgtgctccgaaatatcttttcacagattctaccaaaacagtgtttcc
acactgctcaatcaaaagaaaggtttaactctgtgagatgaatgcacacttcacaaagca
gtttcccagaatgtttctttccagtttttatctgcagatatttctgtttttcaccatagg
cctgaaagtgctcccaaatatcccttctcagattttacaaaaacactgttgccaaactgc
tcaatcaaagtaaaggtttaactctgtgtgatgaatgctcttatctcaaagcagtttctg
agaaagcttctttctagtttttatctgaagatatttcctttttcaccattggcctaaaag
agctcccaaatattccttttcagattctacaaaaacagtgtttccaatctggtcaatcaa
aagaaaggtttaattctgtgagatgaatgcactcatcacaaagcagtttctcagaaagct
tctttctagtttttatctgaagatatttcgtttttcaccataggcctcaaagcgttccca
aatatcccttcttagattctagcaaaacagtgttgccaaactgctcaatcaaaagaaagg
tttaattctgtgagatgaatgcactcatcacaaagcagtttctcagaaagcttcgttcct
agtttttatctgaagatatttcctttttcaccataggcctcaatgtgctcccaaatatcc
cttcgcagattcttcctaaacagtgtttccaaactgttcaatcaaaagaaaggtttaact
ctgtgagatgaatgcactcatcacaaagcagtttctgagaaagcttctttctaattttta
tctgaagatatttcctttttcaccataggcctcaatgcactcccaaatatccctttgcag
attctactaaaacagtatttccaaattgctcaatcaaaataaaggtttaactctcttaga
tggatgcacacttcacaaagcagtttctcagaaagcttctttctggtttttgtctgaaga
tatttcctttttcaccattggcctcagtgggctctgatacatccctttgtagactctata
aaatcagtgtttccagactgctcaatgaatagaaagttttatctctgtgagaagaatgca
cttatcacaaaggggtttctgagaaagtttctttctagtttgtctctgaagatatttcct
ttttcaccgtaggcctcaatgcattcccaaatgtctctttgcagattctataacagcagt
gtttccaaactgctcaatcaaaagaaaggtttaactctgtgagatgaatacacacatcac
aaagcagtttctcagaaagcttctttctagtttttatctgaagatatttcctttttctcc
ataggcttcaatgtgctcccaaatatcccttggcagattctacaaaaacggtgtttccaa
actgctcaatcaagagaaagttttaactctgtgagatgaatgcactcatcacaaagttgt
atttcagaaagcttctttctagtttttatccaaagatatttcctttttgaccataggcct
caatgtgctcccaaatatacctttgcaaattctacaaaacagcgtttccaaaccactcag
tgaaaagaaagttttaactcagtatgatgaatgcacatttctcgaagcagtttctcagaa
tgcttctttctagtttttatctgaagatatttcctttttaaccacaggcctcaatgcact
cacgaatatccccttgcagattacacaaaaacagttcttccaagccattgaatcaaaaaa
aaacaaaaagatttaactctgtgagatgtatgcacacatcccaaagcagtttcccagaaa
gcttctctctagtttttatctgaagttatttcctttttcaccataggccttaaagcacta
cgaaatatcctttctcagattccatgaaaacagtgttgtcaaacttctcaatcaaaataa
aggcttcactctgtgagatgagtgcactcatcactaatcagtttcccaaaaagcgtcttt
ctagtctttatctgaatatgtttcctttttaaccataggcctcaatgcactcccaaatat
cccttcacagatactacgaaaacagtgtctccaaacagagcaatcaaaagaaaggtttaa
ctatgtgagatgagtgcacacatcacaaagcattttttttcagaaagcttctttctagtt
tttctctgaatatatttcttgtttcaccatagtcctcaatgagctcccatatatctctcg
tagatttgaaaaaaacagtgtttccaaacagctcacactaaagaaaagtttaaccctatg
agaagaatgcacacatcacaacgcggtttctgagaaagcttctttctagtttttatctgc
aggtatttcctttttcaccacaggcctcaaagcgctcccaaatattcctttgcagattat
acatgaacagtgtttaaaaactgctcaatcaaaagacagttttaactttgtgagatgaat
gcacacatcacaaagcagtttcccagaaaggttctttccattttttatctgaagatattt
gctttttcaccataggcctaaaagcatcccaaatatcccttctcagactctacaaaacag
tgttgccaaactgctcaatcaaaagaaagttttaactctatgagttgaatgcacacacta
ccaagcagtttaccagaaagattctttatattttttatctgaagatatttcctttttcac
catagaccttaaagcacccccaaatgtcctttcacagatggcacaaaaacagggttgcca
aactgcttaatcaaaagaaagttttaactctgtgagatgaatgcattcaacacaaagcag
tttctcagaaagcttctttctagtttttatctgaagatatttcctttttcaccataggcc
tgaatgcactcccatatatccctttgtagagtctacaaaaatgtgtttccagatggctta
atcaaaagaaaggtttaactctgtgagtagaatgcacacatcacaaattgttttctgaga
aaccttctttccagtatttatctgaaaatatttcctttattaccttaggcctcaatgcac
tctcaaatatcccttcacagattctacgaaaacagtgtacccaaactgctcaattaaaag
aaaggttcactctgtgacatgaatgcacacagcacaaagcagtttctcagaaagcttctt
tctagtttttatctgaagttatttcatttctcattataggcctgaaattgctcctaaata
tcccttctcagatccttcaaaaacactgttgccaaactgctgcgtcaaaagaaaggttta
actttgtgagattaatgcactcatcacaaagcagtttctaagaaagcttctttctagttt
ttatctgaagatatttcctttttcaacataggcctcaatgtgctctgaaatatccctttg
ctgattctaccaaaagagtgattccaaacagctcaatgaaaagaaagctttaactctgtg
agacgaatgctcacatcacaaaccagtttctcagaaatcctgtttctgtttgtctctgaa
gatatttcctttttcaccacaggcctcaatgcactcccatatatcccttcctagattcta
caaaaacagtgtttccagactgctcaatcaaaataaatgcttaactctgtgagaagaatg
cagacaacacaatgcagtttctgaaaaagtttctttctagtttttctgaagatattttct
ttttcactataggcctcaatgcgctcctatatatcctttcatagattctacaaaaacagt
gtttccagacttctcaattgaaagaagggtttaactctgtgagaagaatgcacacatcac
aaaagagtttgtaagaaagcttctttcttgtttttctctgaggatatttcctttttcacc
acacgccacaatgcacaacaatatgtcccttcagagatctacaaaaacagtgtttccaaa
ctgctcaattaaaagaaagatttaactctgtgagaaaaatgcacacatcacaaagggttt
ctgagaaagttactttgtaatttttatctgaagatatttcatttttcatctaaggcctca
atactctcccaaatatcccttcacagattctacaaaaatagtgtttccaaaatgctccat
caaaagaaaggtataagtctgtgagaagaatgcacacatcacaaagtggtttctaagaaa
gatgctttctaagattcatctgaagatatttcccttttcaccattggcctcaatgcgctc
caaaatatcctttcacagattctacaaaaacagtgtttccaaattgctaatcaaaagaag
gtttactcttgagagaatgaccatcacaaagcagttctagaaagcttctttctagttttt
tctgaagatatttctttttcacatagcctaagctccatatcctcgattctacaaaagagt
tccaactgctcatcaaaagaaggttaactctgtgagataatcacacatcaaaagagtctc
agaaatttttctatttttctgagatatttcatttttcacctagctaaactcaatatcttc
agatttacaaaaaatgtccaactgccaacaaaaaagtttaactctgtgaggaatgaccac
aagcagttttagaaagcttctttctatttttatctagatatttccttttcactaggccta
agctcccaaatccttgcagattctaaaacagtgtttccaaactgctcaaaagaaagttta
actgtgagatgatgcacacataaactttccagaacttctttcagttttttcaagatattt
tttttcaccataggcctcaagcctcccaatatccctagtttaaaaacagtgtttccaacg
ctcaacaaagaaagttaatctgtagaaatacaataaaagcgtttctcagaattctttcta
gttttttctgaagtatttctttttcacataggccagctcccaatatctgcagattctaca
aaacagttccaaactgctcaaaagtttactctgtgagagaatgcacacactttctagaag
ttctttagttttatctgaagatatttcttttacatgctcaaggctcccaaatatccctgc
agttcacaaaaacagtgtttccaaatgctcaataaaaaagtttaactcttaatgaatcac
atcaaaagtttccagaaagcttctttctagtttttatctgagatatttcctttttcacat
aggcctcaagctccatatcccttgagattacaacagtgttccaaacttcaatcaaaaagg
tttaacatgtagaatgcacatcacaaacagttgaagctttttctagtttttattaagtat
tctttttcacataggctagctcccaataccttcaatctcaaaacagtttccaaactgctc
atcaaaaagttttaactctgtgagagatgaccacaaagagtttctcgaaagttctttctg
tttttttgaagaatttttttcactaggcctcaatgactcccaaatatcccttagttctaa
aaacagttccaatctaataaaaaaagttaactttggatgaatgcacacatcacaagcagt
tttagagcttctttagttttcatatttttttcctgcctcaatgtccaaaatccttcacaa
tacaaaaacagtgtttccaactgctaataaaaaaagtttactcttggagaatgcacacat
cacaaagcagtttctagaatttttctattattgaagatatttgtttttcccataggcctc
aatgctccaaatatccctcacagattctacaaaaggttccaaatgctaataaaaaattaa
ctttgatgacacatcacaaagcagaagcttctttgtatttatctgaaatttcttttcacc
agcctcaatcctcccaatat
>TE_00001829_s_4#CLASSII/MITE
ttactttgagataatgcactcacaaagtttccagaaagcttcttctagtttttgaagatt
ttctttttctacctcaagcactccaatatcctagattctacaaaaaatttcactctcaat
caaaaggtaactcgaaaatcacctaaagagtttctagaaactctttctattttattgaaa
tatcttttcataggcctagactcaaatatcccttcagattaaaaacatgtttccaaatgc
taataaaagaaagtttaactctgtgagataagacactcacaaacgtttccagaacttctt
ttgtttatctgaagatatttcttttcacataggcctcaagtgctcccaaatatcccttca
gattctaaaaaacatgtttccaaactctaataaagaaagtttaactctgtgagatgaagc
acacatcacaaaggtttcagaaattctttctatttttattgagatatttcctttttcacc
ataggcctcaatgtccaaatatcccttgcagatctacaaaaacagtgtttccaaactgct
caataaagaaagtttaactctggagatgaatgcacacatcacaaagcagttttcagaaag
cttctttctagtttttattgaagatatttcctttttcaacataggctcaagctccaaata
tcccttcagattctaaaaaaattttccaaactctcaaaaagaaatttaactctgtgaatg
aatgacataaagcagtttctcagaaacttctttctatttttattgaagatatttcctttt
tcacataggcctcaatggctcccaaatatccttggcagatttacaaaaacatgtttccaa
actgctcaatcaagaaagttaactctgtgagagaatgcacacatcacaaagcagtttaga
aagcttctttctatttttatctgaagatatttcctttttcaccataggcccatgcactca
aatatccttccagattctacaaaaacagtgtttccaactccataaaagaaaggtttatct
gtgagagaatgcacacatcacaaagagtttctcagaaagcttctttctagtttttattga
agatatttctttttaccataggcctcaatgctcccaaatatcccttgcagattctacaaa
aacagttttccaaactgctcaatcaaaagaaagtttactctgtgagatgaatgcacacat
cagaaagcagtttctcagaaagcttctttctatttttatgtgaagatatttctttttcac
cataggcctcaatgctccaaatatcccttcaagattctaaaaaagagtgtttcaactgct
caataaaagaaagtttaactctgtgagatgaatgcacacatcacaaagcagtttctcaga
aagcttctttctagtttttatctgaagtatttcctttttcaccatagcctcaattgctcc
caaatatccctttgcagattctacaaaaaactgtttccaaactctcaatcaaaagaaagg
tttaacctgtgagatgaatgcacacatcacaaagcagtttctcagaaagcttctttctag
tttttattgaagatatttcctttttcaccataggcctcaacattccaaatatcccttcca
gattctacaaaaaatgtttccaaactgctcaatcaaaagaaaggttcaatctgtgagatg
aatgcaccatcacaaagcagtttctcagaaagcttctttctaattttatctgaagatatt
tcctttttcaccgtaggcctcaatgcatccaaatatcccttcacagattctacaaaaaat
gtttccaaactgctcaatcaaaagaaagtttaactctgtgagatgaatgcacacatcaca
aagcagtttctcagaaagcttctttctagtttttatctgaagatatttcctttttcacca
taggcctcaagcctcccaaatatccctttgcagattctacaaaacatgtttccaaactgc
tcaatcaaaagaaaggttaactctgtgagatgaatgcacactcacaaagcagtttctcag
aaagcttctttctagtttttatctgaagatatttcctttttcaccataggcctcaatgtg
ctcccaaatatcccttcacagattctacaaaaaagtgtttccaaactgctcaatcaaaag
aaaattaactctgtgagatgaatgcacacatcacaaagcagtttctcagaaagcttcttt
ctagtttttatctgaagatatttcctttttcaccataggcctcaatgtgtcccaaatatc
ccttccagattctacaaaaagagtgtttccaaactgctcaatcaaaagaatgtttaactc
tgtgagagaatgcacacatcacaaagcagtttctgagaaatcttctttctagtttttatg
tgaagatatttcctttttcaccataggcctcaatggctcccaaatatccctttgcagatt
ctacaaaaacagtgtttccaaactgctcaatcaaaagaaaggtttaactctgtgagatga
atgcacacatcacaaagcagtttctcagaaacttctgtctagtttttatctgaagatatt
tcctttttcaccataggcctcaatgcactcccaaatatccctttgcagattctacaaaaa
ctgtttccaaactgctcaatcaaaagaaagtttaacttgtgagatgaatgcacacatcac
aaagcagtttctcagaaagcttctttctagtttttatgtgaagatatttcctttttcacc
atagtcctcaagtgctcccaaatatcccttcacagattctacaaaaaagtgtttccaaac
tgctcaatcaaaagaaaggttaactctgtgagatgaatgcacacatcacaagcagtttct
cagaaagcttctttctagtttttgtctgaagatatttcctttttcaccataggcctcaaa
gcgctccaaatatccctttgcagattctacaaaaacagtgtttccaaactgctcaataaa
aaggaagttttaactctgtgagatgaatgcacacatcacaaagcagtttctcagaaagct
tctttctagtttttatctgaagatatttcctttttcaccatagcctcaatgtgctcccaa
atatccctttgcagattctacaaaaacatgtttccaaactgctcaatcaaaagaaaggtt
aactctgtgagataatgcacacttcacaaagcagtttctcagaaagcttctttctagttt
ttattgaagatatttcctttttcaccataggcctcaatgcatcccaaatatcccttccag
attctacaaaaagagtgtttccaaactgctcaatcaaaagaaatgtttaactctgtgaga
tgaatgcacacatcacaaagcagtttctcagaaagcttctttctagtttttatctgaaga
tatttcctttttcaccataggcctcaagcgctccaaatatccattccagattctacaaaa
acagagtttccaaactgctcaatcaaaagaaaggtttaactctgtgagatgaatgcacac
atcacaaagcgtttctcagaaagctctttctatttttatctgaagatatttcctttttca
ccataggcctcaatgcgctcccaaatatcccttacagattctacaaaaacagtgtttcca
aactgctcaatcaaaagaaaggtttaactctgtgagatgaatgcatacatcacaaagcag
tttctcagaaagcttctttctggtttttatgtgaagatatttcctttttcaccataggcc
tcaaagcactcccaaatatccctttgcagattctataaaaacactgtttccaaactgctc
aatcaaaagaaaggtttaactctgtgagatgaatgcacacatcacaaagcagtttctcag
aaagctctttctagtttttatctgaagatatttcctttttcaccataggcccaaagtgct
cccaaatatccctttgcagattctacaaaaacagtgtttccaaactgcttaatcaaaaga
aaggtttaacactgtgagatgaatgctcacatcacaaagcagtttctcagaaagcttctt
tctagtttttatgtgaagatatttcctttttcaccataggcctcaaagtactcccacata
tcccttccagattctacaaaaacactgtttccaaatgctcaatgaaaagaaaggttaact
ctgtgagatgaatgcacacatcacaaagcagtttcccagaaagcttctttctagttttta
ttgaagatatttcctttttcaccataggcctcaatgcactcccaaatatcccttcacaga
ttctacaaaaacagtgtttccaaactgctcaatcaaaagaaagtttactctgtagatgaa
tgcacacatcacaaagagtttctcagaaagcttctttctagtttttatctgaagatattt
cctttttcaccataggcctcaaagcactcccaaatatccttcgtagattctacaaaaaca
gtatttccaaactgctcaatgaaaagaaagttttaactctgtgagatgaatgcacacatc
acaaagagttctcagaaagattgcgtttttatctgaagatatttcctttttcaccatagg
cctcaaagtgctcccaaatatccctttgcagattctacaaaaacagtgtttccaaactgc
tcaatcaaaagaaaggtttaactctgtgaatgaatgcacacatcacaaagcagtttctca
gaaagttctttctaatttttatctgaagatatttcctttttcaccataggcctcaaagca
ctcccaaatatccctttgcagattctacaaaaacagtgtttccaaactgctcaatcaaaa
gaaaggtttaactctttgagatgaatgcacacatcacaaagcagtttctcagaaacttct
tttagtttttatctgaagatattcctttttcaccataggcctcaatgcgctcaaaaatat
cccttcacagattcttcaaaaacagtgtttcactatttccaaactgctcaatcaaaagaa
agttttaactctgtgagatgaatgcacacatcacaaagcagtttctcagaaaacttcttt
ctagtttttatctgaagatatttcctttttcaccataggcctcaatgcactctcaaatat
cctttgcagattctacaaaaaaagtgtttccaaactgctcaatcaaaagaaaggtttaac
tctgtgagataaatgcaaagatcacaaagcagtttctcagaaagcttctttctagttttt
atctgaagatatttcctttttcaccttaggcctcaaagtgctccaaaatatcccttcgca
cattctacaaaaacactgtttccaaactgctcaatcaaaagaaaggtttaactctgtgag
aagaatgcacacatcataaagcaatttctcagaaagcttctttctagtttttatctgagg
atatttcctttttcactataggcctcaatgtgctcccaaatatcccttcgcagattctac
aaaaacagtgtttccaaactgctcaatcaaaagaaaggattaactctgtgagatgaatgc
actcatcacaaagcagtttctcagaatgcttctttcgagtttttatctgaagatatttcc
tttttcatcatagtcctcaatgtgctcccaaatatcccttggcagattctacaaaacagt
gtttccaaactgctcaatcaaaagaaagttttaactctgtgagatgaatgcacacatcac
aaagcagtttctcagaaagattctttctagtttttatctgaagatatttcctttttcacc
ataggcctcaatgcactcccatatatcccttttcagattctacaaaaaaaaagttttcca
aactgctcaatcaaaagaaaagtttaactctgtgagaagaatgcacacatcacaaaacgg
tttctgagaaagcttctttctagtttttctttgaagatatttcctttttcaccataggcc
tcaatgcactcccaaatatcccttcacagattccacaaaaacagtgtttccaaactgctc
aattaaaagaaaagtttaactctttgagatgaatgcacacatcacaaagcagtttctcag
aaaccttctttctagtttttatctgaagatatttcctttttcaccataggcctcaaaggg
ctcccaaatatcccttctcagattctacagaaacactgtttgcaaactgctcaatcaaaa
gaaaggtttaactcttgtgatgaatgcactcatcacagaacagtttctcagaaagcttct
ttctagtttttatctgaagatatttcctttttcaccataaccctcaaagcgctcccaaat
atcccttcgcagattctacaaaaacagtgtttccaaactgctcaatcaaaaaaaggttta
accctgtgagatgaatgcacacatcacaaagcaatttctgagaaagcttctttctagttt
ctatcttaagatatttcctttttcaccatatgcctcaaagtgctcctaaatatcccttct
cagattctacaaaacactgttaccaaactgctcaatgaaaagaaatgtttaactctgtga
gatgaatgcactcatcacaaagcagtttctcagaaagcttctttctagtttttatctgaa
gatatttcctttttcaccataggccacaatgcgcttccaaatatcccttcacagattcta
ccaaaacagtgtttccaaactgctcaatcaaaagaaaggtttaactctgtgagataaatg
cacatatcacaaagcagtttctgaaaaagcttatttctagtttttatctgaagatatttc
ctttttcaccatatgcctcaatgcactcccaaatatcccttcacagattctacctaaaca
gtgtttccaaactgctcaatgaaaagaagggtttaactctctgagatgaatgcacacatc
acaaaacagtttctcagaaagcttctttctagtttttctctgaagatatttcctttttca
ccataggcctcaaagtgttcccaaatatccctttgcagattctacaaaaacagtgtttcc
aaactgctcaatcaaaagaaaggtttaactctgtgagatgaatgcacacatcacaaagca
gtttctcagaaagcttctttctagtttttatctgaagatatttcctttttcaccataggc
ctcaaagggctcccaaatatcccttcacagattctacaaaaacactgttgccaaactgat
caatcaaaagaaagaaaggtttaactctgtgagatgaatgcactcatcacaaagcagttt
ctcagaaaacttctttctagtttttatttgaagatatttcctttttcaccataggcctca
aagggctcccaaatatcccttcgcagattctaccaaaacagtgtttccaaactgctcaat
caaaagaaagttttaactctgtgagatgaatgcacacatcacaaagctgtttctcagaaa
gcttctttctaatttttatatgaagatatttcctttttcaccataagcctcaaagcgctc
ccaaatatccctttgcagattctacaaaaacagtgtttccaaactgctcaatcaaaagaa
aggtttaactctgtgagatgaatgcacacatcacaaagcagtttctcagaaagcttcttt
ctattttttatctgaagatatttcctttttcactataggcctcaatgagctccaaaatgt
ccctttgcagattctacaaaaaagtgtttccaaactgctcaatcaaatgataggtttaac
tctgtgagaagaatgcacacatcacaaagcagtttctcagaaagcttctttctagttttt
ctctgaagatatttcctttttcaccataggcctcaatgtgctccaaaatatccctttgaa
gattctacaaaaacagtgtttccaaactgctcaatcaaaagaaaggtttaactctgtgag
aagaatgcacacatcacaaagcagtttctgagaaagtttctttctagttttatctgaaga
tatttcctttttcaccataggcctcaaagcgctcccaaatatcccttcgcagattctaca
aaaccagtgtttccaaactgctcaatcaaaagaaacgtttaactctgtgagatgaatgca
cacatcacaaagagtttctcagaaagcttctttctagtttttatctgaagatatttcctt
tttcaccataggcctcaaagtgctcccaaatatcccttcgcagattctaaaaaaacactg
ttgccaaactgcttaatcaaaagaaaggtttaactctgtgagatgaatgcacacatcaca
aagcagtttctcagaaagcttctttctagtttttatgtgaagatatttcctttttcacca
taggcctcaagtgctcccaaatatccctttgcagattctatgaaaacactttttccaaac
tactcaatcaaaagaaagtttcaactctgtgtgatgaatgcacacttcaaaaagcagttt
ctcagaaagcttctttctagtttttatctgaagatatttcctttttcaccataggcctca
aagcactcacaaatatccctttgcagattctacaaaaacagtgtttccaaactgctcaat
caaaagaaatgtttaactctgtgagatgaatgcactcatcccaaagcagtttctcagaaa
gcttctttctagtttttatttgaagatatttcctttttcaccataggcctaaaagcactc
caaaatatcccttctcagattcaacaaaaaaatatttccaaactcctcaatcaaaagaaa
ggtttaactctgtgagatgaatgcacacatcacaaaaatgtttctgagaaagcctctttc
tagtttttatctgaagatatttcctttttcaccataggcctcaatgtgctcccaaatatc
ccttcacagatacttcaaaaacagtgtttccaatctgctcaatcaaaagaaaagtttaac
tctgtgagatgaatgcacacatcacaaagtactttctcagaaaccttctttctagttttt
atctgaagatatttcctttttcaccataggcctcaatgcgctccgaaatatcttttcaca
gattctacaaaaacaatgtttccaaactgctcaatcaaaagaaaggtttaactctgtgag
atgaatgcacacatcacaaagcagtttctcagaaagcttctttctagtttttatctgcag
atatttcctttttcaccataggcctcaaagtgcccccaaatatccctttgcagattttac
aaaaacactgtttccaaactgctcaatcaaaaaaaggtttaactctgtgagatgaatgca
cacatcacaaagcagtttctcagaaagcttctttctactttttatctgaagatatttcct
ttttcaccataggcctaaaagagctcccaaatatccctttgcagattctacaaaaacaat
gtttccaaactgctcaatcaaaagaaaggtttaactctatgagatgaatgcacacatcac
aaagcagtttctcagaaagcttctttctagtttttatctgaagatatttcctttttcacc
ataggcctcaaagcacccccaaatatcccttcttagattctacaaaaacactgttgccaa
actgctcaatcaaaagaaagttttaactctgtgagatgaatgcattcatcacaaagcagt
ttctcagaaagcttcttcctattttttatctgaagatatttcctttttcaccataggcct
caaagcactcccaaatatccctttgcagatatttccaaaacagtgtttccaaactgctca
atcaaaagaaaggtttaactctgtgagaagaatgcacacatcacaaaacggtttctgaga
aagcttctttctagtatttatctgaagatatttcctttttcaccataggcctcaaagcac
tccaaaatatccccttgcagattctaccaaaacagtgtttccaaactgctcaatcaaaag
aaaggtttaactctttgagatgaatgcacacatcacaaagcagtttctcagaaagcttct
ttctagttttatctgaagatatttcctttttcaccataggcctcaaagtgctcccaaata
tccctttgcagaatctacaaaaacagtgttgccaaactgctcaatcaaaagaaaggttta
actctgtgagatgaatgcactcatcacaaagcagtttctcagaaagcttctttctagttt
ttatgtgaagatatttcatttttcaccataggcctcaaagcgctctcaaatatccctttg
cagattctacaaaaacagtgtttccaaactgctcaatcaaaagaaaggtttaactctgtg
agatgaatgcacacatcacaacagtttctcagaaagctctttctagtttgtatctgaaga
catttcctttttcaccataggcctcaatgtgctcccaaatatcccttcgtggattctaca
aaaacagtgtttccaatctgctcaatcaaaagaaagtttaactctgtgagaagaatgcac
atatcacaaagcagtttctagaaagcttctttctagttttgaagatatttcctttttcac
cataggcctcaatgcagtcaaatatctcttcacagattctacaaaaaagtgtttccaact
gctcaattaaaagaaggatttaactctgtgagatgaatgcacacatcacaaagcagtttc
tcagaaagcttctttctagtttttatctgaagatatttcctttttcaccataggcctcaa
agtgctccaaatatcccttagattctacaaaaacactgtttccaaactgctcaatcaaaa
gaaagatttaactctgtgagatgaatgcacacatcacaaagagtttctcagaaacttctt
tctatttttatctgaagatatttcctttttcaccataggcctcaaaggctccaaatatcc
ctttgcagattctacaaaaaatgtttccaaatgctcaatcaaaagaaaggtttaactctt
gagaagaatgcacacatcacaaagagtttctcagaaagcttctttctagtttttatctga
agatatttcctttttcaccataggcctcaaagcgctcccaaatatcccttcagagattct
acaaaaacagtgtttccaaactgctcaatcaaaagaaaggtttaactctgtgagtgaatg
acaatcacaaagcagtttctcagaaagcttctttctatttttatctgaagatatttcctt
tttcaccataggcctcaaacgctccaaatatcccttccagattctacaaaaacagtgttg
ccaaactgctcaatcaaaggaagtttaactctgtgagatgaatgcacacatcacaaagca
gtttctcagaaacttctttctagtttttatctgaagatatttcctttttcaccacaggcc
caacctcccaaattcccttcgcagattccacaaaaacagtgtttccaaacgctcaatcaa
aagaaaggtttaactctggagatgaatgcaacatcacaaagcagtttctcagaaagttct
ttctagtttttctaaagaattcctttttcacataggcctcaaagcatcccaaatatccct
tgcagatttaaaagatgttccaaactgctcaatcaaaaaaggttaactctgtgagatgat
gcaccataagaacagtttccagaaagcttctttctagtttttatctgaagatatttcttt
ttcaccataggcccaaagcactccaaatatcccttcagattctacaaaaacagtgtttcc
aactgctcaatcaaaagaaatgtttaactctgtgagatgaatgcacacatcacaaaggtt
tctcagaaacttctttctagtttttatctgaaggtatttcctttttcaccataggcctca
agctccaaatatccttcagatctacaaaaacagtgtttccaactgctcaatcaaaagaaa
gtttaacctgtgagagaatgcacacatcacaaagcagtttctagaaagcttcttctagtt
tttatctgaagatatttctttttccatggcctcaatgtgctccaaatatccttccagttt
ctaaaaagagtgtttccaactgccaatcaaagaaagttaactctgtgagatgaagcacac
cacaagcagtttccagaagttctttctagtttttatctgaagatatttctttttcaccat
ggcctaaagtgctcccaaatatccttcagattctacaaaaacatgttccaagccaatcaa
agaggtttactctgtggagaatgcaccatccaaagcagtttctcagaaagcttcttattt
tttctgaagatatttccttttcaccataggcctcaacctccaaatatcccttcacgattc
tacaaaacatgtttccaactgctcaatcaaaagaaaggtttaactctgtgagatgaatgc
acacatcacaaagatttctctgaaagcttctttctatttttttgaagaatttcctttttc
acctaggctcaatgcctcccaatatcccttgttctacaaaacagtttccactgctcataa
aaaaagttttaaccttgagaatacacataaaggttttagaaagcttctttctgtttttgt
gaagatatttcctttttcactgcctcaattcaatatccttcagatctacaaaaacagttt
tcaactctcatcaaaagaaggttactcttgagaagaatgcacacatcacaaaagtttctg
agaatttttcagttttattgaagatatttcttttcacatagctaatggctccaaataccc
cagattctacaaaacggttccaaatgctcaatcaaaaaatttactcttgatgatactcac
aaagccagaatgcttctttctgttttctgagattttcttttcacctgcctcaagcctccc
atatcctacagatttacaaacagtgtttccaatccaatcaaaaggttaactcttgagaga
atgacacatcacagcatttcagaaagcttctttcattttatctgaaatattctttttcac
cataggcctccaaatatccc
>TE_00001829_s_0#CLASSII/MITE
tttcaaggctagctccaaatatcccttcagattaaaacatgtttccaaatgctaataaaa
gaaagtttaactctgtgagataagacactcacaaacgtttccagaacttcttttgtttat
ctgaagatatttcttttcacatagcctcaagtgctcccaaattcccttcattctaaaaaa
cagttccaaactctaataaaaaagttaactcttgatagcaccacaaaggtttcagaaatc
tttcttttttattgagatatttcctttttcaccataggccaatgtccaaatatcccttca
gtctacaaaaacagtgttccaaactgctcaataaagaaagtttaactctggagataagca
cacatcacaaagcagtttcaaaagcttctttctatttttattgagatatttcctttttca
ataggctcaagtccaatatcctcagatttaaaaaatttccaaacctcaaaaagaaattta
ctctgtgaatgatgacataaacagttctcagaaactttttctattttattgaagatttct
ttttcacataggctcaatggctcccaaatccttggcagattcaaaacatgtttcatgctc
aatcagaagttaacctgaggaatgacacatcacaaagcagtaattttctatttttatctg
agatatttctttttcacctagcccatgcactcaatatccttccagattctacaaaaacag
tgttccaatcctaaaagaaggtttatctgtgagaaagcacatcacaaagcagtttctcag
aaagttctttctgttttttctgaagatattttttttaataggctaatgctccaaatatcc
cttcagattctacaaaacagttttcaaactgctcaataaagaaagtttactcttgagatg
atgcaccatcagaaagcagtttctcagaagcttctttctagtttttatctgaagatattt
ctttttcaccataggcctcaatgctccaaatatcccttcaagattctaaaaaagtgtttc
aaactgctcaataaaagaaatttaacttgtgagatgaatcacacatcacaaagcgtttct
cagaaagcttctttctagtttttatctgaagtatttcctttttcaccatagcctcattgc
tcccaaatatccctttgcagattctacaaaaatgtttccaaactctcaatcaaaagaaag
gttaacctggagatgaatgcacacatcacaaagcagtttccagaaagcttctttctagtt
tttattgaagatatttctttttcaccataggcctcaagcattccaaatatcccttccaga
ttctacaaaaaatgttccaaactgctcaatcaaaagaaagtttaactgtagatgaatgac
catcacaaagcagtttctaaaagcttctttctaattttatctgaagatattcctttttca
ccgtagcctcaatgctccaaatatcccttcacagatctacaaaaagttttccaaactgcc
aatcaaaagaaagtttaatctgtgagatgaatgcacacatcacaaagcagtttccagaaa
gcttctttctagttttttctgaagatatttcctttttcaccataggcctcaatgcctccc
aaatatcccttcagattctacaaaacagtgtttcaaactgctcaatcaaaagaaagttta
actctgtgagagaatgcacacatcacaaagcgtttctagaagttctttctagttttatct
gaagatatttcctttttcaccataggcctcaatgtgctcccaaatatcccttcaagattc
tacaaaaacagtgtttcaaactgctcaatcaaaagaaaagtttaactctgtgagatgaat
gcacacatcacaaagcagtttctcagaaagcttctttctagttttttctgaaatatttcc
tttttcaccataggcctcaatgcctcccaaatatcccttccagattctacaaaaacagtg
tttccaaactgctcaatcaaaagaatgtttaattgtagagaatgcacacatcacaaagca
gtttctgagaaatcttcttttagtttttatgtgaagatatttcctttttcacctaggcct
caatgtctcccaaatatcccttcagattctacaaaaacagtgtttccaaactgctcaatc
aaaagaaaggtttaactctgtgagatgaatgcaccatcaaaagcagtttctcagaaagct
tctttctagtttttatctgaagatatttcctttttcaccataggcctcaatgcactccca
aatatcccttgcagattctacaaaaactgtttccaaactgctcaatcaaaagaaaattta
acttgtgagatgaatgcacacatcacaaagcagtttctcagaaagcttctttctagtttt
tatctgaagatatttcctttttcaccatagtcctaagtgtcccaaataccttcacagatt
ctaccaaaacagtgtttccaaactgctcaatcaaaagaaggttaactctgtgagatgaat
gcacacatcacaagcagtttctcagaaagcttctttctagtttttgtctgaagatatttc
ctttttcaccataggcctcaatgcactccaaatatccctttgcagattctacaaaaacag
tgtttccaaactgctcaataaaaaggaagttttaactctgtgagatgaatgcacacatca
caaagcagtttccagaaagcttctttccagtttttatctgaagatatttcctttttcacc
atagcctcaatgcgctcccaaatatcccttccagattctacaaaaacagtgtttccaaac
tgctcaatcaaaagaaaggtttaactctgtgagataatgcactcttcacaaagcagtttc
tcagaaagcttctttctagtttttatctgaagatatttcctttttcaccataggcctcaa
tgcgctcccaaatatcccttccagattctacaaaaaagtgtttccaaactgctcaatcaa
aagaaaggtttaactctgtgagatgaatgcacacatcacaaagcagtttctcagaaagct
tctttctagtttttatctgaagatatttcctttttcaccataggcctcaagcgctcccaa
atatcccttccagattctacaaaaacagagtttccaaactgctcaatcaaaagaaaggtt
taactctgtgagatgaatgcacacatcacaaagcgtttctcagaaagctctttctaattt
ttatctgaagatatttcctttttcaccataggcctcaatgcctcccaaatatcccttcac
agattctacaaaaacagtgtttccaaactgctcaatcaaaagaaaggtttaactctgtga
gatgaatgcacacatcacaaagcagtttctcagaaagcttctttctggtttttatctgaa
gatatttcctttttcaccataggcctcaatgcactcccaaatatcccttacagattctat
aaaaacagtgtttccaaactgctcaatcaaaagaaaggtttaactctgtgagatgaatgc
acacatcacaaagcagtttctcagaaagctctttctagtttttatctgaagatatttctt
tttcaccataggcccaatgtgctcccaaatatcccttcgcagattctacaaaaacagtgt
ttccaaactgcttaatcaaaagaaaggtttaacactgtgagagaatgctcacatcacaaa
gcggtttctgagaaagcttctttctagtttttatctgaagatatttcctttttcaccata
ggcctcaaagtactcccacatatcccttctcagattctacaaaaacactgttcccaaatg
ctcaatgaaaagaaaggtttaactctgtgagatgaatgcacacatcacaaagcagtttct
cagaaagcttctttctagtttttatctgaagatatttcctttttcaccataggccacaat
gcgctcccaaatatcccttcacagattctacaaaaacagtgtttccaaactgctcaatca
aaagaaagatttactctgtagatgaatgcacacatcacaaagcagtttctcagaaagctt
ctttctagtttttatctgaagatatttcctttttcaccataggcctcaaagcactcccaa
atatccttcgcagattctacaaaaacagtgtttccaaactgctcaatgaaaagaaagttt
aactctgtgagatgaatgcacacatcacaaagagttctcagaaagttctcgtttttatct
gaagatatttcctttttcaccataggcctcaaagtgctcccaaatatcccttcgcagatt
ctacaaaaacagtgtttccaaactgctcaatcaaaagaaaggtttaactctgtgaatgaa
tgcacacatcacaaagcagtttctcagaaagttctttctaatttttatctgaagatattt
cctttttcaccataggcctcaaagcactcccaaatatccctttgcagattctacaaaaac
agtgtttccaaactgctcaatcaaaagaaaggtttaactctttgagatgaatgcacacat
cacaaagcagtttctgagaaagcttcttttagtttttatctgaagatattcctttttcac
cataggcctcaatgtgctccaaatatcccttcacagattctacaaaaaacatatttcaaa
actgctcaatcaaaagaaagttttaactctgtgagatgaatgcacacatcacaaagcagt
ttctcagaaagcttctttctagtttttatctgaagatatttcctttttcaccataggcct
caatgcactcccaaatatcctttgcagattctacaaaaacagtgttgccaaactgctcaa
tcaaaagaaaggtttaactctgtgagataatgcaatcatcacaaagcagtttctcagaaa
gcttctttctagtttttatctgaagatatttcctttttcaccttaggcctcaatgtgctc
caaatatcccttcgcacattctacaaaaacagtgtttccaaactgctcaatcaaaagaaa
ggtttaactctgtgagatgaatgcacacatcaaaagcaatttctgagaaagcttctttct
agtttttatctgaggatatttcctttttcacataggcctcaatgtgctcccaaatatccc
ttcgtagattctacaaaaacagtgtttccaaactgctcaatcaaaagaaaggttaactct
gtgagatgaatgcactcatcacaaagcagtttctcagaatgcttctttcagtttttatct
gaagatatttcctttttcacatagcctcaatgtgctcccaaatatcccttcgcagattct
acaaaacagtgtttccaaactgctcaatcaaaagaaagttttaactctgtgagatgaatg
cacacatcacaaagcagtttctcagaaagttctttctagtttttctctgaagatatttcc
tttttcaccataggcctcaatgcactcccatatatcccttctcagattctacaaaaacag
agttttccaaactgctcaatcaaaagaaaagtttaactctgtgagaagaatgcacacatc
acaaagcggtttctgagaaagcttctttctagtttttatttgaagatatttcctttttca
ccataggcctcaatgcactcccaaatatcccttcacagattctacaaaaacagtgtttcc
aaactgctcaattaaaagaaaagtttaactctttgagatgaatgcacacatcacaaagca
gtttctcagaaagcttctttctagtttttatctgaagatatttcctttttcaccataggc
ctcaaagtgctcccaaatatcccttctcagattctacagaaacactgtttgcaaactgct
caatcaaaagaaaggtttaactcttgtgatgaatgcactcatcacaaagcagtttctcag
aaagcttctttctagtttttatctgaagatatttcctttttcaccatagccctcaatgcg
ctcccaaatatcccttcgcagattctacaaaaacagtgtttccaaactgctcaatcaaaa
aaaggtttaaccctgtgagatgaatgcacacatcacaaagcaatttctgagaaagcttct
ttctagtttttatctgaagatatttcgtttttcaccataggcctcaaagtgctcccaaat
atcccttctcagattctacaaaacactgttaccaaactgctcaatcaaaagaaaggttta
actctgtgagatgaatgcactcatcacaaagcagtttctcagaaagcttctttctagttt
ttatctgaagatatttcctttttcaccataggcctcaatgcacttccaaatatcccttca
cagattctaccaaaacagtgtttccaaactgcttaatcaaaagaaaggtttaactctgtg
agatgaatgcacttatcacaaagcagtttctgaaaaagcttatttctagtttttatctga
agatatttcctttttcaccataggcctcaatgtactcccaaatatcccttcacagattct
acctaaacagtgtttccaaactgctcaatgaaaagaagggtttaactctctgagctgaat
gcacacatcacaaaacagtttctgagaaagcttctttctagtttttctctgaagatattt
cctttttcaccataggcctcaaagtgttcccaaatatccctttgcagattctacaaaaac
agtgtttccaaactgctcaatcaaaagaaaggtttaactctgtgagatgaatgcacacat
cacaaagcagtttctcagaaagcttctttctagtttttatctgaagatatttcatttttc
accataggcctcaaaggcctcccaaatatcccttcacagattctacaaaaacagtgttgc
caaactgatcaatcaaaagaaagaaaggtttaactctgtgagatgaatgcactcatcaca
aagcagtttctcagaaagcttctttctagtttttatctgaagatatttcctttttcacca
taggcctcaaagggctcccaaatatcccttcgcagattctaccaaaacagtgtttccaaa
ctgctcaatcaaaagaaagttttaactctgtgagatgaatgcacacatcacaaagcagtt
tctcagaaagcttctttctaatttttatatgaagatatttcctttttcaccgtaagcctc
aaagcgctcccaaatatcccttcgcagattctacaaaaacagtgtttccaaactgctcaa
tcaaaagaaaagtttaactctgtgagatgaatgcacacatcacaaagcagtttctcagaa
agcttctttctattttttctctgaagatatttcctttttcactataggcctcaatgcgct
ccaaaatatcccttcacagattctacaaaacagtgtttccaaactgctcaatcaaatgat
aagtttaactctgtgagatgaatgcacacatcacaaagcagtttctcagaaagcttcttt
ctagtttttctctgaagatatttcctttttcaccataggcctcaatgtgctccaaaatat
accttcgaagattctacaaaaacagtgtttccaaactgctcaatcaaaagaaaggtttaa
ctctgtgagaagaatgcacacatcacaaagcagtttctgagaaagtttctttctagtttt
ttctgaagatatttcctttttcaccataggcctcaaagcgctcccaaatatcccttcgca
gattctacaaaaccagtgtttccaaactgctcaatcaaaagaaacgtttaactctgtgag
acgaatgcacacatcacaaagcagtttctcagaaagcttctttctagtttttatctgaag
atatttcatttttcaccataggcctcaaagtgctcccaaatatcccttctcagattctac
aaaaacactgttgccaaactgctcaatcaaaagaaaggtttaactctgtgagatgaatgc
acacatcacaaagcagtttctcagaaagcttctttctagtttttatctgaatatatttcc
tttttcaccataggcctcaatgtgctcccaaatatcccttcacagattctatgaaaacac
tgtttccaaactactcaatcaaatgaaggtttcaactctgtgtgatgaatgcacacttca
caaagcagtttctcagaaagcttctttctagttttttctgaagatatttcctttttcacc
ataggcctcaaagcactcccaaatatccctttgcagattctacaaaaccagtgttgccaa
actgctcaatcaaaagaaatgtttaactctgtgagatgaatgcactcatcccaaagcagt
ttctcagaaagcttctttctagtttttatctgaagatatttcctttttcaccataggcct
aaaagcactccaaaatatcccttctcagattcaacaaaaacagtgtttccaaactcctca
atcaaaagaaaggtttaactctgtgagatgaatgcacacatcacaaaaatgtttctgaga
aagcctctttctagtttttatctgaagatatttcctttttcaccataggcctcaatgcac
tcccaaatatcccttcacagatactacaaaaacagtgtttccaaactgctcaatcaaaag
aaaggtttaactctgtgagaagaatgcacacatcacaaagcatttctcagaaagcttctt
tctagtttttatctgaagatatttcctttttcaccataggcctcaatgcgctcccaaata
tcttttcacaattctacaaaaacagtgtttccaaactgctcaatcaaaagaaaggtttaa
ctctgtgagatgaatgcacacatcacaaagcagtttcacagaaagcttctttccagtttt
tatctgcagatatttcctttttcaccataggcctcaaagtgcccccaaatatcccttcgc
agattttacaaaaacactgtttccaaactgctcaatcaaaaaaaggtttaactctgtgag
atgaatgcactcatcacaaagcagtttctcagaaagcttctttctactttttatctgaag
atatttcctttttcaccatagcctaaaagagctcccaaatatcccttcgcagattctaca
aaaacatgtttccaaactgctcaatcaaaagaaaggtttaactccatgagatgaatgcac
acatcacaaagcagtttctcagaaagcttctttctagtttttatctgaagatatttcctt
tttcaccataggcctcaaagcacccccaaatatcccttcttagattctacaaaaacagtg
ttgccaaactgctcaatcaaaagaaaggtttaactctgtgagatgaatgcattcatcaca
aagcagtttctcagaaagcttctttctagtttttatctgaagatatttcctttttcacca
taggcctcaaagcactcccaaatatcccttcgcagattttccaaaacagtgtttccaaac
tgctcaatcaaaagaaaggtttaactctgtgagaagaatgcacacatcacaaacggtttc
tgagaaagcttctttctagtatttatctgaagatatttcctttttcaccataggctcaaa
gcactcccaaatatccctttgcagattctaccaaaacagtgtttccaaactgctcaatca
aaagaaaggtttaactctgtgagatgaatgcactcatcacaaagcagtttctcagaaagc
ttcttttttttttctgaagatatttcctttttcaccataggcctcaaagtgctcccaaat
atcccttcgcagattctacaaaaacagtgttgccaaactgctcaatcaaaagaaaggttt
aactctgtgagatgaatgcactcatcacaaagcagtttctcagaaagcttctttctagtt
tttattgaagatatttcatttttcaccataggcctcaaagcctctcaaatatcccttcgc
agattctacaaaaacagtgttccaaacttcaatcaaaagaaaggtttaactctgtgagat
gaatgcacacatcacaaacagtttctagaaagctctttctagtttgtatctgaagatatt
tcctttttcacctaggcctcaatgtgctcccaaatatcccttctagattctaaaaaacag
tgtttccaatgctcaatcaaaagaaagtttaactctgtgagaagaatgacacatcacaaa
gagtttctagaaagcttctttctagttttctttttcaccataggcctcaatgcatcaaat
atccttcacagattctacaaaaaagtgtttccaactgctcaattaaagaaggatttaact
cttgagatgaatgcacacatcacaagcagtttccagaaagcttctttctagtttttatct
gaagatattgtttttcaccataggcctcaaggctccaaatatcccttagattctacaaaa
acatgtttccaaactgctcaatcaaaagaaagatttaactctgtgagatgaatgcaccat
cacaaagagttctcagaaacttctttctatttttatctgaagattttcctttttcaccat
aggctaaaggctcccaaatatcccttgcagattctacaaaaaatgtttccaaatgctcaa
tcaaaagaaaggtttaactcttgagaaaatgcacatcacaaaagtttctcagaaagcttc
ttttagtttttatctgaagatatttctttttcaccataggctcaaggctcccaaatatcc
cttcaagattctaaaaacagtgtttccaactgctatcaaaagaaaggttaactctgtgag
tgaatgacaatcaaagcagtttccgaaacttttttctattttttctgaagattttctttt
tcaccatagctcaaagccaaatatcccttccagttctacaaaaaagtgttgccaaacgcc
aatcaaaggaagtttaactctgtgagatgaatgcacatcacaaagtttctcagaactttt
tctagtttttatctgaaatatttctttttcaccaaggcccaactccaaattccctcgcag
attcacaaaacagtgtttcaaacgctcataaagaaaggtttaactctggagagaatgcac
atcacaaagcagtttctcagaagttctttctagtttttctaaagaattcctttttcaata
ggcctcaagcgtcccaaatatcccttgcagatttaaaaaatgttccaaactgctatcaaa
aaaggttaatctgtgagatgatgcaccataaaacagtttccagaaagcttctttctattt
tatctgaagaattttttttcacataggccaaagcactccaaatatcccttcagattctca
aaaacagttttccaacgctcatcaaaagaagtttaactctgtgagagaatgaacatcaaa
aggtttctagaaacttctttctagtttttctgaaggtatttcctttttcaccataggcct
caagctccaaatatcttcagatctacaaacaggttccaactgctcaaaagagttactgtg
agagatgcaccatcacaagcatttctagaagttctttagttttatctgaagatatttttt
ttcatggctcaatgtgctccaaatatccttccagtttcaaaaaagtgtttccaactgcca
ataaaaagttaactcttatgaacaccacaagcagtttccagaagttctttctagttttta
tctgaagatatttctttttcaccatggcctaagctcccatatccttagatttacaaacat
gttccaacaatcaaaaggtttactgtgaaatgaccatccaaacagtttcgaagcttctta
ttttttctgaagatatttcttttcaccataggcacctccaatatccttcacgattctaca
aaacatttccaactgctcatcaaaagaagtttaactctgtgagagatgcaccatcacaaa
gatttctctgaaagttctttctatttttttgaagaatttccttttcacctaggctcaatg
cctcccaatatcccttgttctacaaaacagtttccactgctcataaaaaaagttaacctt
gagaatacacataa
>TE_00002173_s_2_s_2_s_2#CLASSII/MITE
gaacaatatcacatggaatgtatattccctttgatattgggagttatgtcatcttttctc
ttggatattgtgaacaatatcatgggggggtgtacacaccctgtgatattgggggtgata
tcatcctctccccctctggatattattaacaatatctcagggggttgtacattccctgtg
attttgggagtgataccatcttctttccctctggatatttggaacaatatcagaaggggg
tgtacactctttgcgatattggcagtaatatcattgtcttcccctttggatattagaacc
gtatggcaggggggtgtctttcctctgcgatcttgagagtaatatcttctccccccctgt
tttttaggaagaatatcacaggggttgtatgccttttgcgatattgggattaatatcacc
ctcttctttttttgatattatgaacaatatcacaggggggtgtataccccctgctatgtt
gacagtaatattatcttctgctcccttggatattactaacaatatcacaggggggtgtat
accccctgcgatattgggattaatatcattttctcttcccttggatattacgaacaatat
tataggggggtgtacacttcctttgattttgggattaatatcatcctctcttcttctgga
tattaggagcaatgtcacaggattggtgtacattctttgtgatatgagagtagtctcatc
gtgtttttccctggatattcttagcaatatcacaggttgattgtacaccccctgctatat
tgggagtgatattatcctctgccctctggatattgggagcaatatcacggggtgggtgta
gattccctgtgatgttgggagtaatatcattctttgttttactggttattgggaacaata
tcacagggggttgtacactctctggggtattggaagtaatgttattctctcttcctttag
atattaggaacaacatcacagggaggtgtactccccctgcgctattgggagtaatattgt
tgtcttttgttctggattttaggaataatattacagggggtgtgtacagcccttgttata
ttgggagtaatatcatcttctcttctggtggattttcggaacaatatcacatgggtggtg
tacatttcttcgatattggtagtgatatcatcttctcccctcctggatattaggaatagt
attgcagggagtgtgtacacttcttgcgattttgggagtaatatcacctcttcccctgtg
gttattagggacaatattacaggggggtgtagagttcctatgttattgggagtaatatcc
tttcaccccctggatattaggaaccgtatctcagggtgggtgtacactccctgtgatatt
gtcagtaatatccttttcctccttgtatgttaggaataatatcagaagggggttgtactc
cctctgcgatattgggagtcttatcagcctctttttcgttggatattaggaacaatgtca
cagggtgtgtgtacaccgcctgtgatattgggagtagtatcatcctctccccctctggat
attaggaatgatgttgcggggcattatatccttttcgatattgggtgtaatattcttttc
ttccctgtatattaggaactatatcacagggggttgtacacctcctgtgatattgggatt
aatgttatcttcttccccactggatattagggacaatattataggggtgtgtacaccctc
tgtgatattgccattaatatcatcgtctttttccctggatattaggaactgtatcagaag
gtgtgtactccccctgtgctattgggagtaatattgttctctctttttctggatattagg
aatagtattacaggtgtggtttacaccttctgcgatattgggggtaatatcatttttttt
tctccttgatattaggagcaatatcacaggggtggtgtatactttgttcaatactggaag
taatatcctcttctcccccgtggatattaggaacaatatcacaggggtgtactccccttg
cgatattgggagtaatattattctctcccctggatattaggaacaatatcactggggcgg
tgtacatctcctgtgctattgggagtaatgtcgttttctccctccttggatattgggaac
gatattacaggggtggtgtacaccttttgcgatattgggagtaatatcatcctctccctc
cattgatattagggacaatattacagggggtttttttccccactgtgatattggtagtaa
tatcatcttttctcccctggatattaggaataatatctcatggggtgtgtaccgcgcctt
ttgttttgggagtagtattactttcttccttgctggatattaggaacaatatcacaggtg
tggtttacaccccttgtgatattgccaatatcattgtctccctcctggatattattaacc
atatcaaagaggggtgtatccccctgcgatatggggattaatatcattctctccctctgg
atattaggaaccatatcacaggggggtgtccattccttgcgatattgagagtaatattat
tttctcccttccgtattttaggaacaatatcacagagttggtgtacaccccctgtgatat
tgggagtaatgtgattttctcttccctggatattaggatccatatcaggggtggtgtaca
tcccctgcgatattgggagtgatattgtcgtctctcctactgggtattaggacccatatc
acaggggtgtgtactccttctgtgctgttttgagtaatattatcctctcttcccctggct
attaggaatcatatcacaggttgggtgtacacctcctgcgatattgggagtaattttatc
ttcttttgccctggatattggaagcaatctcacagggggggtgtatacctcctgcgatat
tgggagtaatatcttggtctccccccctttatattaggaacaatatcccaggggggttgt
acaccttctgtgctattggtggtaatatcctctttttcgctgggtattaggaacaatatc
acgggggggtgtatacctgctgcgctattgggagtaatattattttctccctctttgata
ttaggaaaatatcacagtgggttttacactccctgtgatattgtgagtagtatctttctc
tcccccgtggattttagatacaatattatggagggtgtgtacaccccctgtgatattgtg
agtcatatgatttctgttctctttgatattagaaacgatatcacagtgggtgtgtcccct
gtgatattgaaattatcattgtcttcctccgttcatattaggaacaatattacaggggtg
ttttccacccctgcgatattgggagtaatatcattgtctccccccgtggatattaggaat
agtatcacaggtggggtgtacaccccctgcgatattgggagtgtctaatcctctctcctt
tttgatattaggaaggatatcgcagggggggttttcagcccctgcgattttgggtgtaat
gttattttctcctccttggatattaggaacgatatcctgtggggggtgtacacccctttt
gatgttgggagtactatcatcttttcccttctggatattagggacaatatcactgggtgg
gtgtacagtcctgcgatattgggagtaatattatgctttccctctttggatattaggaac
aatatcacagggggggtgtacagcctttgcgatattgggattaatatcatcctctcccct
tttggatattaggaacaatgtcccagggtgggtgtacagcccctgtgatattaggtgtaa
tatcctcgtctccccccctggatattgaggactgtgttacggtggtgtgtacacctcctt
cgatattgggagtaatatcatcctctccccttggattttggtaactatatcgccggggtt
ttacactttgtgccatattgggagtaatatcatcctctccttctttggaactatatcatg
gggcgctgtatagttcttgtgatatttggagtaatatcattttctcccttcctgtatatt
aggaacagtatcataggtgtacaccctctgtgatattgggagtaatgttctccccttgtg
gctattaggaacaatatcacaga
>TE_00002178_s_2_s_2#CLASSII/MITE
ggggggaggtatttatccaatattgcagggggtgacaccctgtatatgtttctaatattc
gggaggtgatattacttaattcacagggtgtaccctcccgatattgtttctaatatagtg
gagaaatgatattactcaatatccaggtgtacatcctgtatattgtttctaatatcagga
gagaggatattactccaaatgagggtgtaccccccttgatattgttttaaatatgtggaa
gatatattacttcaatatccaaaggacacccctgtgatattttaatatcaggagagatga
tattactatatgcagggttacccttatttttataatatagggaagagatatattctttaa
tatccaggggtgtaaatcgtgatatttttatatcggggaggagaggataatattactcta
atatcacactccctgtgatattttctaattcaggaaaaaatgatattactcccaatatcc
aggagtgtacaccctccttatattgttttaatattagagaaagatgatattactccaata
tccaggtgtacaccccctttgatattttctatatccagggaggagaggatatattactct
caatatcgcagaagtgtacacccctgtgatattgttctaatattgggagaaaatatatta
ctcccaatatcgcaggggtgtaacccccgtgatattgttctaatatccggggggagagat
aatattactcatatcgcaggggtgtacatccccctgtgatattttcctaatatccagagg
ggaagaggatgatattactcccaatattgcagcaagtgtacaacttctctgtgatattgt
ttttaatatccagggggagaaaggatgatattactcccaatattgcaaggggtgtacacc
cccctgtaatattgttcctaatatccagcgggagaggatgatattactcccaatatcgca
gggggtttacacatccctgttatattgttctaatttccagtgaaagagagaatgatatta
ctttcaatatccagggggtgtacatcccccctgtaatattgttcataatatccaaggagg
agaggataatattactcccaaaatcgcaggtgcgtacacctcctctgtgatattgtttct
aatatccaaggggggagaaaatgatattactctcaatatcgcagggagtgtacactctcc
ctgtgattttttcctaatattcaggggaagagaggatgatattactcccaatatcgcagg
ggtgtacacccccctgtgatattgtttttaatatccaggttgagaaggatgatattactt
gcaatatccacggggtgtacacacccctgtgatattgttcctaatattagggggggagag
atgatattactcccaatatagcagggagtttacacccccctgcgagattgtttctaatat
gagggaagaagaggatattactttcaatatcgcagggggtgtacacttcccgtatatttt
tcctaatatccaggagggagaggatgatattactttcaatatctcagggggtgtatcccc
cctctgtgatattgtttctaatatatagggggggagaggatgatattactcccaatatca
cagggggtgtacaccctccctgtgatattgttcctaatatttagagggagagaggatata
ttactcccaatattcagagtacccccccactttgatattgttcctaatatccaggagaga
gaggatgatattactctcaatatcgcagggagtgtcacccccctgtgatattattcttaa
tatttagggggagaagatgatattactcccaatatcacagggggtgtacacttctcctgt
gatattgtttctaatatccaggtgggaaggatgatattactcccaatatcacagagtgta
cacctccctgtgatattgttcttaatatcaggggggagagaatgatattactcccaatat
cgcaggggtgtgaccccctcccatgtgatattgttcttaatttcagtgaagaagatgata
ttactttcaatatcacagagggtgtacaccccctgtgatattgtttctaatatccagggg
ggagaaaataatattactcccaatattacaggggctgttctccccctctgtgatattgtt
tctaatatccaggggggaagaaaatgatattagttcaatatcgcaggggtgtacactccc
ctgtgatatttttctaatatccaggagaggagaggatgatattactcccaatatcaaggg
gtgtacacctcccctgtgatattgtttttaatatccaggttgaaaaggatgatattactt
gtaatatcgcaggggtgtacacaccccctgtgatattgtttctaatataagggggggaaa
gatgatattactcccaatatcgcagggagtttacacccctccgtgatattgtttctaata
gaaggaggaagaggattatattactttcaatatgcagaggtgtacaccttcccagtgata
ttttttaatatccatgaggagggatgatattactcctaatattccaggggtgtacacttt
ctgtgataattttttaatatcagaggggtagaggataatattactctcaatatcgcaggg
ggtgtacaacctcccttgatattgttctaatatttatgtggagaaggatgatattacttt
caatattgcagggggtgtacacacccctgtgatattgttcctaatatccaggggggagag
gatgatattactcccatatcacagaaggtgtaccccccctgtgatattgtttctaatatt
caagggggagaaaatgatattactcccaatatgcagggggtgtacacccctgtgatattg
ttcctaatatccagggggaaaaggtgatattttattatctaggggatgtaatccccctgt
gatattgtttctaatatccagagaggaagaggataatattactcccaatatcgcaggggg
tgtacaccacccctgtgatattgtttctaatatccagggagagagaggatgatattactc
ccaatatgcagggggtgtacacccttgatattgttcctaatatccaggggtggagaggat
gatattactccaatatcgcagggggtgtacaccctccttgtgatattgttctaatatcca
gggtgggacgaagaatgatattacttccaatatcacagggagtgtacaaccccctgtgat
attgttcctaatattcagaggagaagaggatgatattactcccaatatcgcagggggtgt
acacctcctctgtgatattgttcctaatattcagagggggagaagatgatattactccca
atatcgcaggtgtgtacaccttccctgtaatattgtttctaatatccaggggagaagagg
atgatattactcccaatatcgcagggggtgtacaccccctgtgatattgtttttaatatc
cagttagggagaagatgatattactttcaatatcacagggggtgtacacccccctgtgat
attgttcctaatatcagagggagaggataatatgactcccaatatcgcaggagctgtaca
ccccctgtgatattgtttctaatatccagggagggagagaatatattactctcaatatca
cagaaggtgtacactctccctgtgatatttttcctaatatcaagagggagaaaataatat
tactcccaatatcgcagggtgcgtacactccccctgtgatattgtttctaatatccaggt
ggggagaggagatattgctcgcaatatccaagggtgtacaccctttgtgatattgttcct
aatataagaggggaagaggatgatattactcccaatatccagggggtttacacccccctg
tgatattgttcttaatacaagggaggaaaaaatgatattactctcaatatcgcagggagt
gtacaccacctgtgattgttcttaatatccagggagggagaagatgatttactcccaata
tcgcagagggtgtacattttccgtaatattgttcctaatatccaggggttaagaagatga
tattactcccaatatcacagggagtgtacaccccccccctgtgatattgttgtaatatcc
aggaagggagagaatgatattactccaatatcacagggggtgtaactcccctgtgatatt
gttcctaatataaggaggagagaagatgatattactcccaatatcacagggggtgtacat
acctcctgtgatatagtcctaatatccagaaggggagagatgatattactctcaatattg
cagggggtgtacaccccctttgtgatattgtttctaatattaagtaggaagaggataata
ttactcgcaatattgcagggggtgtacacccctcctgtgatattgtttctaataccaggg
agaaaaggatgatattactgtcaatatcacagagagttacactcccctgtgatattgttc
ctaatatcaagaggggagaggagatattactgccaatatccaggggtgtaaaccccctgt
gatattgtttctaatatcagtagaagaaggatgatattactcccaatatcgcagggggtg
tacacccacctgtgatattgttcctaatatccagggagggagaggaggatattactccca
atatcgcagggggtgtacaccccctctgtgatattgtttttaatatccagggggaaagag
gataatattactctcaatatcgcaggggatgtacacccacctgtgatatagtttctaata
tccagggagaagaggataatattactcccaatatcgcaggaagtgtacacccctcctgtg
atattattcctaatatccaggaggggagaggatgatattacttcaatatcgcagggggtg
tacaacccccctgtaatattgttcctaatattcagggagagagagatgatattacttcca
atatcgcaggatgtgtacaccctttcctgtgatattgtttttaatatccaggaggaaaga
ggatgatattactcccatatcgcaggggtgtacaacccccctgtgatattgttcctaata
tccaggagggaagaggatgatattctcccaatatcgcagaaggtgtacacaccccctgtg
atatttttcctaatatccagtgaaagagaggatgatattactttcaatatcacaggggtg
tacactcctctgtgatattgtttctaatatcgggaggagagaagattatattactctcaa
tatcgcaggggtgtacaccccccttgatattgtttctaatatccagggggagagaggata
ttacttcaatatgcaggggtgtacacccaccctgtgatattttttaatatcaggggggag
agatgatattattccaatatcacagagagtgtacaccccccctgtgatattgttttaata
tagagggggagaggatgatattacttccaatatcacagagggtgtacaccacccccgtga
tattgttcctaatatccaggggggagaggatgatattactcccaatatccagcgggtgta
cactgcctctgtgatattgttcttaatatgggggggggagaaaatgatattactcccaat
atcacaggggtgtacaccctccctgtgatattgttctaatatcaggaggggagaggatga
tattactcccaatatccagggatttacactcctctgtgatattgttcttaatatccagtg
aaggagaggatgatattactttcaatatcgcagggggtgtacaaacccctgtgatattgt
tcctaatatttcgggggagaaatgatattacttccaatatcgcagggggtgtacaacctc
cccggtatattgtttctaatatctaggggtggagaaaatgatattactctcaatatcgca
gagggtgtacactcccccttgatattgtttctaatatccaggagggaagaaaatatatac
tcccaatattgcagggggtgtacacccccctgtgatattgtttttaatatccaaggtgaa
aaaggatgatattacttgcaatatcgcacggctgtacaccctccatgatattgttcctaa
tatacagtgggagaggatgatattactctcaatatcgcagggtgtacaactctcctgtga
tatttttttaatatcaggagaaaaaggatgatattactctcaatattgcagggggtgtac
aacttcctgtgatatttttcctaatatccagagggggaaaaaatgatattactctcaata
ttcagggggtgtacactccctgtgatattgttcctaatataggaagaggatgatattact
tccaatatcacaggagtgtatgccccccctgtgatattgttttaatatccaggtgggaga
gaataatattactcctaatatccagaggtgtcaccctctgtgatattttcctaatattag
gggaggagaggataatattactcccaatatcgcaggggtgtacaccccactgtgatattg
ttcttaatatctaaggggagaaaatgatattactcccaatattgaagagggtgtacaccc
ccctgtgatattgttcctaatatccaggggagagatgatattactcccatataacagggg
atgtacacccccctgtatattgttcctaatatccgggagaagagaggatgatattactcc
caatatcgagaggtgtacaccccctgtatatttttttaatatccaggagggagaagatat
attactcccaatatcgcagagggtgtacaccccctgtaatattgttcctatatccagggg
ggagagataatactacttccaatatcgcagggtgtacaacctttgtgatatttttctaat
atccagggaaggagaggatgatattactccaatattgcaggggtgtccacccccctgtga
tattgttcctaatatcaagaagggagagaatgatattactaatatcacagggtgtacacc
cctgtgatattgttctaatatcagaaaagaggtgatattactcccaatatcgcagggggt
gtacacccccttgaattgtttctaatatccaggagagaggatgaattactcccaatatcg
caggaggtgtacacccctgtgatattgtttaatatccagagaggatattactcaatatcg
agggtgtacaccccctgtgatattgttcctaatatccaggagagatatatactcaatatc
cagggttacaccccttgatattgttctaaataggaagagatatatta
>TE_00002365#CLASSII/MITE
gttattgttctatcattttgtacagtttcatcataaaaacattcacacgggaatcactat
tacaggtcttaatgtctgttctccagcttactagttctgtgatagtaggaatgtttgcat
ctctgaaactcattttctcgtctgtgaaatgaagaatggattcgataatcactcaggccc
tttctagaactaagcttcctgttattcatctcaagaatacatttggcaattttttaagat
tcacccttagggaataacattttctttaaaaactcgctttttttgttggacagccttggc
taccagcaccaaccactgcttccaaacagatatttcttttaagtgagatggaatacttca
ggtagacataataatatgcaaaattgatctctcgtcttggatgttatgttcttagtgaat
aaaatttttaacatttctgagtttttcaagtttatgaactgagatttattttttagatct
gacagcccactttaaaatgatgaattttttgtactccctattgagaaaagcatagatttc
aactgcctattgtgcaatggaacggcccaaagacagggttcactcagagtgttagtgcaa
aacattacaaatcaagcagtggcatctcctgatgcaaacgccagctgaaaggacagattc
tcattagcatcaggaatgtgaggcttcatgcaatcatttttcattgctagaaagtaggac
agtcatctgtcccaacattactctccatcccaagaggaagttctgtgatggaatatgcaa
gccttcaggaacagagttgggttaagggagtaatttgtcaggactttcttccttgggaga
gtggagagggagagctatttgtggcccagggcagatgatcaaccagcaaggaaacaggag
ggggataggggtattatgttaaaggttatcctgcactcaacaacattctcaatggcatat
tggagacctacgctaggtgctgccatgcccagatgaatccactctggtgccactcaagtt
cccatttctacttctgactatttttgatcaggatgggggccagatgaaccagtatttgaa
atgccaaataaacaaaaccaaataccattcttcaagggttttctgccaggaaccaaatgg
aattgggcacaagtctggcatgaaagcctgttcttagcacaatttcaatccacttgcaca
gttgggttttataaaaatttccaaactctaggccacttcaatgatctcagtctaaatttc
cccaagtcaagctctcttcattcatcactaataaaagcaaaagcccatttgtataaataa
attaaaaagggaagcattctgtgatttaatccttagttgctatctgcatcaatgccacag
aaaggtagacactgagaacaaaacctaatcctgtgttttattttgtagtttaaaacaaaa
tattgacatgcacgtagatgagctcattaattcatgagaaagcatttgaagcagcaggca
gtagagattatgataaataaataattctcgtttaattgatgagtttgactctgacttcca
ttatttcagatgagaactgaatagtggtctggggtggagagttttctggactgtttgatt
ttgcaacatgccagagccctctgggcttccgttgtatgtgtctataagatgtcttcctga
tagctcagatgaaagtcgtatgcacatgtttgctgaggcagatttgctgtgttctgtttc
tgaaaggtgtataaagctttgccagaccttggagaagttaagctgatttgtattctttat
ttagaggcttttgactaaagacaagaatccgggttgttcaagctaagtcggatgggcctc
ctcagaggcaagtcagtctcagggcaggaaaagtcaaatacttacaaaccttcaaaggaa
aatagatgacacctcttccaccgactccctcctagctgggcattatagcaactagtctca
gctgtatctacttttaattacctatgcgactttaggcaaataaattttgctaagatgtca
atttccctatgtaagatacataagttggatgaaatgcctaattataaagttgtcactgcc
tacaagtgtctgagaacatggtttcatacacgtcaggtgctttcatgcttgggttatgta
atttagctacatccttacatcttttcatggttgaggggctgactgtggggtgagaaagtg
gcagccgcctctggagtgaggcagaatctagctacttcatgctgtgagggctcagggccc
agcagagcagaacaaagggcaccatcctttcccttctgaaaggatagcaggaattaatga
gctggtatctaattactgaatgtgagccatggcagggacacaagagtggagaacatcatg
agtttcatggtgtggccaggacccctgctttccatctcattagcaggagaccagccaggc
agggctctgggttccttcccatggagccagggtgaagcatcagggatggctcacatgggg
tctggaaacccgctgcattctcaattgcattctcctgcaacctcaatcttcaaaggtcac
caggtcaaggtgagcgctggctaaaccctgtttgccttacaaggagggtgagctcacagt
tggaaatcctgggctggctggtcaggctagagcagcagagatgccttcagaccatatgct
gtggacaggtggtggctctctgggtgtgctacaggcttttgactcccagagaaactggct
gaaactgggctcaacttgaacagacattatcattagggagagccagctaaagtgagaaga
aacacaacctattaagactaactcttgccaggccatcagcttccaaaaaaaaaggtcctc
atcaacttatagtggagcaaaacttgcttggaaacatacctgggatatgctgaagagaga
acaacaatggagactattttctctggggggtggctaacatgcagaagaactcttgtgagt
tagaaataatattcctggccgggcgcggtggctcacgcctgtaatcccagcactttggga
ggccgaggcgggcggatcacgaggtcaggagatcgagaccatcctggctaacacggtgaa
accccgtctctactaaaaatacaaaaaaaaaattagccgggcgtggtggcgggcgcctgt
agtcccagctactcgggaggctgaggcaggagaatggcgtgaacctgggaggcggagctt
gcagtgagccgagatcgcgccactgcactccagcctgggcgacagagcgagactccgtct
caaaaaaaaaaaaaaaaaaaaagaaaagaaataatattcctaattactgtacttattgca
gctgccaagcgggagagatggactctgctgtgagcttttcagagagaaggttctcaggat
aggtaagtagaaatgtcttctacttctacatagaaatgtgtttctatgtggtaatgagaa
aagatttaagcaatatttactacatgtttttctccttcagtcattgaagacttgcttaaa
cctatgtcgctagtccctgtggtaatacagcatgctcaaaacagtaagaaatatcttgta
gtggaaaaagtacactgaaatggcagtcaagaaatctgagttttgataccagctttgttc
tgcctccaaggtcaatgggtatgttccaaccacacagccctggtgccagagctgagagct
gcccacgggttctctggctctcttgtttctcaggggtgtggacttttgcaagtcacttaa
attctctgaatctgttttatcatccttaaacaatagggagatacataactacatccctgg
attgttgcaacaatacaatgtcagtaaaagcataggtttcatgcaaagattttcactatt
tagattcattgccttacggtcattaatagtggtggaaactactgcatgtgttcagcaggg
tccttttcttctgaacatccgggaggacactgcccacactccgttgcatctcgctgagcc
tcacggcatggtatgcctcagttcaggccaacggaatatgggctaaagtgatgaatgtca
atgccaggctatctgtagcatgaccacactctctcgtctgcccacacacctggctgtgaa
ggatcccgaggtgtgtgaccacaggagaactacctcactatctgtggagaattggctcca
gaaccccctgtggataccgattcctgcagcaggccctgcagaacccagagatgcaaaaag
atggccctctgacacattctttggttaagctattgagatgtagggagcgttgtctaaaaa
agaaatctgtgattatctggaataatatgttaactaattatgtgacctcaaacaaatttt
cactctaagtacttgcggcctcatctaaaatggggacaggaatatctgtccaattttctc
ttacaggttgttgggagaactaaaacaagagaagcaattagaggtgattttgcctggcag
ctcatctgagaattttttttaaaatgtaggtacctgagttttcctgaatgaccaagcaga
gcagcttctcaggggtgagaccccagtgtgtgcatttttaatgcttgatcggtgattttt
caagaacaacaaactttgaaaaccactattgtacaaattaattcactttaaaaagtgaaa
ggaacaaataacaatgtctatactcacagacgttgagtgaatgtgggattcttttataag
aagcccaaagatacatcgacattcatgtgagagtaaagtgtttgctgaatagacaaatgt
taatggtgtttcctctgcagtcatctggtccctatcccaacactggggcaccactcacag
tcctccccatggaagtcacacagaagggtgctgtccaggtgggtgcaggcagtggccctg
tgtctctgtgacccatagcatgactaggctctgtacacagccaccttctaaacaaccagt
agtttgggaagagctgaatatcttctcaggggagcagctgtaggagacaaaaactcagcc
ccctttcagggggaggtagcttctcatctaaaaaagtccaagctgctatatcactcttac
ctgagccaaatacccagcagcaccaaccagggcaattcaagatttcctcacctatatgtg
gggtgaccattaataattacagcaaacaattagttatcgagggcttcctgcgtgcagata
gtcttttaagtgctccctgtagattagcttattgcattttcttggtaaccttatgatgca
aatacaaccatagcctcggttttctggtgaggagaggaagcagagcacagataggtaaaa
taacttaggcagagacccaccagctgtccgtgcagagctcagctttcaactcgggccacg
tggcctcagagcctaccctagtgatcgaattacacaatcctttgctttgctggtggaaga
gacctccatttgttgagccctttttgtgatttcaaaggcagctgaatttagcagttgagc
acacctgtggacattcagaaagaatctacaaagaaccatggataacagaacccagagtga
aatctatttctgcctctggacacttaatttcacctcttgcttgaacaaaggccatctcaa
tgcgagcagataggactgattctggccctcgctagacataataaaaaccttgaaccccaa
catcttggggcccaccaagcaccaagggaaaacatctgtgatgtgagcccactgttggtt
actgtttatctgttctcaacaatgccacggattattatagggccaaggtcggggcagatg
ctgctacctcgtatgtgccagttccccgtaactgtacctgtcagcaccccttggcactaa
cctatcagtaaggtcttcaatgaacaggctccactgaggtttgggttcctccagccctgc
agctgctcatattcaatccagcaacagcctcaccaagactccagaagcttcagcctgcct
gaccccattgagataaggtgagcaggaaaaaagtccctcacggagctcagtgcctaggta
gtgctggctgagtggccatggggaatggcggcagtgaggcccgcaggatctccatagccg
ccaacactctgggatgcaaagcttagaagctcatgcttgcagctcgtccaacgggaaggt
gaagtgagagtccaagaaaaccctacccacttctctcctcctattccctggggtgggtca
cacctccctgctccagcacccccagcccccacagccccccagcccccaccagcaaccatc
ctttcttgacagaaccacaatccccgaggtccagcctcctgggcgatgtcacctgcctct
gggccagctccctgctgtggtccctccagctctccttcctgagctcccttcttcaggcct
gcctactttcttccagcctgaaagcctaatttttcgataagctattaattaatgttaatg
acttcacatacttccttcccaggaaatccattttcattttcagagtattcttaaaagtca
aatcccggggtctgaccacaaggacaaaccaccaagcgttcgacctttctctgtggagct
cccaacagcactagtggaacctgctaaagttcagcccccggcccctgagcaaagccaggc
caactggggaagccctggataggaccggccaacttctcagatggcccaggcagccattcc
aggctattccataaggctagagcaaattagttattttcttggggtaggaactgtgatgaa
aggtctccaagatgaaatctgaaaaataggccttttcagatagtcttggcttctttcaat
tgtttgacagtgtatatacccttggagaataagaatttgcatcttgcttaccattacttt
ttgtaggtcatgaaacaaagtcatatgcttttttttttcaggtctgattgtaccctcatt
ttcaaaaccaggaatgcacagaaaaagacagaaggcaatggcatcttttgacataacgga
ctatcatgaccctctttaaaaccattaacaactattataggcgacaaatgtacagacagc
atatattaggagtaatgaaccttattagtgcattggttccatatgcatatctatgagaaa
gcaaaattgtaacattgggaacaaatgaaaagttaaacaaaattctccatataaactaca
gtcactgacatataaactacagtccaaagctgacagacaacattccacataatgttatag
ggacgtggagaaatgactcctccctctcgaaggcaatctttgcagcttcaaaccgtgcac
agtgacattcttttaaaaaaaattcagagttaaaagaacaacgatttatcattgtttact
atatatcaaaaacacagccattaccaaagccacagaaaaccttcacttacacatttttat
tttctgcattctagcccacaccttggaaactgaatccctttccttcatcgagagtttcca
aagactttacactttggatatattatgcctgatctaacaataaaacaatgcatagatatc
tccccaccaaaatgtctatctcaattaatttggagtttacgaggttcttggcacagttcc
tgacacgaagtgattactcagtaaatgtcaccctcctcacccctatgtctccatgaaccc
aggaagtagcaggtgcttctcctccggtagctgtgcagtaaatgttgattgatttactaa
ctgatgacagaaaacaatttcaaaaattatacttctttaccattcagcaatcttaacctc
aacaatgtatggaaagaaaaacattgacggtgagggtaaaagcaggtcatgactatccac
tcatgcttctactacagctaccatcctaaaggcttgctggacatttccagggtccagaga
gatcactaatagcaacaataagagcttaagagtaatctaagcatgttaattgcactaacg
gcctcaattcttcatggttccctttacttacagtctgtgtacattgcagttacttctgca
aaagggatagagcctatttccccattctttggccatggggcttgcttggagccacagaaa
tgagggggaagttccagggcctgttctgagcttaggtctcaggagagcttgcatgcgctt
gtcatggccatgcaaggaccatgcctcccagtcccaggaggcagagaaggagagatgcat
ggagcagccctgctcagaaaagatgcccctggcaaggccactgcccaggcagaagcaagc
aagccagtgagctgacacacagtgaggcacaccccagatcatccaatattcaggaggaat
agtcagtattccttcttttattccaaacccttcttattaaagatgaaaatgcatgatttt
cataacatgatgctgtcttaagcccactaagtcttggggtgcttgcatagcaatagctat
ctgatacactagcaaagacatccccaaagaatcacaggactctgtgttaggagagtgtca
catgcgctcagcttttatcaaatgactattgattgtgagcctggctaaactgatataata
ctgatttctctcttaaagctttcctcactgttccaaactaacatactcagtgtctacaca
ggtttcattttttttccttccatcctgttatttgggacacacacattagtgaagattcat
aagctctaagcagtcactttggatgctatcctgtagccactagactgcttcgtaaggagt
tctgcgggtcacctatgttgatgagagccaagtagaactgagcaaagcagttcttgtaaa
accagcatcaacctcacctttccctttacatgtagcctaaccttttggaagtctcaaaat
taagcaaggcccttttctcctttcttgaaaacctgtttaagaaatcacacttcattcttt
tgccctctttccttttttctcctcccctcaaaaggccctgttttagcctgaactcaaggc
tccaaaacgcatgagggaagcgacactgacatttccaggaaaggagacagtgacagactc
aagcagagctgggccacaggcagaggcagggtgttcctgtcatctgtatttctctcttag
aaagtgtgttaccaactctctcagtcaaatccaccctcatatgctctgtcctctgggctt
gggcctaccttctcaagcagtcactcaggctctaagcagagatggcaaattgagacacat
atgacatggcccctccctcatgtgcctgtcatagacgtcatggactgacctcagcatcct
caggatcctccccaacatggtcccaccaagtgatggttttcactttgtgatccaactcta
tccatctagatccacccatattccatctcctatctgcactcactgaaaaataagccacca
aatgactacaggtttcccaatagtttagagatacctactatagcctaggtattgggccag
cgactgaccccgtacaataatgaatgagacatagccaaattctgcaggaattcttgtggt
tgagaaagcttttatccttgaggggtgtaatgttgagcaatgaagacctttctggcaatg
tagcaggtctataaaagagatatgtgggatcaggccttgcttttagtcatctacaaatta
tattatataggaagctacttactacacttcagaggaggaagctggtaagaggcctaaaaa
agcagtcaaggctcattgtctgtaggatacaaaaatacgcatgacatgaagagactgaaa
gcctgcactgtgctaaatgtgattgttcactcaagctacatgtgagccatcttcctgttt
cctcctcttaaactgcatgtttttgtcagtttgtttccttaaagtgctttttgaactcag
gaatatacaaaaagggttggtagagtggcaacttggaaaacacacacctgtgaaacaata
cacagttcaaatacgtaaatggtaagtaccaaaaagtggcacagacaatgaaacctgtag
gagttcagaaaagcctccatgctccgtggtaacatctgcacagcttggatgttaccaaac
cgtctcaagatgccaccaggaatgaggaaacaatcgtcagtatctgttttcactccacta
ggggaacacaaggaaatcacgtggattgccttccctcattgcatcttacaatttcaaata
cagggatttcgcccattaatggtctacaatagcctttcaagcaaagccaatctgtaggaa
tttccaactgtatcttcatgaccagaagaaaagagaataaagcattatttagaagaggta
aaggccttggaggttaccttgctccatgatggcctaatatgccttaacattttgacaacc
ctcagtgaaaacactggaaagatttataaactgccagcagtggagctgtcagttccaaca
agcatgcccgagggtggggaggcagagtgaggacagcgctccagatgtctgactgactcc
actctgccagagccaacccgctgccatggttttatgtactgaacttcctttaagactttg
aagaaagagctcaatagttggacatcaccaagtcctatcctctccacaggatggtaacag
ggtttacgtacataagtacatacataattgatgggctattgattagggcatgaaaagaca
ttttcacaccaccattcaagtcttcctcccaggcatgttaggaaaacatcctctgagaaa
ggtcacagtgttctcctgtgtttccagaatcttgacggagaggagcctctaaaatgaaga
acggattgcttctgagcttccatgatgatctatgggacatccgaccctaggctgtgcctc
actgctgggctgatctgcaggggatgtggaaagaggtgaggaggacagggatggaaggag
ctggtcagcatcctcaggcatcctgggaagaaatcagtgtccaagaaggaaacccttcat
gagaactgcccccaccttgtcatctgcctgtcctctgtctccttatcctcgcccttaggg
tggatctctgggtctgggcccgggcggcagataccctgagtacagtgtagcaatgtgact
taaagcctggagtccgtcagtgcccagcctgccagctgtgaccctgggccagggactcag
gtttatgcctagaaaagggaggtcgcagtggcctctagtcatagagtgctgtttggattg
cacagatgaatacgcgaagaagagcagctggcacccataagtatccaggaaacgtcagct
attgtcagtattccttcttttattccaaacccttcttattaaagatgaaaacttggaagc
caaaataacttctctaggtcaggaaactcggctcttctgatgtagagactggaacctctg
tactcagcctggctggtgccaacttgccagctggatccttggcttccacatacatacgca
gggtgcattctctcgcctacttgggccctccataagcatccctcagtgtgggctgtcacc
agaacctctctgcatcagcaaccatatatcaggcacttaggagacatcagtcagtcattg
atttcatcctgctttcagcagacagggagctaaggccatcctcagtgcagctggcctcca
atctgcaatgagctagcaaggacacacaaccccatctattgctgggctctgtgctgagtt
ttacaggttttgggggaatctttattccagcatcttgatttgaaatgaaaatgtcaaaat
attttgcatttgcgaaagaatatttagtttctttagtaattttccacactggttctgaca
atcataaaacatatttgtgctcaaagaaaatattatcatgcccggaacctattcattctt
catccagacactaaacacatatggtattgtaaacattgcaaagtaaatttacttagtctt
atttttccagctatcttatatatatattttccacctttgaggagcttgagtttttttttc
tttctttctttctttctttgagatgggggtctcactttgtcacccaggctggagtgcagt
ggtgcgatcttggctcactgtaacctccccctccccgggctcaagcaatcctaccacctc
accctcccaattagctgggacaacaggcacataccaccatgcccagctaatttttgtatt
tttagtagagacagcatctcaccatgttgcccaggctagtctcaaactcttgagctcagg
cgatccacttgccttggtctcccaaaatgctgggattataggcgtgagccaccccccact
gccaagttttttttaatgtatcttatttctccagccaaactgaagttaaagatagatact
aaactataaaaatagcccctgccttaaggagttatccttcataggactctacctccattc
agaggaacacagtgagcactcggcaagtactcactaaagaagccatagatttcaacagta
aacgccaaatgcattcagaaaaggaaaaagttactcagtgcccataaggtcaaacaaagc
cttgcagatgtgatggggcatgctattgtggagaaataagatatgagaaacaagtttcac
agaatagtcaacaattctagatatcaggtttccatactgcttgcagggtaagtgacctat
ctgcaccatgctgcagatgacctcaggaaattaattctgcatctggaagttgtgcaaact
cagaaagttgtagccccagggaaataactctcttttgacccttgtgactcagaagcattg
atactgctcgagaagattgtcccacatcacagaacaatacagctcaggtcctggacaaac
tcaactcacgtggtgcccaatgctcctcccagaggagagctgggctgcccacttggaacc
ctgccatagctggacaggggcatgatggggcttagcgcttcacctggaaggaatcagtca
tcggccagccacgttaagtcacttgagagtctcacagaagctctttggctctcaggctgc
cagctcactctagtttctgagttaatgaacaaaagatgatgtgtgttaatgcaaaggcat
aattgactctctatcaatgggattccatttattcaaaagatcactacttagcactttagt
ctggggtgtaatgaaaattggggtacattcttcatagactcatgtcttcacagtgctaac
agtcagagtagccaattctataaacaccatctgttacaaaagctttaataggaggataaa
gggcagtgggtagatgtcacttacagggagctgttccttaaaactataaataccatgaag
aaaaatagtgtaatcacttcccatctcattacaggtgagtgtttagttggtttcctctga
tgtgcattccattgctttcctcagaaccatgaccacgatgttgctgtcattctccctgga
tactaaggtctagcataaggtagtagaggcagatgtcctgaagattctgagccttggtac
caggggattaactacatttaagggtctgggatgacagctcccctagcatccttttctaca
acctaaagataggatgtggatcaactttataaaacaatgtcagtggttgctgagaagagc
aaggatttattcgattactgcattcttataccatgaaattaaatatagaatatttgattg
aatattcaggaacttatttttcagctagttctggcacattttgttaaatatttttggcag
tttctaagcatagtcaacttttaacattttcttgctctcctttttttcccttctatctag
agatacgtctttgtgaagctgaacttggactgtaacctctttttggtcttattttcctaa
ctgttaaatgaaggatgctgatgttccttccaattctcacagtcggtgactcggtggcaa
ggcagacctagacaagacactgtcaccttcgtggagacatcgtgatggtgctggaccttt
cttcaggttctctttcacatgtcccttcaacagggcgaccttccatgatctcacttctga
aatcaacactcctcatcactctttgttcctcccttgatttttctccttagcactcctcag
cagctgcccagtgcttctctattcttttctcctcttattaaaatgtaggtggcatgaacg
cagacctgcctcccttgtagcctgctataaccccagcacccgaacagcagtgctgcatgt
agtagacgtctaggagctttttgttgttggatgtttgataaatgcatttgccttatctga
ttgttggatgccttaatttttgtgtgcttaagaggagagctgtgtataaatgagcattct
cagtttgaatacaaaacaggtgtgtgtgtgtgtgtgtgtgtgtgtgtgtgctgtgcactc
atactcaaagagaataaaaaatcctctattatagggaagcaagctggaagcaaggagatg
ggccttaagtgatcaccaggtgaatgcctggcttacagcaggtgctcaataaaacatggg
atgaatgaaactgacatagaaactgtgtgttatttactcgttcaccagataaacaagatg
tggctgaagactcagacataatgggaagtgaatatttaaaaataaaatagcgtaacaagg
ttcccagcttgaccttggctcagaaaagtttgagctcttctgagcttcacccagaaggaa
gctcaatcccaaagccagaagcagtgctggtgagtggggagtggagtgaagatctagcat
ctagccactgcatttcatggtggggtttccctccaatttaaccttggaggaccacgccat
gatttccactataggacctgtcatgtttcattgccatggtggttgcagtgaacatatata
agcaagtacaatattcagacatcctgaagtagtcattagtgtcattggatggagagagag
agagagaggcataaagattttccatttttttaattcagagacaatattaccttccaaaaa
attgccttgtcatttattttagtgatattgctatggttgagggcaccttcatgatggggg
taactccaaacagagctcaacattcatataacatacatagacatgattggtttcctttta
gaacaaccatttttttgaaacccaacctcatctcaccatatcaaccactctgaatatcta
ttttattaattgttcttgacattgaattaccttttgttgtttgtagactgtaaaaattac
cactattggagacgatttaaacattcgacaacataaaagttattcaaaaggcttggaagg
acattattcaagagggctgcaaaggtaaatgagtttgaagggaaaatacacaccctacat
tctggtgtgtacttttccagtcttttttctaaacaaatagtttataataggctatagtta
taaaatatttacacagaagaagattgcttattccagatgagccttaggtcatgttttggg
ggaattggacagacatggaagtgccatgtctatctgctaggatggccagaggaggttttc
ctgaggaagaaactatgagattgaaccttgaaggataggcccagaatttttagaacttct
ccgtccctacatctttctaagacaggaggaactggttgcctaataaaaacctccaagaaa
taataatttttaataaagttcaaatacagaacacttttatttcatcctaagtgaatttgt
atcttttcaagccaatactacgtgaaataaaaatagacatttgtacttctcaaagggcat
tagtttccctgtcttcaggatgtgtcatcacagtggagtgtctcttgaaacatcatctga
tggctgcagtctccagtgccaccaagagtcagtgccatctgttaactcatccatggcaac
aaacctgagggcctactgggtgacaggaaatgaatgagacattggatttactacaataaa
tgacacaatcctatcccctgcggaatgttgcccagataccaaaacttccacgtttttgtc
aacggttccttatagtataacataaatagcttggtcaacaaatgccatagatgtttggaa
gcagcaatgatcactgtggcctaagtctgtcaatgactccttggaggaagtgatgtttca
tccaggtcttgaaggtaggtaggacttaggtaagagtgaatgccttatctcccatctggt
gcttttattccctctcagaattaccttttctcaattacacttaattactgtatgccaata
tatgccgatagcacattctaagagaagctaattttttttctagttgaagggtgttattga
gcacatcatctagtaaatctctgtcacattgcatctgccttcttcattcttttttttttt
tttttttttttgagatggagtctcactctttcacctgggccatactgcagtggtgctatc
tccgcttactgcaagctctgcctcctgggttcacgccattctcctgcctcagcctctcga
gtagctgagactacaggcatccgccaccacccctggctaattttttgtatttttagtaga
gacggggtttcaccgtgttagccaggatggtctcgatctcctgaccttgtgatccacccg
cctc
>TE_00002492_s_3#CLASSII/MITE
aacttctttgtgatgtgtgcattcaactcacagagttgaacctatctttgattgagcagt
tttgaaactctttgtagaatctgcaagtggatatttggagccctttgggcctatggtgga
aaaggaaatatcttcacataaaaactacacagaagcattctgagaaacttctttgtgatg
tgtgcattcatctcacagagttgaacctttcttcgattgagcagttttacacactctttt
gtagaatctacaagtggatatttggagcctttgaggtattgtggaaaaggaaatatcttc
acataaaaactacaagaagcattctgagaaacgtctttgtgatgtgtgcattcaactaca
gagttgaactttcttttgttgagctttgatcctctttttgtagaatctgcaagtggatat
ttggaggtttggctatggtaaaagaaatatcttcacataaaactaacaaagcatctgaga
aacttcttgtgatggtgcatcacacagagttgaactatcttttgattgagcagttttgaa
tctctctttatgtagaatctgcaagtagatatttggagcctttcagcctatagaggaaaa
ggaaatatcttaaataaaaactacacggaagcattctgagaaacttcttttgatgtgtgc
attcactcacagagttgaacctatcttatgattgagcagttttgaaacactttttgtaaa
tctcaagtatattggcatttgccatgtggaaaagaaatcttcacataaaaatacagaagc
attctgagaatcttctttgtgatgtgtgcattcatcacagagtactttttttgagatttt
gaaacacgtttttgtagaatctgcaagtggatatttggagcgctttgaggcctactgtgg
aaaagaaatatttcacataaaaactaacagaagcattctgagaaacatctttgtgatgtg
tgcattcatctcacagagttgaacctttcttttgattgagcattttgaaacactcttttt
gtagaatctgcaagtggatatttggaggctttgaggactatgtggaaaaggaaatatctt
cacataaaaactacacagaagcattctgagaaactctttgtgatgtgtgcattcatctca
cagagttgaacctttcttttgattgagcagttttgaaacaacttttgtagaatctgcaag
tggatatttggagcgctttgaggctattgtggaaaagaaatatcttcacataaaaactag
acagaagcattctgagaaacttccttgtgatgagtgcattcatccatagatttgaacatt
tcttttgattgagcagttttgaaacctctttttgtagaatctgcaagtggatatttgagg
ctttgagcctatggtggaaaaggaaatatcttcacataaaaactacacagaagcattctg
agaaacttcttttgatgtgtgcattcatctcacagagttgaacctttcttttgattgagc
agttttgaacactctttttgtagaatctgcagtggatatttggagcctttgggccaatgg
tggaaaaggaatatcttcacataaaaactaacagaagcattctgagaaacttctctgtga
tgtgtgcattcatctcacagagttgaaccttcttttgattgagcagatttgaaacactct
ttgtagaatctgcaagtggatatttgaggctttgaggcctatggtggaaaaggaaatatc
ttcacataaaaactacacagaagcattctgagaaacttctttgtgatgtgtgcattcaac
tcacagacttgaacctatcttttgattgagcagttttgaatctctcttttttagaatctg
caagtggatatttggagcactttgagctatggaggaaaaggaaatatctatataaaaact
acacagaagcattctgagaaacttctttgtgatgtgtgcattcatctcacagagttgaac
ctttcttttgattgagcagttttgaaacactctttttgtagaatctgcaagtggatattt
ggagggtttaggcctttgtggaaaaggaaatatcttcacataaaaactacacagaagcat
tctgagaaacttcttgatgtgtgcattcatctcccagagatgaactttcttttgattgtg
cagttttgaaacacttttttgtagaatctgcaagtggatatttggagcctttgcgctata
gtagaaaaggaaatactttaataaaaactacacagaaacattctgagaaacttctttgtg
atgtgtgcattcaactcacagagttgaaccaatttttttgattgagcagttttgaaacac
tctttttgtagaatctgcaagtgatatttggagccctttgcggctttggaaaggaaatat
cttcaataaaaaacagaagcatttgagaactctttgtatgtgtgcattcactcacatatt
aattctttgattacaggaaacattttttaaattgcaaggatttagcttagcctatggtga
aaaggaaatattcacataaaaactacacagaagtattctgagaaacttctctggatgtat
gcattcatctcacagagttgaacctttcttttgattgagcagttttgaaacactcttttt
gtagaatctgcaagtggatatttgggggaatttaggcctattgtggaaaaggaaatatct
tcacataaaaactacacagaagcattctgagaaacttctttgtgatgttgcattcaactc
acagagttgaacctatcttttgattgagcagttttgaaactctctttttgtagaatctgc
aagtggatatttggagcccattgtggcctatggtggaaaaggaaatatcttcacataaaa
actacacagaagcattctgagaaacttctttggatgtgtgcttaatctcacagagttgaa
cctttcttttgattgagaagtttggaaacacctttttgtagaatctgcaagtggatattt
ggagcgctttgaggtctattgtggaaaaggaaatatcttcacataaaaactacacagaag
cattctgagaaacttctttgtgatgtgtgcattcatctcacagagttgaaactttctttt
attgagcagttttgaaacactctttttggaatctgcaagtggatatttggagccctttgg
gcctatgtggaaaaggaaatatcttcacataaaaactacacagaagcgttctgagaaact
tctttgtgatgtgtgcattcatctcacagagtgaacatatcttgatagcagttgaaacat
ctttgagaatctggttttgccattgtgaaggaaatattcactaaaactaacaatttctga
gaaactcttttgttgtgttcatctacagagttacttcttttgattgagcagttttgaaac
acttttttgtagaattgcaagtggatatttggagcactttgaggcctaggtggaaaagga
aatatcttcacataaaaactacacagaagcattctgagaaacttctttgtgatgtgtgca
ttcatcccacagagttgaacctttcttttgattgagcagttttgaaacactctttttgta
gaatctgaaagtggatatttggagcgctttgaggcctatggtggaaaaggaaatatcttc
acataaaaatacacagaagcattctgagaaacttctttgtgatgtgtgcattcaactcaa
gagttgaactatcttttgattgagcagttttgaattctctttttgtagaatctgcaagtg
gatatttggagccctttgtggcctatggtggaaaaggaaatatcttcacataaaaactac
acagaagcattctgagaaacttctttgtatgtgtgcattcatctcacagagttgaacctt
tcttttgattgagcagtttgaaacactctttttgtagaatctgcaagtggatacttggag
ggctttgaggcctattgtggaaaagaaatatcttcacgtaaaaactacacagaagcattc
tgagaaactttttgtgatgtgtgcattcaactcacagagttgaacctttcttttgattga
gcagttttgaaacactctttttgtagaatctgcaagtggatatttggagtgctttgaggc
ctattgtggaaaaggaaatatcttcacataaaaactacaagaagcattctgagaaacttc
tttgtgatgtgtgattcatctcacagagttaacctttcttttgattgagcagttttaacc
tctttttgtagaatctgcaagtggatatttggtggctttgaggcctattttggaaaagga
aatatcttcacataaaaactacacagaagcattctgagaaacttctttgggatgtgtgca
ttcatctcacagagttgaacctatcttttgattgagcagttttgaaacactctttttgta
gaatctgcaagtggatatttggagcgctttgaggcctattgtggaaaaggaaatatcttc
acataaaaactacacagaagaattctgagaaacttctttgtgatgtgtgcattcatctca
cagagttgaaactttcttttgattgagtttaaacattatttttagaactgcaagtggata
ttggagctttgggcctagggaaaggaaatatcttcacataaaacaacagaagcattctga
actttgtgatgtggcattcatctacagagttgaactttcttttgatgagcagttttgaaa
cactcttttgtagaatttgcaagtggatatttggagcactttgaggctatggtgaaaagg
aaatatcttcacataaaaactacacagaagcattctgagaaacttctttgtgatgtgtgc
attcaactcacagagttgaacttatcttttgattgagcagtttgaaatcacagtcttttt
gtaggatctgcaagtggatatttggagcccttgaggcctattgtggaaaagaaaatatct
tcacataaaaacaacacagatgcattctgagaaacttctttgaatgtgtgcattcatctc
acagagttcaactttcttttgattgagcaattttgaaacattttttgtagaatctgcaag
tagatatttggagtgcattgaggcctatggtggaaaaggaaatatcttcatataaagcta
cacagaagcattctgagaaacttctttgtgacatgttcattcaacacacattgatgaaat
ttctattgattgagcagttttgaaacccactatttgtagaatctgcaagtggatatttgt
agtgttagaggcctattgtggaaaaagaaatatcttcacataaaaactacacagaagcat
tctgagaaacttgtttgtgatgagtgcattcagctcacagagttgaacctatcttttgat
tgagcaattttgaaactctctttttgtagaatctgcaagtggatatttggaggcctttgg
gcctatggtggaaaaggaaatatcttcacataaaaactacacagaagcattctgagaaat
gtcttttgacgtgtgcattcatctcatagagcactttgaggcccattgtggaaaaggaaa
tatcttcacataaaaactacacagaagcattctgagaaagttctgtgtgacttgtgcatt
catctcacagagttgtaaatttattttgattgaacagttggaaacactcttttagtaaaa
tctacaagtggatacttggagcgttttgaggcctattgtagaaatggaaatatcttcaca
taaaaactaaacagaagcattctgagaaacttctttgagatgtgtgcattgaactcagcg
ttgtacctatcttttgatagaggagtttgaaactctctttatgtagaatctgcaaggaat
atttggagccctttgtgacctatggtgtaaaaggaaataccttcacataaaaactacaca
gaagcattctgagaaacttctttgtgatatgtgcattcttctcaaagagaagaaacttta
attcgattgaacagttttgaaacactctttttgtagaatctgcaagtggatatttggaac
gctttggagagaatggtgaaaatggaaatatcttcatataaaaactatggagaagcattg
tgagaaacgtctttgtgatggtgcattcaactcacagagttgaactttcttttgattgag
cagttttgaatccctctttttgtaaatctgcaagtggatatttggagcactttggggcct
ctggtgaaatgaaatatcttcacataaaaactatacaaaagcactctgagaaacttcttt
gtgatgtgtgcatacaactcacagagttgaaccattcttttgattgtgcagttttgaaac
actctttttgtagaatctgcaagtagatactcagagggctttgtggagtattgtggaaaa
ggaaataactttgcataaaagctagacagacgcattctgagaaacttctttgtgatgtgt
gcattcactcacagagttgaacctttcttttgattgagcagttttgaaacactctttttg
tagaatctgcaagtggatatttggagcgctttgaggcctatggtggaaaagcaaatatct
tcacgtaacaactagacagaagcattctgagaatcttctttgtgatgtgttcattcacat
cacagagttttaactttttttattgaggagttttgaaacactctttttgtagaatctgca
agcgggtgtttggaacattttgtggcctatagtggaaaaggatgtatattcacataaaaa
ctagacagaagcattctgaaaaacttctttttgatgtgtgcattcatctcaaagagttca
acctttcttttgattgagcagttttgaaacactctttttggagaatctgtaagtggatat
ttggagcgctttgaggcctatggtggtaaaggaaatatcttcacataaaaactacacaga
agcattctgagatacttctttgtgatgtgtgcattcatctcacatagttggaccattctt
ttgattgagcagttttgaaacactctctttgtagaatgtgcaagtggatatttggaacac
tttgatgagtatggtggaaaaggaaatatcttcacataaaaactagacagaagtactctg
agaaacttctttgtgatgtgtgcattcatctcagatttgaaaatttcttttgattgagca
gttttgaatcgctctttttttaggatctgccaggggatatttggagtgctttgaggccta
tggtggagaaggaaatatcctcacataaaaattagagagaagcattctgagaaacttctt
tgtgatgtgtgcatacatctcacagagtttaaactttctattgacttagcattttttaaa
cactttttgtaggatctgcagtggatatttggagccctttggggcctatggtggaaaaga
attatcttctcataaaaactagacagaagcattctgagaaacttctttgtgatgtgtgcg
ttcatctcacagatctgaaactttcctttgattgagcatttttgaaacactcttttggta
gaatctgcaagtgcatatttagagcgctttgaggcttgtggtggaaaaggaaatatcttc
acataaacactagacagaagcattctgagaaacgtctttgtgatgtgtccattcatctaa
cagaggtgaaactttcttttcattgagcagttttgaaacactctttttatagaatctgca
agtggatatttggagcactttggagagaatggtggaaatggaaatatcttcatataaaaa
ctaggagaagcattctgagaaacggctttgttatgtgtgccttcaactcacagagttgaa
cctttcttttgattgagcagttttgaatccctctttttgtataatctgcaagtggatatt
tggagagctttggggcctatggtggaaaaggaaatatcttcacataaaaactacacaaaa
gcattctgagaaacttctttctgatgtgtgcatacaactcacagagttgaaactttcttt
tgattgtgcagttttgaaacacttcttttgtagaatctgcaagtggatattcagagggct
ttgtggagtatagtggaaaaggaaataactttggataaaagctagacagcagcattctga
gaaacttctttgtgatgtgtgcattcaactcacagagttgaacctttcttttgtttgagc
agttttgaaacactatttttgtaaaatctgcaagtggatacttggcgcgctttgcggcct
atggtggaaaagcaaatatcttcacataaaaactagagagaagcattctgagaatgttct
ttgtgatgtgtgcattcacctcacagagttgaaacttttttgttgaggaggtttaaaaca
ctctttttgtagaatccgcaagtgggtgtttggagcactttgtggcctatagtggaaaag
gatgtatattcacataaaaactagacagaagcattctgagaaactactttgtgatgtgtg
cattcatcacaaagagttgaacctttcttttggttgagcagttttgaagcactctttttg
tagaatctgtaagtggatatttggagttctttgaggcttatggtggtaaaggaaatatct
tcacataaaaactacacagaagcattctgagaaacttctgtgtgatgtgtgcattcatct
cacagggttgaaccttcttttgtttgagcagtattcaaacactgtttttgtgaactgcat
tcgatatttggagagctttgaggcctatgttggtaaaggaaatatcttcaataaaatctg
gacagaagcattctgagaaactactttgtgatatgtgcattcaactcacaaagttgaact
atctttgaggagtttggaaacattctttttgtagcatctgcaaatgtatatttggagcgc
tttgaggcctatagttgaaaaggaaatatcttcacataaaaaccaacaaaagattcttag
aaactcctttatgatgtgtgcttttatctcacataattcaacatttcctttcattgagca
gttttggaacactttttttgtggaatccgcaattggatatttggaagctttgcctcctat
agtgaaaaaggaaatatcttcacataaaaactagacagaagcattctgggaatcttctct
gtgacgagtgcattcatctcactgggttgaacctttcttttgattaagtagtttgaaaca
ctctttttgtagaatctgcaggtagatatatggaacactttgaggcctatggtggaaaag
gaaatatcttcacataaaaactacacagaagcattctgagaaacttctttatgatgtgtg
caatgatctcacagagttgaaactttttttgtttgagcagttttgaaacaccgtttttgt
agaatctgtaagtggatatttggagtgctttgttccctatggtagaggaaatatcttcac
ataaaactagacagaagcattctgagaaacttctttgtgatgtgtgcattcatctcacac
agttgaacctttcttttgattcatcagttttgaaacactctttttgagaatatgcaagtg
gatatttgaagcgctttgtggcctatagtggaaaattttatatcttcacataaaaactag
acagaagcattctgagaaacttctttgggatatatgcattcatctcacagacttgaattt
attttgatttagcatttagaaacacccttttgtaaaatctgcaagtggatattttgagcg
ctttgcatctctagtggaaaaggaaatatcttcacacagaaaaaagaaagaagcattctg
agaaacctgtgtgtgatgtgagcattcctctcacagagttgaacctttcttttgattgag
cagttttgaaacacactttttgttgaatctgcaattggatatttggagagccttggggcc
tatggtggaaaagtaaatatcttcacataataactgcacagaggtattctgagaaacttc
cttctgatgtgcacattcagttcactgaattgtacctttcctttgattgagcagttttga
aacactcttttgcagaatctgcaattggatatttgaagcgctttccagcctcaagtggaa
aaggaaatatcttcacataaaaaatagacagaagcattctggaaactttttgtgatgtgt
gcattcttctcacagagttgaacttttcttttgattgagcaatttgaaacactctttttg
tagaatctgcaagtggacatttggagctctttcagtcctatggtggtaaaggaaataact
tcacataaaaactagacagaagcattctgagaaactcctttgtgatgtgtgcattcatct
cacaggtttgaacctttcttttgattgagcagttttgaaacacactttttgtagaatctg
aaggtggatatttggaacactttggggcctatggtataaaaggaaatatcttcacataaa
aactagacagagcattctgagaaacaactttgtgatgcgtgctttcatctcacagagttg
aactttcttttgattgagcagtattgaaacgcacatttgtagactctaccagtggatatt
tggagtgctttggggcctatggtggaaaaggatatatcttcacataaaaactagacagaa
gcattctgagaaacttctttgtgatgtgtgcattcaactaacactgttgaacccttcttt
tgattgagcaattttgaaacactctttttgtagaatctgcaagtgatatttggagtgctt
tgcagactacagtttaaaagggaatatattcacctaaaaactagacagaagcattctgag
aaactttgttgtaatgtgtgcattcaactaacagagttgaacctttcttttgattgagca
gtctggaaacactctttttgaagaatctgcaagtggatatttggagcgctttgggcctat
gtggaaaaggaaatatcttcaataaaaatagaagaagcattctgagaaactctttgtgat
gtgtgcattcatctcacagacttgaaactttctttgattgagcagttttgaaacactctt
ttgtagaatctgcaagggatatttggagagctttgaggcctaggtggaaaaggaaatatc
ttcacataaaaactagacagaagcattctgagaacttctttgtgatgtgtgcattcatct
caagagtgaaactttcttttgattgagcagttttgaagcactctttttgtagaatctgca
agtggatatttggagtgctttgaggcctgtggtggaaaaggaaatatcttcacataaaaa
ctagacagaagcattctgagaaacttctttgtgatgtgcgcattcaactcacgagttgaa
cctttcttttgattgagcagtttggaaacagtctttttgtagaatctgcaagtggatatt
tggagcgcttgggcctatagtggaaaaggaaatatcttcacataaaaactagacagaagc
attctgagaaacttctttgtgatgtgtgcattcatctcacagagttgaacttttttgatt
gagcagttttgaaacactctttttgtagaatctgcaaggggatatttggagcactttgag
gcctatggtgaaaaaggaaatatcttcacataaaaactagaaagaagcattctgagaaac
tgctttgtgattgtgcattcaactcacagagtgaacatttcttttgattgagcagtttgg
aaatttcttgtagatctgcaaaggatattttgaggtttgaggcctatggtggaaaaggaa
atatcttcacataaaaactagacagaagcattctgagaaattctttgtgatgtgtgcatt
caatcacagagttgaacctttcttttgattgagcagtttggaaacagtctttttgtagta
tctgcaaatggatatttggagcactttaggcctatagtggaaaaggaaatatcttcacat
aaaaactagacagaaattactgagaaacttctttgtgatgtgtcattcatctcacagagt
taatctttcttttgattgagcagtttggaaacactctttttgtagaactgcaaggggata
tttggagggctttgtggcctatggtggaaaaggaaatatcttcacaaaaaaaataacaga
agcattctgagaaattctttgtgttgtgtgcattcatctcacagagttgaacctttcttt
tgattagcagttttgaaacagtctttttgagattctgcaagtggatatttgtgagcactt
gaggctctgtggaaaaggaaatatcttcacataaaaactagacagaaactttctgagaaa
ctactttgtgatgtgtgcattcatctcacagagttgaacctttcttttgattgagcagtt
tggaaacagtctttttgtagaatctgcaaatggatatttggagcgtttgtggcctatgtg
aaaaaggaaatatattcacataaaaactagacagaagattctgagaaacttctttgtgat
gtgtgcattcatctcacagagttgaattttcttttgattgagcagtttggaaacagtctt
tttgtagaatctgcaagtggatatttggagcctttgggcctatagtgaaaaaggaaatat
cttcacataaaaactagacagaagattctgagaaacttctttggaatgtgccattcatct
cacagagttgaacttttcttttgattgagcagtttccaaacagtcttttgtagaatctgc
aaagggatatttggagccattgagcctatggtgaataaggaaatatcttcacataaaaac
tagacagaactttctgagaaacttcttttgatgtgtgcattcatctccagagttgaactt
tttttgattgagcagtttggaaacagtctttttgtagaatctgcaaagggatatttggag
cgctttgaggcctatggtgaaaaaggaaatatcttcacataaaaactagacagaagcatt
ctagaaactgctttgtgatgtgtgcattcatctcacagagttgaacctttcttttgattg
agcagttttgaaactctttattgtagaatctgcaagtgttattttgagtgctttgaggcc
tatggtggaaaaggaatatcttcacataaaaactagtcagaagcattctgagaaacttct
ttgtgatgtgtgcattcatctcacagagttgaacctttcttttgattgagcagtttggaa
acagtcttttttagaatctgcagaggatatttgggagcattgaggtctatggtgaaaagg
aaatatcttcacataaaaactagaagaagtttctgagaaacttctttgtgattcgcattc
atctcacagagttgaacctttctttttattgagcagtttggaaacagtctttttgtagaa
tctgcaaaggatatttgtgagtgcattgaggctatggtgaaaaaggaaatatcttcacat
aaaaactagacagaagtttctgagaaacttttgtgatgtgtgcattcatctcacagagtt
gaaactttcttttgattgagcagtttgaaactcttttgtagatctgcaagttgatatttg
gaggatttggcctataaaagaaatatcttccataaaaaacaaatttgaattagtgtttct
ctcacacgttaatttcttttgattgagcagtgatacatcgttttgcagatctgcaaggga
tatttggagcccattgaggcctctagtgaaataagaaataacttcacataaaaattagac
agaaatttctgagaaacttccttttgatgtggattcatcacacgttgaactttttttttc
attgagcgctttaaacagtcatttgtagaatctacaaaggatatttggagcctattgagc
cttgggaaaaaggaaatatcttcacataaaaatcagaagaagctttctagaaacttcttg
gtgatgtgtgcattcacctcacagacttcaaactttttttgattgagcagtttgaaactc
ttttcagtatctgcaaatggatatttaagcgcttgaggcctctggtgaaaaggaaacatc
ttca
>TE_00002492_s_4#CLASSII/MITE
tggtgaaaaaggatttcacaaaaatagacagaagcttctgagaacttcttttgatgtgtg
catcatctcacagttgaacttcttttgattgaaagtttggaaagtctttttattgcaaag
gtatttgggactttgaggcctggtgaaaaggaatatcctcacataaaactagacagaact
taaatttttttgatgttgcattcatctccagttgaatttttttgattgagcagtttggaa
acatcttttgtgatcgcaaaggaattggtttgagcctatggtgaaaaaatatcttcataa
aaacaaagaagctttctgagattctttgtatgtgcattcactcacagatgactttcttga
tgagcagtttgacgttttttcaaatctaaaggattttgagctttgaggccttggtgaaaa
aggaaatatcttcataaaaactagaagaagtttctgaaaacttcttttgatgtgtgcatt
catctcacagattgaacctttcttttgattgagagtttggaaacagtcttttttagatct
gcaagggtatttggattaggcctacgtgaaaaggaaatatcttacataaaaatagacaga
agctttctagaattcttgtgatgttgcattcatctcacagagttgaaccttctttgattg
agagtttggaaacgtctttttgagaatctcaaagggatattttgagctttgggctaggtg
aaaaagtaaatatttcacataaaaactcagaagcttctgagaacttctttgtgatgtgtc
attcatctcacagagtgaccctttcttttgattgagagtttggaaacagtctttttgtag
aatctgcaaagggaatttggggtttgaggcctatggtgaaaagaaatatcttcatataaa
tagacagaagtttctgagaaacttttgtgatgtgcattcatccacagagtgaacctttct
ttgattaagatttggaaacatctttttgtaatctgaagggatatttggagccctttggca
gtgaaaaggaaatatcttcacaaaaactagacagaactttctgagaaacttctttgtgat
ggtattcattcacagagttgaactttcttttgattgagtttggaaacgtctttttagaat
ctgcaaagggatatttctagcgtttgagcctatggtgaaaaaggaaatatcttcatataa
aaaagacagaagctttctgagaaacttctttgtgtgtgcattcactcacattgaaccttt
cttttgattgagcagtttggaaacagttttttgtagaatccaaagggatatttgggacct
ttaggctatggtgaaaaatatcttcacataaaaactagagaagttctgagaaattccttg
tgtgtgtgcattcatctcacagtgttgaccttcttttattgagtttggaaacatctttta
gatctgcaaagagatatttctgagcgttgagccttggtgaaaaaggaaatatcttcacat
aaaatagacagaagctttctagaaattctttgtgtgtgtgcttctctcaagagtgaactt
cttttgattgagatttgaacagtctttttgagaatatgcaaagggatatttgagtgtttg
aggccatggtggaaaaggaaatatcttcacataaaaactagatggaagctttctagaaat
ttttgtgagtgtgcattcaaccaagaatgaacctttcttttgattgagcagtttggaaaa
tcttttgtagactgcaatggatatttgggatcccttgaggctatggtgaaaaagggaata
tcttcagtaaaaactagcagaagattctgagaaacttctttgtgatgtgtgcattcatct
acaggttgaactttctttgattgagcagtttggaaacatctttttgtaaatctgcaaggg
tatttctgagtgtttgaggctatggtaaagaaatatttcacataaaaacagaggaagttt
ctagaaacttcttgtgatgtgcattcatctcacaggttgaacctttttttattggcagtt
tggaaaagtctttttctagatctgcaaaggatatttctgagcgtttgaggcctagtgaaa
aagaatatcttcacataaaaactagacagaagctttctgagaaacttcttgtgtgtttgc
attcaactcacacagttgaaattcttttgattgagcagttttgaaacagtctttttatag
aatctgcaaaggatatttggatccctttgaggcatggtgaaaaagggattcttcacataa
aaatagacagtttctgagaaacttctttgtgatgtgtgcattcatctcacagagttgaac
ttcttttgattgagcagtttggaaacagtcttttttagaatctgcaaagggatatttgga
ctttgaggcctatggtgaaaaaggaaatatttcacataaaaactagacagaagatttcta
gaaaattctttgtgatggtgcattcatctcacagagttgaacctttcttttgattgagca
gtttggaaacagtctttttgagaatctgcaaagggatatttctgagctttgaggctatgg
tgaaaaaggaaatatcttcacataaaaactagacagaagtttctgagaacttgtttgaga
tgtgtgcattcatctcacagatttgaaatttctttgattgagcagttttgaaacagtctt
ttttagaatctgcaaagggatatttgtgagcgtttgaggcctatggtgaaaaaggaaata
tcttcacataaaaactagacagaagtttctgagaaacttctttgtgatgtgtacattcaa
ctctcagagttgaacatttcttttgattgagcagtttggaaaccatctttttatagaatc
tgcaaatggatatttcagagccctttgaggcctatggtaaaaaaagaaatatcttcacat
aaaaactagacagaaactttctcagaaaattctttgtgatgtgtggattcatctcacaga
gttgaaactttgttttgattgagcagtttggaaacagtctttttgtagaatctgcaaacg
tatatttgggatgcctttgaggcctactgtgtaaaagggaatattttcacatacaaacta
gaaagaagctttctgagaaaccccttcgtgatgtgtgaattcaactcacagagcgaaatt
ttctcatgattgaccagttaggaaacagtattttttttagaatctgcaaagggatatttg
ggagccctttgaggcctatggtaagaaaggaaatatgttcacataaaaacaagacagaag
atttctgagaaacttctttgtgatgattgcattcatctcacagagtagaacctttctttt
gattgagcagtttggaaacagtctttttgtggaacttgaaaagagatgtttgggagccct
ttgaggcctacagtgaaaaaggaaatatcttcataaaaaaactagacagaaagtttctga
gaaacttctttatgatgtgtgcattcaactcactatgttgaacctttcttttgtttgagg
agtttggaaacagtcttcttgtagaatctgcaaagggatatttgggaactctttgatgcc
tatggtgaaaaaggaaatatcatcacttaaaaactagacagaagatttctcagaaaattc
tttgtgatgtgtgcattcatctcacagagttaatcctttcttttgattgagcagtttgga
aaaatctttttgtagaatctacaaagggatatttctgagtattttgaggtatacggtgaa
aaaggaaatatcttcacataaaaactagagagaagttttcagagaatcttgtttgacatg
tgtgcattcagctcacagagttgaaatttcctttgattgagcagtttggaaacagtcttt
ttctagaatatgcagaaggttatttctgagctttttgatgcctatggtgataaaggacat
atcttcacataaaaaccagacagaggctttctgagaattgtcttcatgctgtgtgctttc
acctcctggggtagaacatttcttttgaatgagcagtttggatacagtctttttatagaa
tatgcaaacggatatttcggagccctatgaggctgtagtgaaaaaggaaataccttcaca
taaaaattagacagaagttttctcataaaattctttgtgatgtgtgtattcatctcacac
agctgaacctttcttttgattgagcaatttggaaacagtctttttgtagtatctgcaagt
ggatatttggagcactttgaggcctatagtggaaaaggaaatatcttcacataaaaacta
gacagaagcattctgagaaactctctgtgatttgtgcattcatctcacagagttgaacct
ttcttttgattgaacagtttggaaacagtctttttgcagaatctgcaaagtgatatttgg
gatccctttgaggcctctgatgaaaaacggaataccttcacataacaactggacagaatc
actctgagaaacctctttgtgatacgtgcattcaactaacagagttgaacctttcttttg
attgagaagttaggaaagtgtgtttttctagaatctgcaaagggatatttgggagccctt
tgaggcctatggtgagaaaggaaataacttcccatgaaaactagatagaagctttctgag
aaatatctttgtgatgaggacattcacctaacaaagttgaaacttccttttgattgagca
gtttagaaacagtctttttgtagaaactacaaacggatatttggagtgctttgaggcata
tggtgaaaaaggaaatatcttcacataaaaactagacagaagctctctgagaaatttctt
tgcaatgtgtgcattcaactcagaaagtttaacctttcttttgattgagcagttaggaaa
ccgtctttttatacactctgcaaagggatatttgggatccctttgacgtctattgtgaaa
aagggaatatattcaaataaaaactatactgaaactttctgagaaacttctttttgatgt
ctgcaattatctcacagagttgaaacgttcttttgattgagaaatttggaaatattcttt
ttctggaatctacaaagtgatattactgagtggtttgaggcctatggtgaagaaggcagt
atcaacatataaaaactatacagaagatttgtgagaaacttctttatgatgtgtgcatta
atcacacaaagttgaacctttcttttattgagcagtttggaaacagtctttttttagaat
ttgcaaagtggtatgtgggatccctttgaggtctatggtgaaaagggaatatgttcacat
aaaaactggacagaagctttcagagaaactactttgtgatgtgtgcattcaactcacaga
gtttaaaatttcctttgattgagcagtttggcaacagtccttttgtagaatctgcaaagg
gatatttgggagacatttgaggactactgtgaaaaaggaaatatcttcacataaaaacta
gacagaagatttctgagaaacttctttgtgatatccgcattcatctcacagagttgaatc
tttcttttgatagagcagtttggaaacagtcattttgtagaatctgcaaagggatatttc
tgagcaatttgaggcctatgatgaaaaaggaaatatattcacataaaaactggacagaaa
ctttctgagaaacatctctgtgatgtgtgctttcatctcacagagttgcaactttatatt
gatggagcagtttgaaaagagtctatttgaagaatctgcaaatggatatttggaccactt
tgtggcctatggtgaaaaaagaaatagcttcacataaaaactagacagaagaattctgaa
aaacttctttgtgatgtttgcattcatctcacaggattgaacgtttcttttgattgagca
gtttggaaacactgtttttgtagtatctgcaaatggatatttggagcgctttgaggccta
tggtgaaaaaggaaatatcttcacataaaaactacacagaagcattctgagaaacttctt
tgtgctgtgtgcattcatctcacagtgttgaacgctactttttattgagcaattgggaaa
cattctttctgtagaatctgcaagcagatatttagagcactttgaggcctatggtggaaa
gaaaatagcttcacataaaaactagacagaagcattttgagaaacttctttgtgatttgt
gcattcctctcacagagttgaacatttcttttggttgagcagtttggtaactgtcgtcat
gtggaatctgcaaagggataaatgcgagcccattgagggctgtggtgaaatattaaatat
cttcacataaaaactagacagaaacattttgagaaacttctttgtgatgtgtgctttcct
ctcacagatttgaaactttcttttgattaagcagtttggaaacagtctttttgtagaaac
tgcaaatggatatttggagttctttgaggcctatggtgaaaaagggaatatcttcacata
aaaactagacagaagcattctgagaaacttctttgtgatgtgtgcattcacctcacaggg
ttgaacctttcttttgattgagccattgggaaacagtctttttgtactatctgcaaatgg
atatttggagccctttctgtcatatggtgaaaaaggaaatatcttcacataaaaactagt
cagaagcattctgaaaaacttctttgtgatgtttgcattgaactcacagagttgaaactt
tcttttcattgagcagttttgaaacactctttttgcagaatctgcaagtggatatttgga
gggctttgaggcctatgttggaaaaggaaatatcttcaaataaaaactagacagaagcat
tctgagaaacttccttgtgatgtgtgccttcatcacacagagttgaacctttcatttgat
tcagcactttggaaacagtcgttttgtagaatctgcaaaggaatatttgtgacccttttg
tggcctatggggaaagagaaatatcttcacaaaaaaaactagacagaagatttctgagaa
gcttctttgtgatgcctgatttcatctcacagaattgaacatttcttttgaccgagcagt
ttggaaacactctttatttagtatctgcagagggatattttcgagccgtttaatgcctat
ggtgaaaatggaaacatcttcacataaaaactagacaggaactttctgagaaacttcttt
gtgatgtgagcattcatctcacagagttgtgcttttcttttgaatgagcagtttgaaaac
tgtctttttgtattatctgcaaatggatatttggagcgctttgatgcctatggtaataaa
ggaaatatctacacataaaaactagacagaagcattctgagacacttctttgtgatgagt
gaaatcaaatcagagtgttgaacatctctttgattatgcagtttggaaacagtcttttgg
tagaatctgcagagaaatatttgtgagcccattgaggcctatggggaaataggaaatatc
ttccaataaaacgtagacagaaagttgctgagaaacttctttgcgatgtgtgctttcatc
tcacagaggtgaaactttcttttgtttgagcagtttggaaacagtctctttgtagaatct
gcaaattgatatttggagcactttgaggcctatggtggaaaagggaatatcttcacataa
aaacgagacaaaatcattctgaggaacttctttgtgatgtgtgcattcatgtcacagagc
tgaacatctcttttgattgaccagtttggaagccatcattttgtagaatctggagagtta
tatttgttagccctttgaggcctatgaggaaataggaaatatcttcacataaataatacg
cagaaattttctgagaagctcctttgtaatgtgtgcttttatctcacagagttgaaattt
tcttttcattaagcagtttggaaacagtctttttgtagaatctgtaaatgtatatttgca
gcactttgaggactatggtgaaaaaggaattatcttcacataaaaatcagaaagaagcat
tctgagaaactactttgtgatgtgtgcattcatctcacagagttgaacctttctattcat
tgagttgtttggaaaaacgcttttggtagaatctgcaagtggatatttgaagcgctttga
ggcctatggtggagaaggaaatatcaccacataaaaactatacagaagcatttggagaaa
cttctttgtgatgtgtgcattcatctcacagtgttgaacctttcttttcattgagcagtt
ttgaaacattttttgtagaatctgcaagtggatatttgtatcgctttgaggcctatggtg
gaaaatgaaatatcttcacataaaaacgagacagaagcattctgagaaacatctttgtga
tgtgtgcacttatctcacagagttaaaattttcttttgactgagcatattggaaagactc
gtttagtagaatcagcaaagggaatttgtgaccccattgaggcctatggggaaacaggaa
atatcttcacatgaaaactagacaaaaattttctgagaaactcatttgtgatgtgtgctt
tcatgtcacagagttgaaacttcctttttaatgagcattttcgaaacagtctttatgtag
aatctgcaaatggatatttggagcactttgaggcatacggtgtgaaaggaaacattttca
aataataactaggcagaagcatactgagaaacttctttgtgatgtgtgcatttatctcac
agagttgaaacattcttttgattgagcagtttggatacacactgttgtagaatatgtaag
tggatatttggagcactttgaggcctacgaaggaaaaggaaatatcttcaaataaaaact
aaacagaagcattcttagaaacttctttgtgatgtgtgcattcatctcagataatttaaa
ctttctttttattgagcagttttgaaacactctttttgtaaaatctgcaagtggatattt
ggagtgctttgaggcctatggtgtatgaggaaatatgttaacataaaaactagaaagaaa
cattctgagaaacttctttgtgatgtgggcatacatctcagggagtttaacatttatttt
ggttgagcattttggaaacagtcgttttgtagaagtgcaaagcgaaaattgtgagcccat
tgaggactacgtggaaacaggaaatatcttcacataaaacctaggcagaaactttgtgag
aaacttctttgtgatgtgtgctttcatctcacagagttgaacctttcttttgattgagca
gtttggaaacagtctttttgtagaatctgcaaatggaaatttggagtgcttagaggtcta
tgatgaaaaaggaaatattttcacataaaaactagacagaagcattccaagaaaattctt
catgatatgtgcattcatctcacagagttgaacctttcttttgattgagcagttgggaaa
cagtgtttttgtagtatctgcacatggatatttggagcactttgatgcctattttgaaaa
aggaaatatcttcatataaaaactagacagaagcattctgagaaactcctttgtggtgtg
tgcattcactcacatagttgaacctttttttttgattcagcagttttgaaacgctctttt
tgtagcaactgcaggtggatatctgtagtgctttgaggcctgtggtggaatgggaattat
cttcccataaatactagacagaagcattctgagaaacttctttgtgatgtgtgtgttctt
ctcacagagttaaacattttttttgattcagcagattggaaacagtcatttggtagaatc
tgcaaagggatacttgtgagcccattgaggcctatggggaaataggaaatatcttcatat
aaaaaccagatggaagcattctgagaaacttcttagtgattggtgctttcctctaccaga
gttgaacttttcctttctttgagaagattggaaaaagcctttttgtgtaatctgcaagtg
gatatttggagtgctttgaggcctatggtggaaaagaaaatatcttcacataaaaaatag
aagcattctgagaaacttcttcatgatgtttccattcatgacccagagttgaacctttct
tttgattgagcagttttgaaacaggctttatgtagaatctgcaagtggatatttggagcg
ctttgaggcctatggtggaaaggaattatcttcacataaaaacagggcagaagcattctg
agaaacttcttcatgatgtatgcattcatctcacagagttgaacatttcttttgattgaa
ctgcttggaaacagtcattttgtagaatatgcaaagagatgtttgttagccctttgaggc
ctatcatgtaataggacataacttcacataaaaactagacagactcattctgagaaactg
ctttgtgatgtgtgcaattcatctcacagtgttgaactttcttttgattgagcagttttg
aaacaatctttttgtagtatctgcaaatggatatttggagcactttgaggctttcagtgg
aaaaggaaatatcttcacatgaaaactagacagaagctttttgagaaacttatttgtgac
atgtgtattcatctcacacagctaagagcagttttgacacactctttttgtagaatatgc
aaagggatattccagagcagtttgaggcctatggtgaaacaggaaatatcttcatataaa
aactagacagaatctttctgagaaacatctttatgatgtgtgcattcatctcaaagagtt
gaaattttcttttgattgagcagtttggaaacatgtttttagaatctgcaagggatattt
tgacgtttgaggcctatggtgaaaaaggaaatatcttcactaaaactgacagaagtttct
gagaaacttctttgtatggtgcattcatctcaagagttgaactttcttttgattgagcag
tttgaaaaagtcttttaaatctgcaaggatatttgggcgtttgaactatgttgaaaagga
aatatcttcaaaaaaactagacagaagtttctgagaaaccttttgatggtgcattctctc
acagagttgaacttttttttattgagcgtttggaaaagtctttatgtagaactgcaaagg
gatatttctgactttgagctatggtgaaaaaggaatatcttcacaaaaatagacagaagc
ttctgagaaactctttgtgatgtgtgcatcatctcacagagttgaaccttcttttgattg
acagtttggaaaagtctttttgtagtctgcaatggtatttgggagttttgaggcctgtgg
tgaaaaggaatatctcacataaaactagacagaagctttgaaacttcttttgatgtgtgc
attcatctcacagagttgaattttattttgattgagcagtttggaaacattctctttgtg
atctgcaagggacattggggctttgaggcctatggtgaaaaggaatatcttcacataaaa
actagacagaagttctgagaaacttctttgtgatgtgcacatctcacagagttgaacctt
ccttttgattgagcagtttggaaacagtcttttttataatctgcaagggatatttgagat
ttgaggcctacggtgaaggaatatcttcacataaaaactagacagaattctggaaacttc
ttgtgatgtgcattcaactacagagttaacttttttgatgagcagtttgaaacatttttg
taaatctgcaaggatatttggatcctttgaggcctatggtgaaaaggaaatatcttcaca
taaaaactagacagaagttctagaaacttctttgtgtgtgtgcattcatctcaagagttc
aacctttcttttgattgagcagtttgaaacatctttttgtagaattgcaaggaattgagc
gtttgagcctaggaaggaaatatctcaataaaatagacagaagcttctgagaaactcttc
tgatgttgcattcatctcacagagtgaactttcttttgatgcagtttgaaacatttttgt
agaatctgcaagggattttggagcctttgggctatgtgaaaaggaatatttcacataaaa
actagcagaattctgagaaacttctttgtgatggcattactcacagagttgaactttctt
ttgattgagagttttgaaacatctttttgagaattgcaaggatatttgaggtttgaggcc
tatggtgaaaagaaatatttcaataaaaagaacagaagttctggaacttttgtgatgttg
cttctcacagatgaactttcttttgattgagcagtttgaaacatctttttgagatctgaa
agatattgcagtttgagccttggtgaaaggaaatatctcataaatagacagaatttgaga
aacttcttatggtgcattcactcaagagttgaacctttcttttgattgaagtttgaaaca
tctttttgtagatgcaaatattttgagctgggcttaaaaggaaatatcttcaaaaaatag
aagaactttgaaaacttctttgtgatgtgtgcttcatctcc
>TE_00002724_s_2_s_0#CLASSII/MITE
ccttctcctctcctgcctcaaccctgatccctgcgccccccacccaccctcgcccttttg
ctttggggcttcgagagcaaggcaccctgctccaacctggtttacagcccccggacaccc
tggggcttctggatggggaggtttgaggctccagcattccctgctctcgccttctcctct
gctgcctcaagtcctgagtcctggcccccagccacctgccttttgcttgtgggcttcaga
gaacagcaccctgctccaaacctgcttaggccggacagcctgggggcttctggatgggag
agcctcctgggaggctcccagcattcctggtctgcttctcctctgcgctcaagtcccctg
agttggccgcccaccacccttggcccgtttcgcttgggccttcgaagacacaggcaccct
gcttcaaagcctgggcttacacccgcgacagcctgggggcttctgggatgggagaggcct
ccttgggagccagcattccctgcgtctcctgcttctcccctctgcctcctcaagtccctg
agtccctgcggccccccacccaccctgggccctgttttcgcttgtgggggccttcgcgag
agacacaggcaccctgctccaaagcctggggctttacagccccggaagccctgggggctt
ctgggatgggagagcctttgggagctcccagcattctgcgtctgcgcttctcccctctgc
ctgcctaagtcccctgagtccctgggccgcccagccactgccccgttttccttgtggggg
ccttcccgagagacacaggcaccctgctccaaagcctggggctttacagccccgggacag
ccctggggcttctgggatgggagaggcctcttgggaggctcccagcattccctgggtctc
ccactctcccctctgcctgcctcaactccctgagtccctgcgccgcccacccacctgcgc
cccatttttgcttgtgggggcttccgcgagagacacagcaccctgctccaaagcctgggg
ctttacagcccgccgggaagccctggggcttctgggatgggagaggctccttgggaggct
cccagcattccctgctctgctcttctcccctctgcctacctcaactcccctgagtccctg
cggcctgcccaggccacctgggccccatttgcttgtggggcttctgcagagacacaggca
ccctgctctaaagcctggggctttacagcccgccgggacagccctgggggcttctgggat
gggagaggctcttgggaggctcccagcattccctgtggtctcaccgcttctcccctctgc
ctgcctcaacccccctgagtccctgcggcccgcccacccaccctgggccgttttcgcttg
tgggggccttccgcagagacacaggcaccctgctccaaagctggggctttacagcccgcc
caggacagcctggaacttctgggatgggagaggctcctgggaggctcccagcattccctg
cagtctcgctgcttctcccttctgcctgcctcaatgtccccctgagtccctgccgccccc
catgccacctgcggccccgttttcacttgtgggggccttctggagagacacaggcaccct
gctccaaagcctggggctttacagcctgcctgggaagccctgggggcttctgggatggga
gaggctccttgggaggctcccagcattccctgcgatctcccgcttctcccctctgcctgc
tcaatgtccccctgagtctctgccgccgcccagccaccctgcggccctgttttcgcttgt
gggggccttccgcgagagacacaggcaccctgctccaaagcctggggctttacacctcct
gggacagcctggggcttctgggatgggagaggcctccttgggaggctcccagcattccct
gcggtctgcgcttctcccctctgcctgcctcaacgtccccctgagtccctgcggtccgcc
cacgccaccctgggcccgttttccttgtgggggccttctgcgagagacacaggcaccctg
ctccaaagcctggggctttacagcccgttgggacagccctgggggcttctgggatgggag
aggctctttgggaggctcccagcattccctgggtcttgctgcttctcccctctgcctgcc
tcaacgtccccctgagtccctgcggcccgcccagccaccctgcggcccgttttcgcttgt
gggggcttccggagagacacaggcaccctgcttcaaagcctgggctttacagcccgccgg
gacagcctgggggcttctaggatgggagaggcctttttgggaggctcccagcattccctg
cggtctcgccacttctcccctctgcctgcctcaacgtcccctgagtccctgcgacccgcc
catgccaccctgcggccccgttttgcttgtgggggccttccgcgagagacacaggcaccc
tgctccaaagctgaggctttacagcctgcctgggacagccctgggggcttctgggatggg
agaggcctccttgggaggctcccagcattccctgtggtctcgccgcttctcccctctgcc
tgccttaagttcccctgagtccctgcgtcccgcccacgccaccctgcggccccgttttca
cttgtgggggccttagcgagagacacaggcaccctgctccaaagcctggggctttacagc
ctgtccgggacagccctgggggcttctgggatgggagaggcctccttgggaggctcccag
cattccctgcggtctcgtcttctcccctctgcctgcctcaatgtccccctgagtccctgc
cgcctgcccacgcaaccctgcgccctgttttccttgtgggggccttccgcgagagacaca
ggcaccctgctccaaagcctggggctttacagcctgccagggacagccctgggggcttct
gggatgagagaggcctccttgggaggctcccagcattccctgcggtctcgccgcttctcc
cctctgcctgcctcaacgtcccctgagttcctacggcccgcccatgccaccctgcggccc
cgttttcgcttgtgggggccttccgcgagagacactggcaccctgctctgaagcctgggg
ttttacagcttgcctgggacagccctgggggcttctgggatggaagagtcctccttggga
ggctcccagcattccctgcggtctcgctgcttctcccctctgcctgcctcaacgtccccc
tgagtccctgcggcccgcccacgccaccctgtgccccgttttccttgtgggggccttccg
tgagagacacaggcaccctgctcaaagcctggggcattacagcccgtccgggacagccct
gggggcttctgggatgggagaggcctccttgggaggctcccagcatccctgctcttgccg
cttctcccctctgcctgcctcaatgtccccctgagtccctgctgctcgcccagccaccct
gcggccctgttttcgcttgtgggggctttttggagagacacaggcaccctgctccaaagc
ctggggctttacagcccgcccgggacagccctggaggcttctgggatgggagaggccttc
ttgggaggctctcagcattccctgcggtctcgccgcttctccccttgcctgcctcaacat
ccccctgagtccctgcgcccacccacgccaccctgcggccccgtttttgcttgtggggac
cttccgtgagagacacagtcaccctgctccaaagcctggagctttacagcctgcccagga
cagccctgggggcttctgggatggagaggcctccttgggaggctcccagcattccctgca
gtctcgcccttctcccctctgcctgcctcaatgtctccctgagtccctgcggcctgccca
cgccaccctgcggccccgttttcgcttgtgggggccttccgtgagagacacaggcacctg
ctccaaagcctggggctttacagcccaccgggacagcctggggacttctgggatgggaga
ggcctccttgggggcctcccagcattccctgcagtctcgcgcttctcccctctgcctgcc
tcaatgtccccctgagtccctgaggccccccacgccaccctgtggccccgttttcgcttg
tgggggccttccgcgagagacacaggcaccctgctccaaagcctggggctttacagccca
cgggacagccctgggggcttctgggatgggagaggcctccttgggaggctcccagcattc
cctgcggtctcgccacttctcccctctgcctgcctcaatgtccccctgagtccctgcggc
cgcccagccaccctgcgcccctttttgcttgtgggggccttccgcgagagacacaggcac
ctgctccaaatcttggggctttacagcccgcccgggacagccctggggaattctggatgg
gagaggtctccttgggaggctcccagcattccctgtggtcttaccgcttctccctctgcc
tgcctcaacgtccccctgagtccctgcggccccccacgccaccctgcggccccattttcc
cttgtgggggccttccgcaagagacacaggcaccctgctccaaagcctggtgctttacag
ccccccgagacagccctggggcttctgggatgggagaggcttcttgggaggctcccagca
ttccctgcgttctcgccgcttctcccctctgcctgcctcaacgtccccctgagtccctgt
ggctcgcccacgccaccctgcggccccattttcgcttgtgggggcctttcgcgagagaca
caggcaccctgctccaaagcctggggctttacagctgcccgggacagccctgggggcttc
tgggatgggagagcctctttgggaggctcccagcattccctgcagtcttgccacttctcc
cctctcctgcctcaatgtccccctgagtccctgggccctcccacgccaccctgcggcccc
gttttcacttgtgggggccttcctcaagagacacaggcaccctgctccaaagcctgaagc
tttacagccgcctgggacagccctgggggcttctgggatggaagaggcctccttgggagg
ctcccagcattccctgcgtctcgctgcttctcccctctgcctgcctcaatgtccccctga
gtccctgcccctgcccacgccactctgcggccccgtttttgcttgtgggggccttctgca
gagacacaggcaccctgctccaaagcctggggctttacagccgcctgggacagcctgggg
gttttggatgggagaggcctccttgggaggctcccagcattccctgcagtcttgccgctt
ctcccctctgcctgcctcaacatccccctgagtccctgccgccctcccacgccacgctgc
ggccccgttttcgcttgtgagggccttccgcgagagacacaggcaccctgctccaaagcc
tggggctttacagccgcccgggacagccctgggggcttctgggatgggagaggcctcctt
gggaggctcctagcattccctgcagtctccgcttctcccctctgcctgcctcaatgtccc
ctgagtcctgcggcccgcccatgccaccctgcggccctgttttccttgtgggggccttcg
cgagagacacaggcaccctgctccaaagcctggggctttacagccgcccgggacagccct
gggggcttctgggatgagagagacctccttgggaggctcccagcattccctgcggtctcg
ctgcttctctctctgcctgcctcaacgtccccctgagtctctgcggcctgcccacgccac
ctgcgccctgttttcacttgtgggggcctttcggagagacacaggcaccctgctccaaag
cctggggctttacagcccgcccggacagcctgggggcttctgggatgggagaggcctctt
gggaggctcccagcattccctgcggtcttgccgcttctcccctctgcctgcctcaacgtc
cccctgagtccctgcggcccgcccacgccaccctgcggccccgttttcgcttgtgggggc
cttctggaaagacacaggcaccctgctccaaagcctggctttaagccccctgggacagcc
ctgggggcttctgggatgggagaggcctccttgggaggctcccagcattccctgcggtct
cccgcttctcccctctgcctcctcaacgttcccctgagtccctgcagccgcccacgccac
cctgcggccccttttctcatgtggggccttcgtgagagacacaggcaccctgctccaaag
cctggggctttacagccccccgggacagccctgggggcttctgggatgggagaggcttct
tggaggctcccagcattccctgcgtcttgcgcttctcccctctgcctgcctcaacgtccc
cctgagtccctgggccccccacgccaccctgcggcccattttcgcttgtgggggccttcc
cagagacacaggcaccctgctccaaagcctgaagctttacagcacgcccggacagccctg
gggcttctgggatgggaaggctccttgggaggctccagcattcctgcgtctcgccgcttc
tcccctctgcctgcctcaacgtcccctgagtcctgcggcccgcccagccacctgcggccc
cgttttcgcttgtgggggccttccgagagacacaggcaccctgctccaaagcctggggct
ttacagcccgcccaggacagtcctgggggcttctgggatgggagaggctccttgggaggc
tcccagcattcctgtggtctcccgcttcttctctgcctgctcaatccccctgagtccctg
ccccgcccacgccaccctgcgcccgttttgcttgtggggccttcgcagagacacaggacc
ctgctccaaagcctggggctttacgcctgcccaggacagccctggggcttctgggaggga
gaggcctcttgggaggctcccagcattccctgcgtctcgcccttctcccctctgcctgcc
tcaacgtccctgagtccctgtggccccccagccacctgggccccgttttcgcttgtgggg
gccttcccagagacacaggcaccctgctccaaagcctgggactttacagccccccgggac
agccctgggggcttctgggatggagaggcctttgggagctcccagcattccctgcgtctc
gcgcttctcccctctgcctgcctcatgtcagtccctgcgcccccagccaccctgcgcccg
ttttcttttgggggcttcccgaagacacaggcaccctctccaaagcctggggctttacag
ccgcccgggaagccctgggggcttctgggatgagaggcctccttgggaggctcccagcat
tccctggtctgcccttctccctctgcctgcctcaagtccccctagtccctgcgcccgccc
agccacctgccccgtttcttgtggtcggagagacacaggcaccctgctcaaagcctgggg
ctttaagcccaccgacagctgggggcttctggatggagaggcctccttgggaggctccca
gcattccctggtctccgcttctcctctcctgcctaacatcccctgagtccctgcccccca
ccacctgcgccgttttcgcttgtgggggcttcggagagaacaggaccctgctccaaacct
gggctttacagccgccgggacacctggggcttctggatggagagctcctgggagctccca
gcattccctgggtctggcttctctgctgctcaagtcccctgagtcctgcctcccagccac
cctggcccgttttctttgggggctcccagagacacaggcactgctccaaagcgtttcagc
a
>TE_00002724_s_0_s_2#CLASSII/MITE
ccaccactgccttttgcttgggggcttcgcagagacacaggcaccctgctccaaagcctg
gctttacagccgcccgacagccctgggggcttctgggatggggaggctccttgggagctc
ccagcattctgcgtctcctttcctctgcctgcctcaagtccccctgagtctgcgcccccc
acccaccctcgcccctttcgcttgtgggcttccgaagacacaggcaccctgctccaaagc
ctgggctttacagcacccgacagcttgggggcttctggatgggagactcttgggaggctc
cagcattccctgggtctgcgcttctcccctctgcctgcctcaagtcccctgagtccctgc
ggcccgccacccaccatgggccgtttttgttgtgggggccttccgcagagacacaggcac
cctgctcaaagctggctaaccgccggacagccctgggggcttctgggatgggagaggcct
ccttgggaggctcccagcattctgtggtctgctgcttctcccctctcctgcctcaagtcc
ccctgagtccctgcggcctgcccagcacctgggcccgttttccttgtggggccttctgcg
agaacacaggcaccctgctccaaagcctggggctttacagccccccgggacagccctggg
ggcttctggatgggagaggccttttgggaggctcccagcattccctgcgtctcccgctct
tcctctgcctgcctcaactcccctgagtccctgcggcgcccacccacctgtggcccagtt
ttcgcttgtggggcttctgcaagagacacaggcaccctgctccaaagcctggggctttac
agcccccgggaagccctgggggcttctgggatggagaggcctccttgggaggctcccagc
attcctgtctgccttctcccctctgcctgcctcaacatccccctgagtccctgcggccgc
ccaccaccctgcgccccattttcttgtgggggccttcgcaagaggcacaggcaccctgct
ccaaagcctggggtttacagcccgcgggacagccctgggggcttctgggatgggagaggc
tccttgggaggctcccagcattccctgcggtctctacttctcccctctgcctgcctcaat
gtcccctgagtccctgctgcccgcccacccacctggccccattttcgcttgtggggcctt
ctgcgaaagacacaggcaccctgctccaaagcctggggctttacagccgcccgggacagc
cctgggggcttctgggatgggagaggcctcctgggaggctcccagcattccctgtggtct
cgctgcttctcccctctgccgcctcaacgtcccctgagtccctgcggccccccacgccac
ctgtggccccgttttcgcttgtgggagcttctgcgagagacacagcaccctgctccaaag
cctggggctttacagcccgccggacagccctgggggcttctggatgggagaggcttcctt
gggaggctcccagcattccctgggtctcgccgcttctccctctgcctgcctcaatgttcc
ctgagtccctgcccccgcccacgccaccctgctgccctgttttcgcttgtaggggccttc
ggagagacacaggcaccctgctccaaagcctgggctttacagcccacccaggacagccct
gggggcttctgagatgggagagacctccttgggagctcccagcattccctgcagtctgcg
cttctcgcctctgcctgcctctacgtcccctgagtccctgccgcctgcccatgccaccct
gggccccattttcacttgtgggggccttctgtgagagacacaggcaccctgctccaaagc
tggggctttacagcccgcctgggaaagtcctgggggcttctgggatgggagaggcttctt
gggaggctcccagcattccctgcggtcttgctgcttctcccctctgcctgcctcaacgtc
cccccgagtccctgtggcccacccacgccaccctgcgccccgttttcgcttgtgggggtc
ttccgcgagagacacaggcaccctgctccaaagcctggggctttacacccgcccgggaca
gccctgggggcttctgggatgggagaggccttcttgggaggctcccagcattccctgggt
ctcgccacttctcccctctgcctgcctcaatgtccccctgagtccctgcgcccgcccatg
ccaccctgcggccccatttttgcttgtgggaaccttccgcgagagacacaggcaccctgc
tccaaagcctgaggctttacagcccgcctgggacacccctgggggcttctgggatgggag
aggcctccttgggaggctcccagcattccctgcggtctcgcgcttctcccctctgcctgc
ctcaatgccccctgagtccctgcggcccgcccagccacctgggcccgttttcgttgtggg
ggccttccgcgagagacacaggcacccttctccaaagcctgggctttacagcccgcccgg
gacagcctgggtgcttctgggatgggagaggcctccttggaaggctcccagcattccctg
cagtctcgctcttctcccctctgcctgcctcaatgtccccctgagtcctgtggcccgccc
acgccaccttgcgccccgttttcgcttgtgggggccttcccgagagacacaggcaccctg
ctccaaagcctggggctttacagcctgcccagacagctctgggggcttctgggatgggag
aggcctccttgggaggctcccagcattccctgcagtctcgtcacttctttctctgcctgc
ctcaatgtccccctgagtcctgcgccggccttggcaacctgcgccctgttttcgcttgtg
ggggccttccgcgagagacacaggcaccctgctccaaagcctggggctttacagcctgcc
tgggacagccctggtggcttctgggatggaagaggcctccttgtgaggctcccagcattc
cctgtggtctcgctgcttctcccctctgcctgtctcaacgtctccctgagtccctgttgt
ccgcccacgccaccctgcgccccgttttccttgtgggggccttccgtgagagacacgggc
accctgctccaaagcctgggactttacagcccgtccaggaaagccctggaggcttctggg
atgggagaggctccttgggagtctcccagcattccctgggtctcgccgcttcttccctct
gcctgcctcaactttccctgagtccctgccgcctgcccagccaccctgcggccctgtttt
cacttgtgggggcttttcggagacacaggcaccctgctccaaagcctggggctttacagc
ccgccagggacagtcctggaagcttctgggataagagagcttcttgggaggctcccagca
ttcccagcggtctcgccgcttctcccctctgcctgcctcaacgttcccctgagttcctgt
gagccacccatgccaccctgcggccccgttttgcttgtgggggccttccacgagagacac
agcaccctgctctaaagcctggggctttacagcatgcccaggacagccctgggggcttct
gggatgggagaggcctccttggaggctcccagcattccctgcggtctcgccgcttctccc
ctctgcctgcctcaagtccccctgagtccctgcgcctgcccatgccactctgcgccccgt
tttctcttgtgggggccttccgtgagagacacaggcaccctgctccaaagcctggggctt
tacagcccgctgggacagccctgggggcttctgagatggagagtcctccttgggaggctc
ccagcattcctgcggtcttgttgcttcttccctctcctggctcaacgtccccctgagtcc
ctgcggcccgcccacgccaccctgcgccccgtttttgcttgtgggggctttctgcgagag
acacaggcaccctgctccaaagcctggggctttatagccccccgggacagccctggggct
tctgggatgggagaggcctccttgggaggctcccagcattccctgcggtctcgccgcttc
tcccctctgcctgcctcaatggccccctgagtccctgcggcctgcccacgccaccctgca
gccccgttttcgcttgtgggggccttccgcgagagacacaggcaccctgctccaaatcct
ggggctttacagcctgcccgggacagccctgggggcttctaggatgggagaggcctcctg
ggaggctcccagcattccctgtggtctcgccgcttctcccctctgcctgcctcaacgtcc
ccctgagtccctgcggcccgcccacgccaccttgcagcccctttttgcttgtggggcctt
ccgtgagagacacaggcatcctgctccaaagcctggggctttacagcccgcctgggacag
ccctgggggcttctgggatgggagaggcctccttgggaggctcccagcattccctgcggt
cttgccgcttctccctctgtctgcctcaatgtccccctgagtccctgtggctccccacgc
caccctgcggccccattttcgcttgtgggggccttccgcgagagacacaggcaccctgct
ccaaagtctggggttttacagcacgcccgggacagccctgggggcttctggatgggagag
gcttccttgggaggctcccagcattccctgcggtctcgccacttctcccctctgcctgcc
tcaatgtccctctgagccttgaggcccgcccacccaccctgcgaccctgtttttgctttg
gggaccttcctcgagagacacaggcaccctgctccaaagcctggagctttacagcccacc
cgggacaccctgggggcttctgggatggaagagcctccttgggaggctcccagcattccc
tggtctcactgcttctctcctctgcctgcctcaagtccccctgagtccctgcgacctgcc
cacgccactctgcggccccattttccttgttggggccttctgcgagagacacaggcaccc
tgctacaaagcctggggctttacagcccaccgggacagccctggggacttctgggatggg
agaggcctccttgggaggctcccagcattccctgcattctcccgcttctcccctctgcct
gcctcaacgtccccctgagtccctgcggctcgcccacgccacactgcagccccgttttca
cttgtggggcctttcgcgagagacacaggcacctgctccaaagcctggggcttaagcctg
cccgggacagacctgggggcttctgggatgggagaggttacttgggaggctcccagcatt
ccctgcggtcttgctgcttctcctctctgcctgcctcaatgttcccctgagtccctgtgg
cccgcccatgtaccctgcgccccattttccttgtgggggccttccgcgagagacacaggc
accctgctccaaagcctggggctttacagcctgcctgggacagccctgagggttctggga
tgggagaggcctccttgggaggctcccagcattccctgctctccgcttctcccctctgcc
tgcctcaaatccccctgagtccctgcggcccgcccagccattctgctgccccgttttcgc
ttgtgggggccttttgcagagacacaggcaccctgctccaaagcctggggctttacagcc
cgcccgggacagcctgggggcttctaggatgggagaggcctccttgggaggctcccagca
ttccctgcggtcttgccgcttccccctctgcctgcctcaacatccccctgagtccctgcg
gcccgcccacgccactctgtggctccgttttcgcttgtgggggccttccgagagagacac
agcaccctgctccaaagcctgggctttacagcctgcccggacagccctgggggcttctgg
gatgggagaggcctccttgggaggctcccagcattccctgcgtctcgccgcttctcccct
ctgcctgcctcaactccctctgagtccctgcggcccgcccacgccaccctgtggccccgt
tttccttgtgaggtcttcgcgagagacacaggcaccctgctccaaacctggcttaagccg
cccgggaagccctgggggcttctgggatggagaggcctccttagaggctcccagcattcc
ctgcagtctcgctgcttctcccctctgcctgcctcaatgtcccctgagtccctgcgcctc
ccacgcaccctgcggccccgttttcgcttgtgggggcattccgcaagagatactggcacc
ctgcttcaaagcctgggactttacagcccacctagaacagccctgggggcttctgggatg
ggagaggcctccttcgaggctcccagcattccctgcagtctcgccgcttctcccctctgc
ctgcctcaacgtccccctgagtccctgcgaccccccacgccaccctgcggccccattttc
gcttgtgggggtcttccgcagagacactggcaccctgctccaaagcctggggctttacag
cccgcccggacagccctgggggcttctgggatgggagaggctccttggagtctcctagca
ttccctgcggtttcacgttctcccttctgcctcctcaactcccctgagtccctgcgccct
cccacgccaccctgcggcccgtttttgcttgtggggccttcgcgagagacacaggcaccc
tgctccaaagcctggggctttacagcccgcccggacagccctgggggcttctgggatggg
agaggcttcttgggaggctcccagcattccctgcggtctcgccgcttctcccctctgcct
gcctcaacgttcccctgagtccctgtggccgcccagccaccctgcggccctgttttccct
tgtggaggccttccacaagagacacaggcaccctgctccaaagcctggggctttacagcc
cgcccggacagccctgggggcttctgggatgggagggcctccttgggaggctcccagcat
tccctgcgtctcgccgcttctcccctctgcctgcctcaatgtctccctgagtccctgcgg
cccgcccacgccaccctgcggccccgttttcgcttgtgggggccttccatgagagacaca
ggcactctgctccaaagcctggggctttacagccccccgggacagcctggggcttctgaa
tgggagaggcctccttgggaggctcccagcatttcctgggtctcgccgcttctcccctct
gccttctcaactccccctgagtccctgcgccccccacgccaccctgcagccttttgctgt
ggccttcccgagagacacaggcccctctccaaagcctggggctttacagcccccgggaca
gcctgggggcttctgggatggagaggcctcttgggaggctcccagcattccctgcgtctc
accgcttctcctctgcctgcctcaacgtccccctgagtccctgcggccccccatgccacc
ctgcggccccgttttgcttgtgggcctttgcgagagacacaggcaccctgctccaaagcc
tggggttacagcccaccgggacagcctggggcttctgggatgggagaggctccttggagc
tcccagcattccctgcggtctcgcgcttctcccctctgcctgctcaagtcccctgagtcc
tgcggccgccacgcaccctgtggcccgtttctttgggggcttccgagagacacaggcacc
ctgctccaagcctgggctttacaccgcccgacagcctggggcttctgggatagaggcttt
ggaggctcccagcattcctgggttcaccgcttctccttgcctgcctcaacgtccccctga
gtcctgggccccccacccaccctgccccgttttgcttgtggggcttcgagagacacaggc
acctgctccaaagcctggggcttacagccgcccgggacagccctggggcttcgggaggga
gaggcctccttgggagctcccagcattcctgcgtctccgcttctcctctgcctgctcaac
gtcccagtccctgcgccccccaccctgggccccgttttcgcttgtgggccttcgagagac
acaggcacctgctcaaagcctggctttaagcccggaagctgggcttctggatggagaggc
tctgggagctcccagcattccctgctctcgttttctc
>TE_00002864#CLASSII/MITE
ggctattacgatccacatcgcagggtggtgaggcaccccccgcgatatggggagtaatag
ccccttcctctccccccttggctattacgatccacggtggactcattgcctgtttacgat
gttttgagtaatatcatctccccctctggaaattatgaactatttcacagacgggtgtac
accctttgtagttttgggagtaatatcatcctcttcctctctgaatattatgaacagtat
cccaggagtgtttctactccctgtgatatttggtgtcatatccttgtcttccacgttgaa
attagaaacaatatccctgggggcgtgtaccccttctgtgatatttaaggtattatcctc
ttctctcctggatcatgggaacaatatccctggggggtgtagactttctgcgatatttgt
attaatatcatcccctccgcctttgcatattaaggacaatctcacgcggggtgtacaacc
cctgcgatattgggaatattattatcctttctccctgcatattaggaaaaatatcagtgt
gagtgtatacctcctgggatatggggattaatatcctcttctcctcttctgggtattatg
aacaatatcacgtgggttttacattttcttcgatatctggagtaatgtcatcctctcttt
ttttgaatggtaagaagagtatcacaggggggatgtacaccccctgcgatattttgagta
atattatgttctcccccgccttgatattaggaacagaatcccagggtggttgtactcctc
ctgctatatggaaagtaatatcctctcccttcctggattttagtaacaatatcacagggt
gggtgtacacagcctgcgatattgaaagtaatatcatctttctttccggatattaggaac
actatcacagaagggttgtacgctgtcttcgatattgggagtcatatcattttcgccttc
cctgaatattaggagcaatatccccgggtggatgtacacccactgttatattgggattaa
tgtcatcctctaccccttggatattaggagcaatatgacaaagtggttgtacacccacgg
cgatattgggggtaatatcatgctctcccttcctggatattaggaacaatgtcacaggtg
ggtgtacaccccctgcagtataaggaatcatattatcttctcttcctttagcttttaaga
acaatatcacatggggggtgtacgccccctgctctattgggagtaatttcgttctctctt
attctggatagtaggaatcatattccaggcggggtgtgcaactcctgtgatattgagagt
aatatcatcctctcccaacgtggattttaggaataatatcacagggggcgtgtacacttc
ttcgatgttggtagtaatatcatcttctccccctggatataagaaacaatatgacacgcc
ctgcggtgtggggagtcatgtcgcttcctggttattatgatccatggtggacacaccgcg
tgtttatgatattgtgagtaatatctccctctctagaaattacgaacaatatcaaaggcg
ggtgtacaccctctgcaatatagggagtcatatcatcctttcccctcttggatattagga
ataatgtcaaaggagtgtttataacccctgcgatattgggagtaatatcatcctctccca
cgttgaaattaggaagagtgtccctggaggtgtgtacacccctgcgatattgaaggtaat
accttttgccttctggatcatgggaacattatcactggggggtgtattctttctgggata
ttgggagtaatatcatcctctccgctttggaatattaaggacaatgtcacgggggggtgt
acattttctgcggtattgggaatactattatcctctctccccctgcatattaggaaatat
atcagagtgggtgttcacctcctgtgatatggggagtaatatcatcttctccccttctgg
atatcaggaacaatatcacacgggggtgtggactttctgtgatattgggagtaatatcaa
cctcttggcctttgactattaagaacaatatcaccgggtggatgtacaccccctgcgatg
ttgggagtaatatcagcctcttccctctatggctattaggaacaatatcccagggtggtt
gtacacctcctgctctatggggagtaatgtcatcctcttccttccaggatattaataaca
atatcacagggtgggtgaacacagcctgcgatagtggaattattatcatcctctccccct
ccggatactaggaacaatatcacagaagaggtgttcactccctgcgatattgggagtcat
atcatactcttctttcgtgaatattaggagcaatatcactgggtggctgtacattcactg
ctatgttgggagtcatgtcatactctatcccctggatattaggatcagtgtcgcagggtg
agtgtacacctacttcgatattaaaactaatatcatgttctccatccctggatgttagga
acaatatcactggtgggtgtacaccccttgaggtattaggagtgatattattattattag
tcatcagtgattattaatgttaatattaattactagtatattattatttattagtaatta
ttttaattttattctgtatgagtttaattattaatgttatttatcaatattattaatctt
aatattaattatttttttattatttttttattgatttaattaacatttattactgatatt
attttattaataatgatattgctattaattgttattcctgttctttatgattaatattaa
ttttgttctcattattattattatcaatgattactcttagtttttattatatttattaat
attaataattaatattatttttcctgatatccggtggggagggggtgatattattcccaa
tatcgtagaaggtgtacacccctctatgatgttatttttaatagtcagggggtagaggat
gacattactccaaatattgctgtgggtgtacatcccttctgtgatcttgtttctaatatc
ctgggtgggagaggatgatattactcccaatatcgcagggggcgtagacctcccctgtga
tattgtctctaatatccaaaggtggagaggatatttcttccaatttcgcaggggtgtaca
ccacccctgtgatattgttcctaatatctagggggcgagaggatgatattagtctcaata
tcgctggaggtgtacgctccctagtgatgttgttcctaatatccagggacggagaggatg
ctatcactcccaatatagcagggggtgtacaccccttctgtg
>TE_00003013_s_3#CLASSII/MITE
agtttgagaccagcctggccaatatggtgaaaccctgtctctactaaaaatgaaaaacaa
attagccgggtctgatggtgtgtgcatgtggtcccagctactcggagaggctgaggtggg
acagttgcttgaacctgggaggtggaggttgcagtgagctgaaattgtgccacagcattc
cagcctgggcgacacagttagactccatttcccgcccctctgccccacaaaaaaaaagta
caccgatatgataggggagtgtactccctctgcgatattgcgaataatattgtcgtctcc
ctttctggatattaggagcaatatcagaaggaggataccctgcaatattggaagtaatat
catcctctaccaccctggatgtgtgtacaccttttgcaaaactgggagtaatattgtctc
cccccccaatattaaaaacaatatcacagggtgggtgtacactccctgcgatattggggt
taacatcatcctctctttccctgatattaaccacaatgtcaaagtaggggtgtacacccc
ctgcgctattgggagtaatgtcatcctttctccccctggatattaggaaatgtctcaagt
ggggtttataccccctgcaatattgggaataatatcatcctcttccccctggatattaga
aacaatatcacggggggcgaggtgtacattctctgcgatattgggcatagtatcatcttc
tcccatccttaatattaggaacagtatcacgggggggtgtacaccccctgcgatattgga
agtaatatcatcctctcctaccctggacattagttataatatcacagtgcaggtgtacac
cccctgtgatattgggagtaatatcatccccttttttcctggatattaagaacaatatca
cagtgggggcgtacaacccctgtgataatggaagtaatattgtcctctcttctcctggat
attaggaacaaaatcacatgggggttgtacaccctctccgatattgggagtaacatcatc
ctctcctaccataattattagggacaatatcacaggggtggtgtacaccttctgcgatat
tgggagtaatatcatcctttccccatctggatatttggaacaatatcatgggggagggtg
tataccccttgtgatattgagagtaatataatcctctccccacctaaatattagaaacaa
tatcatggggtggggtgtacacctcctgcaatattgcgagtaatatcatcctctttcccc
cctgcatataaggaacaatatcacggggtggggggtacaccccctgcgattttgacagta
ttatcatcgcctccccccttggatattaaaaacaatatcacaagggaaatataacctccc
tgtgatattgggagtaatatcatcctctccctttctgggtattagaaataatatcagaga
gtgggtggtcaccccctccgatattgggagtaatatcctctccccttctggatattaaaa
gcaatatcatagtgagggtgtacaccctctgcgatattgggaataatgtcattctctcca
cctgtggatatgacaaacaatatcacagtgggagtgtacaccctttgggatattgggaat
aataacatcctctcctacccaggatattaggaataacatcgaagggggatgtacatgccc
tgcgatattgggagtaatatcatcttttccctccctggatattagaaacaatatcacagg
ggaggtgtacaccttctgcgatattggaagaaatatcatcctctcccaacctggatatta
ggaactgtatcacaggggaggtatacaccccctgcgatattgggagtaatattttcctct
cctccctggatattaggaacaatatcacgggggtgtacacccccttcaatattgaaagta
atatcctcttttcccctggagatcaggaacaatatcaatggagggtgtacacccccttca
atattggggtaatatcatcctctccttcccttgatattaaaaacagtaccacagggatgt
gtacaacccctgcgattttgaaagtaatatcatcctgtcctcttctggatattaggaaga
ctatcacaggggtgtgtgtacaccctctgcgatattgggagcaatatcatcctctccccc
ctggatattataaacaatatcacaggggtggtgtacacccctgcaatattggcagtatat
catcatttcccccgctcccagatattaggaacaatatcacggtgggggggtgtacacgct
ctgtgatattgggagtaatatcatcctctctctctctggatattaggaacaatatcacag
ggagggtgtacaccccctcgatattgagtaatattttctcccccactggaaattaggaac
aatgttacagagggggtgtacaccaactgcgatattggtggtaatatcctctacttcctg
gatattaggaacaatctcactgggggttgtacaccccctgcgatattgggagtaatatca
tcctctccccctctggatactaggaacaatatcacatggggggtgtacacttctcacact
attgggagcaatatcatttcctccccccctacatattagaaacaatatcacaggggtgtt
gtacaccttctgcgacattgggagtaatagcatcatctttcccagtggatattaagaaca
atatcacaggcaaggtgtacattccttgagatattgggagtaatatcctctcctaacctg
agtattaggaacaatatcacagtgggggtgtacaacttctacgatattgggagtagtgtt
atcctctccacccttgtatattaggaagaatatcacactgggggtgtacaccccctgcga
tattgagaataatgttatactcttcactcctgggtattaggaaggaagaacacctacaaa
gggggtggacaccccctgcgatattgggagtaatgtcatcctctccttctctggatatta
tgaacaaaatcacagagtgtgtgtacactttctttgatattgggattaatatcattctct
cttccactggatattagaggtaatatcacatggggaatgtacaccctgtgatattgacag
taatataattgtctccccacctgcaaattattaacaatatcacaagtggggtgtacacct
tctgtgatatgggaagtaatatcatcctctctttcctggatattacgaacaatatcacag
gggggtgaacactccctgcggtattgggaataatatcatcctctttcccactggatgcta
agaacagtatcacagggaggtgtacaacccctgagatattaagagtaatatcatcctctt
ttctcctggatattgaaaaaaatatcacactggggtgtacaaccttgctatattgagatt
aatattgtcatctcccgccctggatattaggaacaatatcacaaggagggttcacacccc
ctgcgatattgggagtgatatcatcctcttccctactggatagtaggaacaatatcacgg
gggagtgtaccgtcttttcgatattggaagtcatatcattctctttccctctggacatta
ggaacaatatcacagggaaggtatactccacctgtgatattgacagtaatattattgtct
tccccattggatattaggaacagtaccacaaggggtgtgtacacctcctgcgatattggg
aataatacaattttcttctcctttgatattagaagcaatatcacagggggtgtgtacacg
ctttgccatattgggagtaatatcatcctatccccactaaatattaggaacaatatcaca
aagggggtatacactccctgcgatattgggagtaatataatcctcttccccctggatatt
aggaaaaataccacagggtgtgtgtactcccccagtaatatcaacctctcccccactgga
taataggaacaatattacagagggggggtacaccccctgagatattgaaagtaatattat
cctctcttcccttggatattaggaacaatatcacagaaggggtttacacctcctttgata
ttgggattaatattctctcttccactggatattaggaaaaatatcacacgggtggtgtac
acctgctatgatattgacagtaatataatcatctccccttttggatatattaatataaaa
aggggaatgtacaccccctgcgatatagtgatatcatcctctcccctgtggatattagaa
acaatatcgcagggggatgtacacaccctgtgatattggaaataatatcttcctattctt
ttctggatattaggaaaaatatcaccggggggtatacaccccctgccctatttggagtaa
tattgtcatcacccactttggatattaggaagactattacaaggagggtatacatcccct
gcgatattgaaaataatatcatcctctctccctctggatattagaaacaatatcacaggg
gtggtgtacaacccctgcgacattggaagtaacatcatccactttccccatggatattag
gaactatattacagggtgggtgtacaccttctctgatattgggagtaatatcatcctctc
ccccccttgatattaggaacaatatctcacgggggtgtacaccccctatgctattgggcg
taatattgtctccccttctggatattaaaaacaatgtcacagcagggtgtacaccccctg
cgatattgacagtaatatcttctacccccttggatattaggaacaatatcaaaccggggg
tgtacaccccctgcgatattgggggtactatcatcctcttcccacctggatattatgatc
aatatcacagggaggacgtacaccccctgtgatatttggagtaatattattctctctcca
gctgtatgttagaaacaatatcacagaggaggtttacacccccttcgatattgggtgtaa
tatcatcctctccccaccctggatattagaaacaatatcacagggggttgtacaccgact
gtgatattgggagtaatatcatcctctcccctcccggatattaggaactatattacaggg
ttgtgtacaccccctgcgacattgaaagtagtatcatcctctccacttctggatattaag
aacaacatcacaggggggtgtacactccctgtggtattgggattaatatcatcctcttcc
tccgtggatattagaaacaatatcacaaagggttattcccccaacctgcgatattggtag
taatatcttctcccctcatgaatattaggaataatatcacagggggtgtgtacatccctt
atgatattcggagtaatattattatctccccctgcatatattaggaacaatatcacaaag
ggggtgtaaaccccttgcaatattgaggataatgtcatactccctctcttggatattagg
agcagtatcacacggggggtgtacaccccctgcgatattgggagtaatatcatcctctcc
ccccctacatataaggaacaatatcacagggaggatgtacacccccttcgatattgggat
taatatcatcctctgttccactggatattaggaacaatatcacacgaggggtgtacaccc
cctgagatattgacattatatcgtctccccctgaatattgttaacaatatcacaaggggg
atgtacacctcttgctttacagggagtaatatcctcctctccacccacgatattaggagc
aatatcatgggggggggtgttgtacatttcctgcggtattaggagtaatattctctcctc
ccctggatatgaagaacaatatcacaggggggtgtacaccccctgccatatttggagtaa
tatcatcttctctgttcctggatattaggaacaatatcacagcatggggagtatacccca
tgcgatattgggagtaatattgtcgtctcctctccattacattaggagcaatatcacaag
gagggaatacaccccctgcaataatgggagtaataatatcctccaccccccctggatatt
aggaacaatatcacaggggggatgtacatcccctgcgatattgggagtaatatcatcttc
tgcccctctcgatattagaaacaaaatcatggggagggggtgtacaccacctatgatatt
gggaataatattatcctctccccctggatgttaggaacaatatcacagaggggtgtacat
cccctgcaatattaagagtaatatcatcctctcttccactggatattagtaacaatatga
cagtggggtgcaatattgagagtaatatcatcctctctcccactggctattaggaacaat
atcgcaggcggggtgtacagtccctgcaatattggcagtaatgtcatactctttccccta
atatcagcctctatttcactggatattaggaacaatatcacagggcggtgtacaacccct
gtgatattggaagcaatatcatcatctccccgtctggatattaggaagaatatcacagtg
ggggtgtatacctcctgcaatattgggagtaatatcatcctctgcccccctagatactag
gaaaaatatcacagcgggggtgtacatccccctgtgatatttggagtaatatcatcctct
ccaaatttgaatataaggaacaatatcacagtggggtgtacacactgtgagttgttggaa
gtaatgtcattctctcctcctgtggatattaggaacaatatcacatgggggttgtatact
ccctgcgatattgtgagtaatatcatcctgtcccctcttgatattaaaaacaatatcaca
ggggggttgtacacatcctgtgatattgggagtaatatcttctccctccctggatattag
gaagaatattacctccccttttggatattatgaatactatcagagagagtgtacagcacc
tgcaatgtgaggagtaatatcacatccttccttggatattatgaataatatagcagggga
tgcacaccccctgcgatgtgaaaagtaatatcacctccccccttggatattatgaataat
atcacagagggtgaacagcttctgctatgtgaggagtaatatcacctcctttggatatta
cgaataatatcacataggttgtacaccccctgcgatgtaaggagtaatgtcaccttcccc
ttttgatattataaatactatcacagagggtgtacaccccctgtgatgtaaggagtgata
tcacctctcccttggacattactcctaatgtcacagaaggtgtacagagcctgcattgtg
agcagtaatatgacttccgccctttgatattacaaatattattgcagagggtgtacaatc
cctgcatagtgaggagtaatatcacctccccttttggatattactaatattataacagag
tgtgtacagcccctgcgatgtgagcagcaatatcacctccccccttgtatattatgaata
ttatcacagagggtgtagagcccctttgatgtgaggagtaatccccagtcggatattaag
tatatgatcacagaggctgtacagcccctgtgatgtgaggagtaatattacctttcccct
tggatattacgaatataatcacagagggtgtacacacagactgtttaaatattgcaagta
atatctctccccttggatattacgaatataatcacagagggtgtacagcccctgtgatat
gaggagtaatatcacctcctcccttggatattacaaatattatcacaggggatgtataca
cagggtgtttacaatattacaagtaatgtcatctctccccttggatattacgaataatat
cacagagggtgtacacacaggatgtttacaatattaggagtaatatctctccccttaaat
attactaatagtatcacagagggtttacacttccagtgatattaggagtaatatcatctc
ctccatgggagattatgaataatatttggagagtgtacacccactgtgatattacaggta
atatcatctcctcttttggatattatgaataatatcacagaaggtgtacacccactgcta
tattacaggtaatatctcctccctttaatattatgaataatatcacaaagggtg
>TE_00003174_s_0#CLASSII/MITE
gaaaaagaatatcataaaaaaaagaagtttgaaaacgctttgtgatgttgcattcctcag
agttaaatttcttttattacagtttggaaatgtttttgtatctgcaaggaatttgagcat
tgagccatgaaaaagaaatatcgtaaaaatagagaagtttgagaaaccttgtgatgtgtg
attcatctcacagagttaaacttcttttatcagcagtttggaaacactgtttttgtaaat
ctgaagggatatttgggattgaggcctatggtgaaaaagaaaatatcttcagataaaaac
tagaaagaagctttctgagaaactgctttgtgatgtgtgctttcatccacagagttaaat
ttcttttgattcaatttggaaacactgtttttgtccattctgaatggacatttgggagct
cattgaggccaagggaaaaaaaatatcccaggataaaaactagaaggaagctatctgaga
aacgctttgtgatgtgtgcattcatctccagattaaactttctttcattcagcagtttgg
aaacactgtttttgtagaatctgcaagggatatttggagcattgaggcctatggtgaaaa
agaaaatatttcagataaaaactagaaagaactttctgagaaactgctttgtgatgtgtg
cattcatctcacagataaattttttaagttggaaactttttgtcatctgaggaatttggg
agctctaggaagaaaggaataccggataaaataggaagcactgagaaactttgtgatcat
tatctcgagttaaacctttcttttcattcagcagtttggaaacactgtttttgtagaatc
tgcaagggatatttgggagccattgaggcctatggtgaaaaagaaaatatcttcagataa
aaactagaaagaagctttctgagaaactgctttgtgatgtgtgcattcatctcacagagt
taaacctttcttttgattcagcagtttggaaacactgtttttgtccattctgcaaatgga
catttgggagctcattgaggccaatggtgaaaaagcaaatatcccgataaaaactagaag
gaagctatctgagaaacgctttgtgatgtgtgcattcatctcacagagttaaacctttct
tttcattcagcagtttggaaacactgtttttgtagaatctgtgaagggatatttgggagc
gcattgaggcctatggtgaaaaagaaaatatcttcagataaaaactagaaagaagctttc
tgagaaactgctttgtgatgtgtgcattcatctcacagagttaaactttcttttgattca
gcagtttggaaacactgtttttgtccattctgcgaatggacatttgggagctcattgagg
ccaatggcgaaaaagtgaatatcccaggataaaaactagaaggaagctatctgagaaacc
gctttgtgatgtgtgcattcatctcacagagttaaacctttcttttcattcagcagtttg
gaaacactgtttttgtagaatctgtgaagggatatttgggagccattgaggcctatggtg
aaaaagaaaatatcttcagataaaaactagaaagaagctttctgagaaactgctttgtga
tgtgtgcattcatctcacagagttaaacctttcttttgattcagcagtttggaaacactg
tttttgtcattctgtgaatggacatttgggagctcattgaggcaatggtgaaaaaggaat
atctcaggataaaaactagaagaagctatctgagaaactgctttgtgatgtgtgcattca
tctcacagagttaaaccattcttttcattcagcagtttggaaacactgtttttgtagaat
ctgtgaagggatatttgggatagggtaaaagaatatgtaaatagaagatttctagaattt
atggcattcacacagtacttttttagcagtttggaaactgttttgaattggatattgcca
ttgaggcctatggtgaaaaagaaaatatcttcagataaaaactagaaagaagctttctga
gaaactgctttgtgatgtgtgcattcatctcacagagttaaacctttcttttgattcagc
agtttggaaacactgtttttgtccattctgtgaatggacatttgggagctcattgaggcc
aatggagaaaaagaaatatcccaggataaaaactagaaggaagctatctgagaaactgct
ttgtgatgtgtgcattcatctcacagagttaaacctttcttttcattcagcagtttagaa
acactgtttttgtagaatctgtgaagggatatttgggagccattgaggcctatggtgaaa
aagaaaatatcttcagataaaaactagaaagaagctttctgagaaactgctttgtgatgt
gtgcattcatctcacagagttaaacctttcttttgattcaacagtttggaaacactgttt
ttgtcattctgtgaatggatatttgggagctcattgaggccaatggtgaaaaagaaaata
tcccaggataaaaactagaaagaagctatctgagaaactgctttgtgatgtgtgcattca
tctcacagagttaaacatttcttttcattcagcagtttggaaacactgtttttgtacaat
ctgcgaagggatatttgggagttcattgagacctatggtgaaaaagaaaatatcttaaga
taaaaactacaaagaagctttctgagaaactgctttgtgatgtgtgcattcatctcacag
agttaaacctttcttttgattcagcagtttggaaacactgtttttgtagaatctgtgaag
ggatatttgggagcccattgaggcctatggtgaaaaagtaaatatcttcaataaaaacta
gaaagaagctttctgagaaactgctttgtgatgtgtgcattcatctcacagagttaaacc
tttcttttcattcagcagtttggaaacactgtttttgtagaatctgtgaagggatatttg
agagcgcattgaggcctatggtgaaaaagaaaatatcttcaaataataactagaaagaag
ctttctgagaaactgctttgtgatgtgtgctttcatctcacagagttaaaatttcttttg
attcagcagtttggaaacactgtttttgtccattctgcaaatggacatttgggagctcat
tgaggccaatggagaaaaagcgaatatcccaggataaaaaatacaaggaagctatctgag
aaactgctttgtgatgtgtgcattcatctcacagagttaaacctttcttttcattcagca
gtttggaaacactgtttttgtagaatctgtgaagggatatttgggagtgcattgaggcct
atggtgaaaaagaaaatatcttcagataaaaactagaaagaagctttctgagaaactgct
ttgtgatgtgtgcattcatctcacagagttaaacctttcttttgattcagcagtttggaa
acactgtttttgtagaatctgcgaagggatatttgggagcgcattgaggcctatggtgaa
aaagaaaatatcttcagataaaaactagaaagaagctttctgagaaactgctttgtgatg
tgtgcattcatctcacagagttaaacctttcttttgattcagcagtttggaaacactgtt
tttgtccattctgcaaagggatatttgggagccattgaggcctatggtgaaaaagaaaat
atcttcagataaaaactagaaagaagctttctgagaaactgctttgtgatgtgtgcattc
atctcacagagttaaacctttcttttcattcagcagtttggaaacactgtttttgtagaa
tctgcaaagggatatttggagcacattgaggcctatggtgaaaaagaaaatatcttcaga
taaaaactagaaagaagctttctgagaaactgctttgtgatgtgtgcattcatctcacag
agttaaacctttcttttgtttcaacagtttggaaacactgtttttgtccattctgtgaat
ggacatttgggagctcattgaggccaatggagaaaaaggaatatcccaggataaaaacta
gaaggaagctatctgagaaactgctttgtgatgtgtgcattcatctcacagagttaaacc
tttcttttcattcagcagtttggaaacactgtttttgtagaatctgtgaagggatatttg
ggagccattgaggcctatggtgaaaaagaaaatatcttcagataaaaactagaaagaagc
tttctgagaaactgctttgtgatgtgtgcattcatctcacagagttaaacctttcttttc
attcagcagtttggaaacactgtttttgtccattctgcaaagggacattttggagctcat
tgaggccaatggtgaaaaagaaaatatcttcggataaaaactgaaagaagctttctgaga
aactgctttgtgatgtgtgcattcatctcacagagttaaactttcttttcattcagcagt
ttggaaacactgtttttgtagaatctgtaagggatatttgggagtacattgaggcctatg
gtgaaaaagaaaatatcttcagataaaaactagaaagaagctttctgagaaactgctttg
tgatgtgtgcattcatctcacagagttaaacctttcttttgattcaacagtttggaaaca
ctgtttttgtccattctgcgaatggacatttgggagctcattgaggccaatggagaaaaa
gtgaatatcccaggataaaaacttaaggaagctatctgagaaactgctttgtgatgtgtg
cattcatctcacagagttaaacctttcttttcattcagcagtttggaaacactgtttttg
tagaatctgcaaagggatatttgggagccattgaggcctatggtgaaaaagaaatatctt
catataaaaactagaaagaagctttctgagaaactgctttgtgatgtgtgcattcatctc
acagagttaaacctttcttttgattcagcagtttggaaacactgtttttgtgaatctgca
aatggatatttcagagccattgaggccaatggtgaaaaagaaatatcttcaaataaaaac
tagaaagaagctttctgagaaactgctttgtgatgtgtgcattcatctcacagagttaaa
cctttcttttcattcacagtttggaaacactgtttttgtccattctggaagggatatttg
ggagtgcattgaggcctatggtgaaaaagaaaatatcttcagataaaaactagaaggaag
ctttctgagaaactgctttgtgatgtgtgcattcatctcacagagttaaacctttctttt
cattcagcagtttggaaacactgtttttgtaatctgtgaagggatatttgggagcccatt
gaggccatggtgaaaaagtaaatatcttcgataaaaactagaagaagctttctgagaaac
tgctttgtgatgtgtgcattcatctcacagagttaaacctttcttttcattcagcagttt
ggaaacactgtttttgtagaatctgaagggatatttggaggcattgaggcctatggtgaa
aaaggaaatatcttcaaataaaactagacagaagctttctgagaaactgctttgtgatgt
gtgctttcatctcacagagttaaaactttcttttgttcaacgtttggaaacactgttttt
gtcattctgcaatggatttggagtcattgaggccaatgggaaaaagtaatatctggataa
aaactaaggaagctattgagaaactgtttgtgatgttgcattcatctcacagagttaaac
tttcttttcattcagcagtttggaaacactgtttttgtatctggaagggatatttgggag
ccattgaggcctatggtgaaaaagtaaatatcttcaataaaaactagaaagaagctttct
gagaaactgctttgtgatgtgtgcattcatctcacagagttaaactttcttttattcagc
agtttggaaacactgtttttgtcatctgcaaagggatatttgggagcattgaggcctatg
gtgaaaaagaaaatatcttagataaaaactaaagaagctttctgagaaactgctttgtga
tgtgtgattcatctcacagagttaactttcttttattcagcagtttggaaacactgtttt
tgtatctgtgaaggaatttggagccttgagccatggtgaaaaagaaatatctgataaaaa
cagaagaagcttctagaaactgcttgtgattgtgcattcatctcacagagttaaaccttt
cttttcttcagcagtttggaaacactgtttttgtagaatctgaagggatatttggagcat
tgaggcctatgtgaaaaagaaatatcttaataaaatagaagaagctttctgagaaactgc
ttgtgatgtgtgcttcactcacagagttaaactttctttttcacagtttggaaacactgt
ttttgtatctgaaggaatttggagcattgaggccatgggaaaaaaatatcaaaaaacaaa
aagcttctgagaaactgtttgtgatgttgttcactcacaggttaaatttcttttttcaca
gtttaacactgtttgtattaaaatttgggag
>TE_00003388_s_0_s_0#CLASSII/MITE
ttaaatatcacaggtgtacactcctggattagagtaacattctagatattatgaataata
tacaggtgtaacccctgtgaattaggataatatcccctaggatattacaaataatatcac
aggtgtacaccacagtgtacacccctgtgaataggagtaacatccctctaggatatacaa
aatatcacaggtgtacactattgtgacataggagtaacatccccctagatattactaata
tcacagggtgtacaccactgtgatattaggtaatatcttcaggatattacaataatatca
caggtgtaacccactgtgatattaggagtaaaatcccctaagaattataacatccctgta
caacaggttacactactgtgaattaggagtaacatcccctaggatttgcaaataatacac
agggtgtacacacatgggtacaccactgtgacattaggagtaacacccgctagatatacg
aataattcacacactgtatacccatagtgtacacccactgtgacattaggagtaacatac
cactaagaaattgcatataatatcacagagtgtctacacacgtgatgtacacacactgtg
acattaggtataacatccccctaggatattacgaataatatcacagggtgtacacccact
gtgacattaaatgtaatatctcgccaggatattacaaataatatcacagggagtgtacac
acatggtgtacaccctttgtgacattagaagtaccacccccctaaaatattacaaataat
atcacaggtgttttacacacatggtgtataccccctgagacattagacaacattccctta
ggattttaagaattatatcacagagagtacaccacttgtgacatatttgtataatactac
agataatatcacagggtgtatgcacatgctgtacaccgactgtgaaattaggagtaacgt
tcccgtagaataatagaaataacatcacagggtgtacacacatggtgtacacccactgtg
aaattaggagtaatattcccatagaataataggaataacatcacacagcacacacacatg
gtgtacacccatagtgacattaggagtaacatccttctaggatattatgaataatatcac
acagtgtatacacatggtatacacccacactgtgacattaagagtaacattcctctagga
tattacaaataatagcacaaaatatacacacatggtgtacacccactctgacgttagaag
taacatctttgtaggatattacgaataatatcacagggtgtacacccactgtgacattag
gagtaacgttcccctagaatctcatgaaaaatatcatagggtgtacacacattttgtaca
ttcaccgtgactttaggagtaacatcccctgagatattacgaataatatcacagggtgta
cctgcagggtgtacaccaacttgaacattaggagtaacgactccctaggatattatgaat
aatatcacagggtgtacacatatcgtgtaacccactgtgacattaggatcaacatccccc
taagataattacaaataatatcacagggtgtacacacattgtgtacacttactgtgacat
taggaataacatccctctaggatattacgaataatatcacagggtgtacacccactgtga
cattataagtaacatcgtgccaaagtattacaaataatatcataggggttgtacacatgt
ggtttacaccctttgtgacattagaagtaacatccccctaggatattacaaataatatca
cagggtttgtacacatgtggtttacaccctttgtgacattagaagtaacatccccctagg
atattacaaataatatcacaggtggtttacacaaatggtgtacatcccttgtgacattaa
aagcaacatcctcctagaatattaagaataatgtcacagagggtgtacacacatggtgta
caccccctgcaacattaggagtaaaatccccatagaatattacaaataatatcacagggg
ttgtacacacatggtgtatatgccttgtgtctttaggagcataatcctaggatactacga
ataatatgacaaggggtgtacacatatggtgaacaccacctgtgacattaggagtaacat
cctcttagaatattgtgaataattttacaggttgtacaccccctgcaacattaggagtaa
tatccccataaaatattacaaataatatcacagggtgtacaccccctgttacattagatt
taacatattcctaggatattatgaacaatattacagggtgtacacccactgtgacattag
gagtaccgtccccctaggatattacgaataatatcacagaatgtacattccctttgacat
tagaagtaacatcctcctataacattatgagtaataccacagggtgtacacccactgtaa
aattaggagtaatatctctctaggatattatgaataatatcacagagtgtacacttattg
tgacattaggagtaacatttccatagtatattatgaataatatcacaggatgtccactct
ctgtgaccttaggagtaacattcccctagaatattacgaatagtatcacagggtgtacac
cccctgtgatgttaggtgtaacatatttctaaaatattacgaataatatcaaagggtgta
caccccctgtgactttaggagtaatatccttctaggatattatgaataatatcatattgt
gtacaccctctgtgacattaggagtaacatccccctaagatattaagaataatatcacag
ggtgtacaccccctgtgacattaggggtaacatctctctaggatattacaaataatatca
caggtgtcacccactgtgacattaggagtaacatccccctagaatattatgaataatatc
acagggtatacacccactgtgacattaggagtgatatctccctagatattacactaatat
cacaggtgtacaaccactgtgatattggagtaatatctccctaggatattacataatatc
acagttacatacaatagtgtacaccaactgtgatattagaataatatctccctaagatat
tatgaatagtatcactaggtgtacacccactgtgatattaggagtatatctaccaggata
ttatgaataatatcacagggttacacactgttgtacaccactgtgtattaggagtaatat
cttcctaggatattacgaataatataacagggtgtaacccacggtgatataggagtaata
tctcccaggatattacaaataatatcacagggtgtaaccactggaattaggagtaaatcc
ctaggatattacaaaaatatacagggtcactgtgaattaggagtaatatcttagatatta
tgaataatatcacaggtgacacccctgtgatgttagaataatctccctaaaatatagaaa
aatatacagggtacccctt
>TE_00003453_s_2_s_2#CLASSII/MITE
gaaaagattctcaataaaactagacagaagcatctgaaaacttctttgatttattccagt
tattcttttacagttttacctttgtagatctcaagtggaatttgagcttgagctatggtg
aaaagaaatatttcacaaaaaatagacagaaattctgaaaacttgtgatgtttcattcac
agagtgaatttcttttgattgagcagttgaaacttttttagatctgcaatggacatttgg
aggctttgggcctattgaaaaggaaatatttcacataaaactagacagaagcatctgaaa
actctttgtgattgtgcattcatctcacagagttaacttcttttattgagcatttgaaac
ctctttttgtagaatctgcaagtggacatttggagcctttgaggcctatggtggaaaagg
aaatatcttcacataaaaactaacagaagattctgaaaacttctttgtgatgtgtcattc
atccacagagttgaacctttcttttattgagcagttgaaaactctttttgtagaatctgc
aagtggacattgagcgctttgaggcctatggtaaaaggaaatatcttcacataaaacaga
cagaagcatctgagaaattcttttgatttgcttcatctcacattacctttcttttgattg
agcagttaaacctctttttgtagaatctgcaagtggacatttggagcctttgaggcctat
ggtggaaaagaaaatcttcacataaaaactagacagaagaattctgagaaactctttgtg
atgtgtgcttcatctcacagagttgaactttcttttgattgagcgttgaaacctcttttt
gtagaatctgcaagtggacatttggagcgctttgggcctatggtagaaaagaaatatctt
cacataaaatctagacagaagcatctgagaaacttctttgtgatgtgtgcattcatctca
cagagttaaactttctttgattgagcagttttgaaactctctttttgtagaatctgcaag
tggacatttggagcactttgaggcctatggtggaaaaggaaatatcttcacataaaaact
agacagaagcattctgagaaacttctttgtgatgtgtgcattcatctcacagagttgaaa
ctttcttttgattgacagttttgaaacactctttttgtagaatctgcaagtggacatttg
gagcgctttgaggcctatggtggaaaagaaatatcttcacataaaactagacagaagcat
tctgagaaacttctttgtgatgtgtggttcatctcacagagttgaacctttcttttgatt
gagcagtttggaaacactctttttgtagaatctgcaagtggacatttggagcactttggg
cctatggtagaaaaggaaatatcttcacataaaactagacagaagcatctgagaaacttc
tttgtgatgtgtgcattcatctcacagagttaactttcttttgatgagcagttttgaaac
tctctttttgtagaactgcaagtggacatttggagcgctttgaggcctatggtagaaaag
gaaatatcttcacataaaatctagacagaagaatctgagaaacttctttgtgatgtgtgc
ttcatctcacagagttaaacctttcttttgattgagcagttttgaaactctctttttgta
gaatctgcaagtggacatttggagcgctttgaggcctatgtgaaaaggaaatatcttcac
ataaaaactagacagaagaattctgagaaacttctttgtgatgtgtgcgttcatctcaca
gagttgaaactttcttttattgagcagtttggaaacctctttttgtagaatctgcaagtg
gacatttggaggctttgggcctatggtagtaaaggaaatatcttcacataaaactagaca
gaagcaatctgagaaacttctttgtgatgtgtgtattcatctcacagagttaaacctttc
ttttgattgagcagttttgaaactctctttttgtagaatctgcaagtggacatttggagc
gctttgggcctatggtagaaaaggaaatatcttcacataaaactagacagaagcaatctg
agaaacttctttgtgatgtgtgcattcatctcacagagttgaacctttcttttgattgag
cagttttgaaacactctttttgtagaatctgcaattggacatttggaggctttgcggcct
aggtagaaaaggaaatatcttcacataaaatctagacagaagcagtctgagaaacttctt
tgtgatgtgtgcattcatctcacagagttaacctttcttttgatgagcagttttgaaact
ctctttttgtagaatctgcaagtggacatttggagcgctttgaggcctatggtggaaaag
gaaatatcttcacataaaaactagacagaagaattctgagaaacttctttgtgatgtgtg
attcatctcacagagttgaaattcttttgattgagcagtttggaaacactctttttgcag
aatctgcaagtggacatttggagtgctttgtggcctatggtagaaaacgaaatatcttca
cataatatctagacagaagcatctgagaaacttctttgtgatgtgtgcattcaactcaca
gagttaaactttcttttgatgagcagttttgaaactctctttttgtagaatctgcaagtg
gacatttggagcactttgaggccttggtggaaaaggaaatatcttcacataaaaactaga
cagaagcattctgagaaacttctttgtgatgtgtgcattcatctcacagagttgaacctt
tcttttgattgagcagtttggaaacactctttttgtagaatctgcaagtggacatttgga
gcgctttgaggcctatggtggaaaaggaaatatcttcacataaaaactagacagaagcat
tctgagaaacttctttgtgatgtgtgcattcatctcacagagttgaacattcttttgatt
gagcattttgaaacactctttttgtagaatctgcaagtggatatttggaggctttgaggc
ctatgtggaaatggaaatatcttcacataaaaactagatagaagaattctgagaaacttc
tttgttatgtgtgcattcatctcacagagttgaacctttcttttgattgagcagttttga
aacactctttttgtagaatctgcaagtggacatttggagcgctttgaggcctatggtgga
aaaggaaatatcttcccataaaaactagacagaagcattctgagaaacttctttgtgatg
tgtgcattcatctcacagagttgaactttcttttgattgagcagttttgaaacactcttt
ttgtagaatctgcaagtggacatttggagcgctttgagcctatggtagaaaaggaaatat
cttcacataaaactagacagaagcaacctgagaaacttcttgtgatgtgtgcattcatct
cacagagttaaacctttcttttgattgagcagttttgaaactctctttttgtagaatctg
caagtggacatttggagcgctttgaggcctatgttggaaaaggaaatatcttcacataaa
aactagacagaagaattctgagaaacttctttgtgatatgtgcattcatctcacagagtt
gaacctttcttttgattgagcagttttgaaacactttttttgtagaatctgcaagtggac
atttggagcgctttgaggcctatggtagaaaaggaaatatcttcacataaaatctagaca
gaagcaatctgagaaacttctttgtgatgtgtgcattcatctcacagagttaaacctttc
ttttgattgagcagttttgaaactctctttttgtagaatctgcaagtggacatttggagc
gctttgaggcctatggtggaaaaggaaatatcttcacataaaaactagacagaagaattc
tgagaaacttctttgtgatgtgtgcgttcatctcacagagttgaacctttcttttgattg
agcagtttggaaacactctttttgtagaatctgcaagtggacatttggagcgctttgagg
cctatggtggaaaaggaaatatcttcacataaaaactagacagaagcatttgagaaactt
ctttgtgatgtgtgcattcatctcacagagttgaacctttcttttgattgagcagttttg
aaacactctttttgtagaatctgcaagtggacatttggagcgctttgaggcctatggtgg
aaaaggaaatatcttcacataaaaactagacagaagaattctgagaaacttctttgtgat
gtgtgcattcatatcacagagttgaacctttcttttgattgagcagttttgaaacactgt
ttttgtagaatctgcaagtggacatttggagcgctttgagcctatgttggaaaaggaaat
atcttccataaactaagaagattctgaaacttcttttgatgtgcttcctccagatgaatc
tttcatgaggtttgaaacactctttgagattgaagtgaatagtcttggcctgaaagaata
tcttcacataaaatctagacagaagcattctgagaaacttctttgtgatgtgtacattca
tctcacagagttaaacttcttttgattgagcagttttgaaacactctttttgtagaatct
gcaagtggacatttgagcgcttttggcctatggtggaaaaggaaatatcttcacataaaa
actagacagaagattctcagaaacttctttgtgatgtgtgcttcatctcacagagttgaa
ctttattttgattgagcagtttggaaacactctttttgtagaatctgcaagtggacattt
ggagcgctttgcagcctatggtagaaaaggaaatatcttcacataaaatctagacagaag
aaatctgagaaacttctttgtgatgtgtgcattcatctcacagagttaaacctttctttt
gattgaacagttttgaaactcttttttgtagaatctgcaagtggacatttggagcacttt
gaggcctatggtggaaaaggaaatatcttcacataaaaactagacagaagaattctgaga
aacttctttgtgatgttgcgttcatctcacagagttgaacctttcttttgattgagcagt
ttagaaacactctttttgtagaatctgcaagtggacatttggagtgctttgtggcctatg
gtagaaaaggaaatatcttcacataaaatctagacagaagcaatctgagaaacttctttg
tgatgtgtgcattcatctcaagatttaaacctttcttttgattgagcagttttgaaactc
tctttttgtagaatctgcaagtggacatttggagtgctttgaggcctatggtggaaaagg
aaatatcttcacataaaaactagacagaagaattctgagaaacttctttgtgatgtgtac
gttcatctcacagagttaacctttcttttgattgagcagtttggaaacactctttttgta
gaatctgcaagtggacatttggagcgctttgtggcctatggtagaaaaggaaatatcttc
acataaaatctagacagaagcaatctgagaaacttctttgtgatgtgtgcattcatctca
cagagttaaaccattcttttgattgagcagttttgaaactctctttttgtagaatctgca
agtggacatttggagcgctttaggcctatggtggaaaaggaaatatcttcacataaaaac
tagacagaagaattctgagaaacttctttgtgatgtgtgcttcatctcacagagttgaac
ctttcttttgattgagcagtttggaaacactctttttgtagatctgcaagtggacatttg
gagcgctttgcagcctaaggtagaaaaggaaatatcttcacataaaatctagacagaagc
aatctgagaaacttctttgtgatgtgtgcattcatctcacagagttaaatctttcttttg
attgagcagttttgaaactctctttttgtgaatgtggaagtggacatttggagcgctttg
aggcctatggtggaaaaggaaatatcttcacataaaaactagacagaagaattctgagaa
acttctttgtgatgtgtgcattcatctcacagagttgaacctttcttttgattgagcagt
tttgaaactctctttttgtagaatctgcaagtgaacatttggagcgctttgaggcctatg
gtggaaaaggaaatatcttcacataaaaactagacagaagaattctgagaaacttctttg
tgatgcgtgcgttcatctcacagagttgaacctttcttttgattgagcagtttggaaaca
ctctttttgtagaatctgcaagtggacatttggagcgctttgggcctatggtagaaaagg
aaatatcttcacataaaatctagacagaagaatctgagaaacttctttgtaatgtgtgca
ttcatctcacagagttaaaactttcttttgattgagcagttttgaaactctctttttgta
gaatctgcaagtggacatttggacgctttgaggcctatggtagaaaaggaaatatcttca
cataaaaactagacagaagcattctgagaaacttctttgtgatgtgtgcattcatctcac
agagttgaacctttcttttgattgagcagtttggaaacactctttttgtagaatctgcaa
gtggacatttggagcgctttgcggcctatggtagaaaaggaaatatcttcacataaaatc
tagacagaagcatctgacaaacttctttgtgatgtgtgcattcatctcacagagttaaac
ctttattttgattgagcagttttgaaactctctttttgtagaatctgcaagtagacattt
ggagtgctttgaggcctatggtggaaaaggaaatatcttcacataaaaactaacagaaaa
ttctgaaaacttctttgtgatgtgtgctcatctcacagattgaaatttcttttgattaca
gtttggaacctctttttgtgaattcaatggacattggagcacttttcctagagaaaagat
atttaataaaatctagacagaagcaatctgagaaacttctttgtgatgtgtgcattcatc
tcacagagttaaacctttcttttgatggaggagttttgaaactctctttttgtagaatct
gcaagtggacatttggagcgctttgaggcctatggtggaaaaggaaatatcttcacataa
aaactagacagaagaattctgagaaacttctttgtgatgtatggttcatctgacagagtt
gaacttttcttttgattgagcagtttggaaacactctttttgtagaatctgcaagtggac
atttggagtgctttgaggcctatggtagaaaaggaaatatcttcacataaaatctagaca
gaagcaatctgagaaacttctttgtgatgtgtgcattcatctcacagagttaaacctttc
ttttgattgagcacttttgaaactctctttttgtagaatctgcaagtggacattttgagc
gctttgaggcctatggtggaaaaggaaatatcttcacataaaaactagacagaagaattc
tgagaaactttttgtgatgtgtgcattcagctcacagagttgaacttttcttatgattga
gcagtttggaaacactctttttgtagaatctgcaagtggacatttggagcctttgcagcc
tatggtggaaaaggaaatatcttcacataaaatctagacagaagtaatctgagaaacttc
tttgtgatgtgtgcattcatctcacagagttaaacatttcttttgattgagcagttttga
aactctctttttgtagaatctgcaagtggacatttggagcgctttgaggcctatggtgga
aaaggaaatatcttcacataaaaactagacagaagaattctgagaaacttctttgtgatg
tgtgcgttcatctcacagatttgaacctttcttttgatgagcagtttaaccctttttgta
aatctaatggacatttaggcttggccttggtaaaagaaatatcttcacataaaataaaga
agcatctgagaaactctttgtgatgtggcattcaccccagattgaacttctttgggacca
gttttgaaatactctttttgtagaatctgcaagtggacattttgagcgccttgggtctat
ggtagaaaatgaaatatcttcacataaaaactagacagaagaattctgagaaattttttg
atgtgttcatctaaattgaactttctttgatgagcagtttgaaacactctttgtagaatc
tgcaagtggaatttggagcctggcctagtaaaggaaatatcttcacataaattaacagaa
gcaatctgaaattctttgtgatgtgtgcttcatctcaagataatttcttttgatacagtt
gaaacctctttttgtagaatctgcaagtgacatttggagctttggcttgggaaaagtaat
atcttcaataaaactagacagaaatctgagaaacttcttggagttgcttcatctcacaga
gttaatttcttgattgagagtttgaaacctctttttgagaatctgcaagtggacatttgg
agctttgggccatggtgaaaaggaaatatcttcacataaactagacagaagaatctgaga
aacttctttgtgatgtgtgcattcatctcacagagttaaactttcttttgattgagcagt
ttggaaactctctttttgtagaatctgcaagtggacatttggagcgctttgtgcctatgg
tagaaaaggaaatacttcaataaaatctgacagaagcaatctgagaactctttgtgatat
gtgcattcaccaagagttaaacttcttttattgagagttgaaactcttttgtaaatctca
agtggactttggactttgagccatggtggaaaagaaatatcttccataaaaacgacagaa
gaattctgagaaacttctttgtgatggtgtttctcacagagttacctttcttttgatagc
gtttgaacactctttttgtgaactgcaagtgacatttggagctttgggcctatggagaag
gaaatatcttccataaatctagaagaagcaatctagaaacttctttgtgtgtgcattcat
ctcaagagttaaatttcttttgattgagcagtttgaactctctttttgtagatctgcaag
tggacatttgaggctttgagcatgtggaaaggaaatatcttcacataaaaactagacaga
agaattctgagaaacttctttgtgatgtgtgcgttcatctcacagagttgaacttttctt
tttattgagcagtttggaaacactctttttgtagaatctgcaagtggacatttggagcac
tttgcagcctatggtagaaaaggaaatatcttcacgtaaaatctagacagaagcaatctg
agaaacttctttgtgatgtgtgcattcatctcacagagttaaacctttcttttgattgag
cagttttgaaactctctttttgtagaatctgcaagtgacttgagctttgagcctgtggaa
aaggaaatatttcataaaactagaagaaattgagaaactctgtgatatgtgcttcatctc
cagattgaactttcttttatcagttaactctttttgtgaatctgcaatggacatttagcc
cttaggcctagtgaaagaaatattactaaaaactagacagagaactgagaaatcttgtga
gtgtgcttcatctacagattacttttttgatgagcagtttgaaacactttttaaatctgc
aagtgacatttggagctctttgaggcctgtggtggaaaaggaaatatcttcacataaaaa
ctagacagaagaattctgagaaatttctttgtgatgcgtgcgttcatctcacagagttga
acgtttcttttgattgagcagtttggaaacactctttttgtagaatctacaagtggacaa
ttggagcgctttgcggcctatggtagaaaaggaaatatcttcacataaaatctagacaga
agcaatctgagaaacttctttgtgatgtgtgcattcatctcacagagttaaacctttctt
ttgattgagcagttttgaaactctctttttgtagaatctgcaagtggacatttggagccc
tttgaggcctgtggtagaaaaggaaatatcttcacataaaaactagacagaagaattctg
aaaaacttctttgtgatgcgtgctttcatctcacagagttgaaactttttttgattcagc
agtttggaaacactcttttgtagaatctgcaagtgcacatttggagcgctttgtggccta
tagtagaaaaggaaatatcttcacataaagtctagacagaagcaatctgagaaacttctt
tgtgatgtgtgcattcatctcatggagttaaacttttcttttgattgagcagtcttgaag
ctctctttttgtagaatctgcaagtggatatttggagctctttgaggccaacagtggaaa
aggaaatatctgcacataaaaactagacagaagaattctgagaaacttctttgggacgtg
tgcattcatctcacagatttgaacctatcttttgattgaacagtttggaaacactctttc
tgtagaatatgcaagtggacatttggagaactttgtggctatggtagaaaaggaaatatc
ttcacataaaatctagacagaagccatctgagaaacttctttgtgatgtgtgcattcatc
tcacagagttaaacctttcttttgattgagcagtttggaaacactctttttgtagaatct
caagtggacatttggagcgcttagaggcctatggtggaaaaggaaatatcttcacataaa
aactagacagaagaattctgataatcttctttgtgatgtgtgcgttcatctcacaaagct
gaaattttcttttgattgagcagtttggaaacactctttttgtagaatctgcaagtggac
atttgcaacgctttgcggcctatggttgaaacagaaatatcttcacataaaatctagaca
gaaacaatctgagaaacttctttgtgatgtgtgcattcatctcacagagttaaacctttc
ttttgattgagcagttttgaaactctctttttgtagaatctgcaagtggacatttggagg
ctttgaggcctatggtggaaaaggaaatatcttcacataaaaactagacagaagaattct
gagaaacttctttgtgatgtgtgcgttcatctcacagagttgaacctttcttttgattga
gcagtttggaaacactcttttttgtagaatctgcaatggacatttgaggctttggcctat
ggtagaaaagaatacttcacataaaatctagaaaagcaatcgagaaacttcttgtgatgg
tgcattcatctcacaggttaaactttcttttgattagcattttgaactctctttttgtag
aatctgcaagtggacatttggagcctttgaggccttggtggaaaaggaaatatcttcaca
aaaaactagaagaagaattctgaaaacttctttgtgatgtgtcgtttcacaggtgaacct
tcttttgattgagcgtttgacactctttttgagatctgcaagtggacattggagcgcttt
gcggcctatggtagaaaaggaaatatcttcacataaaatctagacagaagcaatctgaga
aactttttgtgatgtgtgcattcatctcacagagttaaacctttcttttgattgagcagt
tttgaaactctctttttgtagaatctgcaagcggacatttgagcgttgaggcctatgatg
aaaggaaatatcttcacataaaaatagacagaagaattcgagaaacttctttgtgtggtg
ttcatctcacagttactttcttttgattgagatttgaaactttcttttgtagatctgcaa
gtggacattggacctttgggccatggtgaaaaaatatcttcacataaaactagaagaatc
tgagaaacttctttgtgatgcgtgcattaatctcacagagttaaacctttcttttgattg
agcagtttggaaactctctttttgtagaatctgcaagtggacatttggcagcgctttgag
gcctgtggtagaaaaggaaatatcttcacataaaaagtagatagaagcattctgagaaag
ttctctgtgatgtctgcattcatctcctggagttccaactttctttaggagaaccagttt
tcaaatactctttttggagaatctgcaaggggacatttcaagcaccttgaggcttaagtt
ggaaaaggaaatatcttcacaaaaaaacagaagaattctgagaatcttttttatgatgtg
tacgttcatctaacagagttgaacctttcttttgattggtagtttggaaacacccttttt
gtagaatcgcaagtggacatttggagcgctttgcggcctatgatagaaaaggaaatatct
tcacataaaatctagacagaagcaatctgagaaacttctttgtgatgtgtgcattcatct
cacagagttaaacctttcttttgattgagcagttttgaaacactctcttcgtggaatctg
caagtggatatttggagccctttgaggcctattgtggaaaaggaaatatcttcacataaa
aactactcagaagcattctgagaaacaccattgtgatgtttgcattcaactcacagagtt
gaaactatttttgattgagcagttttgaatctctctttttgtagaatctacaagtgtaca
tttggaaagctttgaggcctattgtggaaaaggaaatatcttcacataaaaactacacag
aagcattctgagaaactactttatgaggtgtgcattcaactcacagagttgaaattatct
tctctttgaggagtttcaatctctctttttgtagaatctgcaagtggatatttgaagact
ttgcaccctatggtggaaaaggaaatatcttgaaataaaaactacacagaagcattcaga
gaaacttctttgtgatatgtgcattcaactcacagagttgaacctatcttttgattgagc
agttttgaatctctctttttgcacaatctgaaggtggatatttgagccctttgaggccta
cagtggaaaagcaaatatcttcacataaaaactatgcagaagcattgtgagaaactactt
tgtgaggtgtgcattcaactcacagagttgaacttatcttctcattgagcagttttgaat
ttatcttttggtagaatctccaagtggatatttggagccctttgcgccctatggtggaaa
aggaaatatcttcaaataaaaactacacagaatcactcagagaaactgctttgtgatgtg
tgcattcatctcacagggttgaacctagcttatgattgagcagttttgaaatactctttt
tgtaggatcttcaagtggatatttggagcgctttgaggcctacagtggaaaacaaatatc
ttcaaataagaactagacagaagcattctgagaaacttctttgtgatgtgtgcattcatc
tcacagagttaaacctttcttttgattgagcagttttgaaacctctttttgtagaatctg
caagtggacatttggaggctttgcgcctatggtggaaaaggaaatatcttcacataaaaa
ctagacagaagcattctgagaaacttctttgtgatgtgcattcatcacagattgaacttc
ttttgatgagcagtttgaacccttttttagaactgcaatggaatttgaggtttgcgccta
tggtgaaaggaaatacttcacataaaactacagaacatctgagaaactctttgtatgttg
attcactcaagagttaaccttcttttaatgagcgttttgaactctctttttgtagaatct
gcaagtggaatttgaggctttgaggcctatgtggaaaaggaaatatcttcacataaaaac
taacagaagattctgagaaacttctttgtgatgtgtgcattcatctcacagagttgaacc
tttcttttgattgagcagtttggaaacactctttttgcagaatctgcaagtggatatttg
gagtgctttgtggcctattgtagaaaaggaaatatcttcacataaaatctagacagaagc
atctgagaaacttctttgtgatgtgtgcattcatctcacagagttgaacctttcttttga
ttgagcagttttgaaactctctttttgtagaatctgcaagtggacatttggagcgctttg
aggcctatggtggaaaaggaaatatcttcaaataaaaactagacagaagaattctgagaa
actctttgtgatgtgtgcattcatctcacagagttaaacttttcttttgattgagcagtt
ttgaaactctctttttgtagaatctgcaagtggatatttggagccctttgaggcctatgg
tggaaaaggaaatatcttcaaataaaactaacagaagcattctgagaaacttctttgtga
tgtatgcattcaactcacagagttgaacctatcttttgattgagcagttttgaatctctc
tttttgcagaatctgcaagtggatatttggagcttttgaggcctactgtggaaaatcaaa
tatgttcacataaaaactaacagaagcattctgagaaacttctttgtgatgtgtgcattc
aactcacagagttgaacctatcttttgatggagcagttttgaatctctctttttgcagaa
tctgtaagtggatgtttggagagctttgaggcctattgtggaaaaggaaatatcttcaca
taaaaactagacagaagcattctgagaaacttctttgtgatgtgtgcattcatctcacag
agttgatcttttcttttgattgagcagttttgaaactctctttttgtagaatctgcaagt
ggacatttggagcactttgaggcctatggtgaaaaggaaatatcttcacataaaactaga
cagaagcaatctgagaaacttctttgtgatgtgtgcattcatctcacagagttaaacctt
tcttttgattgagcagttttgaatctctctttttgtagaatctgcaagtggacatttgga
gcgctttgaggcctacgtggaaaaggaaatatcttcacataaaaattagacagaagaatt
ctgagaaacttctttgtgatgtgtgcattcatctcacagagttgaacctttcttttgatt
gagcagtttggaaacactctttttgtagaatctgaagtggatatttggagcgctttgagg
cctatggtgaaaaggaaatatcttcacataaaaacaagacagaagattctgagaaacttc
tttgtgatgtgtgcattcatctcacagagttgaatttcttttgattgagcagtttgaaac
actttttgtagaatctgcaagtggacatttggaggctttgaggcctatggtgaaaaggaa
atatcttcacataaaactagacagaagcatctgagaaacttctttgtgatgttgcattca
ctcacagagttgaacctttcttttgattgagcagttttgaaactctcttttttagaatct
gcaagtggatatttggagcgctttgaggcctatggtggaaaaggaaatatcttcacataa
aaactagacagaagattctgagaaacttctttgtgatgtgtgcattcatctcacagagtt
gaattctttgattgagcagttgaaacctctttttgtagaatctgcaatggaatttggagc
ctttgggcatgtgaaaaggaatatcttcacataaactagagaagatctgagaaacttctt
ttgatgtatgcattcatcacaggtaactttcttttgattgagagtttcaaaacctctttt
tgtagaatctgcaagtggacatttggaggtttgaggcctatggtggaaaaggaaatatct
tcacataaaaataacagaagaattctgagaaacttctttgtgatgtgtgcgttcatctca
cagattgaactttttgatgagcagtttgaaacactctttttgtagaatctgcagtggaat
ttgagctttgcgcctatgtggaaaagaaatatcttcaataaaatagacagagcatctgaa
aactctttgtgatggtgcttcactcacagagtgaacttttttttgtttgagcagttttga
aactctctttgagaatctgcagtggaattggagtgaggcctagtggaaaaggaaatactt
caataaaactaacagaagattctagaaacttctttcactcacagagttgaaccttctttt
gatgacgttgaactttttaaattgcaagggaattgaggttgcactgaaaaatatttcaca
taaaactaacagaagcatctgagaaacttctttgtgatgtgtgcattcactcacagagtt
aaccttcttttgattgagcagttttgaaactctcttttttaaatctgcagtggaatttag
gctttgacctatgtggaaaaggaaatatcttcacataaaaactaaagaagcattctagaa
acttcttgttgtgtgcattcactccagagtaaccttttgagcattttgaaactctttttg
tagaactcaagtggaatttggagctttgggcctatgaaaggaatatcttcacataaacta
acagaagcatctgaaaccttgtgagtgtgattcactcacaggtaattcttgatgagagtt
ttgaaacctctttttgtaaattgaagtggaatttgagcctgaggcctggaaggaaatatt
tcacataaaaacaacagaagattctagaaacttcttttgatgtgctcactcacaggttaa
cttcttttatgacattgaacacttttgtagaatctaagtggatttgagtttggctagtga
aaggaaatctcacataaaactacagaacatctagaatcttggatgtggcattcactcaga
gtgatcttt
>TE_00003458_s_3#CLASSII/MITE
aatattttgtaatataggggggagggatttatctcccaatacgcaggtgtacacctccgt
gaattgtaatatccaaggaaggatgatattactctaatatccagggggtgtacaccccct
gtgatattgttttaatatccgaaaagagaggtgatattactcttaatatcgcagggggtg
tacaccccttgtgatattattcgtaatatccaggggagaggatgatattactccaatatg
caggggtgtacaccccctgtgatattgttctaatatccggaagggagaagatgatattct
cctcatatcgcaggggtgtacatcccctgtatattgttcataatatccagggagggagag
gatattactccagtatgcagggggtgtacacccctctgtaatattcttcctaatatccag
ggagtgagaggatatattactcccaatatccaggaatgtacacccccctgtgatattgtt
ttaaaattaatgggggaaggatgatattactcccaatatcacagggagtgtacaccccct
gtgatattgttccaatatccagggggagaggatgatattactcccaacaactcacagtgt
gtacaccccactgtgatattgttcctaatattcagggtgggagaggatgatattactccc
aatatcacagggggatgtacacccccgctgtgatattgttcctagtatctaggggggcag
aggatgatattactcccaatattgcagggggtgtacacccccactgtgatattgttctta
atatccagacgggaagatgatgatattactcccaatatcacagggggtgtacaccgccct
gtgatattgttcctaatatccagtgaaatagaggctgatattaggggagagagtatgata
ttactcccaatatcgcaggggctgtacaccccgcctgcgatattgttcctaatatccagg
gggagagaggatgatattactcccaatacacagggatgtgcaccccactgtgatattgtt
actaatatccagtggaagagaggatgatattactctcaatattgcagggggtgtacaccc
ctctgtgatattgttcctaacatccagggggagaggatgatattattcccaatatcacag
ggggtgtacaccccctccccatgatattgttcctaatatcgagaggggcagaagatgata
ttactcccaatatcacaggggatgtacatcccccctgtgatattgttcctaatatccagg
gggggagaaggatattattactcccaatattgcagggggtgtacaccccccttgtgatat
tgttcctaatatcaaggggaggagaggataatattactcccaatatcgcatggggtgtac
accccctgctgtgatattgttcctaatatccaggggcagagaagatgatattactcccaa
tatcacagggggtgtacacccccctgtgatattgttcctcatatccaggggaggagagga
tgatattactcctaatatcgcagggggtgtacaacacccccccccgtgatattgttccta
atatcctgggtggagaggatgatattactcccaatatagcaaggggtgtacatcccccct
gtgatattgttaataatatccagggggggagggtataatattacttcaatatctcagggg
gtgtacaccccccgtgtgatattgttcctaatatccagtggaagagaggatgatattaat
cccaatatcgcagggtgtgtacatcctccctgtgatattgttcctaatatccaggggggg
agaggatgatattactcccaatatcgcaggaggtgtacaccccccctgtgatattgttcc
taatatccaggggagagaggatgatattattctcaatatcgcagggggtgtacaccccct
ttgtgatattgttcctaatatatacagggggagatgataatattactcccaatatcatag
gggatgtacacaccccctgtgatatttttcctaatattcatgagagaggatgatattact
accaatatcgcaggttggtgtataaaccctttgtgatattgttcctaatatccacggagg
aagaggatgatattaatcccaatatcacagggggtgtacacccccctgtgatattgttcc
taatatccaggagtggagaggatgatattactctcaatatcgcagggggtgtacacaccc
ctgtgatattgttcctaatatccggggggggagaggatgatattactcccaatatcacag
tgggtgtacaaccccctgtgatattgtttctaatatccagggtggggagaggatgatatt
actcccaatatcgcagggggtgtacacctcccctgtgatattgtttctaatatacagctg
gagagagaatgatattactccaaatatcacagggggtgtacatcctccctgtgatattgt
tcctaatatccaggtggggagaggatgatattacccccaatatcgcagggggtgtacacc
cccggtttgatattgttcctaatatccaggggggtagatgatattactgccaatatcgca
gggggtgtacaccctcctgtgatattgttcttaatatccaggaggggagaggacaatatt
actcccaatatcataggggatgtacacccccgtgagatattgttcctaatattcaggagg
ggagaggatgatattactcccaatatcgcagaaggtgtacacccaccctgtgatattgtt
cctaatatccagggaaaaagaggatgatattacttccaatatcgcaggggttgtacacca
cccctgtgatattgtttctaatatccagagggggagaggatgatattactttcaatatcg
cagggggtgtacaccctttttgtaatattgttcctaatatccagagtgggagaggatgat
attactcccaatatggcagggggtgtatacccccctgtgatattgttcctaatatccaga
aaagaataggatgatattacttccaatatcacagggtgtgtacatccccctgtgatattg
tttctaatatccacaggggagaggatgatattactcccaatatcgcagggggtgtacact
ccccctgttatattattcctatatccaaagggggagatgattatattactgccaatatca
cagggggtgtacacctcccccgtgatattgttcctaatatccagtggaggagaggatgaa
ttactcccaatatcacaggaggtgtacaccccttctgtgatattgttcctaatatccagg
ggaagagaggatgatattactttcaatatcgcagggggtgtaccccccctctgtgatatt
gttcctaatatccagtgggggagaggttgatattactgggggagtacacacaccctgtgg
tatttttcctaatatccagggggaagaggattatattactcccaatatcgcagggagtgt
ataccccctttgtgatattgttcctaatatccagtggggataggatgatattactcccaa
tatggcaaggcgtgtacacaccccctgtgatattgtttctaatatcaaaggggggagaag
attatattattcccaatatcgcaggaggtgtacacaccccttgtgatattgttcctaata
tccaatgggggagacaataatattactgtcaatatcacagggggagtacaccttccctgt
gatattgttcctaatatccagagggaaagagaatgatattacttccaatatcgaagaggc
tgtacactcccccgtgatattgttcctactatccagtagggaagaggatgatattactcc
caatatcgcagggggtgtacaccccccttgtgatattgttcctaatatccagggcgggag
atgacaatattaatctcaatatagcaaggttgtacaccccagtgtgatatttttttcaat
atccaggagaaaagaggatgatattactcttaatatctcaggggttgtacacctccctgt
gatattgttcctagtatccagtggggaagaggatgatattactcccaatatcgcagggag
tgtacacccccctgtgatattgttcctaatatccaggaaaggagaggatgatattacttc
caatatcgcagaaggtgtacaccccacctgtgatattgttaataatatgcaggtggggag
acgatgatattactgccaatatcgcaggggtgtacattccccctgtgatattgtttctaa
tatccagtggaagagaggatgatattaatcccaatatcacagagagtgtacacacaccct
gtgatattgttcctaatatccagggaaggagaggatgacattactcccaatatcgcaggg
ggtgtccaccccccttgtgagtgtttattcttcctaatatccaggagtgaagagtataac
attattctcaatatcgcagggggtgtacaccccccctgtgatattgttcctaatatacaa
gggtggagaggataatattactcccaatatcgtagaggttgtacaccccctctgtgatat
tgttcctaatattcagggtaggagaggatattactcccaatatcacaaggaatgtacacc
tcccctgtgatattgttcttaatatccagtgagaaagaggatgatattactcccaatatc
gcagggggtgtacaccacccctgtgatattgtttctaatatgtagggggggagggaatga
tattactcccaatattgtagggggtgtacaccccccatgtgatattgttcctaatatcca
gagggggagaggatgatattactcccaatatcgcagggggtgtacaaccccctgtgatat
tgttcctaatatccaggaagtagaggatgttattatcccaatatcgcagttggtgtacac
cccccctgtaatattgttcctaatatccagggggggagaagataatattactcccaatat
cgcagggggtgtacaccccccctgtgatattgttcctaatatccagagggggagaggatg
atattactcccaatatcacagggcgtgtacacccccccattgtgatattgttcctaatat
ccaggagcgggggaaatgatgatattactgccaatattgcagggggtgtacacccccttt
gtgatattgtttctaatatccaggggggagaggatgatattactcccaatatcgcagagg
gtgtacacacacccctgtgatagtgttcctaatatccaggaggggacaggatgatattac
tttcaatatcgcagggggtgtacacacccctgtgatattgttcttaatattaagggaagg
agaggatgatattatcccaatatcgcagggggtgtacactccccattgatattgtttcta
atatccagggggagagaatgatattactttcaatattgaagggggtgtacaccccctgtg
atattgttcctaatatccaggggggagaggataatattactcccaatatcgcagggggtg
tacaccccccctgtgatatagttcctaatatccaggttgggagaggatgatattactccc
aatatcgcagaaggtgtacacctcccctgtgatattgttcctaatatccagggagggaaa
agatgatattactcccaatatcgcagggcgtgtacaccccccttcgatgttgttcttaat
atcctgggtgggagaggatgatattattcccaatatcccaaagggtgtacacccccactg
tgatattgttcgtaatatccacgggtggagagaatgatattattcccaatatcgcagagg
gtgtataccctccctgtgatattgtttttaatatccagagggggagaggatatattactc
ccaatatcggagggggtgtacaccccctctgtgatattgtttctaatatccaggagggga
gaggatgatattactcccaatatcacagggaggttatacttcccttgtgatattgttcct
aatatccagggggggagacgatgatattactgtcaatatcgcagggggtgtactccccat
cctgtgatattgttccttatatgcaggggggaaagaggatgatattactcgcaatattgc
agggggtgtacaccccaccccgtgatattgtttctaatatccagatggggagaggattat
attactcccaatatcacagggggtatacaccctcccccatgatattgttcctaatatcca
gagggggagaggatgatattactcccaatatcgcagaaggtgtacaccacccctgtgata
ttgtccctaatattcatggtaggagaggatgatgttactcccaatatcgcagagggtgta
caacccccatgtgattttgttcctaatatccaggagaagagaggatgatattacttccaa
tatcgcagggggtgtacacccccactgtgatattgttcctaatatccaggaagaaagagg
atgatattactcccaatatcacaggaggtgtacacctgcactgtgatattattcctaata
tccaggggaggagaggatgatattacttccaatatcgcagggggtgtacacccccccgtg
atattgttcctaatattaaggatgggagaagatgatattattcccaatatcgcagaggat
gtacacctcgccccccgtgatattgtttctaatatccagggggaagaggatgatattatt
cccaatattgcagggggtataaaccccacttgagacatttcctaatatccagggggagaa
aggatgaattactcccaatacgcagggggtgtacacccctttgaattgttaatacggaag
agaggatgatttacccaatatcgcagggagtgtacacccccctgtgatattgtttttaat
atggggggatatt
>TE_00003465_s_4#CLASSII/MITE
gattaatatcacagggtgtacacacatggtgtacacccactgtgacattaggtgtaacat
ctgcttaaaatattacgaataatatcacagggtgtacacacattgtttaactcactgtga
cattagcagtaacatttccctaggatattatgaataatatcactggtggtttacacacat
ggggtgcaccccctgtgacattagcagtaacatcactttaggatattacgaataatatca
cagggggtgtgcacacatggtggacatccctgtgacattatgaataacatccccctagga
tgttacaaaaaatatgtgtgtacacctgctgtgacattaggagtaacattaccctaggat
attatgaactgtatcatagggtgagcaccccctgtgacatcaggagtaacattcctctag
gatattaggaagaatagcacagggtgtacactccctgtgacattagcagtaacattctcc
tatgatactatggataatatcacacggtgtacagcccctgtgacattatgagtaacattc
ccctaggatattattaataatatcaccgtgtatacaccccctgtgacattgggagtaaca
tccccctgaaatatttcaaataatatctcatggtgtgcaccctctgtgacattcggagta
acatccccctaaggtattttgaataatatcatagcatgtacaccccctgtgaaatgaaga
ctgacatctttttaggatattacgaataatatcacaaggtgtacacccctgtgacactag
gagtaacatccccataagatattatgaatgatatcacagggagtacaccccctgtgacat
taggagtaacactccagtaggatactatgaataatataacatggtgtagacccattgtga
cattagtagtaacattcccctaggagattatgaataatatctcagggtgtacacccccag
tgatattaggagtaatatctttctaggatattatgaataatatcacagggtgtacactcc
ttgtgacattaggagtaacatcaccctaggatataatgaataatatcacagggtgtacac
attaggagtaatatgcccctaggatattatgaataatatcacagaatgtacacccttgtg
atattaggataacatccccctagaatattacaaataataccacaggatgtacacccccag
agacattaggagtaacatccccctaggatattaccaaaattatcacagtgtgtacaccca
ctttgatattaggagtaatatcttcctagaatattagaacaaatatcacagggtgtacac
caactgtgatattgtgagtaaaatctcccttggatattacgaataatataacagggtgta
caccatatgtgttttaattagaagtgaacaccatatgtgtgatattagaagtaatagttc
tctaaaatgtatgaaaaatataacagagtgtacacccactctgataaaataagtaataac
tacctaggacactacaaataatatcacagggtgtaaacacatggtttacacccatggtga
tattaggaattatatcatcctaaaatattatgaataatatcacagggtgtacactatgta
cacccaggtggatatttgaagttatatctccttaggatattacaaataatatcacagggt
gtacatcccctatgacattaaaagtaaccaacatctagaaaattatgaatatatataaca
aggcgtacaccccctatgacattataagtaatatcacctaagatattacaaataatatca
caggaagtacaacccctgtgacattaggagtaacatccccctaggatattatgaataata
tcacagagtgtacacccattgtgatgttaggactaacatctgatgaggatatttccagta
atatcacaggacatacaccctctgtgacatcaggggtaatatccccctatgacaaaaata
ataatatcacagaatgtacaccccctgtgacattaggagtaacatcctcctaggatatta
tgaataatatcacagggtgtacaccctcagtgacactaggagtaacgtcaccctagaata
taacgaatatcacagggtatacaccacctgtgacattaggaataacattcccctaggata
taacaaataaaatcacagagtgtacactccttgtgaaatgaaaagtaacaccgtcctagt
aaattacgactaatatcacaaggtgtataccccctgtgacattacgagtatcatcaccct
agaaaattacgaataatatcacaggttataccacctgtgacattaggagtaacatttccc
taggatattaagaataatatcacagtgggtgtacacacactgtgacattaggcataatat
cctcctaggttatcaagtcatcactgtgatactaggagtaatattgccctaggatattac
aaataataccacagagtttacacccactgtggtattataagtaatatctccctaggatac
tacaaataataccacagagtttacacccactgtgatattataagtaatatctccctagga
tattacaaataatatcacaggttgtacacacaggttgtaataccactgtggtattagaag
taaaatcccccaaaaatattacgaatattatcacaggttgtacactatatgagtacaccc
actgtgacattaaagtaacatacccctataattacataaataatatcacagggtgtacac
acatggtgtacacttactatgaaattaggagtaacatccccctaggattttatgaataat
atcacagggtgcacacacatagtgtac
>TE_00003465_s_0#CLASSII/MITE
ctgtgatattaggaataaatcccctaggatttaaaataatatacagggggtacacacatg
gtgtacaccactatttaggaatatcccctaatataggaaaatatacaggggttgaacatg
gttacacctgtgacattagtaatccccagtattagatatatcaagggggtgtacaacatg
ggaccctgtgaataagtacacctaggaattaaataatatcacagtgtgtacacacatggt
gtacaccccctgatattaggagtacatccccttaggatattacgaataacatcatagaag
gtgtacacataaggcgtacactccttgtgatattaaaagtaacatcccactaggatatta
ctaagaatgtcacaggggtgtacacacatgctgtactatccctgtgacattaggaataac
attcccctaggatattacgaataatatcacaaggtgtgcaccccctgtgatatcaggtgt
aacatccccataggatattaggaagaatatcacggggtgtacaccctctgtgagattagg
agtaacatccctttaggatattaggaataatatcacagggtgtacaccccctgtgacatt
agaagtaacatcctcctaggatattatgaataatatcacagggagtacaccccttgtgac
agtagtagtaacatccccctaggatataacgaataatatcagagggtgtacacgctttgt
gacattaggagtaacatccctttaggatattacaaataatatcacagtgtgtacacccct
tgtgacattaggagtaacatccctctacaatatgatgaataatatcacagggtgtacacc
ccctgtgacattagcagtaacatttctctaggatattatgaataatatcacagggtgtac
agcccctgtgatattaggagtaacatgtccatagaatattacgaataatatcactgtgtg
tacaccccgtgtgacattaggagtaacatcccggaaaactattatgaataatatcacagg
gtgtacaccccctgtgacattaggagtaacatctctctagaatattacgaataatatcac
aaggtgtacatcccctgtgacattagtagtaatatcctcctaggatattagtaataatat
cacaggttgtacacctgcactgtgatattagtagtagtatctctttaggatattatgaat
aatatcacagggtgtacactcattgtgacattaggagtaacatccccctacaatattagg
aataatatcacagggtgtacacttcctgtgacattagtagtaacattcccctagaatagt
aagaataatatgacagggtgtacaccccctgtgatattaggagtaacatctccctaagaa
tattacgaataatatcacagtgtgtatactccctgtgacattaggagtaacatcccccta
gaatattacgaataatatcacagagtgtacaccctctgtgatattaggagttaacatctt
cctagaatatgacgaataatatcactggttgtacaccacctgtgacattaggagtaacat
ctccctaggatattatgaataatataacagagtgtacacactttgtgatgttaggagtaa
tatccccctaggatattacaataatatcacagatgacacccctgtgacattagagtaaat
cccaggatatacaataatatcacaggttacaccatgtgaattagaaatatcctagtatta
ataatatcaca
>TE_00003582#CLASSII/MITE
ttgtgatgagtttccttttcattggtttgccacgttagtttactgttttattcacccatt
tatttgttcattaaaatatttttgactatctattctttttgttgtgttttaggtcctggg
agtcaacagtaagcaagatctctctgatctctgcttttatggttcttacattgtactggg
gaagatatatgattttaaacaaatacctaaatcagatgtggggatgatttgtcttaaggt
ttagatcatatttttaaaatttcataactccaaaattaatacagtttgtagaatttagtt
gttaatgatgttgtacattttcttcttataatagaacttgctattactgaatatgtcaac
ctgtttcattttattatttgcaactagattataatttttaggtgttttctatcattaata
catagatttcatagatgccattttaacatttgcaaaaatttcattgatttgttttttata
atttctatagtatttttacatatagtttttttttagggtagggaagatttgggttctttt
atgtgaagtttagaaggaattttatgtatggaaggtaagggtatcattggcaattcaggg
gctttgaggtggtttagaaaaaaatactgaaatagtttacatcagctctcaacttcaaaa
aaggttttctttaattcaaaagctggaagaaatgacttttctaactgcatgttgagactt
atgatagcattcgtgatcacggttttgttttttcatccttattatagaagtgattttttt
ctcagctgttcacatgtttgtattaagtctattattcctcagtactgtttatggtagaca
tatttgaaatttgttctacatatgtttgtcacttgaattttattgtgtgcatttttttct
gtcaataattctgcttgctttttactaaacataaaattggaattcatgatggaataaaac
ctcaaagatgcatccttattattgatttagaattgagtgtgcttactatccaaaaattta
gatgtttaagcacactgtggtatatttgtgtggtaaatatcagtggaaaagagcaatgtt
tttgagataatgtgttagttcttaataattataagtatagatcatacatttttcaagtga
aatatgaaatgtatatgtgaaatatgtatgggttcatgattcttaagaatttttgtcata
ttttgtataatttggcattttgtgaaaatatgattaagattatgttattgtcaatgtttt
tttgtttttcatatacagatgcacacacataggtacttttttagactaactttaggtaaa
agacttttctaggtatgtttttggaagttattcatatacatacattacagaaaacacagt
aagaagtataaaatgtttcatatactatgtttgttttctgctagaagatacacaatgttg
ctcttgtgaatctatggagttgagggtttctgttcttttactcagtacctcatctgccac
aaaattgaaagaaaggtgtgttttagcttcttgtttctccaaattaggatgaatgggtgg
gttgcaggatatctgtttgcaatagctttgctgaccatgacgaccggtttgttttgcagc
ctcttaggactctaaactgacatgattatggatagaaagtaaatggcacataacaagagg
aaggaggtcagagtttgcatagcttttatgtggaccttggtgctgggatcttgcgatcct
tttccatggagctgcatctttttgagatgtttacacagagaacagattagcatcagaaaa
gatatcagggtcagagtgaagggtattaagtttgctagggtggttaccgttgtatttgaa
aggtgtattgtattcctcagtttgatcttcccagtcatgtttccttcatattcttttgtc
catatactctgattcatgtttgtcacaagaagatgacaaaccaaaaatatcaaagtcccc
aatagtatcaccagaatgacactcttaactctcctctttaagtgaagaaaaataaggttg
gagaaattggcaatcttgagcaaataaaatatgctgaggttagtagcaagccagttgctg
aaatggttggttactgcccaggcattgtaagcagtaattcttacttctatactgttaaaa
gctggattcaactcagttgcataccaatttaatactaatgcccagagtaaaccaattctg
gagactgccagagcagtgagaatttggtcagctgaggagatcttttttctcttgacccag
tcaatggaatttaccagtgctatgaagccattggcaaagtttccgatcacaaatgtaacc
attattagaattgaaaaaatgatgtgtagaaaagttatcatgtctgagcagacaaaaaga
aataaaatgctggtgtaatatcactggttgtgatttctttaatattctgaccttaaattt
tatgtgcatctgatttgtgtatgtgctgtgacattctttttacttttaattgttgttacc
agtgtcaagccagaaattaccatgttatgctaatgggtgagtttgatgttctctttatgg
aaaatattcttattttcaaaacagctcaaattaactcattcattcactgtctgttcttgt
tatgggcttgaattattcatactgaagttgacgtgaaacctgaattttcatttgctagta
tgcaaataaggacatattctctttcagtgtttgcaatttttccttgtttaacctctccgt
catttgtgtttagtgacttcagttgttagggaagttttatccccgagtccatcgttcata
tagtaaatgtctaagttctttaaaggagcttggtcataattaggttcatcacctttatgg
atttttttttatgctagatttaaatagacagaatccaaacttttttatcaaaattatcta
aggttttcttgggaaccttagaatctggttgctgctaatacttttgtgtgactttattgt
tcccatgttcataaatagatacacacacagacagatgtgacacccctcagggatggaagg
aattattttcttatcctttccaaaatgggaagtgagtttcctggaggttgtctaggtgaa
gttagtcctattttcccactgagggttttcagctcctgaataatatttatttatcaaaca
tatctttcattcttaggcctttggtaaagtttctctcaagtctaatgtttaagtatttat
tattatttaaaatgtttagcaattttgtaagtattcctgagtaccccaccctttgatata
tagttttgcagtatcctgccatcatgagcaggttgattatctttcccctggacttggagt
tcactcatttaactttctttgatgaacagaaaattggtagattttgcatcgaggtttgag
atggcttccatattggggtttcttgctctttccatttatcatgagattatcacctggcta
gtacactgttttcagaatgagagtgaaaactaatggagtcagtttgcctgcacttgatcc
atcctaaattggccaaagtctaactagttccaagattcagaatttggtccatttcaagtc
accagagctatccaccaaacccagcttagaaaacctgaatccaacgatatgtgagatata
aatatctaatgtagttttgggggttttctcttgtagaaaaacctaactggtacatctact
ctgctacaccaagagtgtgggaaatatgtttgcccttgttttgtcaggaattcaggagcc
aaaagaaaaatagatggggagttgcaaagttttgtcttgtgaggtcgataattaagggta
gaagaaattgtttggaaggttttgtgttttgcgggtagcatcatctgaaatttccttatg
ttgcagctaaaataaagttcttacttcaactctcttagagttgtataacaatgtgtataa
atggtttattttttgcacggtatataatgagctgaataataatattttttatggggcatt
tttctagttaatcatttttcattacaattataatgcacacttagaaatgggtgaaaacta
agatggtaaatattgcagtgtgtcataaacattcatgtaaccatgatgcaggcaagacat
gtcacattgcacatagcctaggtccacctccatgccac
>TE_00003684_s_2#CLASSII/MITE
aaaacacaaatgggggcagagtcccccacgaaatgcctcccaccgccatgcggcccaggg
gaccctggtgcctgttcagcccatggaggcctgcaggcacaagggaagcttgaaagaggt
gagcactgtgtgtggaaggaaaacacaaaggaggcagaggtccccccacgggaatcctcc
caccgcatgggcccaggggaccctgggcccctgttcaccccagaggcctggcccggggcc
agcaaggcgaggaagcttgaaagggagtgacactggtgtggaaggaaacacaaatggcgg
cagagtcccccggaaatgcctccccacctacatgcgggggccagggacctggcatccctg
gttcagcacggagccccccacaggggccagcccaaggcgaaggaagttgaaagggagtga
ggcacctgtgttgtggaggaaaacagaaacggcaggcagaggtccccccaaggcgaagtg
cctccccacccgcaccgggcccagggaccctgggcatctggttcacgcccacggagagcc
ttggcacgggggccagcccaaggcggcaggaagtctgaaagggagtcgaggcactagtgg
gtggaaggaaaacaaaaggcggcagaggtcccccccacgggcgaaagtgcccccaccgcg
catgcgtggggcccagggaccctgggctccctggttcataccacagagcacctcggccac
ggggccagccagcagcaggaagcttgaaagggaggtcgaggcaccttgttgtggaggaaa
acacaaaggcgaggcagaggtccccccacgggcgaaagtgcctccccgcgatgcatgggg
cccaggggcccctgattccgcccaggagtgcctcggcccacggggccagcccaaggcggc
agaacttaaatgggaggtcgagcacctgtgtgtggaggaaaaccaaacgccgagaggtcc
cccaaagggcgaaagtcccccatccactgccgggccaggggacctggcatccctggttca
tcccagacgctggcccgggggccacccaaggcggaggaaggcttgaaagggagtcgaggc
acctgtgggtggaaggaaacaaacagcgcagcagagtccccccacgggaaagtgcccccc
accgtgcatgctggggccaggggatctgggtccctggttctgccacggacctcagcccaa
ggggccagccaaggtggcaggaagtcttgaaagggaggtcaagtcacctgtggggtggaa
ggagaaacaaagcgcggcagaggtcccccccacgggcgaaagtgctccccagcacatgca
ggggcccaggggaccctgggcgtccctggttctgcccacagagccctcaggccaaggggg
ccagcccaagcggaggatgtcttgaaaggggaggtgaggcacctgtgttggaaggaaaac
acaaatggcggcagaggtcccccatggcgaaagtgcctccccaccgcaatgcgggggccc
agggacctgggtcctggtttgctacaagtgctcgggcccacgggggccagccaaggcggc
aggaaggcttgaaaggaggttgaggcacctgtgttgtggaaggaaaacacaaacggcgag
gcagaggtccccccacacgggtgaaagtgcctccccactgctcatgcatggggcccaggg
gaccctgggcatcccttgttcgtgccaacatagggcctcagcccacaggggtaatcccaa
cgcggcaggaaggcttgaaaggggaggtcaaggcgcctgtcttgtggaaggaaaacacaa
agggcgaggcaaaattccccagccacgggcgaaagtgcctccccaccacgcatgcatggg
gcccatgggaccctgggtgcccgtggttcgcgcccacatagcgcttcagcccacaacggt
cagccaaatgaggcaggaaggcttgaaaggggaggtcaaggtgcctgtgttgtggaagga
aaacacaaagggcgaggaagagtttcccccccatgggcgaaagtgcttccccaccacgca
tgggcggggcccagtggaccgtgggcatacctgcttcacacctgtgggggaagggcacct
tggcccaagggggacagggccaaggcagcaggaatgcttgaaaggggaggtcgaggcacc
tctgttgtggaaggaaaacacaaacggagagacagatggccctatgccacgggagaaagt
gcttccccaccatgcatgcgtggggcccagggtaccctcggtgtccctggttcacagaca
cggagctccacggcccacgggggccagcccaaggcggcaggaagtcttgaaatgagaggt
agaggcacctgtgttgtggaaggaaaacataaactgcacggcagagggaccccccatggg
tgaaagtgccaccctaccgcgcatgtgcaggacctaggagactttgggcttccccgattt
acacccacgaagcgcgttggctcaccagggcccgtccaaggaggcaggaagtcttgaaag
gggaggtcgaggcacctgtggtatggaaggaaaccacaaaggacgtggcagaggtccccc
gccacggacgaaagagcctccccaccgtgcatgcgtggtgcccaggggaccctgggggtc
cctgcttcatgctgacggagcgcctcggctcacggggacaagctgaaggtggcaggaagg
cttgaaaagggaagttgaggcacctgtggtgtggcaggaaaacacaaatggtgcagcaga
ggtctcctctgatggaccaaagtgcctccccaccgtgcatgcaaggggtccagggtaccg
tgggcgtccctggttcgcacccacggagcgcctcggcccacggagtccagcccaagatgg
caggaaggcttgaatacggaggtcgaggcatctgtgttgtggaaggaaaagaaaaacggc
gtggcagaggtcccccacacggtcgaaagtgcctcccctccacgcatgcacagggtccac
gggaccctgagtgtccctggttcaggcccatggagtacctcagcccacgggcgccagccc
aaggtggcagaaaatcttgaaaggggatgtcgaggcacctgtgttgaggaacgaaaacac
aaactttgtggcagaggttccccccagccacgggggaaagtgactatccaccacgcatgt
tcagggcccaggggaccctgggcatccctggttcatgcccacggagcacctggagcacac
acagggtgagcccaacgcgtcatgaatgcttgaaaagggaggtcgaggcacctgtgttgt
gaaaagaaaacacaaacagtgaggcagaggtcccctctcaaaggcgaaagtgcctcccca
ccacgcacgcgcgggacccaggggacacagggcatccctcattcttgcccatggagcacc
tcagcccacgggggccagtttaaggaggcaggaaggcttgaaaggggaggtcgaggcccc
tgtggtgtggaaggaaaacacaaacgacacagcagaggtccccccctggcgcgaaattgc
cttcccacggcacatgcgcggttcccaggggaccctgggcgtccctggttcttgctcacg
tagcacctccgttcacagggtaagcccaatgcggcaggaatgcttgaaaggggaggtcaa
ggcgcctgtattgtggaaggaaaacgtaaagggcgagggagagttcccccctacgggtga
aagtgcctccccaccgcaaatgtgcagggcccagcagaccctgggggtccctgttttgcg
cccacggagcacctcgacccacgggggtcagaccaaggcttcaggaatgcttgaaagggg
aggtcgaggcacctgtgttgttgaaggaaaacacaaaaggcgcgacagatgtcccaccac
cacgggagaaagtgcctccccaccacacatgcatggagcccaggggatccttggcatccc
tggttcgcactctcagagcgccactgcccaagggggccagcacaaagcggcaagaattct
tgaaatgggaggtcgaggcacctgtgttgtgaaaggaaaacaaatggtgcagcagaggcc
ctcccccacttgcaaaagtgcctccccgccgctcatgagtggggcccaggaaaccatggg
cgtccctcgttcacgactatggagggcctcggcccaaggggccattccaaagtggcagga
aggcttgaaatgggaggtcaaggcacctgtgttgtggaaggaaaacacaaatggtgaggg
ataggtcgcccccacgggcgaaagtgccgccccactatgaaagcgtggggctgagaggat
cctgggcgtccctgtttcgcacccacgaggtgcctcgcgcccacagaagtcagaccaagt
gacaggaagtcttgaaaggcgaagtcgaggcacccgtggtgtggaaggaaaacaaaaacg
gtgaggcagaggtcccccccaggtgccaaagtgcctccccactgaacataagtggggccc
cagggaaactgggcatccctggttcatggccacggagggttttgggcccacggggtacag
cccaaggcggcagcaaggcttgaatggggaggtcgaggcacctgtgttgtggaatgaaaa
caaaagcggcacggcagaggtcacccccatgggcgaaagtgcctccccaccgcacctgcg
tggggcccaggggacactgggcatatctggctcacgagcatggagcgcctcgggcccaca
ggcgccaacccaaggcggaaggaaggcttgaaaggggaggttgaggcacctgtgtggtgg
gggaaaacacaaacggcaaagcagaggaccccccacaacgggcgaatgtgcctgcccacc
gctcatgagcgggaataaggggaacctcagcgtccctggttcacacccatggagctcctc
agacaacaggggccagcccaaggcgacaggaaggcttgaaaggcaagtcgaggcacctgg
ggtgtggaaggaaaacacaaacagcacagcagaggtctcccccaacgggcgaaattgcct
ccccaccacacatgcacaaggcccaggggaccctgggtgtccctgttttgcacccacgga
gtgcctcggccaacaggggccatcccaagacggcaggaatgtttgaaaggggaggtcgag
gcacttgtggtgtggaaggaaaacataacctgcgtggcagaggtcccccactacgagaga
aagtgcctccccaccgcaatgcgtggatccctggaaaccttgggcatcccgggttggcat
ctatgtatcgcttcggcccagggggtccagcccaaatcagaggaagtcttgaaatgttag
gtcgaggcacctgtgttgtggaaggaaaacacaaacggcgaggtcgaggtcccccccatg
ggcgaaagtacctccctaccgcacatgcgcatggcccaggggacagtggtcgtccctggt
tcgtgcctacagaaggccttggtcccacctattccagctcaaagcggcaggaatgcttga
aaggggaggtcgaggcacctgcgctgtgaaaggaaaacagaaatggcgcggcagaggatc
ccccacgggcgaaagttcctccccactgttcatccgcgggactcaagggacccagggagt
ccctggatcacgaccatggagcgtctcgggcccatggggcctagcccaaggcggcaggaa
ggcttcaaaggggaggtcgaggcacctgtggtatggaaggaaaacacaaacggcgcagca
aaggatcaccccacgggctaaagtgcctctccaccactcatgccctggactcaggggaca
ctggcctccctgtttcgcacccactgagcgcctcagcccacaggggccagcccaaggtgg
caggaaagctacaaatgggaggtcgagtctcctgtgtagcagacggaaaacacaaacggc
aaggcagaggtcccccccactggcgaaagtacctccccgtcgctcatgtgcacggcccag
gggaccctgggcgtccctggatcatgcccacggagagccttgggcccacagggaccagcc
caagtctgcaggaagtcttgaaaggggaggtcgaggcacctgtgttgtggaaggaaaaaa
tatttggcacggcaaacgatcaccccactggcgaaagtgcctccccatggcgcaggcgca
gggcccaggggaccctgcacatccctggtatgtgcccactgagcacctcggaccacaagg
gccaacccaagtaggcaggaaggcttgaaaggggaggtcgaggcacctgtgttgtggaag
gaaaacacaaatggcaatacagaggtcccccccacaggcgaaagtttctccccaccgcgc
atgcgtggggcccaggggaccttggacatccctggtacatacccatggagtgactctggc
ccatgggggccagaccaaggcggcaggaatgcatgaaaggggaggtcgaggcacctgtgt
tatggaaggaaaacaaaaatggcgaggcagagtttcccccacacgggtgaaagtgcttcc
ccaccgttcatgcatgtggcccaggggaccctgggcgtccctgtttcgcactcatggaga
gccttggcacacggggtccagcctaaggctacaggaaatctggaatggggaggtcgaggc
acctgtgttgtggaagggaaacacaaatgccgaggaagtggtccccacccaggggcggaa
atgtctcccctccacgcatgcctggggcccaagtgaccgtgggcggccctggttcatgcc
tgcagagcgccacaagcccacggaagccagcgcaaggcagcaggaaggcttgacagggga
ggtcgaggcacctgtgttgtggaaggaaaacagaaatagagaggcaggggtccccccgac
gggtgaaggttcctctccaccgcacatgcacgggacccaggggaccctgggtgtccctgg
ttcatgcccatggagtgcctcgggaccacaagggccagcccaaggtggcagaatgccttg
aaaggggaggtcgaggcacatgaggtgtggaaggaaaacgcaaatggcgaggcagaggtc
ccgcaccacgggtaaaagtgcctccccaccgtgcatgcacgagtcccaggacaccctggg
catccctagttcccgcccaaggagcaccttcggccaacgggagccagtccaaggcggcag
gaaggcttgaaatgggatgtcgaggcacctgtgctgtggaagggaaatacaaacggctag
gcagaggtcacccccacggcagaagtgcctccccaccgcgcatacgcagggcccagggga
ccccgcgcatccctggttcgcacacactgagtgcctccggccaaaggcggctagcccaag
gtgcacgaagacttgaaagtggaggtcgtggcagctgttttgtgggaggaaaacacaaac
ggcgaggcagaagtccccccacacaggcggaagtgcctctccaccgcgcatgcatggggc
ccatggattcacacccagggcgagcctcgggcccacgagatccagaccaagtcgccagga
gggcatgaaatgggagatcgaggcagctgtgttgtggaaggaaaacacaaacggctaggc
agaggtacacaccactggcgaaagtgcctacccaccatgcatgcatgtggcccaggggac
cctgggaatcgctggttcacacccacggggaaccttggcccacggaggccagcccaagtt
ggcaggaagtcttgaatggggaggtcgaggcacctgtgttgtggaagggaaacaaatgcc
gaggcagtggtccatgcaaagggcaaaagtgtctctccaccacgcatgcccaggccccag
gggactgtgggcaaccctggtttatgcccacagagccccgcagccccacagaggccagcc
caacgtggcaggaaggcttgaaatggtaggtcgaggcgcctgtgatgtggaagggaaacg
caaaaggcgagggagaggtcacccccatgggggacagttcctccccaccgtgcatacgcg
gatctcagggcacccgggcatccctggttcactcccactgagtgcctcgggcccacgggg
gccagcccaaggtgcaggaagtctggtaaggggaggtcgaggcagctgtgctgtggaagg
aaaacacaaacggcgaggcagaggtcccccaacatgggaggcattgcctctctactgagc
atgcgcggggcccaggggacccttggcatccctgactcatggccacggagtgcctacagt
ccaccagggccagcccaaggcggcgggaaggcttgaaaggggaggtcgaggcacctgtgt
tgtggcaggaaaactcaaacagcgcggcagaggtccaacaccacaggcgaaagtgcctgc
ccaccgcaaatgctcggggacaagggaacccagggtttccctggttcatgcccacggaat
gccttgagcccacggaagccagcccaagagagaaggaaggcttgaaatgggagaccgagg
cccctgtgttgtggagggaaaacaaacggtgaggcagaggtccctaaccacgggcgaaag
tgcctcctcaccgtccccaccgcgcatgcacggggcccagggcatccctggatcatgccc
acgtggcgcctcaggcccacgggggccagcccaaggcagcaggaaggcttgataggggaa
gtcgaggcacctgtgttgtgcaaggataagagaaagagcgaggcagatgtctcaccaaac
ggaggaaagtctctccccaccgcgcatgggctgggcccagtggatcctgggcatccctgg
ttcccacgcatggagggcccacgggggccagcccaagacggcaggaaggcctgaaatggg
aggtcgaggaacatttgctgtggaagaaaacacaaacaacgaggcagagatccccaacgc
gtatgcatggtgcccaagagaccctgggcatctctagttcaagtgaacagagcgtctcgg
gcccacaggggccggactaagggagcaggaaggcgtgataggggaggtcgaggcacctct
gttgtggaaggaaaacacaaatagcaaggcagagccccccccccacgggagaacgtgcct
ccccaccaagcatgcgtggggcccaggggaccctgggcatcccttgttcacgcccatgga
gtgcatcgggcccccgggggccagcgcaaggcatcaggaatgcttgaaagaggagggcga
ggcacctgtgttgtggaaggaaaacaaaaacggggaggcagaggtccccttccaccagcg
aaaatgccccccaccgcgaatgctcaggggcaagggcacacagggcatccctggttcgtg
cccactgaatgccttgagcccacggaggccagcccaagagagcaggaaggcttgaaaggg
agcgagcctgtgtgtggaaggaaaacaaaggcgaggaggtccccagccacgagcgaaagt
gcctcccacccgcatgcgtgggccaggggacctgggcgtccctggttcatgccctcagag
tcctcaggcccagcgagccaagcgcaggaaggcttgaaaggggaggtcgaggcacttgtt
gtgaaggaaaacacaaaggcgaggcagaggtcccccagggcgaaaggccctcaccgcatg
gtgggcccagggacctggcacctgttca
>TE_00003738_s_0_s_4#CLASSII/MITE
ctggatattaggaacaatatcactggggagtgtacacctcctgtgatattgagactaata
tcatcctctcgccccctggattttaggaacaatatcactggggtggtgtacaccccctgc
gaaattgggagaaatatcatcctctccatctttggatgttagggacaatatcagagggga
ggtctacgccccctgtgatattgggagtaatatcatcctctcctatgcagggtattagga
agaagatgaccgaagggatgtatatccactgcgatattttgagtaatgtcatcctctacc
ccctggctattaggaataacatcataggggggtgtacactttctgtgattttgggagtat
tatcatcttcttgcccccgggtatcaggaataataatattagttattaatattaataaat
ataataatagtaatctttgatattaatcatgatggtaaaattaatattgattattaatat
tagtgattattattaatagtgatatcattattaataaaataatatcagtaattaatgttg
cttaaattaataaatactattgataataaaatgatatttcatattaatattgataatatg
ttttgattactaatattaatatttacagtcaattgtttgtaattaaactaattattagtt
attaatattatattagtaattaatattaacattgatattattaatattgatcattgatgt
tttataataatattattactcctaatacttcagggggtgtacacctacccttgatattgt
tcgtaatatccagggatggggagcatgatattagttttaatattgcagtaggtgtacact
caccctgtgacattgatcctactatccaggggatagagtatgacattactcccaatatag
cagtgggtgtacatccaccctgtgatattgctcttaatattcacggaagaagtgtatgat
attactcccaatattgcagggagtgttcccctcttctgtgatattgttcctagtatccgg
agggggagaggatgataatactttcagtattgcaggctgtgttcactcaccctgtgatat
cctgggagggagaggatgatattactccccatatagcagttggtgtacacccacccttgg
atattgtttctaatatgtatggaggggagaggctgatattactcttaatatggcaggggg
tgtacatccaccttgtgatattgttcttgatattcaaaggctgagaggttgatattactc
ccaatgtcatagaaagtgtacacccccgtgtgatattgttcttgatattcagaaggggag
aagatgatgttattcttcctatcgcaggaggtgtacacccactctgtgttatttttccta
atatgcaggggggagaggatactattgttcccaatattgcagggggtgtgcacccccctg
tgatattgtctttaatattccaaggcggagaggatattactcccaatatcgcataaagtg
tacgtcccctggtgatattgttcccatgatccaggggggaggaggtgttactttcaatat
cgcgggggttgtacatgcctccagtgatactgttcttaatttcaatgtgggagaggatga
tattactcccagtgtctcaggggttataaacactcctttgatattgttcctaatatcctg
ggggggagaggatgatattcttccctatattgccgagggtgtacacccgtctttgatatt
gttcgtaatttctagagggggagatgatattactcacaatatcataaacacgctgtgtgt
tcaccgtggatcataatattcatggagggatattactccccatatcgcggggcgtgtcat
attgtttcttatatccggggggagagtatgatattactactaatatcgaagaagtgtaca
tgccccctgtgatattgttcctaatatccactttgggagaggatgatattactctcaata
tcacaggggttgtacaccccgcctgtgatattattcctactatccagaatgagagagaat
attactctcaatagtgcagggggtgtacccttcctatgtgatattgttcttactagctga
aggaagagaagataatattattctttattttgcagggggtgtacattcctctgtgatatt
gttcctaatatccagggagggagagcatgatattacccccaatatcgccgtgggtgtaca
cccactttgtgatattgctcctaatatccaggggtagagtatgacattactcccaatata
acagtgggtgtacatccacccggggatattgctcctaatattcatggaaggcgaaaatga
tattactcccaatatggcagagagtgtacaatccttctgtgatattgttcctaatatccg
gagggggggatgatattactttcaatattgcaggctgtgtacacccacgctgtgatattg
ttccttccaggaagggagaggatattactttccatatgttaggaggtgtacacctgcgct
gggattttgttcctaatatcaagttggggagagcctgatattactcccagtatctcaggg
ggtgtacatcttccctgtgatatttttcttgccattcaatggaggggaggatgacattac
tccagatattgaagaaagtgtaaaccgtcgtgtgatattgttcctaatatccagaagggg
agaagatgatattatttcccatatcgcaggaggtgtacactcactctgatgtttttccta
atatgcagggggggaggggataataatgtttccaatatcgcaggtgttgtacacccccgt
gtgaggttgttcttaatattcaaaggcggaggggattatattactacctatatcgcagca
agtgtacacgctccggtgatattgttctcatgatccaggagaggagtggatgatattgct
ttcaatattacagaaggtgtacacgcccccagtgatgttgtttctcatttcaatgtggga
gaggatgatatgacacccagtatcgtagggagtataaatactcctgtgatattgttctta
atatttagggggggggagtatgatattactgccaatactgcagagggtgtacatcgtctg
tgaaatagttcgtaatttccagagggggagatgatattactcgcaatatcgttaacagtc
tgtgtgtccaccgtggattgtaatatttagggggggagaggggggtgctattactcccca
tatcgcgggggttgtccacccccttgtggtgtggatcgtaatatccagggggggagaggg
ggtgctattagtcccctgtccatcttctgctgtattgggagtactatcctctctcttcct
tgatgttaggaaccatttctcgggggggtgtacaccccgtgtatttttgtaagtgttttt
ttctctttttttggattttatgattcatatcacaggcggggtgtacactccttgttttat
tgggagtaatatcttgtgttttcctggatatttgcagcattatcacgggttgggtgtaca
ccccttgctatattgggggtaatatcctactcaccccctgaatattaggagccatatcac
tgggggtgtgtacagcccctttgatattgtcagtaatatcatgctcttcccccctggtta
ttaggaataatatcacagggggtgtgtacacccactgcgatattgggagtaatagtctct
ttcccgctggatattaggaactatattacaggtgtgtgtgtaacttctgcgatattggga
gtattatcagcctctacttcgctgcatattaggagtaatatacgggggggggggggtata
ccccctgcgatattgggagtaatattattctcttttccctgtgcgttaggaactatatca
taggggtctgtacaccttctgcgatattgggattagtgttatcttttcccccactgaata
ttaggaacaatatcacagaagggtgtgcacctcctgcgatatggccagtaatatcattgt
ctctttctttggatattaggaacaatatcacagggtgtgtacaccccctgcgctattggg
cgtaatgttattctctcttctcctggatattaggaataatagtacattaggaatgtgctg
tccaccccctgcgatattgtgtgtagtatcatcctcttttcctttggatattgagaataa
tatcacagggggggtgtacagctttttcgatattgggagtaatattatcttctccccttc
tggatattaggaacaatatctcaggggtttgtacatccgctgcaatattggacgtgatgt
tctagtttccccccgtggatattgggaataatgtctcagggggttgtatagcctcttcga
ttttgggagttatatctttctttccctttgggattttgggcacaatatctaaggggtttt
acgcttcgtgcgatattgggattaatattatgctctcctccctggatattaggaagtata
tcacaggagggtgtccacttcttgcgatattgggggtaatatcatcct
>TE_00003836_s_1_s_2#CLASSII/MITE
ttcaaactctcatcaaaaaaatttcaactctgtgagttgaatgcaacatcacaaagagtt
ccagacttctgttatttttagtgaagatatttctttcaccataggccaacaatatcctgc
aattctaaaaagatgtttcaaatgctcaatcaaaagaaattatctgtgaggaatgccaca
tcacaaaaagttctcagaagcttctgtctagtttttatgtgaaatattccttttcaccat
agcctcaaacgctcaaatatccttgcagactaaaaaatttcaaactgctcaaaagaattc
aactcgtgatgaagcacacacaagaagtttctcagaagttctgtctagtttattgaagat
attcttttcactaggccaaaggctccaaatatcttgcagactataaaaagatgttaactg
ctcaatcaaaaaaaggttaactctggagatgaatgcacacatcaagaagttctagagctt
cttctagttttatgtgaagatatttcctttataggccaagcatccaaaaccttgcaattc
taagattttcaatgtcatcaaagaagttcaactctggagtaagccacatcacaaagaagt
tttcaaagttgtctattttttgaagatatttctttaccataggcctcaaagctcaatatc
tgcatttacaaaaagatgttccaaactctcaatcaaaagaaggttcaactcttggataaa
aagtttctcagaactcgtctatttagtgagatatttccttttcacaaggcccaacgtcaa
atatccttgcagatctaaaagtgtttcatgctcaatcaaaagaaagttctctgtgagaag
catacatcacaaaagttccagaacttttttttttattgaaattttccttttcacctagcc
caacctcaaatatccttgcaattctaaaaagtgtttcaaaacctcatcaaaagaattcaa
ctctgtgagataatgccatcacaaagaagtttctcagaattctgctagtttttatgtgaa
atatttccttttcaaataggccaaaggctccaaaatcccttgcagattctacaaaaatgt
ttcaaactgcaataaaagaagtttcactctgtgagatgaatgcaacatcaaagagtttct
agaagcttctgtctatttttattgagatatttcctttcccataggcctcaaacgctcaat
gtccttgcaattctacaaaaagatgtttcaaactgctcatcaaaagaaaggttaactctt
gagatgaatgcacacacacaaagaagtttctcagaaacttctgtctagtttttatgtgaa
gatatttccttttcaccaaggcctcaaaggtccaaatatccttgcaattttacaaaaaat
gtttccaaactgctctaaaataaagttaactctgtagttgaatgcacatcacaagaagtt
tccagaattctgtctagtttttatgtgaagatattcctttcacctaggcctcaaactcaa
atatcccttgcagatttaaaaaagatgtttcaaactgctcaatcaaaaggaaggttcaac
tctgtgagatgtgcacacatcacaaagaagtttctcagaacttctgtctagtttttatgt
gaagatattccctttttcaccataggcctcaagcccaaatatcctttagattctaaaaaa
tgtttaaactgctcatcaaagaaagtcaatctgtgagtgaatgcactcataaaagaattc
tcagaaagcttcttctagtttttatgaagatatttttttccaccataggcatcaaagcgc
ccaagtgtccttgcagatccacaaaagatgtttcaaactgctcaatcaaaaaaattcaac
tctgtgagatgaatgcacacatcaaaagaagtttcaagcttctgtctagttttatgtgag
atattcccatttcaccacaggcctcaaagccaaataccattgcagactacaaaaagatct
ttcaaactgtcaatcaaaagaaggttcaactctgtgagatgaatgcacacatcacaaaga
agtttctcagaatgcttctgtctagtttttatgtgaagatattcctttttcaccataggc
ctcaaacagctccaaatatccattgcagattctacaaaaagattttcaaaactgctcaat
caaaagaaagttcaactctgtgagttgaatgcacacatcaaaagaagtttctcagaatgc
ttctgtctagtttttatgtgaagatatttccttttcaacataggcttcaaagcgctccaa
atatccacttgcagattctataaaagatgtttcaaaactgctcaatcaaaagaaagtttc
aactcttgagttgaatgcacacatcacaaagaagtttctcagaatgcttctgtccagttt
tatgtgaagatatttcctttttcaccataggcctcaaacgactacaaatatccaattgca
gattctacaaaagagtgtttcaaaactgctcaatcaaaagaaagtttcaactcttgagtt
gaatgcacacatcacaaagaagtttctcagaatgcttctgtctagtttttatatgaagat
atttccttttccaccataggcctcaaactgctcaaatatccacttgcaattctacaaaaa
gagtgtttcaaaactgctcataaagagttcaactctgtgagatgaatgcacactcacaaa
aagtttctcagaatgcttctgtctagtttttatgtgaagatatttcctttccaccgaagg
cctcaaagtgctccaaatatccacttgcagatactacaaaaagatgtttcaaaactgctc
aatcaaaagaaagttcaactctgtgagtgaatgcacacatcacaaagagtttctcagaat
gattctgtctagtttttatgtgaagatattccttttcaccataggcctcaaagggctcca
aatatccacttgcagattctacaaaagatgtttcaaaactgctcaatcaaaagaaaggtt
caactctgtgagatgaatgcaacatcacaagaagtttctcagaatgcttctgtccagttt
ttatgtgaagataaccctttccaccataggcctcaaagcgctccaaatatccacttgcag
attctacaaaaagagtgtttcaaaactgctcaatcaaaagaaaggttcaactctgtgaga
tgaatgcacacatcataaagaagtttctcagaatgcttctgtagtttttatgtgaagata
tttccttttccaccataggcctcaaagcactccaaatatccacttgcagattccacaaaa
agggtttttcaaaactgctcaatcaaaagaaaagttcaactctgtgagatgaatgcacac
atcacaaagaagtttctcagaatgcttctatctagtttttatgtgaagatatttcctttt
tccccataggcctcaaagggctcacaaatatccacttgcagattctacaaaaagagtgtt
tcaaaactgctcaatcaaaagaaatgttcaactctgtgagttgaacgcacacatcacaaa
gaagtttctcagaatgcttctgtctagtatttatgtgaagatatttcccattccaccaca
ggcctcaaagcactacagatatccacttgcagatgctacaaaaagagcgtttcaaaactg
ctcaatcaaaaaaaaaggttcaactctgtgagttgaatgcacacaccacaaaggagtttc
tgagaatgcttctgtctagtttttatgtgaagatatttcctttttcaacataggcctcaa
agtgctccaaatatccacgtgcagattctacaaaaagactgtttcaaaactgctcaatca
aaagaaaggttcaactctgtgagatgaatgcacacatcacaaagaattttcttggaatgc
ttctgtctagtttttatgtgaagatatttcctttttcatcataggcctctaagcactcca
aatttccacttgcagattctacaaaaagactgtttccaaactgctcaatcaaaagaaagg
ttcaactctgtgagttgaaagcacacatcacaaagaagtttctcacaaagtttctgtcta
ggttttatgtgaagatatttcctttttcaacgtagtcctcaaagggctccaaatttccac
tttgaaattctacaaaacgagtgtttcaaaactgctcaatcaaaagaaatgttaaactct
gtgagatgaatgcacacatcacaaagaagtttctcagaatgtttctgtctagtttttatg
ttaagatatttccttttacaccataggcctcaaagcactccaaatatccacttgcagatt
ttacaaaaagagtgtttcaaaactgctcaataaaaagaaagtttaaattatctgagatga
atgcacacatcacaaagaagtttctaagaatgcttctgtttagtttttatttgaagatat
ttccttttccttcgtaggcctcaaagtgctccaaatatccacttacatattctacaacag
tgtgtatccaaactgctcaatcaaaagaatgtttcaactctgtgagataaatgcacacat
cacaaagaagtttctcagtatgcttctgcctagttattatttgaaaatgtttcctttcac
accgtatgcctcaaagtgctccaaatatccatttgcagattctacataaagactgtttcg
aaaatgctcattaaaaaggaagtttcaactctgtgacatgaaagcacacatcacaaatga
gtttctcagaaaatttttgtctagttttcatgtgaagatatttcctgtttccccataggc
ctcaatggggtcacaaattccctttgctgattctactaaacgagtctttccaatatgctc
agtcaaaagaaaattttaactctgtgagataagtgcacacatcacaaagatgtttctcag
aatgcttctgtctcgtttttatgtgaagatatttcattttccaccataggcctcaaagcg
atacaaatatccacttgcagattctacaaaaagaatgtttcaaaactgctcaatgaaaag
aaaggttcaacactgtgagatgaatgcacacatcacaaagaagtttctccaaatgcttct
gtatagtttttatgtggtgatatttccttctccaccataggcctcaaagcgcttcaaata
tccacttgcagattctaccaaaagcgtttttccaaacaactcaatgaatagaaaggttca
actctgtgagatgaatgcacacatcacaaagtagtttctcagaatgcttctttctgattt
ttatgtgaagataattcctttttcaccatagtcctcaaagtgctgcaaatatacatttac
agattctacaaaaagactgtttccaaactgcttaatgaaaagaaaatttcaactctgtga
gataaaagcacacattacaaaggagcttctcagaaaatttctgcgtattatttatgtgaa
gatatttcctatttcctcataggcctcaaagggctaacaaatataactctccagattcta
caaaatgatggcttccaaactggtcaatcaaaagagatgttcagctctgtgacatgaatg
cacacatcacaaagaagttcctcagaatgattttgtctcgtttttatgtgaagatattcc
cttttccaccataggcctcaaagtgctccaaatatcaatttgcagattctacaaagagac
tgtttccaaactgctcaaacaaaagaaagtttcacctctgtgagatgaaagcacacatcg
caaagaagtttctcagcaactttctgtctacgttttattggaagatatttcctatttccc
cataggcctcaatgggctcacaaatatttctctgcagattctaccaaaagactgtttcca
aactgcataatcaaaagagatgttcaacactctgatttgatttcactcatcacaaagaag
tgtctcagaatgcttctgtctagtttttatgtgtagatatttcctttattaccataggca
tcaaagcgctccaaatatccatttgcagataatacaaaaagacagttttcaaactgctca
ttcaaaagaaaagcacaactctgtgagatgaatgctcacatcacaaagaagtttctcaga
aagttcctgtctagtttttatgtgaagatgtttccattttcaccataggcattaaacggc
tcgaaaatatccctctgcagatactaaataaagagtgtttccaaactgctcggtcaaaag
aaatgttcaattctgtgagatgaaatcaggcatcacaaagaagcttctcagaaatcttct
gtctagttttttttgtgaagatatttctctttccccataggccacaaaagggtcacaaat
attcctttgcagattctacaaaacgactgtttccaaagtgctgaatcaaatgaaaggttc
aactctgtgtgatgaaggcacacatcacaaggaagtttctcagaatgcttctgtctagtt
tttatttgaagatatttccttttccaacataggcctcaaagccctccaaatatccacttg
cagattctgcaaaaagagtgtttcaaactgctcaatgaaaagaaagtttcaactctgtga
gttcaatgcaaacatcacaaagaagtttttcagaatgcttctgactagtttttatgtgaa
gatatttcctttttcaccatatgacagaaagggctccaaatatccatttgcagatagtac
aaaaagactgtttcccaatggctcaatcaaaagaaaggttcaaccctgtgaggtgaatgc
acacatcacaaagaagtttctcagaatgcttctgtctagtttttatgtgaagatattccc
tttttcaccataggcctcaaagaactccaaatatccatttgcagtttctacaaaaagact
gtttccaaactgcttaatcaaaagaaagtttcaaatctgtgagaggaaagcacacatcac
aaagaagtttctcaaaatgtttctgtctagtttttatgtgaagatatttaatatttccca
cagccctcaatgggctcgcatttatccctttgcagattccacatgacgacagttaccaaa
ctgctcaaccaaaagaaatgttcaactctgtgagaggaatgcacaaatcacaaagaagtt
tctcaaaatgcttctgtctagtttttatgtgaagctattttctttccaccataggcctca
aagtgctctaaatatctgcttgcagattctacagaaagaatgtttcccaattgctcaata
aaaagtagcgttcaacactgtgagatgaatgcacacagcacaaagaagtttctcagaatg
cttctgtgtagtttttatgtgaagatatttcctttttcaccataggcctcaaagcgctcc
aaatatccatttgcagatactacaaaaacagtgtttccaaactgctcaatcaaaagaaac
gttcaatcctgtgagatgaatgcaaacatcacaaagaagtttttcagaattcttctgtct
agtttttatgtgaagctatttcttttttcaccataggccacaaagtggtccaaatatcca
tttgcagattcttcaaatgactcttttcaaactgctccatcaatataaagttgcaactct
gtgagatgaaagcacacatcacagagatgtttctcagaaagtttctgtccagtttttatg
tgaatatatttcctttttcatcataggcctcaaattgctcagaaatatccctttgcagat
tctacaaaatgactgtttccaaactgctctatcaaaagaaagattcaactctgtgagatg
aatgcggatatcacaaagaagtttctcagaaatcttctgtctagtttttatgtgaagata
tttcctttttcacagtagtcctcaaatgtctcccaaatatccctttgcagattctacaaa
aggactgttgccaaactgctcaatcaaaggaaattttaaactctgtgagttgaatgcaca
catcacaaagtagtttctctgaaagcttctgtccagtttttatgtgaacatattcccttt
ttcaccatagacctcaaagggatcccacataccactttgcaaattctaaaaaaagactgt
ttccaaactgctcataaaaagaaaggttcaactttgtgtgattaatgcacacatcataaa
gaagtttctcacaaatcttctgtatagtttttatatgttgatactgccttcttcaccata
ggcctcaaaccactcagtaatatcactttgtagattccagaaaaagaatatttccaaatt
tctcaatcaaaagaacgtttcaactctgtgagataattgcagacatcaaaaagaagtttc
tcagaaagtttcagtatagtttttatttgaatatattccctttttcacaatagacgtcaa
agggatcccaaatatccctttgcagagtgtataaaaagacggtttcctaactgctcaatc
aaaagaaaggttaaactttctgagttgaatgcacacattgcaaagaaatttctcagagag
cttctgtctagtttttatgtgaagatatttcctttttcaccatatgcctcaaagcactcc
aaatatccgtttgtagtttctacaaaaagactgtttctaaactgctcaatcaaaaggaag
tttcaactttgttaggtgaatgtcctcatcacaaagatatttctcagaaagcttctatct
agttttcatgggaagttatttcctttctcaccataggcctcaaagggctcccaaatatcc
ctttgcagattctagaaaaacacactttcctaacttctcaatcaaaagaaaggttcaact
ctgttagttgaatgcacgtatcacaaagaggtttctcagagtgattctgtccagttgtta
tgtgaaggtattccgtttttcatcagaggcctcaaagggatcccaaatatcactttgcag
attctgcaaaaagactgtttccaaactgttcaatcaaaagaaaggttcaactctgtgaga
tgaatgcacaaatcacaaagaagtttctcagaatgcttctgtctagtttttatgtgaaga
tatttccttttccactataggcctcaaagtgctccaaatatccacttgcagatactacaa
aaagactgtttccaaattgctcaatcaaaagaaaggttcagctgtgtgagatgaatacac
acatcacaaagaattttatgagaaaacttctgtctaatttttatgtgaaggtatttcctt
tttcactacagcctcatagggctccgaaatatccgtttgcatattctataaaaagactgt
atccaaactgctcattcaaaagaaatgttctaccccaggaggtgaaagcacacagcatga
agacaattctcagaaagcctctgtctggtttttatgtgaagatatgtcctttatcaccat
aggcatcaaaaagctcagaaataaccttctgcatattctagaaaaagactgtttccaaac
tgctcaatcaaaggaaatttcaactctgtgagctgaatgcacacatgtcaaacaagattc
tctgaaaacttctctctagtttttatgtgaagatatttcctttttcaccgtatacctcaa
aatactcagaaatatccctttgtagattctacaaaaagattgtttccaaactgctcaatc
aaaagaaaggattaactctgtgagatgaatgcacacatcacaaagaattttctgagaaat
cttctgtctagtttttatgtgaagatatttcctttttcaccataggcctcaaagagttcc
caaatatccctttgcagattctacaagaagactgtttccaaactcctcaatcaaaagaaa
ggttcaactctgtgagttgaatgcacacatcataaagaagtttctcagaaagtttctgtc
tagtttttatatgaagatatttcctttttcactgtaggcctcaaagggctcccaaacatc
tctttgcaaattccacaaaaagactgtttccaaactgctcaatcaaaagaaaggttcaac
tctgtgagatgaatgcaatcatcacaaagaagtttctcagaaatcttctgtctagttttt
atgtgaagatatttcctttttcaccataggcctcaaagggctcccaaatatccctttgca
gattctaaaaaaagtactgtttccaaactggtcaatcataagaaaaatttaactctgtga
gttgaatgcacacatcacaaaggagtttctcagaaagcttctgtctagtttttatgtgaa
aatatttccctttacaccgtaggcctcaaagggctcccaaatatacgtttgcagattcta
caaaaagactgtttccaaactgctcaatcaaaacaaagtttcaactctgtgagatgaatg
cacacatcacaaagaagtttctgagaaagtttctgtctagtttttatgtgaagatatttc
cttttttaccataggcctcaaagggctccgaaatatccatttgcagattctataaaaaga
ttgtttccaaactgctcaatcaaaagaaaggttcaactctgtgagttgaatgcacatatc
acaaagaagtttctcagaaatcttctgtctagtttttatgtgaagatatttcctttttca
ccataggcctcaaagggctcacatatatccctttgcagattctaaaaaagactgtttcaa
aactgctcatcaaaagaagttcaactctgtgagatgaatgcactcatcacaaacaagttt
ctcagaaagcttctgtctagtttttatgtgaagatatttcctttttcaccataggcctca
aagcctcagaaatatccctttgcagtttctacaaaaagactgtttccaaactgctcaatc
aaaagaaagttcaactctgtgaaatgaatgcaccatccaaagaatttctgagaaatcttc
tgtctagtttttatgtgagatatttcctttttcacctaggcctcaaaggtctatcccttt
gcagattctacaaaagctgtttccaaactgctcaatcaaaaaagttcaactctgtgaaag
aatgcacacatcacaaagaattttctcagaaattctgtctatttttatgtgaagaatttc
ctttttcaccataagcctcaaagggtccaaatatcctttgcagattctacaaaaagactg
tttcaaaactgctcaatcaaaagaatcaactgtgtgagttgaatgcaacacacaagaagt
ttctcagaaagcttctgtctagtttttatgtgaagatattcctttttcactaggcctcaa
aggctcagaaatatcgcttgcagatctaaaaaagacttttccaaactgccaataaaaaaa
ggttcaacctgtgagatgaatgcaacatcacaagaagtttctagaaacttctctgttttt
atgtgaaatatttctttaccatagcctcaaacactcagaaatacccttgcagatttacaa
aaagatgtttccaaactgctcaatcaaagaaaggttcaacactgtaagatgaatgcacac
atcacaaagaagtttctcagaatcttctgctagtttttatgaagatattccctttttcac
catagcctcaagggatccaaatatccatttgcagtctacaaaagattttccaaactgctc
aatcaaaagaaaggttcaatcttggttgaatgcacactcacaaaaatttctgagaaagct
tcctctagtttttatgtgaagatatttccttttccaccatggcctcaaatcactcagaaa
tatcccttgcaattctccaaaaagactgttcaaatctcaatcaaaaggaagttcactctt
gagagaagcacacacacaaagaatttctagaaagcttctgtctagttttatgtgaagata
tttcctttttcaccaaggctcaagctcaaatatcctttgcagatcttgaaaagatgtttc
caaactgccaatgaaaagaaggtcaacctgtgagtgaatgcacacagcacaagaatttct
cagaacttctctagtttttatgtgaagatattgttcaccatagcctaaaggcccaaattc
cctttggattcacaaaaaatgtttccaaactgctcaatcaaaagaaagttcaactgtgag
ttgaatgcacacacaaagaagtttctcagaaagcttctgtctgtttttattgaagatatt
tcctttttcaccataggctcaaatgctaaatatcctttgcagattctaaaaaagacgttt
ccaaactcaatcaaaagaagttcaactctgtgaatgaataccatcacaaagaagtttctc
agaaagcttctgtctagttttttgtgaagatatttccttttcacttgcctaaaggtccaa
atatccctttcagattacaaaaagagtgtttccaaatctaatcaaagaaagttccactct
gtggatgaatgcacgatcacaataagtttctcagaaaccttctgtctagtttattgaaga
tatttctttttcaccataggcctcaaagcccctcaaatatcccttgcagattctacaaaa
agactgtttccaaactctcaatcaaaagaaagtcactctgtgagatgaatgaccatcaca
aagaagttctcagaagcttctgagtttttatgtgaaatatttctttttcacctagcccaa
accgctcaaaatatcccttgagattctaaaaagactttccaaactctcaatcaaagaagt
tcaactctgtgagatgaatgcacacatcacaaagaattctagaaagttctgtctaatttt
tatgtaagatatttccttttccacgtaggcctaagggtccaaataccctttgcagatcta
caaaaagatgttcaaactctctattgtgagatgaatcacatcaaaaaagttttcaaaact
tcttctagttttatgaagatatttccttttcacagctcaaagccaaatacctttgcaatc
aaaaagatgtttcaaactgccaataaaaaaagttcaacactgtgagatgaatgcacacat
acaaagtttctcagaactttctagtttttatgtgaaatatttccttcacatagcctcaaa
gctcaaaacatctctttgcagatttaaaaaaacgtccaaactgctcaatcaaagaaagtt
catctgtgagatgaatgcacaatcacaaagaagttctcagaagcttctttgtttttatgt
gaagataattccttttcaccataggcctcaaactcaaatatccttgcgattctacaaaag
ctgtttcaaactgctcaatcaaaagaaagttcaactggatgaatgaaacatcaaaaattt
ctgagttctttttttattagattttctttacatggcctcaaggtccaaatatccttgcaa
ttcaaaaagtgttcaaacttcatcaaaagaaagttcaactgtgagatgaagcacatcaaa
agaagttctcagaagcttctgtctgtttttattgaaattccttttcccataggcctcaag
gtcaatacttgcagatctacaagattttcaactgctaatcaaaaaaagttaactcgtgag
agaacaccatcacaagagtttctcagaacttcgtctagttttatggaagatatc
>TE_00003980_s_2_s_1#CLASSII/TIR
attcagacactgctgctggtttgtttgttcctcacaaggattccaaacacgcctggtttg
gtgttttcccatgatccgaaacttagaggctaatgtttttcaaggattccagaaacgctg
gttctgattttgtccctccaaatcagacactctgttgagtgtttgtccacaaggattcaa
acctgcctggttctgagtgtttgtccccactgattcgaacactcacttctgaatttgtcc
tcacaaggattccaaacctcctggttctgagtgtttccctaaaggattccagacatcgtc
tatgttttcctcagattccagaaacgcgtggttctgtttgtcctcaaagatccgacctgc
tctggttctgagtgtttcccataggattccaaaattcttctgatgtttccctcaatagat
tccaaacacggctggttgagtgttttccctcaataggattccagaacacgctggttgagg
ttctcacataggatccagaacactgtacgggtctgaatgttttcctacaaggattccaga
cactgtctggtcgtttttcctcacaggattcagaacatctcgttctgaatgtttgtctca
caaggatcaaacactgctctgggtctgagtttgtctaataggattccagaacagctgctg
gttctgagtgtttgtcctacatgggattccagaacactctgctgggttcaggttttgtcc
tcaaagattccagaaactgctcggttctgagtttgtcctcacaagattccagaacactct
gctgggttctgagtgtttgtccctcacataggattccagaacactgctgctggttctgtg
tttgtccctcacaaggattcagacactctgctggttctgagtgtttgtccctcacatagg
attccagaactgctcgttctgatgttttccctcacaagattccaaacacgctgctgggtt
ctagtgtttgtcctcacatggattccagaacactgctgctgggttcgagtgtttgtccct
cacataggattccagaacactgtgaggtctgaagttttcctcacaaaggattccagaaca
ctgctgcttctgagtgtttgtccctcacataggattccagaacactgctgctgggttctg
agtgtttgtcccacaaggattccagacactgcttgttctgagtgtttgtccctcacatag
gattccagacactgctctggttctgaggtttgtccctcacataggattccagaacactgc
tgctgggttctgatgtttgtccctcacaaggattcagaacactgctgctgggttctgagt
gttttccctcacatagattccagaacactgctagaggttctgattttgtccctcacaagg
attccagaacactgctgctgggttctgatgtttgtccctcacatggattcagacacgctc
gttctgagtgtttgtccctcacatggattcagacactgctcgtctgatgtttgtccctca
cataggattccagaacatgtgctgggttctagtgtttgtccctcacataggattccagaa
cactgctgctgggttctgagtttgtccctcacaaaggattccagaacactgctctggttc
tgagtgtttgtccctcacataattccaacactgctgaggtctgaatgtttgtccctacaa
aggattcagaacactgtctggttctgagtgtttgtccctcacataggattccagaacact
gctcggtctgatgtttgtccctcacaaggattcccactgcttggtttttcctcacaagga
ttccagaacactgctctgggttctgagtgtttgccctcacataggattccagaacatctc
gagggtctgaatgtttgtccctcacataggatccagaacactgctgctggtttgagtgtt
gtccctcaataggattccagaacactgctgctgggttctgagtgtttgtccctcacaagg
attccagaacactgctctgggttctgagtgttttccctcacataggattccagaacactg
ctctgggttctgagtgtttgtccctcacaggattctagaacactgctgctgggttctgat
gtttgtcctcacaaggattccagaacactgctgctgggttctgagtgtttgtccctcaca
taggattccagaacactgctgcggtctgaggtttgtccctcactaggattccagaacacg
tgctgggttctgagtgtttgtccctcacataggattcagaacactgctacgaggtctgaa
tgtttgtccctcacaaggattccagaacactgctgctggttctgagtgttgtccctcaca
taggattccagaacactctgctgggttctagtgtttgtccctcacaaggattccagaaca
ctgctgctggttctgagtgtttgtcctcacataggattccagaacactgtcgcggtctga
tgtttgtccctcacaaaggattccagaacactgctgctgggttctgagtgtttgtccctc
acataggattccagaacactgctcgagttctgaatgtttgtcctcacaaggattccagaa
cactgctgctgggttctgagtgtttgtccctcactaggattccagaacactgctacgagg
gttgaatgtttttccctcacaaaggattccagaacactgctgctgggttcagagttttgt
ccctcacaaggattccagaacactgctcaggttctgaatgtttgtccctcacaaaggatt
ccagaacactgctctggttctgagtgtttgtcactcacataggattccagaacacgctgc
tgggttctgagtgtttgtccctcacatggattccagaacactgctgctgggttctgagtg
ttttccctcacataggattccagaacactgctagaggttctgaatgtttgtccctcacaa
ggattccagaacactgctgctgggttctgagtgtttgtccctcacataggattccagaac
actgtacgagtgtctgaatgtttttccctcacataggattccagaacactgcggcgggtt
ctgatgtttttcccttacaaaggattccagaacactgctgctgggttctggtgtttgtcc
ctcactaggattccagaacactgctgttggttctgagtgttttccctcacataggattcc
agaacactgtgctgggttctgagtgtttgtccctcacataggattccagaacactgctgc
tgggttctgagtgtttgtccctcacataggattccagaacactgctacgggttctgaatg
tttgtcctcacaaggattccagaacagtgttgctgggttctgagtgtttgtccctcacat
aggattccagaacactgctacgagttctgaagtttgtctcacaaggattccagaacactg
ctgctgggttctgagtgtttgtccctcacataggattccagaacatgctgctggttctga
gtgttttccccacataggattccagaacactgctgctggtttctgagtgtttgtccctca
catgggattccagaacactgctgctgggttctgatgtttctccctcacatagattccaga
acactgctagagttctgaatgtttgtccctcacaaggattccagaacactgctgctgggt
tctgagtgtttgtccctcacaagattccagaacactgctactgggttctgagtgtttgtc
cctcacataggattccagaacactgctgcgggttctgatgtttatccctcacatgggatt
ccagaacactgttgctgggttctgagtgtttgtccctcacataggattccagaacactgc
tgcaggttctgaatttgtccctcacaaaggattccagaacactgctgctgggttctgagt
gtttgtccctcacataggattccagaacactgctacacggtctgaatgtttgtccatcac
aaaggattccaaacactgctgctgggttctgagtgtttgtccctcacataggattccaga
acactgttgagggtctgaatgtttgtccctcacaaggattctagaacactgctctgggtt
ctgagtgtttgtccctcacataggattccagaacactgctagtgggtctgaatgtttttc
cctcacataggattccagaacactgctactaagttctgaatgtttttccctcacaaagga
ttccagaacactgtgctgggttctgtttgtccctcacaaaggattccagagcactgctgc
ggtttctagtgtttgtcctcacataggattccagaaacttctacgagggtctgaatgttt
gtccctcaataggattccagtacacagtgtctgggttctgagtgtttgtcctcacatagg
attccagaacactgctgctggttctgagtgtttgtccctcacataggattccagaacact
gctgctggttctgatgtttgtccctcacataggattccagaacactgttgctgggttctg
agtgtttgtccctcacataggattccagaacactgctactaggttctgaatgtttgtccc
tacaaaggattccagaacactgctgctggttctgagtgtttgtccctcacatgattccag
aacactgcttcgaagttctgaatgtttgttgctacataggattccagaacactgctctgg
gtctgagtgtttgtccctcacataggattccagaacactgctgctgtgttctgagtgttt
gtccctcattaggattccagaacactgctacgaggtctgaatgtttttccctcacaaagg
attccgaacactgctgctgtgttctgtttgtttgtccctcataaaggttccagacaccac
tctacgagtgtctgaatgtttgccatcacaaaggattcagaacactgctgctgggttctg
agtgtttgtccctcacataggattcagaacactctgctggttctgagtgtttctcctcac
ataggattccagaacactgctgctgggttctgagtgtttgtccctcacataggattccag
aaaactgctgctggttctgagtgtttttccctcacataggattccagaacactgctagag
gttctgaatgtttgtctctcacaaaggattccagaacagtgctgctgggttctgagtgtt
tgtccctcacataggattccagaacaatgctacggggttctgaatgtttgtccctcataa
aggattccagaacactgctgctgagttctaagtgtttgtccctcacagaggattccagag
cactgctgctggtttctgagtgtttgtccctcaaataggattccagaacacttctacgag
tgtctgaatgtttgtccctcagatagtattccagaacacagtggctgggttctgagtgtt
tgtccctcacataggattccagaatactgctacgagtatctgaatgtttgtcactcacat
aggatttcagaacactgctgctgggttctgaacgtttctccctcacataggattcaagaa
cactgctatgaaggtcttaatgtttgtccctcagtaaggattccagaacactgcttcagg
gttctgaatgtttgttcctcacataggattccagaacactgtttcgggtttctggatgtt
tgtcccacacagaggattctagaacactgctgctggtttctgagtgtttgtccctcacat
aggattccagaacactgctactgggttctgagtgtttctccctcacataggatttcagaa
cactgctgctgggttctgagtgtttgtccctcacataggattccagaacactgctaagaa
gttctgagtctttgtcgatcatacaggattccagaacactgctgctgggttctgagtgtt
tgtccctcacatagtattccagaagattgctgctgggttctgagtgtttgtccctcacat
aggattccagaacactgctactaggttctgaatgtttgtccatcacaaaggattccagaa
cacttctgctgggttctgagtgtttgtccctcacaaaggattccagagcactgccgctgg
tttctgagtgtttgtccctcacaaaggattccagagcactgccgctgggttctgagtgtt
tcctcacaaaggattccagaaaactgctgctggtttctgagtgtttgtccctcagatagg
attccagaaaacttttgcgagtgtctgaatgtttgtcactcacataggattccagaacac
tgttgctaggatctcagtgtttgtccctcacataggattccagaacaatgctacgagcat
ctgaatgtttgtccattccaaaggattccagaacactgctgctgggatctgagtgtttgt
ccctcacgtaggattccagaacactgcttcgaggttctgaaagtttgtccctcacaaagg
attccagaacacagctgctgggttctgagtctttgcccctcacataggattccagaacac
tgctgctgggttctgagtgtttgtccctcacataggattccagaacactgctgctgggtt
ctgagtatttgtccctcacataagattccagaacactgctgcgaggttctgaatgtttct
ccctcacaaaggattacagagcactgctgctgggttctgagtgtttgtccctcacatagg
attccagaacacttctaagagtgtctgaaagtttgtccctcagacaggattccagaacac
tgctgcttggttctgagggattgtccctcacttaggattccagaacactgctgctgggat
ctgagtgtttgtccctcacatagaattccaaaaaactgctacgaagttctgaatgttttt
cgctcacataggattccagaacactgttgctactttctgagtgtttgtccctcacgtagg
attccagaacactgctgcgagtgtctgaatgtttatccctcactaaggattccagaacac
ttctactgggttctgagtgttagtccctcatattaggttcctcgacaatgctacaagtgt
ctgaatatttttccctcacataggattccagaacaccgctgttgggttctgtttgtttgt
ccctcacaaaggattccagagcactgcttcaggtttcttagtgtttgtccctcacatagg
attccagaacacttctacgagggtctgaatgtttgtccctcagatagtattccagaacac
agtggctgggttctgagtgtttgtccctcacaaaggattccagaacactgctgctgggtt
ctgagtgtttgtccctcacataggattccagaacactgcttcgagcgtctgaatgtttgt
gcctcacaaaggattccagaacactactgctggtttctgagtgtttgtcactcacatagg
attccagaacactactgctgggttctgagtgtttctccctcacatatgattccagaacac
tgctatgaagttctgaatctttgtcgctcacataggattccaaaacactgctgttgggtt
ctgagtgtttttccttcacataagattccagaacacttttactgggttctgagtgtttgt
ccctcacactattccagaacaatgctacgagagtctgaatgtttttccctcacaaaggat
tccagaacactgctgctgggttctgagtgtttgtcactcacataggattccagaacactg
ctgctgggttctgagtgtttttccctcacataggattccagaacactgctgctggcttct
gagtgttgtccctcacatatgattccagaacactcatgctgggttctgagtgtttgtccc
tcacaaaggattccagaagactgctacggagttctgagcgtttgtccctcacataggatt
ccagaacacttctacgagtatctgaatgtttgtccctcagataggattccagaacacatt
ggctgggttctgagtgtttgtccctcacatacgattccagaacactgctttcaggttctg
aaggtttgtccctcacaaaggattctataacactgcttctgggttctgagtgtttttccc
tcacataggattccagaacactgctgctgggttctgagtgtttgtccctcacatgggatt
ccagaacactgcttctgggttcagagggtttgtccctcacataggattccagaacactgc
tatgaggttctgaatgtttgtccctcacaaaggattccagaacactgctgctgggttctg
agtgtttgtccctcacataggattctagaacactactgctgggttctgattgtttgtccc
tcacattgattacagaacactgctgctgggttctgtatgtttgtccctctcaaaggattc
cagagcactgctgctggtttctgagagtttgtccctcacataggattccagaacacttct
acgagtctctgaactttgtcgctcacataggattccagaacactgctgctgggttctgag
tgtttgtccctcacataggattccagaacactgctactgggttctgtttgtttgtccgtc
acaaaggattccagatcaccgctgctgggtcctgagtgtttctgcctcacataggattcc
agaacactgcttggagggtctgaatgtttgtccctcagaaaggattccagaacacggctg
ctgggttttgagtgcttgtccctcacaaaggattctagaacattgctgctgggttctgaa
tgtttgtccctcacaaaggaatctagaacactgctgctggtttctgagtatttctccctc
acttacgattccagaacactgctgctgggttctgagggtttttccctcacataggattac
agaacactgctgctgggttctgagtgtttgtccctcacatatgattccagaacacggctg
cgagggtctgaatgtttgtccatcataaagtattccagaacactgctgctgggttctgag
tgtttgtccctcacataggattccagaacactgcaacgacgctctgaatgtttgtccatt
ccaaaggattccagaacagtgctgttgggttctgagtttttgtccctttcataggattcc
agaacaaagttttgaggttctcattgtttgtccctcacaaagatttctggagtactactg
ctggcttgtaggtttgtcactctcataggattccagaaatctactgctgggttctgagtg
tttgtccctcacgttggattccagaacacttctacaagtttctgaatgtatgtccctcgg
ataggattccagaacacagtggctgggttctgcgtgcttgtcccccacgtaggattccag
aatactgctgtgaatatctgaatgtttctctctcacataagatttcagaacactgcagct
gggttatgaacctttgtcaatcacataggattatagaaaactgctacgagagtctgaatg
tttgtccatcccaaaggattccacaacactgctgctggtatctgagtgtttctccctcac
ataggattccacaatcttgcttccatgttccgaatatttgtccctcatagaggattctag
aacactgctgccagttctgagggtttgtcactcacataagattccagaacactgttgaag
ggttctgagtgtttatccctcacgttggattccagaacactgctgctgggttcagagtga
ttgtccctcacatacaattccaaaacaatgctatgaggttctgaaagtttgtccttcaca
aaggattccagaacactgcttctgggttctgagagtttctccctcacttaggattacaga
acactactgctgggttctgagtgtttgtccgtcacataagattccagaacactgctgctg
ggttctgagtgtttgtcccgcacatgggattccagcacacagctacgaagttgtaaatct
ttattgatcacgcaggattccaaaacactgctgctggattctgagtgtcctcacatagga
atccagagcactgctgctgggttctgagtgtttgtccctcacataggattccagaacact
gctacgagggtctgaatgtttgcccatcacaaaggattccagaacactgcggctgggttc
tgagtgtttgccctaacataggattccagagcactgctgttggtttctgagtgtttgttc
cttacataggattccagaacccttatacgagtgtctcaatgtttgtccctcagataggat
tccagaacacagtggctgggttctgagtgtttgtccctcacataggattccagaacactg
ctatgagggtctgaatgtttgtccatcacattggattccggagcactgctgctgggttct
gagtgtttgtctcccacctgggattccagaacactgcttcgaaggtctcactgtttgtcc
ctcacaaaagattctagagcactgctgctggcttctgagtgttttactctcacataggat
tccagaaaactgctgctgggatctgcgtggttgtccctcacatgggattccagaacactg
ctgctgggttctgagtgtttgtcactcacatacgattccagaacactgctgacgggttct
gagattttgtctctcatatgggattctagaacactgctgctgggttctgagggtttgtca
cacataggattccagaacactgctaggaggttccgtatgtttgtccctcacataggattc
caaaacactgctgctgggttccgtatgtttgtacctcacaaaggattcctgagcactgct
gctggtttctgactgtttgtccctcagaaaggattccagaacacagtggctgggttctga
gtgtttgttctccacatgggattcccaaatactgctacgacgttctgaatgcttgtctct
cacataggatttcagaacactgttgctgggttctgaaggtgtgtccctcacgtaggattc
cagaacactgctatgagggtctcaatgttttttcctcacaaagtattccagaacactaca
tctgggttccgtttgtttgtgcctcacaaaggtttccagagcacagctgctggtttctgt
gactttgtccctcacaaaggattcttgaacacttctactagtgtctgaatatttgtccct
cagataggaatgcagaacacattggctgagatctgagtgtttgtccctcacttagaattc
cagaacactgctgctgggttctgagtgttgtccctcacataggattccagaatcctactg
atgggttctgagtgtttgtcacccacatagtattccggaagaatgctgctgtgttctgag
tgtttttatctgacataggattccagaaaaatggtgctgtcttctgagtatttgtccaac
acataggattccagaacactgctgttgcattctgagtgtttgtccctcatatagaattcc
agaactctgctgctgggttctgactgtctgtccctcacatacgattcccgaacactccta
ggaggtactgaatgtttttccctcacataggtttccaaaacacagctgctggattctgta
tgtttctccctcacaaaggattcctgagcactgctgctgtgttctgagtgtttgttcctc
acataggaatccggaacacttctgttgctttcttagtgtttctccctcaaataggattcc
agaacactactacgacggtctgaatatttgtccatcacaaaggaatccagaacactgctg
ctgggttctgagtgtttgtccctaacataggatgccagaacactgcttcgagggtctcaa
ggtttgtccctcacaaaggattctagacaactgctgctgccttctgagtgtttgtcactc
acataggattccggaaaactgctgctggtttctgagtgtttgtccctcacatggtattcc
agaagactgctgctgggttctgagtgtttgtcactcacataggatccagaacacgctcag
ggtctgagtgtttgccctcacataggattccagaacagctgctggttctgaatgtttgtc
cctccaagattccgactgctgctgggttttatgtttgtcctcacatggattcgaacactg
ctcgtttgatctttgtcactcacaggcattccaaaacactgctctgggttctgagtgttg
tccctcaaaaaggattcaaacactgtacgagggtctatgttttcctcagaaaggattcca
gaacacgcttggttctgtgtttgtcccaaaggatcagacattgctgctggattcgaatgt
ttgtccctcacataggattccagaacactcacgaggtctgaatgtttgtccctcaataag
attccagaacacaggctggttgagtgttgtcttacatagattccagaacactgctataag
tttgaatatttgtcctcacataggattagaacactgctgctggttctggctttttcctca
cataggattccagaacactgtgctgggtttgaggtttgtccctcacataggattccagaa
[truncated: 4,346,578 more chars]
