# Supplementary material for: MCHelper automatically curates transposable element libraries across eukaryotic species
Source: Genome Res. 2024 Dec;34(12):2256–68. doi: 10.1101/gr.278821.123 (PMC11694758; doi:10.1101/gr.278821.123)
Supplement: Supplement 9 [file Supplemental_Data_S6.zip › Supplementary Data File S6/Hsapiens/Reference_Dfam.fa]

>AluJb_short_#SINE/Alu @Primates [S:40,50]
GGCCGGGCGCGGTGGCTCACGCCTGTAATCCCAGCACTTTGGGAGGCCGAGGCGGGAGGA
TCACTTGAGCCCAGGAGTTCGAGACCAGCCTGGGCAACATGGTGAAACCCCGTCTCTACA
AAAAATACAAAAATTAGCCGGGCGTGGTGGCGCGCGCCTGTAGTCCCAGCTACTCGGGAG
GCTGAGGCAGGAGGATCGCTTGAGCCCGGGAGGTCGAGGCTGCAGTGAGCCGTGATCGCG
CCACTGCACTCCAGCCTGGGCGACAGAGCGAGACCCTGTCTCAAAAAAAAAAAAAAAAAA
AA
>AluSx_short_#SINE/Alu @Primates [S:20,40,50]
GGCCGGGCGCGGTGGCTCACGCCTGTAATCCCAGCACTTTGGGAGGCCGAGGCGGGCGGA
TCACCTGAGGTCAGGAGTTCGAGACCAGCCTGGCCAACATGGTGAAACCCCGTCTCTACT
AAAAATACAAAAATTAGCCGGGCGTGGTGGCGCGCGCCTGTAATCCCAGCTACTCGGGAG
GCTGAGGCAGGAGAATCGCTTGAACCCGGGAGGCGGAGGTTGCAGTGAGCCGAGATCGCG
CCACTGCACTCCAGCCTGGGCGACAGAGCGAGACTCCGTCTCAAAAAAAAAAAAAAAAAA
AA
>AluY_short_#SINE/Alu @Primates [S:20,40,50]
GGCCGGGCGCGGTGGCTCACGCCTGTAATCCCAGCACTTTGGGAGGCCGAGGCGGGCGGA
TCACGAGGTCAGGAGATCGAGACCATCCTGGCTAACACGGTGAAACCCCGTCTCTACTAA
AAATACAAAAAATTAGCCGGGCGTGGTGGCGGGCGCCTGTAGTCCCAGCTACTCGGGAGG
CTGAGGCAGGAGAATGGCGTGAACCCGGGAGGCGGAGCTTGCAGTGAGCCGAGATCGCGC
CACTGCACTCCAGCCTGGGCGACAGAGCGAGACTCCGTCTCAAAAAAAAAAAAAAAAAAA
A
>MIR#SINE/MIR @Mammalia [S:40,60,65]
ACAGTATAGCATAGTGGTTAAGAGCACGGGCTCTGGAGCCAGACTGCCTGGGTTCGAATC
CCGGCTCTGCCACTTACTAGCTGTGTGACCTTGGGCAAGTTACTTAACCTCTCTGTGCCT
CAGTTTCCTCATCTGTAAAATGGGGATAATAATAGTACCTACCTCATAGGGTTGTTGTGA
GGATTAAATGAGTTAATACATGTAAAGCGCTTAGAACAGTGCCTGGCACATAGTAAGCGC
TCAATAAATGTTAGCTATTATT
>AluY#SINE/Alu @Primates [S:35,85]
GGCCGGGCGCGGTGGCTCACGCCTGTAATCCCAGCACTTTGGGAGGCCGAGGCGGGCGGA
TCACGAGGTCAGGAGATCGAGACCATCCTGGCTAACACGGTGAAACCCCGTCTCTACTAA
AAATACAAAAAATTAGCCGGGCGTGGTGGCGGGCGCCTGTAGTCCCAGCTACTCGGGAGG
CTGAGGCAGGAGAATGGCGTGAACCCGGGAGGCGGAGCTTGCAGTGAGCCGAGATCGCGC
CACTGCACTCCAGCCTGGGCGACAGAGCGAGACTCCGTCTCAAAAAAAAAAAAAAAAAAA
AAAAAAAAAAA
>AluSc#SINE/Alu @Primates [S:85]
GGCCGGGCGCGGTGGCTCACGCCTGTAATCCCAGCACTTTGGGAGGCCGAGGCGGGCGGA
TCACGAGGTCAAGAGATCGAGACCATCCTGGCCAACATGGTGAAACCCCGTCTCTACTAA
AAATACAAAAATTAGCTGGGCGTGGTGGCGCGCGCCTGTAGTCCCAGCTACTCGGGAGGC
TGAGGCAGGAGAATCGCTTGAACCCGGGAGGCGGAGGTTGCAGTGAGCCGAGATCGCGCC
ACTGCACTCCAGCCTGGCGACAGAGCGAGACTCCGTCTCAAAAAAAAAAAAAAAAAAAAA
AAAAAAAAA
>Tigger3a#DNA/TcMar-Tigger @Primates [S:40,50]
CAGTCATGCGCCGCATAACGACGTTTCGGTCAACGACGGACCGCATATACGACGGTGGTC
CCATAAGATTATAATACCGTATTTTTACTGTACCTTTTCTATGTTTAGATATGTTTAGAT
ACACAAATACTTACCATTGTGTTACAATTGCCTACAGTATTCAGTACAGTAACATGCTGT
ACAGGTTTGTAGCCTAGGAGCAATAGGCTATACCATATAGCCTAGGTGTGTAGTAGGCTA
TACCATCTAGGTTTGTGTAAGTACACTCTATGATGTTCGCACAACGACGAAATCGCCTAA
CGACGCATTTCTCAGAACGTATCCCCGTCGTTAAGCGACGCATGACTG
>THE1A#LTR/ERVL-MaLR @Simiiformes [S:40,50]
TGATATGGTTTGGCTGTGTCCCCACCCAAATCTCAACTTGAATTGTATCTCCCAGAATTC
CCACGTGTTGTGGGAGGGACCCAGGGGGAGGTAATTGAATCATGGGGGCCGGTCTTTCCC
GTGCTATTCTCGTGATAGTGAATAAGTCTCACGAGATCTGATGGGTTTATCAGGGGTTTC
CGCTTTTGCTTCTTCCTCATTTTCCTCTTGCCGCCGCCATGTAAGAAGTGCCTTTCGCCT
CCCGCCATGATTCTGAGGCCTCCCCAGCCATGTGGAACTGTAAGTCCAATTAAACCTCTT
TTTCTTCCCAGTCTCGGGTATGTCTTTATCAGCAGCGTGAAAACGGACTAATACA
>Helitron1Na_Mam#RC/Helitron @Eutheria [S:50]
TCTATCTATATAAAATGCTTAGGTATGTTTCCCCAAGGTTCAGCTGGGCGTGGTTTTCAC
GTGATCACTCCAGCCAATGAACGCGCAAGCATCCAGTGATCACGTGAAAACCACGCCTGT
TAATTTATAAATGTTGACACTGACAGGTGACAGGTAGGTAGTGACTGTTTATAAGAATTG
TATGCGTTTCTGAGCATTTATTTACTTAATCTTTTTGAAATTAANCTTAGAATTTCTACA
ACGTGTAACGTTAAACACGTGTCACCTATTTTGAACTTAATACAGTGCATAAAAGTGTTT
ATAAGAATTGTATGCGTTTCTGAGCGTTTATTTACTTAATCAAAAATTTTATGCGTTTTG
AGCATTTATTTACTTAATCAAAGGTTTAAAAGTTTTAAGAAGTGTAAAAATGGCTGAACC
GTGTGTAAGAACTCTGAGAAACCGTAGAAGAAATGCTAATGAAACATTAGAGGAGAGATC
AAATAGACTACGAGACCGAAATGAAACTCTACGACGACGAAGACGGACAGAGAACATTGA
AGAAAGAGAAGAACGATTGGAAATGAGAAGAAAAAGAGCGAAACGCCTAGGACTAATCAA
ATAGAAGTACCGGATGCGAATAATCAACAAGCTGTAATCAACTGTGGAAGAGCATAACAT
AGGAAATATGTGTTACAACTGTGAGCACTGCAATGAACTTGGATACTGTTCTCATACCGC
GCATACCTCTCATTCCATCTGATACAAATATGCCTTTCATATTCAAAAGAAGACAGTTTC
CTATACGTTTAGCCTTTTCAATGACCATCAACAAGTCACAGGGACAGACTTTTGACAGAA
TCTGCTTATACCTTCCGAAACCTGTATTTAGTCACGGACAACTATATGTTGCTCTCTCAA
GAGTTCGATCATTGGACTCATTAAGTGTTGTATCTGAGAAGAACGAGATTGTTAATTGTG
TTTACAATGAAATATATGAATAAATAAATAAAATGCGTTAATATTTTATTAATAACTATT
AAGATCTGCTAGAACGGCGTATGTTACGCCGGGTACAGCTAG
>AluJb#SINE/Alu @Primates [S:35,85]
GGCCGGGCGCGGTGGCTCACGCCTGTAATCCCAGCACTTTGGGAGGCCGAGGCGGGNGGA
TCGCTTGAGCCCAGGAGTTCGAGACCAGCCTGGGCAACATGGCGAAACCCCGTCTCTACA
AAAAATACAAAAATTAGCCGGGCGTGGTGGCGCGCGCCTGTAGTCCCAGCTACTCGGGAG
GCTGAGGCGGGAGGATCGCTTGAGCCCGGGAGGTCGAGGCTGCAGTGAGCCGTGATCGCG
CCACTGCACTCCAGCCTGGGCGACAGAGCGAGACCCTGTCTCAAAAAAAAAAAAAAAAAA
AAAAAAAAAAAA
>L1M5_orf2#LINE/L1 @Metatheria @Eutheria [S:55,75]
ATGGTAGATTTAAACCCAANCATATCAATAATTACATTAAATGTAAATGGNCTAAACACT
CCAATTAAAAGGCAGAGATTGTCAGACTGGATAAAAAAACAAGACCCAACTATATGCTGT
CTACAAGAGACGCACTTTAAATATAAAGACACAGANAGGTTGAAAGTAAAAGGATGGAAA
AAGATATACCATGCAAACACTAANCAAAAGAAAGCTGGNGTGGCTATATTAATATCAGAC
AAAGTAGACTTCAAGGCAAGAAATATTACCAGAGATAAAGAGGGACATTTCATAATGATA
AAAGGGTCAATTCATCAAGAAGACATAACAATCCTAAATGTGTATGCACCTAATAACAGA
GCTTCAAAATACATGAAGCAAAAACTGACAGAACTAAAAGGAGAAATAGACAAATCCACA
ATTATAGTNGGAGATTTTAACACNCCTCTCTCAGTAATTGATAGAACAAGTAGACAAAAA
ATCAGTAAGGATATAGAAGATTTGAACAACACTATCAACCAACTTGACCTAATTGACATT
TATAGAACACTNCACCCAACAACNGCAGAATACACATTCTTTTCAAGTGCACATGGAACA
TTTACCAAGATAGACCATATNCTGGGCCATAAAACAAGTCTCAATAAATTTNAAAGGATT
GAAATCATACAGAGTATGTTCTCTGACCACAATGGAATTAAATTAGAAATCAATAACAAA
AAGATANCTAGAAAATCCCCAAATATTTGGAAATTAAACAACACACTTCTAAATAACCCA
TGGGTCAAAGAAGAAATCACAANGGAAATTAGAAAATATTTTGAACTGAATGANAATGAA
AATACAACATATCAAAATTTGTGGGATGCAGCTAAAGCAGTGCTTAGAGGGAAATTTATA
GCNTTAAATGCNTATATTAGAAAAGAAGAAAGGCTTAAAATCAATGATCTAAGCTTCCAC
CTTAAGAAGCTAGAAAAAGAAGAGCAAATTAAACCCAAAGNAAGTAGAAGGAAGGAAATA
ATAAAGATAAGAGCAGAAATCAATGAAATAGAAAACAAANANACAATAGAGAAAATCAAC
GAAGCCAAAAGCTGGTTCTTTGAAAAGATCAATAAAATTGATAAACCTCTAGCNAGACTG
ATCAAGAAAAAAAGAGAGAAGACACAAATTACCAATATCAGGAATGAAAAAGGAGACATC
ACTACAGATCCTACAGACATTAAAAGGATAATAAGAGAATATTATGAACAACTTTATGCC
AATAAATTTGANAACTTAGATGAAATGGACAAATTCCTTGAAAAACACAANTTACCAAAA
CTGACNCAAGAAGAAATAGAAAATCTGAATAGCCCTATATCTATTAAAGAAATTGAATTT
GTAATTAAAAACCTTCCCACAAAGAAAACTCCAGGCCCAGATGGCTTCACTGGTGAATTC
TACCAAACATTTAAGGAAGAAATAATACCAATCTTACACAAACTCTTCCAGAAAATAGAA
AAAGAGGGAACACTTCCCAACTCATTTTATGAGGCCAGCATNACCCTGATACCAAAACCN
GACAAAGACATTACAAGAAAAGAAAATTACAGACCAATATCCCTCATGAACATAGATGCA
AAAATCCTNAACAAAATATTAGCAAATCGAATCCAGCAATATATAAAAAGGATAATACAT
CATGACCAAGTGGGGTTTATCCCAGGAATGCAAGGTTGGTTTAACATTCGAAAATCAATC
AATGTAATTCACCATATTAACAGAATAAAGGAGAAAAATCATATGATCATCTCAATAGAT
GCAGAAAAAGCATTTGACAAAATTCAACACCCATTCATGATAAAAACTCTCAGCAAACTA
GGAATAGAAGGGAACTTCCTCAACCTGATAAAGGGCATCTACGAAAAACCTACAGCNAAC
ATCATACTTAATGGTGAAANACTGAANGCTTTCCCCCTAAGATCGGGAACAAGACAAGGA
TGTCCGCTNTCACCACTTCTATTCAACATTGTACTGGAGGTCCTAGCCAGTGCAATAAGG
CAAGAAAAAGAAATAAAAGGCATAAAGATTGGAAAGGAAGAAATAAAACTGTCNTTATTC
GCAGATGACATGATTGTNTACGTAGAAAATCCNAAAGAATCTACAAANAAACTACTAGAA
CTAATAAGTGAATTTAGCAAGGTCGCNGGATACAAGGTCAATATACAAAAATCAATTGTA
TTTCTATATACTAGCAACAAACAATTGGAAAATGAAATTTNAAAAACAATACCATTTACA
ATAGCATCAAAAAACATNAAATACTTAGGAATAAATCTAACAAAANATGTGCAAGACCTN
TACACTGAAAACTACAAAACATTGCTGAGAGAAATTAAAGAAGACCTAAATAAATGGAGA
GATATACCATGTTCATGGATTGGAAGACTCAATATTGTNAAGATGTCAATTCTCCCCAAA
TTGATCTATAGATTCAATGCAATCCCAATCAAAATCCCAGCAGGTTTTTTTGTAGAAATT
GACAAGCTGATTCTAAAATTTATATGGAAATGCAAAGGACCNAGAATAGCCAAAACAATC
TTGAAAAAGAAGAACAAAGTTGGAGGACTTACACTACCNGATNTCAAGACTTATTATAAA
GCTACAGTAATCAAGACAGTGTGGTATTGGCGTAAGGATAGACAAATAGATCAATGGAAC
AGAATAGAGAGTCCAGAAATAGACCCACACATATATGGNCANTTGATTTTTGACAAAGGT
GCCAANGCAATTCAGTGGGGAAAGGATAGTCTTTTCAACAAATGGTGCTGGAACAATTGG
ATATCCATATGGAAAAAAATGAANCTCGACCCCTACCTCACACCATACACAAAAATTAAT
TCNAGATGGATCATAGACCTAAATGTAAAAGNTAAAACTATAAAACTTCTAGAAGAAAAC
ATAGGAGAATATCTTCGTGACCTTGGGNTAGGCAAAGATTTCTTAAACAGGACACAAAAA
GCACNAACCATAAAAGAAAAAATTGATAAATTGGACTNCATCAAAATTAAAAACTTCTGC
TCNTCAAAAGACACCGTTAAGAAAATGAAAAGGCAAGCCACAGANTGGGAGAAAATATTT
GCAANACATATATCTGACAAAGGACTCGTATCCAGAATATATAAAGAACTCCTACAANTC
AATAANAAAAAGACAAACAACCCAATANAAAAATGGGCAAAAGACTTGAACAGACACTTC
ACAAAAGAAGATATNCAAATGGCCAATAAGCACATGAAAAGATGCTCAACNTCA
>L1MC4_3end#LINE/L1 @Eutheria [S:55]
CTTGTATCCAGAATATATAAAGAACTCTTAAAACTCAACAATAAAAAAACAAACAACCCA
ATTAAAAAATGGGCAAAAGATTTGAACAGACATTTCACCAAAGAAGATATACAGATGGCA
AATAAGCACATGAAAAGATGCTCAACATCATTNGTCATTAGGGAAATGCAAATTAAAACC
ACAATGAGATACCACTACACACCTATTAGAATGGCTAAAATCAAAAANACTGACAATACC
AAATGCTGGCGAGGATGTGGAGCAACNGGAACTCTCATACATTGCTGGTGGGAATGCAAA
ATGGTACAGCCACTTTGGAAAACAGTTTGGCAGTTTCTTANAAAGCTAAACATACANTTA
CCATATGACCCAGCAATCNCACTCCTAGGTATTTACCCAAGNGAANTGAAAACNTATGTC
CACACAAAAACCTGTACACGAATGTTTATAGCAGCTTTATTCATAATNGCCAAAANCTGG
AAACAACCNAGATGTCCTTCAACAGGTGAATGGATAAACAAACTGTGGTACATCCATACA
ATGGAATACTACTCAGCGATAAAAAGGAATGAACTACTGATNCACGCAANAACATGGATG
AATCTTAAATGCATNTTGCTAAGTGAAAGAAGCCAGNCNNAAAAGGCTACATACTGTATG
ATTCCATTTATATGACATTCTGGAAAAGGCAAAACTATAGAGACGGAAAACAGATCAGTG
GTTGCCAGGGGTTGGGAGATGGGAAGNGGGGATGACTGCAAAGGNGAAGCACAGGGGATT
TTTTAGGGTGATGAAACTATTCTGTATNAANTNNTCTGTATGATACTGTGGTGGTGGATA
CACGACNCTATGCATTTGTCAAAACCCATAGAACTTGTNANNANCCACAGANNTNTACAG
CACAAAGAGTGAACTTTAATGTATGCAAATTTTAAAAAATCANTTAGGAGGTCGGGGGAT
CCCAGGATGGAATGCAGACTGTGACAAANGAATCTAACTGTATTACAAATGNATGANACA
ACCNCACTGAAGGGGATGGGGGAAAAAGGNGCTGACCTAAGTAACTTTGGAAATGAGTGG
ANNCTGTAAGGCTAAAGACAAAAAGAACTGTAAACAAACATTGAACTCTAGTTAGTAGGT
TTGTTTTTCGCAGNGGTATGGGTTAGCAATTCTGAAACTACTTTCTGTACATNTTATACA
TTCTAGGATTGAGCAAATAAGTAAATATATTGNGGATAATGGGAGCCAGGTTTCTCACTG
TCGGAGAAGGGAGTTACAAATATGGAAAGGGGGAAGGCTAGAATGAACCCTGTGGTGTTG
GATTGGAATTGGAGGTATCGGTATGAACTCATGGTTTTTAATATATATGNATATACAGAC
GGACAGATATAGAAATAGATATAGATATATATGTGTNTGTGTATATGTGTATGTATATAC
GTACATATATTTCCTAGCTCTGTCCGCTGAGAGGGCCTAGAAGCAATGACACCCCAGTAG
CAATGAGCACACCTAGCGCCCAGATCTTGGTTTCTAAATACCATTCTCCACTAAAAGGAA
CCAGGGCTCCTTGGAGAAATGGCTGATTCCAGGGCTGGGGCAGGGAAAGTACAAGATGAG
CCTGGAACATCTTGTTGTGCCAGAAAGTAAGGAAGTGCTCAAAGAATGATGGGGACATGT
CAAAAGGACACAGGAGCCAGCTTGAAGGGGCTCCCACTGGCCAAATCTGGGACAATTTGA
GCATCAAAATAAATAATGATAGTAATGGATTATAACCCATTGAATAAAATAAGAATCCAT
GAGTCCATACTGATATAAATAAATAAATAAATAAATGGGGGAGAAGGGAAAGCTCTTCCT
TACAGTAGAATGCCAACTAATAAATGTAGAAGGAATGATGGAATTAGAAAAATCACCATT
TGGCAACCATCATAGTAATAATTGATTCAGGCAAGAATCATCAATGGATGCTAAAACTAG
TGGGTGAAAGTTTGATGAGGAACAGGATATTTACATAGTCTCAAAGTATCTCCCCACAAA
NTACTTATTAATTACAAAGGGGAAAATAGTAACTTTACAGTGGAGAAACCTGGCAGACAC
CACCTTAACCAAGTGATCAAAGTTAACATCACCAGTAATGGGACAAATCGACATCATGTG
CCTCCTGATATGATGCACTGAGAAGGACACAGCATCACTTCTGTGGTATTCCTGCCAAAA
ATGCATAACCTGAATCTAATCATGAGGAAACATCAGACAAACCCAAATTGAGGGACATTC
TACAAAATAACTGGCCTGTACTCTTCAAAAATGTCAANGTCATGAAAGACAAAGAAAGAC
TGAGGAACTGTTCCAGATTAAAGGAGACTAAAGAGACATGACAACTAAATGCAACGCGTG
ATCCTGGATTGGATCCTGGACCAGANNNNNNNTTTGCTATAAAGGACATTATTGGGACAA
TTGGCGAAATTTGAATANGGTCTGTAGATTAGATAATAGTATTGTATCAATGTTAATTTC
CTGATTTTGATAATTGTACTGTGGTTATGTAAGAGAATGTCCTTGTTCTTAGGAAATACA
CACTGAAGTATTTAGGGGTAAAGGGGCATNATGTCTGCAACTTACTCTCAAATGGTTCAG
AAAAAAAAATATGTATATGCANANAGAGAATGATAAAGCAAATGTGGCAAAATGTTAACA
NTTGGNGAATCTGGGTGAAGGGTATACGGGAGTTCTTTGTACTATTCTTGCAACTTTTCT
GTAAGTTTGAAATTATTTCAAAATAAAAA
>7SLRNA#SINE/Alu @Eutheria [S:35,40,50,85]
GCCGGGCGCGGTGGCGCGCGCCTGTAGTCCCAGCTACTCGGGAGGCTGAGGCGGGAGGAT
CGCTTGAGCCCAGGAGTTCTGGGCTGTAGTGCGCTATGCCGATCGGGTGTCCGCACTAAG
TTCGGCATCAATATGGTGACCTCCCGGGAGCGGGGGACCACCAGGTTGCCTAAGGAGGGG
TGAACCGGCCCAGGTCGGAAACGGAGCAGGTCAAAACTCCCGTGCTGATCAGTAGTGGGA
TCGCGCCTGTGAATAGCCACTGCACTCCAGCCTGGGCAACATAGCGAGACCCCGTCTCTT
AAAAAAAAAAAAAAAAAAAA
>Harlequin#LTR/ERV1 @Primates [S:70]
TTTCTTGGTTCCCTGACCGGGAAGCGAGGTGATTAACGGACGGTCGAGGCAGCCCCTTAG
GCGGCTTAGGCCTGCCCTGTGGAGCATCCCTGCGGGGGACTCCGGCCAGCCTGAGCGACG
CGGATCCTGAGAGCGCTCCCGGGTAGGCAATTGCCCCGGTGGAACGCCTCGCCAGAGCAG
CGCGTGGCAGGCCCCCGCGGAGGATCAACGCAGTGGCTGAACACCGGGAAGGAACTGGCA
CTTGGAGTCCGGACATCTGAAACTTGGTAAGACTGGTCTTTGGAACTTGCCCCACTCCAT
TTGAGTGGAAGCGTGGCCTGATCACCCACGGCGTGCCTGTACCGGCACTTTGGTTTTTGT
TTTTGACTTGACTTGGATTGCTTGATACTTTGGTTTTGGTTTTGACCTGGCTTGGATTTC
TGGATACTCTGATTTTGGTTTTGATTTTGGTTTGGTGTAAACTGCAAAAGTGTGTGTGTG
CCCTTTTTACCCGTTCTTTGTTTTGTGGTGTGCGTGTGGTGTGAGCGTGGTGTTTTGTCT
CGAAGAAGCATGGGTCAGGCACAAAGTAAGCCCACCCCACTAGGAACTATGTTGAAAAAT
TTCAAGAAAGGATTTAAGGGAGACTACGGNGTTACTATGACACCAGGAAAACTTAGAACT
TTGTGTGAAATAGACTGGCCAGCATTAGAGGTGGGTTGGCCATCAGAAGGAAGCCTGGAC
AGGTCCCTTGTTTCAAAGGTATGGCACAAGGTAACCTGTAAGCCAGGGCACCCAGACCAG
TTCCCGTACATAGACACTTGGTTACAGCTGGTTTTAGACCCCCCGCCCCCACAGTGGTTG
AGAGAACAGCAGCATAAGCGGCTGGCAGAGGCAAGGAAAGACCAGCAGAGAGANNGAGAG
AGGAAAGAGACAGAGAGGAAAAGAGGCAAAGAGAGAGAGGAAGAGACAGAGAGGAAGAGA
CAGAGAGACAAAGAGGGAGTCAAGGAGAGAGAAAGAGAGAGGCAGAGAGAGAGGAAGAGA
CAGAGGCAAAAGGAAAGTCAAAGAGAGANAGAAAGTCAAAGAGAGAAAGAAAGAGAGAGA
TATACAAGTAGTTAAGAAAAAAAACAGTGTACCCTATTCCTTTAAAAGCCAAGGTAAATT
TAAAACCTATAATTGATAATTGAAGGTATTCTCCGTAACCCTATAACACTCCAATACCAC
TTTGTTGTCAGTGTAAACAAGGGCGTATCCCGAAAGCACTGAGGCCTTCCTATCAAAAAT
CCTTAACCCAGTAACCCGCGGATGGCCCAAATGCATTCAATCTGTAGCGGCAACTGCTTT
GCTAACAGAAAAAAGTAAAAAAAATAACTTTTAGAGGAAACCTCATTGTGAGCACACCTC
ACCAGTTCAGAAGTATCCTAAGGAAAAAAAAAAAAAAAAGGATGATTTAACATTAACCAC
TGAAAATTCCCTTAACCCAGCAGGTTTCCTAACAGGGGATCTAAATCTTAATTACCATAC
AAAGGTCCGACCAGACCTAGGAGGAACTCCCTTCAGGACAGGACGATAGATGGTTCCTCC
CGGGTAATTGAAGAAAGAAAAAAAGCCATCTATACCAATTCTAAGTTAATTTGGACTAAA
CAAGGTCTTATTAATAGCAAAGGATAATTGAAATCCCAAACTTACAAGGTTTTCAACAAA
AGTAAAGTTTGCTAAAAGTTAACAGTGTAACATGTATTATAGTAACTTCTAATCTTGTGG
CCTTAGACAGTCTAGTCCACAGACATAAAGGAAGTTCGCTTTGGAAAAGAATGGTTATCA
TCTTCGAAAAAAAAAGAGAGGAAAGGGGGGGCAGAATTTATGTAAAAAGAGTGTTATATG
GTAAATTCTTGTCCTGAAATAAATTAACTGGTTGTTTAAAGAAAGAAATGTTTGTAATAA
GTCAGAAAGTTGAGGCATGTCGAAGAATTGTCTGCGAAAGTCGTGAAAGAAAAAAATGTT
ATAAAAAAAGAATTTATGCAAGAAATGTTGTATAATTTAAAAGTAATTAGGCCTCCTGAA
TGTAAAACTATTGAAAAAACAGTTTATGTGCAAGGTGTATAAGGAAAGTAAAATATACCT
TTGGTAAAAGGATTATAAGGAGGCATAAGAATGTGGATTTTTACCTACATTAAAAGGTTA
AAAAAATTATTGTTTTGAAGGTTTAAGCAAGTTTTAAAACGTTAATTGTAAAGAAAATTC
TGTGTGTAAACATATTAGCTAAAGTTAAAGAGGTATCATCCAGTTTTTCTGTGAACTGGA
CATTAAAGTAAAAACGCAACGGGTTTTTCTTAAAGCACCAACCTGCTCTTTAACAAAAAT
TATAAAAGGTTAAAAAGAGTCTATAAAAATCTTACCTTATGGTCAAACATTAAAAATTGG
ATAAATATGTCTACAAGGTTTTATTAAAATTAAGTTTAACATTAATAACACACTAATATA
AAGGTGAAATTTAGCTTATCTGGTATAAAAATCATACAAGAAGCATTGTTAAATATAAAA
TGGTGTTTGGCTTTCTTTGGTCTAAAAACTAATAAAAATAGGTGCTAAAGGAAATTTCTC
AGTAAAAAGGCACCAAGGACTATAAAGTCCACTGCCGATGTCCCCACATTTAAAACAAAA
GGTCAATTTCTTAGAAATTATATACTTGGTTTATCTTCCACTTTCCTTTCCCTCAAAACT
AAAAGTCTTTTAGCACATGTACCACCCCTAGAATTTCCGGTAAACCAGCACCAGCCTGAA
GATCACGTTCTCATCAAAGGGTGGAAAGAAGGAAAACTCGAGCCAGCCTGGGAAGGACCC
TACCTTGTGCTGCTAACCACCGAGACTGCTGTTCGTACAGCGAAAAAGGGATGGACTCAT
CACACCCGAGTCAAGAAAGCGCCACCCCCTCCAGAGTCGTGGGCCATAGTCCCAGGGGAA
AACCCTACCAAACTAAAGCTAAGAAAAATTTAACTCTTTCATCTATTCTATTACTCTTTC
TTCTTTCCTCGCTCTATTGCTGACCATCTAGTTATTAACATAACCAAGTCAATTTCGCCT
CAAACTATTGCATTTAATGCTTGCCTTGTTATACCCTGTGGGGACTTGCCAAGTCAAAGA
CAGCTCTCTACTTCAGAAAAGTACCTCTGTCCCTCCTGACTCTCCTCAGACTGGGCATTA
GTAAATTAGGACCATTTAATCCGGGGAGATTTCGATAAAGACCCCAGTGTCAACCAGGAG
TCTTGCCCCCCGATGTAGAGCTTTTATGCCGTAGTTGGTCCAACGTTCTGTGGACCACTA
AAGAGCAAGGATGGACTGCCCCAACCGGTTTTTGTAATTTCCTAAAACCATACATTCATT
TTACTAGAGGATCATAGAAGTTAAAGACTTAAAACAAACTTTGGCAATTAAGACAGGATA
CCAAGATGCAAATGCCTGGTTGGAATGGATCAAATATTCCATCCGCACGTTAAACAAAAG
CAATTGTTATGCTTGTGCACATGGCAGGCCAGAGGCCCAGATTGTCCCCTTTCCACTAAG
GTGGTCCTCCAGTCGACCAGGCGTGGGCTGCATGGTAGCTCTTTTCCAGGATTCTACAGC
CTGGAGTAATAAGTCGTGCCAAGCTCTCTCTGCTATATCCCGAAGTCCGGCACCCTGCGG
GTCAGCCCCCGAGGGCCATCCAGCTTCCGTCTCCCAACACTAAGTTCACTTCGTGTCTCT
CACGACAGGGAGGAAACTTAGCGTTCCTTGGAGACCTGAAGGGATGCAGTGAGCTTAAGA
ATTTTCAAGAGCTTATCAATCAGTCAGCCCTTGTTCATCCCCGAGCGGATGTGTGGTGGT
ATTGTGGTGGACCTTTACTGGGCACTCTGCCGAATAACTGGAGTGGCACTTGTGCTTTAG
TCCAATTGGCTATCCCTTTCACCCTGGCATTTCATCAACCAGAGGGAGGAAAAATAAGAC
ATCGTAAAGCGAGAGAAGCCCCTTATGGGTCTTTCGACTCTCACGTCTATTTAGACGCAA
TTGGAGTCCCACGGGGAATACCAGATCAATTTAAAGCTTGAAATCAAATAGCTGCAGGAT
TTGAGTCAATATTTTGGTGGGTGACAGTTAATAAAAATGTAGATTGGATAAACTACATCT
ATTACAACCAACAGCAACGAGCTTTTCATGAGTTAAAAGAAAAACTCATGTCGGCCCCAG
CCCTGGGGCTACCTGACCTGACAAAACCCTTTACACTCTATGTGTCAGAAAGAGAAAAAA
TGGCAGTTGGAGTTTTAACCCAGACTGTGGGGCCCTGGCCAAGGCCAGTGGCCTATCTCT
CAAAACAACTAGACGGGGTTTCCAAAGGCTGGCCCCCATGTCTAAGGGCCCTGGCAGCAA
CGGCCCTGTTAGCACAAGAAGCAGATAAACTAACCCTTGGGCAAAACCTGAATATAAAGG
CCCCCCATGCTGTGGTAACTTTAATGAATACCAAAGGACATCATTGGCTAACGAATGCTA
GATTAACCAAGTACCAAAGCTTGCTATGTGAAAATCCCCGCATAACCATTGAAGTTTGCA
ACACCCTAAACCCCGCCACCTTGCTCCCGGTATCAGAGAGCCCAGTTGAACATAACTGTG
TAGAGGTGTTGGACTCAGTTTATTCTAGCGGGCCCAACCTCCGAGACCATCCTTGAACAT
CAGTAGACTGTGAGCTGTACGTGGACGGGAGCAGCTTCGCCAACCCCTGCAAAGTGACTC
TGAAGAAGACGACAAGCCCTGCTCCAGTCACACCCGGAAGCTGACTGGTCCACGCACGGC
CGAAGCATGAGAAAACTCATCGCGGGACTCATTTTCCTTAAAATTTGGACTTGTACAGTA
AGGACTTCAACTGACCTTCCTCAGACTGAGGACTGTTCCCAGTGTATACATCAAGTCACT
GAGGTAGGACAAAAGGTTGCTACGGTCCTATTATTTTATGGTTATTATAAGTGTACCGGA
ACTCTAAAAAGAACTTGTTTGTATAATGTTATTCTATACAAGGTATGTAGCCCAGGAAAT
GACCAACCTGATGTGTGTTATGACCCATCTGAGCCTCCCATGACCACAGTTTTTAAAATA
AGATTAAGGACTGAGGACTGGTGGGGGCTCATAAACGATACGAGTAAAGTGTTAGCCAAA
ACAGAAGAAAAAGGGGTGCCCAAACAAGTCACCTTGAAATTTGATGCCTGTGCTGTCATT
AATAGTAATAAGTNTAGGAATAGGATGTGGTTCTCTTAATTNNAGGAAAGAGGCTATATG
GCAGAAAATAAGTACATTTGTCATGAATTAGGACTGTGTGGAAATAAATGTGGATACTGG
TCTTGTGTCATTTAGGCTACTTGGATAAAAAATGAAAAGGATCCTGTCCACCTTCAGAAA
GGGAAAAGTGGCCCTTCCTGTACCAGTGGTCAGTGTAACCCCTTAGAACTAGTAATAACC
AACCCCCTTGATCCTCGCTGGAAAAAAGGGGAGCGTGTAACCCTAGGAATCGATGGGGCC
GGACTGGATCCTCGAGTAAATATCGTGGTTCGAGGAGAAGTTTATAAACGCTCTCCTGAG
CCAGTATTTCAAACCTTCTATGATGAACTGAATGTGCCAGTACCAGAAATTCCAGGAAAA
ACAAGAAATTTGTTTTTGCAATTAGCCGAGCATGTAGCCCAGTCTCTCAATGTCACTTCA
TGTTATGTATGTGGAGGAACTGTAATGGGAGATCAATGGCCATGGGAAGCCCGAGAATTA
GTACCTACAGACCCAGTTCCTGATGAATTCCCGGCTCAAAAGAATCACCCTGATAACTTC
TGGGTCCTAAAAGCCTCAATCATTAGACAATACTGTATAGCAAGAGTGGGGAAGGACTTC
ACCCTTCCCGTGGGAAGACTCAGCTGCCTTGGGCAAAAACTGTATAATAGTACTACAAAA
ACAGCCACCTGGTGGAGTTCAAACCACACTAAGAAAAATCCATTTAGTAAATTCCCAAAG
TTGCAAACCGTGTGGACCCACCCGGAGTCCCACCGGGACTGGACAGCCCCCACTGGATTA
TACTGGATATGTGGGCATAGAGCTTACGCCAAATTACCCGACCAGTGGGCAGGTAGTTGT
GTTATTGGCACTATTAAACCATCTTTCTTCCTACTGCCCATAAAGACAGGCGAACTCCTG
GGCTTCCCTGTCTATGCTTCCCGCGAAAAGAGAAGCATAGCTATAGGAAATTGGAAAGAT
GATAAATGGCCCCCTGAGAGAATCATACAATATTATGGGCCTGCTACTTGGGCACAAGAC
GGCTCGTGGGGATACCGGACCCCCATTTACATGCTCAACCGAATCATACGGTTACAAGCT
GTCTTAGAAATAATCACTAATAAGACCGGCAGAGCCTTGACTATTCTGGCCCGGCAAGAA
ACTCAGATGAGAAATGCTATCTATCAAAATAGATTGGCTCTCGACTACTTGCTAGCAGCT
GAAGGAGGGGTCTGTAGGAAATTTAACCTTACTAATTGCTGCCTACACATAGATGATCAA
GGGCAAGTAGTTGAAGACATAGTTAGAGATATGACAAAACTGGCACATGTGCCCGTGCAA
GTGTGGCATGGATTTGATCCTGGGGCCATGTTTGGAAAATGGTTCCCAGCGCTAGGAGGA
TTTAAAACTCTTATAATAGGAGTTATAATAGTAATAGGAACCTGCTTACTGCTCCCTTGT
TTGCTACCTGTACTTCTTCAAATGATAAAAAGCTTCATCGCTACCTTAGTTCACCAAAAT
GCTTCAGCACAAGTGTACTATATGAATCACTATCGATCTGTCTTGCAAGAAGACATGGGT
AGTGAGAATGAAAGTGAGAACTCCCACTANTGAGTGAGATTCTCAAAGGGGGGGAA
>Charlie1#DNA/hAT-Charlie @Metatheria @Eutheria [S:40,50]
CAGCGGTTCTCAAAGTGTGGTCCGGGGACCCCTGGGGGTCCCCGAGACCCTTTCAGGGGG
TCCGCGAGGTCAAAACTATTTTCATAATAATACTAAGACGTTATTTGCCTTTTTCACTCT
CATTCTCTCACGAGTGTACAGTGGAGTTTTCCAGAGGCTACATGACGTGTGATGACGTCA
TCGCTCTGACGGCTAATGGAATGTGTGCTTGTGTATTCTTGTGTTTTCTAGAATTTTCTA
AGGTAGTAGGTTTAGGGTATAAATATGTGCGTTTTCAGAGATTAACTCAGTTTGTTCTCA
GTACTTCTACTGTGCTCTTACTAGCTATCTTCGGTTATACCTGCTATAATCTCTGTAACC
TCATTATCGTCCAATAAATCGTTATTTTGAAATCCCGAAGTTTTCCTTGTGCCTACGCGG
AAACACAACAAGAAGTAAGTACACTTTGTTGTCTTGTTTTGCAATAATATTTTNAAATTT
TTTGAAAACTTTTCTAAATTTTAAAATTTTATCTAAAACTATTATTTTAGAATTTAATAA
TATTTATTCTAAAATAAAAGAAAATTTATTTATAATATATTTTTCTTATATTTAAGGATG
GATCGTTGGCTTNAAAAAGGGAGATTAGAAGACTTGCTTTCTCAACCCACAGCTGCACCG
TCTACGTCTAAAGATGCTGAAAAAGATGAAACTGACATATCAGAGAGTTCTCTGACTCAT
GGAAGGGAGGAATCTACTCCAAAGAAACTGGGCGAAACTGTAAATAAGAAACGAAAATAT
GATGAAAGCTATCTTTCCCTCGGCTTTATAGATGTTAATAATTTACCTTATTGTGTCTTA
TGCAACAGAACATTTTCGAATAGTATTATGGTGCCAGTTAAGTTGCGGCATCATTTTGAG
ACCAATCATTCAGAGTTTAAAGAAAAAGGAATTGAATATTTTAAACGTAGACGTGATGAG
CTCTTTAAAAGCCAAAAATTGTTTGTTACAGCTTTTCAAACTAGAAATGAAAAAGCCACT
GAAGCATCTTACAGGGTAAGTTATCGTATTGCATTGGCTGGAGAAGCGCACACAATAGCT
GAGAGACTAATAAAGCCTTGTACAGTTGACATTGCTGAATGCCTGCTGGATGAAAAGTCA
GTAAAAGAAATCACGGCACTGCCACTTTCCAATGATACAGTAACTCGTCGAATTAAAGAT
TTAGCTGCAAACATGAAGACTGAGTTAATATCTCGTCTGCAGAATTGTACTTTTGCCTTA
CAAATGGACGAATCTACAGACGTGGCTGGACTTGCTGTTTTGCTTGTATTCGTCCGGTAT
CAGCACCAACTAATCATCGAAGAAGATCTTTTATGTGAATGCTTGGCAACAAACACAAGT
GGTGCTGAAATATTCAAAGTGTTGAATAACTTTTTTGAATCTCATGGTTTATCCTGGAAC
AACTGTGTTGACATTTGCACTGATGGTGCAAAAGCAATGGTGGGTAAAACTGCTGGCGCC
TTAGCACGAATCAAGGCAGTGGCACCAAACTGTACTAGTAGTCATTGTATTCTTCACCGC
CACGCACTCGCAGTNAAAAAAAAGCCAGTTTCACTTAAGAATGTCCTTGATGAAGCAGTA
AAAATTATTAATTTTATTAAATCTCGACCCTTGAGTACACGTCTTTTTAATATTCTGTGT
GACGAAATGGGAAGTACGCATAAAGCACTTCTGCTGCATACCGAAGTACGATGGTTGTCT
CGAGGAAAAGCACTTGTGCGATTGTTTGAGTTGCGAGCTGAACTAGCCGCTTTTTTCATG
GAACACCATTTTTACTTGAAAGAACGACTGACAGACAAACTATGGTTATTCAGACTTGGG
TATTTGGCAGACATTTTCTCGAAAATGAACGAAGTGAGCCTGTCACTTCAAGGAAAACAA
CTGACAGTATTTGTTGCCAATGATAAAATTCGAGCTTTCAAGCGAAAATTAGAATTTTGG
AAAACTTGTATCCGCCACCGTGAGCTTGACAGCTTCCCAATACTTAAAGACTTTTCTGAT
GAGATCGGTGGTGATATTAACGAATGTGATTTTTTGATATTGTATAATGAAATGTGTCAA
CATTTGGAAGATCTGCATAACTCAGTGAACCAATATTTTCCAAATGACCAATGCATGATG
TTACAAAATCATGCATGGGTAAAAGATCCATTCAAAGTGCAAGATAGACCAATGGATTTT
AATGTAACAGAGTACGAAAAGTTCATTGATATGGTTTCAGATTCCACATTGCAACTAACC
TTTAAGAAACTACCACTTGTCGAGTTTTGGTGTAGTATCAAAGAAGAATATCCACAATTA
TCTGAAAAGGCTATTAAAATACTCCTCCCTTTTCCAACTACATATCTGTGTGAGGCCGGA
TTTTCTTCATATACTTCAACCAAAACAACATATCGCAACAGATTGAATGCAGAAGCAGAT
ATGAGAATCCAGCTGTCTTCTATTAAGCCAGACATTAAAGAGATTTGCAAAAATGTAAAA
CAATGCCACTCTTCTCACTAAATTTTTTTGTTTTGGAAAATATAGTTATTTTTCATAAAA
ATATGTTATTTATGTTAACATGTAATGGGTTTATTATTATTTTTAAATGAATTAATAAAT
ATTTTAAAAATTTCTCAGTTTTAATTTCTAATACGGTAAATATCGATAGATATAACCCAC
ATAAACAAAAGCTCTTTGGGGTCCTCAATAATTTTTAAGAGTGTAAAGGGGTCCTGAGAC
CAAAAAGTTTGAGAACCGCTG
>Charlie2a#DNA/hAT-Charlie @Eutheria [S:50]
CAGTGGTCTTCAAACTGGGGTATGCATACCCCTGGGGGTACGCGAAGACTTTCCAAGGGG
TACGCGGGCACGGATAGTTTTAAGGGAATCAATTTCCAGATCCTCAACTTCCATATGTAC
TCTTTCCTAAAACTGATCTGCCTGAGAACGTACCTGTGGCGAAGTCTGCCCTTTCCCACC
TCCCCTTTCACAATCGCCCTTCTCCCACTTTACAAAAGAAAGGCATACCTCTCACCCATC
CCGAATCTTACTATGGTGCATTGCCCCGGGGTGTAAAAACCTCCGGGGCGCCAAACAAAG
GGACAATTCGAAATATTGGTGTTGGGGAAGCCTCCTTTAATGATTAATCAAGGCACCATA
AACCCATGGTAGGGCTTCCTGTCTTTCCCTGTCTTATACATATTTCTGTTAAGGGTGAAG
CNTGGCGTTAGAAACGGGGTATTTTGGCCCNTGTTGGGATGTTCTGAATTCAGATATATN
GTAGAGTGGGGCGGTGGGAGTGATGACAATTTTCGTTTAACGACCTTGCCTCTTCCATTC
CCCGACTATTGTCAAAGAATGCATCGCTCTTGAGGGAGAGTCCCGTGAGAGCAAAGCAAA
GAGAGCATCGGTAAGAAATACTGAACGCTAAAAACGGCTTTTTTCACGTATTTAAACGTA
AGCAATTCTTTTCAGCTATTCTCAATACTCATCCCTAGGACGTGTCATTAGCTGGAAAGA
AAAGCACCTTCGAACAGCCGAAGCAGTATAGGTTAGTGACGCTGATTCTTTTAAATGTAA
CTGGAATGTTTTCCGGGACTACCAAATTTTTCAAGATACATTGGATAAAACCCACGGATA
AAANTTTTACGTGATTTCTTTCAGATTCGGTGTGCGTTATTCAATAAGGTAGTTAAAACC
TATTTTATCAAATCATATCATGAAATATTTATTCCAATTACAGTCAATCCTCATCTTATT
TCATCTTATAAAATGTTTAATATTTTCTACCTCCTATTAACAAAAAATAAAATTATATGC
TAGCTGCCGGACCGATTAGTTTTTAGCAGTATATACCTTTCTCTTTCATTAAATACATAG
GAAAAGTTTGATCATGATGTCTAACGAAATTAATGGAGTTATTTCTGATTTTTATACATG
ATTCTTATTTAATTATTCCCAAAAGCCGAACACCAGAGTTCGATATACACATGCACACAC
ATTTACCAAAGGAATACCATGCCTTTTATCATACTCCTCGCTTCATAAATAACTTATAAT
TTTAGCTACACATTACATTGCATTATTACAAATTAAGTAATGAGAAACAGCATATTGATT
TATTATCTTGTTTTTATAACTTATTATAAAAATAGATNAATTATATTAGATCTACATNAT
TTTAATCTTGACTGCTTTTAGTAATCTATCTTACAAGATGCATTCCATAATTTATTTCTC
AGTGGTTTTTATAATATTCCTCGAAATGCATATTAACACGTTTATTTGAATTGAAAAATG
AAGTCAGACTTTTTCTGACAGAAAGTAAGTCTGATTTGGCTGATTGGTTTGACAATGAGG
ACTGGCTTTGCCAATTAGGTTATATGGCGGACATTTTCCATAAATTGAATGAGCTAAATC
TGCAGCTCCAAGGTTTTGACGAAAATATATTTAAAGCACGTAATAAGATAAAAGCATTTT
ATCAAAAAATATTGTATTGGCAAAGGTGTATTGAAATTAACAATATTTCGATTTTCCCAA
CCCTTTCTGAGTATATCGGGTTAAACAAGGTGCCTCTAAGTGAAAGAGTAACAGGTATAA
TTAATAGTCATTTGATAAGTCTTGGTAAAGCCTTTTTGGTATACTTCCCAGAAATTGAGA
AAGTGAATGACTCTAATGACTGGGTAACAAATCCTTTTGCAAGTCAGGTGGTTTCCAATT
CTTTGCTTTCAACAAAATTGAAGGAGGACCTAATCGAGTTGTCAGCTGATAGATCATTAA
AAATAATTTTTGATGATAGATCACTATGTGATTTTTGGCATATAACTCGGAAGGAGTTCA
AAGAATTGAGTGACATTGCTATAACAAAACTCCTTCCATTCCCATCTACTTATTTATGTG
AACAAGGTTTCTCAGCGCTTACATCTATAAAAATGAAAAATAGGAATAGAATTGATGCTG
AACCCTGTCTCATTCTAGCAATAAGTAATATTCATCCACGGATACATGAACTAATTGGGA
AAANAAAGCCCCATCCATCTCATTAAGAGATGCATTTCCAATAAAATTTTACTTTTTATG
TTTAATATTTATCAAAATTTGTAATATATTTATGTTGTTTTGATCAATTGTGTACTAATA
ATAATTGTAATGATAACTCAATCCAGAAGAAAATTTTTAACACTTAGAGCCTTATGGTCA
CAGGAAATNTAAAAAATTAAATTTCAATTTATATACATATTTTTGTTGCAGAGAAGTATG
ATAGGGTGATCAATAAAAGACTTTCAAGCATAAAAATATATTACATTAGGATAAAATTCT
GTGGGGGAAGTGGAATGGAAATACGAGTTCAAGGAGAAAAAGAGAACGATGTAAAATTTC
CGACTGTTAAAGAAGAGCTTGTTCATGTATTTTTTAAATGGATGATGGTGGGTATCAAAT
CGCTATGGTATTTAGATTCCATTGGATACATTTAAAAGAGTGATGTAACAGTTTTATTTT
AAAATGTCAATATTTACAATACGCCAGAAATTACATCCTTTGCAACTATTTAAACTTATG
ATGAAAAATTTTAGATGTCAACTTAAAAATGTGCGAGGGGGTACATAGTTTTTCAAAATT
CTTTTAGGGGGTACGCGAGCAAAAANGTTTGAAGACCACTG
>Charlie2b#DNA/hAT-Charlie @Eutheria [S:50]
CAGTGGTCTTCAAACTGGGGTATACATACCCCTGGGGGTACGTGAAGACTTTCCAAGGGG
TACGCGGGCACGGATAGTTTTAAGGGAATCAATTTCCAGATCCTCAACTTCCATATGTAC
TCTTTCCTAAAACTGATCTGCCTGAGAACGTGCCTGTGGCGAAGTCTGCCCTTTCCCACT
TCCCCTTTCACAATTGCCCTTCTCCCACTTTACAAAAGAAAGGCATATCTCTCACCCATC
CCGAATCTTACTATGGTGCATTGCCCCGGGGTGTAAAAACCTCCAGGGCGCCAAACAAAG
GGACAATTCGAAATATTGGTGTTGGGGAAGCCTCCTTTAATGATTAATCAAGGCACCATA
AACCCATGGTAGGGCTTCCTGTCTTTCCCTGTCTTATACATATTTCTGTTAAGGGCGAAG
CGTGGCGTTAGAAACGGGGTATTTTGGCCCGTGTTGGGATGTTCTGAATTCAGATATATT
GTAGAGTGGGGCGGCGGAAGTGATGACAATTTTCGTTTAATGACCTCGCCTCTTCCATTC
CCCGACTATTGTCAAAGAATGCATCGCTCCTGAGGGAGAGTCCCGTGAGAGCAAAGCAAA
GAGAGCGTCGGTAAGAAATACTGAAGGTGGCAGTGCCTTATTTCATCCAGGCGACAAACT
CATGGCAAGGTCTNTTTGCCTCAGAATTAGAATATTCGAGATTTGCGANAAGCATNCTGG
GAAATACCAATNNGCTACGAAGCNCANCTTCTCTGCATTTTCNCCATTCTCAGTAATGAG
AAAGAGCTTGGNGAGTACTCTCATTCACCTGCGTCTTGATCTGTGTCTCAGNTGCATATT
TTGCATGATTTCAAGGAGGNGGAGGTGAAAAGTTCCACATTTACTTCCGACAGATCAACG
TTACATCTTCAAGTAAAAGGAACACATATTGGAGGTAAGTTAGCGTTTTATATTTTCTTA
AACATTTATTCAGACTCGTAGGAGAAACATTTTCATTAACTTTTGCCAAAGATTATTGGA
TACTGTAAATCCATATTCATTTTTTACTTGGGCACAAGTCTCCTGCTCGCTGTCACTCGT
CAACCACTTCTCTGCTCATTTATTCATTCCTACCATGTACTTATTAGATTTAGATTAACT
TAACGGGAATATGTTGTGGATTCTACTGTAAATAATGCACTTAAAACAATCATTAATNCA
CCTTTTGTAAGCCCTACACTTACTAGTGGCCCAATACCTTCTCTCTCCTTTTGCTGTTAA
TTTCCACAAAGTAGATTAAANTGNACTCTTAAAAGCAGAACATCTACTTATGTACGGGTG
TAGGACAAAATGTTCCCAAAATGCAATCTAGGACGTAATGCCCTGAACTTTAGAAAACCA
GCTTCATTTAATTAGGATTAATTTCTCCCTCTCAGATGTTGATATGCTGTTCTAATTCTG
TCAAATGCATAATTATAAACAATCGTTTTCAACNATGAAATGAAATTACTAATCTATNTA
TACATAAAAATTCTCAAGNATGTNTCTCTGTCCATCCGTCACGTCTTTTNAAGGCGCTTT
GAGACGACCTAGAAAANTGAAATTTGGCATGAATATNTAGGTCTTTGTTCACAGTCAATG
GGAAAAGTCCTAAAATGCACAATTTNATTTTTTTANGCTGNTNTNATCTAATTNNAGNTT
CANAAACAAGGTGCCTCTAAGCGAAAGAGTAANAGGTATAATTAATAGTCATTTGATAAG
TCTTGGTAAAGCCTTTTTGGTATACTTCCCAGAAATTGAGAAAGTGAATGACTCTAATGA
CTGGGTAACAAATCCTTTTGCAAGTCAGGTGGTTTCCAATTCTTTGCTTTCAACAAAATT
GAAGGAGGACCTAATCGAGTTGTCAGCTGATAGATCATTAAAAATAATTTTTGATGATAG
ATCACTATGTGATTTTTGGCATATAACTCGGAAGGAGTTCAAAGAATTGAGTGACATTGC
TATAACAAAACTCCTTCCATTCCCATCTACTTATTTATGTGAACAAGGTTTCTCAGCGCT
TACATCTATAAAAATGAAAAATAGGAATAGAATTGATGCTGAACCCTGTCTCATTCTAGC
AATAAGTAATATTCATCCACGGATACATGAACTAATTGGGAAAANAAAGCCCCATCCATC
TCATTAAGAGATGCATTTCCAATAAAATTTTACTTTTTATGTTTAATATTTATCAAAATT
TGTAATATATTTATGTTGTTTTGATCAATTGTGTACTAATAATAATTGTAATGATAACTC
AATCCAGAAGAAAATTTTTAACACTTAGAGCCTTATGGTCACAGGAAATNTAAAAAATTA
AATTTCAATTTATATACATATTTTTGTTGCAGAGAAGTATGATAGGGTGATCAATAAAAG
ACTTTCAAGCATAAAAATATATTACATTAGGATAAAATTCTGTGGGGGAAGTGGAATGGA
AATACGAGTTCAAGGAGAAAAAGAGAACGATGTAAAATTTCCGACTGTTAAAGAAGAGCT
TGTTCATGTATTTTTTAAATGGATGATGGTGGGTATCAAATCGCTATGGTATTTAGATTC
CATTGGATACATTTAAAAGAGTGATGTAACAGTTTTATTTTAAAATGTCAATATTTACAA
TATGCCGGAAATTACATCCTTTGCAACTATTTAAACTTATGATGAAAAATTTTAGATGTC
AACTTAAAAATGTGCGAGGGGGTACATAGTTTTTCAAAATTCTTTTAGGGGGTACGCGAG
CAAAAANGTTTGAAGACCACTG
>Charlie1a#DNA/hAT-Charlie @Eutheria [S:40,50]
CAGCGGTTCTCAAAGTGTGGTCCGCGGACCCCTGGGGGTCCCCGAGACCCTTTCAGGGGG
TCCGCGAGGTCAAAACTATTTTCATAATAATACTAAGACGTTATTTGCCTTTTTCACTGT
GTTGACATTTGCACTGATGGTGCAAAAGCAATGGTGGGTAAAACTGCTGGCGCCTTAGCA
CGAATCAAGGCAGTGGCACCAAACTGTACTAGTAGTCATTGTATTCTTCACCGCCACGCA
CTCGCAGTNAAAAAAAAGCCAGTTTCACTTAAGAATGTCCTTGATGAAGCAGTAAAAATT
ATTAATTTTATTAAATCTCGACCCTTGAGTACACGTCTTTTTAATATTCTGTGTGACGAA
ATGGGAAGTACGCATAAAGCACTTCTGCTGCATACCGAAGTACGATGGTTGTCTCGAGGA
AAAGCACTTGTGCGATTGTTTGAGTTGCGAGCTGAACTAGCCGCTTTTTTCATGGAACAC
CATTTTTACTTGAAAGAACGACTGACAGACAAACTATGGTTATTCAGACTTGGGTATTTG
GCAGACATTTTCTCGAAAATGAACGAAGTGAGCCTGTCACTTCAAGGAAAACAACTGACA
GTATTTGTTGCCAATGATAAAATTCGAGCTTTCAAGCGAAAATTAGAATTTTGGAAAACT
TGTATCCGCCACCGTGAGCTTGACAGCTTCCCAATACTTAAAGACTTTTCTGATGAGATC
GGTGGTGATATTAACGAATGTGATTTTTTGATATTGTATAATGAAATGTGTCAACATTTG
GAAGATCTGCATAACTCAGTGAACCAATATTTTCCAAATGACCAATGCATGATGTTACAA
AATCATGCATGGGTAAAAGATCCATTCAAAGTGCAAGATAGACCAATGGATTTTAATGTA
ACAGAGTACGAAAAGTTCATTGATATGGTTTCAGATTCCACATTGCAACTAACCTTTAAG
AAACTACCACTTGTCGAGTTTTGGTGTAGTATCAAAGAAGAATATCCACAATTATCTGAA
AAGGCTATTAAAATACTCCTCCCTTTTCCAACTACATATCTGTGTGAGGCCGGATTTTCT
TCATATACTTCAACCAAAACAACATATCGCAACAGATTGAATGCAGAAGCAGATATGAGA
ATCCAGCTGTCTTCTATTAAGCCAGACATTAAAGAGATTTGCAAAAATGTAAAACAATGC
CACTCTTCTCACTAAATTTTTTTGTTTTGGAAAATATAGTTATTTTTCATAAAAATATGT
TATTTATGTTAACATGTAATGGGTTTATTATTATTTTTAAATGAATTAATAAATATTTTA
AAAATTTCTCAGTTTTAATTTCTAATATGGTAAATATCGATAGATATAACCCACATAAAC
AAAAGCTCTTTGGGGTCCTCAATAATTTTTAAGAGTGTAAAGGGGTCCTGAGACCAAAAA
GTTTGAGAACCGCTG
>Charlie1b#DNA/hAT-Charlie @Eutheria [S:40,50]
CAGCGGTTCTCAAAGTGTGGTCCGGGGACCCCTGGGGGTCCCCGAGACCCTTTCAGGGGG
TCCGCGAGGTCAAAACTATTTTCATAATAATACTAAGACGTTATTTGCCTTTTTCACTCT
CATTCTCTCACGAGTGTACAGTGGAGTTTTCCAGAGGCTACATGACGTGTGATATCGCAA
CAGATTGAATGCAGAAGCAGATATGAGAATCCAGCTGTCTTCTATTAAGCCAGACATTAA
AGAGATTTGCAAAAATGTAAAACAATGCCACTCTTCTCACTAAATTTTTTTGTTTTGGAA
AATATAGTTATTTTTCATAAAAATATGTTATTTATGTTAACATGTAATGGGTTTATTATT
ATTTTTAAATGAATTAATAAATATTTTAAAAATTTCTCAGTTTTAATTTCTAATACGGTA
AATATCGATAGATATAACCCACATAAACAAAAGCTCTTTGGGGTCCTCAATAATTTTTAA
GAGTGTAAAGGGGTCCTGAGACCAAAAAGTTTGAGAACCGCTG
>Charlie3#DNA/hAT-Charlie @Simiiformes [S:40,50]
CAGGGGTCCCCAACCCCCGGGCCACGGACCGGTACCGGTCCGTGGCCTGTTAGGAACCGG
GCCGCACAGCAGGAGGTGAGCGGCGGGCGAGCGAGCGAAGCTTCATCTGTATTTACAGCC
GCTCCCCATCGCTCGCATTACCGCCTGAGCTCCGCCTCCTGTCAGATCAGCGGCGGCATT
AGATTCTCATAGGAGCGCGAACCCTATTGTGAACTGCGCATGCGAGGGATCTAGGTTGCG
CGCTCCTTATGAGAATCTAATGCCTGATGATCTGAGGTGGAGCTGAGGCGGTGATGCTAG
CGCTGGGGAGCGGCTGCAAATACAGATTAACATTAGCAGAGAGGTTTGACTGCACAGAGA
CCATAATAAATCAATTGCTTGCAGACTCATATCAAAACCCTATCAGTGAGTGGCAAGTGA
CAATTAAGCTGCATCTGGTGGCAGGCTTTATAGTGGCAAGTGAGTTGATGTACTTCAATT
GTACAGCTGCATCTGGTGGCAGGCTTTAAGTCAGAATCCGACACTTATTTTAGTCCGCGC
GTGGCCCGCCCATTATTTTATTTACCACTTCCGTCCGCGCCTCTTTCCCGCACTGCGCAC
TTGTCTCAGTCACAGTTTTGGTAAGCCCACAAGCTAACCCTAGCCAAAATGAGTAAAAAA
CAAACGTCACTGGAGAGCTTCTTTGAAAAGGGGGAAAGACCCAATGATGAGACAGCAGAA
GACTCTAAGACTGCCAACAAAAAGAAAGCTGCATTTAAAAGAAAATACCAAGAGTCCTAC
TTAAATTACGGGTTCATTGCAACAGGTGATTCACATTCTCCAAGCCCGCTTTGTATAATA
TGTGGCGACCGGCTATCCAACGAAGCCATGAAACCTTCAAAACTGCTTCGCCACATGGAG
ACCAAGCACCCTGCATTAAAAGACAAGCCTTTGGAGTTTTTCAAAAGAAAAAAACGTGAA
CACGAAGAACAGAAGCAATTATTGAAGGCCACCACTTCATCAAATGTGTCTGCACTGAGA
GCATCATTCTTAGTGGCTAACCGCATTGCTAAAGCTAAGAAGCCCTTTACTATTGGTGAA
GAGTTGATCCTGCCTGCTGCTAAGGACATTTGTCGTGAACTTTTAGGAGAGGCTGCAGTT
CAAAAGGTGGCACGTGTTCCTCTTTCGGCTAGCACCATAACTAGACGAATTGATGAAATA
GCAGAGGATATTGAGGCACAATTGTTAGAGAGGATTAATGAGTCACCGTGGTACGCAATC
CAGGTTGACGAGTCTACCGATGTTGACAACAAGGCAACAATGCTTGTTTTTGTGCGATAT
ATTTTTCAGGAGGATGTGCATGAGGATATGTTATGTGCACTTTTGTTGCCAACCAACACC
ACAGCTGCAGAACTATTCAAGTCTTTGAATGATTACATATCAGGAAAACTGAATTGGTCA
TTTTGTGTCGGTATATGCACGGACGGAGCGGCTGCCATGACTGGACGGCTTTCTGGTTTC
ACTACTCGGGTCAAAGAGGTCGCTTCTGAATGTGAGTCTACGCACTGTGTCATCCATAGA
GAAATGCTGGCTAGCCGAAAAATGTCACCTGAACTTAACAACGTTTTGCAGGATGTGATT
AAAATTATCAACCACATTAAAGTACATGCCCTTAACTCACGTCTGTTCGCGCAGCTCTGT
GAGGAGATGGACGCAGAGCACACACGTCTTCTCTTATACACAGAAGTGAGATGGCTTTCT
AAAGGTAGATCACTGGCCAGAGTTTTTGAGTTACGAGAGCCGCTCCAGAGATTTCTTTTA
GAAAAACAGTCACCACTGGCAGCACATTTCAGTGACACAGAATGGGTCGCAAAACTTGCT
TACTTGTGTGACATATTCAACCTGCTCAACGAACTCAATCTGTCACTTCAGGGGAGAACG
ACAACTGTGTTCAAGTCGGCAGATAAAGTGGCTGCATTCAAAGCCAAACTGGAATTATGG
GGGCGACGAGTGAACATTGGGATTTCTGACATGTTTCAAACATTAGCAGAGATTTTGAAA
GAGACTGAGCCAGGGCCTTCTTTCTCCCAGCTGGTGCATGATCACCTATCTCAGCTTTCA
AAAGAGTTTGAGCATTACTTCCCAACCACAAAAGACCCCCGAACTGGGAAGGAATGGATC
CGCGACCCATTTGTGAATAAGCCAGGTGAATCGACTTTGTCCGTGCTAGAAGAGGATCAA
CTGCTTGAGATCGCAAATGACGGTGGCCTTAAAAGTATGTTTGAGACAACTTCAAATCTC
CATACGTTCTGGATTAAAGTCAAGGCGGAATATCCTGAGATTGCCACAAAAGCACTGAAA
AGCCTGCTTCCATTTCCAACATCCTATCTTTGTGAAGCAGGGTTTTCTGCAGTGACAGCA
ACCAAAACGAGATTACGGAGTAGACTGGACATAAGCAACACACTTCGGGTGTCACTGTCT
CCCATCACCCCCAGATGGGACCGTCTAGTTGCAGGAAAACAAGCTCAGGGCTCCCACTGA
TTCTACATTATGGTGAGTTGTATAATTATTTCATTATATATTACAATGTAATAATAATAG
AAATAAAGTGCACAATAAATGTAATGCGCTTGAATCATCCCGAAACCATCCCCCCCACCC
CCGGTCCGTGGAAAAATTGTCTTCCACGAAACCGGTCCCTGGTGCCAAAAAGGTTGGGGA
CCGCTG
>Charlie4#DNA/hAT-Charlie @Metatheria @Eutheria [S:40,50]
CAGGGGTTCTTAACCTGGGGTCCACGGACCCCCAAGGGGTCCGTGGATAGAATTCAGGGG
GTCCGTGAACTTGGATGGGAAAAAATTACATCTTTATTTTCACTAACCTCTAACTGAAAT
TTAGCATTTCCTTCAATTATGAATGTAGGCAACAAACCACAGTAGTATTAGCAGTACCTG
TGACTTTGTCACCAATAGAAATCACAGATATTTTCATATCACATTACAGTTGTTGCAGAT
ATCTCGAAATATCGTTTACGCTCATCACTACTTCGAAATTACGGTAGTTATTAGACCCGC
CGCTAGATCGCACGTGATCGCAGTCTTCCTGTCTACAGATGCTCGTGCGACGTAGCTGGC
CAACTATCGGGCAACTCTGCGCCTAGTAGTCGTTCAGCCACCAAACGGTGAAGTCGCGTG
TTCTCACATTGGTGACCCAGACATCTACGTTGCTTTCCAGTATTCCCTATCTACAATTGT
TTGTTGATCAATACGTGGAAGGAGGTGAGTCGTTTTCATTGTTTGNTAAAGTTTTGCAAA
ACTGGACGGTTCAAATGAGAATTCTTAACTCTCCGTAAGGCAGCGCGGCCTTTTGTAACA
CGGATAGGCGCGCGGGCTACGAGTGTAGACCAGGCAAGTTCAAATACATCTGACGGTTGA
GATAACTGCTGAAGTGTGTTATTTAAAGTAACTTNTTATTGCTAACAGATTGCGCAGTGA
CGTAGGTCATGCACAGTGTTGTAAGCTCTGTGAAGCAGAGNTTCTTTTCTATTTGTTTTT
CTCTTTGTACTCCTTTTTTGTACACTGTCTGTGTTACGAAGTAAAGGCATGCACATACAN
TGTGTTGTACAAGTGGTATTCGTGTATTATTNTTCCGTGAAAATACCGCATATTTNAAAA
ATAACTTCGCGAGAAACANTGACAATATCAGAAATGAGAACCATTATTTCTAAGAAGGCA
CAGAAAGCCACGCGACTCCACGCTCGACACTAGCTAAATTTCAGGAAGGACATGNCTTCT
GAACTNCTGCTGTAATCCNCGCGTCTACGTAAGGNTTAAAANNATTAAAAGTGCTNAAAN
NTTGGATAAATTATAAAACCTGTCTTATTTTACTCGCTNGTCATACAAATTTCCGAATAT
CNTACANTCTACTTAATTAACATACAAATTACTTCNTTCTATGCAGATTTATCAAANAAA
TTANTTAAAAGCCNTACGAAAATATNGAGTTTCAAAGNATGTCAGTTGAATCAAACGTTT
TATTTTAGCATTATTTATTTTATTTTTTACAGACCCAATTTAAGTTGNAGTGTCGAAGAA
AAGGACGNATGATGAAGACCGTGTATTATACGGTTTCGCTTNCATTANTGAACGTGATGG
GACACAAAAGCCACAGTGTTTTTTGTGTGNAAAAATTCTTGTGAATNGAAGTATGAAACC
AGNGAAACTGAAAGAGNACNTCACATCTGCCCATCCTGAAAACGCATCTAAANACGCGAG
TTTTTTTNGTGTGAGGAAAGTTCAACTCGAAAAAGCTGGGACACTTCCNAAACGTNGATT
TGCCGTTTCACAAAAACCTTTTCTCGAAGCATCCTATAAAGTTGCNNNNCCGNTCGCCAA
ACGNAAGAAGCCTCACACTACTGGAGAGGCTTTAGTAAAGCCATGTGCGCTGGAAATGGT
CGAGCTGGTTTGTGGACTGGAACAGAGGAAAAAGCTGGAAGTGGTTCTTTTGTCAAATGA
TGTGATACGTTNTGGAATAGTTGACATNTCTTTTAACATTTTGAAGCGAGTCATCGAGGA
ATTGGCGNCCTCGCCATTCCCCTTCANTATGCGACTGGATGAAACTACAGACATCTCTCA
ATGTAGCCANCTCCCTNTTTTTGTTCACTATGTGCATGCTGACGCCATCAAAGAAGAATT
CTTATTTTGTGAGTCCCTTTTGGAAACTACAAAGGCTGCCGATGTTTTGGAAATGGTAAA
AGGTTTTTTTGCCAAACAAAACTTTGACTGGAAANAAAAGCTTCATACTCTTTGCACAGA
TGGAGCTCCTACAATGCNTGGCGATGCATCTGGTTTTGCTACTTTAGTGAAAAAGGAAGC
NCCTCACGTCGTCGTCACTCATTGCNTTTTACACAGNCGTGCACTGGCAACAAAGACTCT
TCCAACAATCCCGAAAGAAGTTTTGTCAACAGCCATAAANGTCATCAACTTTATCAGAAG
TAGGTCTCTGAATCACGNCATTTTNAAAAAATTTTGTTAAGAAATGGGAGCAGAATATGA
AGTGCTTCTCTACCACACAGAAGTTCGCTGGCTTTCAAGAGGACAAGTCTTGAAGCGCTT
GTTCAAACTAAGGGCAGAAGTTTTACNTTTTCTGAAAGAAAAAGAAAACCCACTCTCGGA
ACACTTTGAAAGAAAGNATTTTATCCATGGGTTGGCTTACCTGGCAGATATTTTTAACCA
TATGAATGAGATAAATCTTTCAATTCAAGGTCCTGAAGTCACCATTATGGATGCTACTGA
AAAATTACAAGCTTTCTTGGCTAAGCTGCCGATATGGAAGAAGAGAGTAGAGGCCGACGT
CCTTGCAAACTTTCGAATGCTGGAGGAAGTGCTTTNCCANGACGAAGTTGAGATACAAAA
TTCTCTGTCAATTTCTTTGAAAAGAGAAATCTGCAAACACCTGGAAACACTTCAGAACTC
TTTCAAAAGTTATTTCTATCTTGATGGCATCAAAGTTGAACCATGGATCCGCAATCCTTT
TCTTTCTGATATAAACTGTATCGAAGATGTTGACCTAGCCAAAGATGAACTCATTGATCT
TAGGACAAAAAACTTACTACAACTGGAGTTTAACTCAAAAAGCCTTGGAGAATTCTGGTG
TTCCTTGAGAGAAGCCTATCCTCGCCTTGTAAAGCGAGCTACGGAAGCTTTAATTCCATT
TGCAACAATATATCTTTGTAAATCGGGATTTTCAACACTTGTAACCATCAAAACAAAAAA
TCAAAATCGACTGGATGTCCAACATGACATGCGTGTTGCCTTGTCAAAGACCACCCCACA
GTTTAATGTTCTTATTCAAGCTAAGCAACAACAGCCTTCACACTGATATGTCTTTAAAAA
ATAAAATTTAACTTTAACTTGCCTATATTTTAAATGTATTGTCTTATTATTTAATGCGTT
AATAAAGAAGCACATATATTACTATATCACAAATTTGTTTTTAAATATTTTGATAACTAT
ATTTCAATATAATTGGTTTCCTTTGTAATCCTATGTATTTTATTTTATGCATTTAAAAAC
ATTATTCTGAGAAGGGGTCCATAGGCTTCACCAGACTGCCAAAGGGGTCCATGGCACAAA
AAAGGTTAAGAACCCCTG
>Charlie4a#DNA/hAT-Charlie @Eutheria [S:40,50]
CAGGGGTTCTTAACCTGGGGTCCGTGGATAGAATTCAGGGGGTCCGTGAACTTGGATGGG
GAAAAAAATTACATCTTTATTTTCACTAACCTCTAACTGAAATTTAGCATTTCCTTCAAT
TATGAATGTAGGCAACAAACCACAGTAGTATTAGCAGTACCTGTGACTTTGTCACCAATA
GAAATCACAGATATTTTCATATCACATTACAGTTGTTGCAGATATCTCGAAATATCATTT
ACGCTCATCACTACTTCGAAATTACGGTAGTTATTAGACCCGCCGCTAGATCTTGTTATT
TAATGCGTTAATAAAGAAGCACATATATTACTATATCACAAATTTGNTTTTTTAATATTT
TGATAACTGTATTTCAATATAATTGGTTTCCTTTGTAATCCTATGTATTTTATTTTATGC
ATTTAAAAACATTATTCTGAGAAGGGGTCCATAGGCTTCACCAGACTGCCAAAGGGGTCC
ATGGCACAAAAAAGGTTAAGAACCCCTG
>Charlie4z#DNA/hAT-Charlie @Eutheria [S:40,50]
CAGGGGTTCTTAACCTGGGGTCCATGGATGGGCTTCAGGGGGTCCGTGAACCCCCTGAAA
TTGTATGCAAAATTTTGTGCGTATGTGCATTTTTCTGGGGAGAGGGTCCATAGCTTTCAT
CAGATTCTCAAAGGGGTCCGTGACCCCAAAAAGGTTAAGAACCACTG
>Charlie5#DNA/hAT-Charlie @Eutheria [S:40,50]
CTGCGCTGTCCAATACGGTAGCCACTAGCCACATGTGGCTATTGAGCACTTGAAATGTGG
CTAGTGCGACTGAGGAACTGAATTTTTAATTTTATTTAATTTTAATTAATTTAAATTTAA
AAACTGAAGCAGTGTAAAATATTTTTCCGTTAAACACAACTTTATTGTTTTGGTAGGACT
ACATTTCACTTTAACCGTTGCATCGCGTAAGATATTATTGTTGTATTGTAGTGCGCGTGT
CGGGCACGTGCGTCGTTTCTAGTATTACACATAAACACATCACCGATCTAGTCGGTGTCA
ACGGATTGATTCAGTTCGAATGATTTTTTTCTACGCACCGATGTAACATTGTAATGTGTT
TATTTGAATATTTTATGCAGACAGCACGAGTTACAGTGATACCTATGTAAATCGTAATTG
GTAATTAAATTGAAATACTTATTATTTTAATTATAATATAATTAAATTATTTTTCTAGTT
TAAAAAATAAGTATGGACAAATTTTTAAATTTAAAACGAAGGCATACTACTGATGCAGAA
TCGAGTGGAGATGCAGAAGCTAGTACTACGACCGGAACAGTAAAGAAAAAAAGAGACTGG
AAGAAGGTATGTCGCAAATTTCACGATGAATGGCAATTGCAATTTGCTGCGGCAGAGCAA
AACGAAAAAGCTGTTTGTTTGTTGTGTAAAAAAATTTTTAAAGATAATAAAGTGGACAAT
ATTAAGAGACATTTTCAGCAAATACATAGTGAATTTGATAAGAAGTTTCCTCTCAACAGT
CAAAAAAGAATCGATGAAATTAGTCGCCTGAAATCAGAATTAAATGTCCAACAAAAATTT
TTTAAATAATTTTTAACAGGATCTGAGCTTGTAACTTTGGCCAGCTATAAAACGGCTTGG
ATTCTTGCACAAAAAAGAAAACCATTTTTAGATGGAGAGATGGTAAAANAAATTATTATT
TCAGTTATGGAAATTTTGTTAGAAAATTATGAGGAAAAGACTAAAAAAGATATTTTACAA
AAAGTGAAAGATCTTCAATTAAGCCACCAAACAATTGCCCGTAGAATACAAGACCTTTCT
AACAATATCAAAGATCAATTGATTCAAAATTTGAAAAATTGCAAGTACTTTTCTTTAGCT
TTAGATGAGTCGTGCGATATAAGAGACACTGCCCAATTAATACTTTGGGTACGTTTTGTC
TCAAAGGACTTCCAAATTTACAAAGAAATGTTGNCAATTCGCGGCCTAAAAAATCGAACT
CGTGGCGTAGATATTTTTNAATCTTTTACATCTGTCAAAGAAGAATTTCAGCTAGATATG
AAAAAATTAGTTTCTATCACGACGGACGGTGCTCCAGCTATGTTAGGTCAAAAATCCGGA
TTTATTGGAATTTTAAAACAAGAGACTGATGTTTCCCTTATTGCTTCGTTCCACTGTATG
ATACATATTGAAAATATTTGTGCTCAGTTTTCTGAAGCAGACTCTATGAAAAGTGTCATG
GATACAGTTGTTAAAATCGTTCAGTATATACGTGCAAATGCTATGAATCATCGCCAGTTT
ATGGAACTGTTGAAAGAAATAGAAGACAATGAATTTAATGATCTTGTGTTCTTTGCCAAT
GCTCGTTGGTTGAGTCGTGGAAGAGTTTTACAAAGATTTACTGTACTGTTAACTCCAATT
CAAGATTTTCTTGAAACAAAAGGAATGCTTGCCAAATATTCAATAATCAAAGACAAAAAA
TGGCAGTGTGATTTACGTTTTCTCACCGATATCACACTGCATATGAACGAGCTAAATTTG
AAGCTCCAAGGAAAGGAAAAGCTTATTTGTGACCTAGCTAGACAGGTACGAGAATTTATG
TTGAAATTGAAACTTTTCATAATACAAATCAATAATAATGATTTTACACATTTTTCTAAC
ATGAATCAATATGCAGAAGATTTTAATTGTAATCGACAGCATTATGTAAATTGGCTGCAA
AAACTACAAGAAAAATTTGAAGAACGCTTTGTTGATATTGATAAATTTAGAGTTGCTTTT
CAATTTATGCAATACCCCTTTGAATTCGATGTTAATAATACTGAGTTGACACAAGAGTTA
GTGAATTTACTTAACTTGGACAGACGTAGTTTTGAAACTGATATGCTTTTGCTTCAAAGT
CAAATCAATTCTTCTAAAAAAGATGAACCAGTTTTGTCAATGTGGATGCGAATATTAAAG
GAAAATGATTTTTTGATACTCGATTCAGTTATTGGAAAACTTTTAAGTATGTTTGGAACA
ACTTGGGTATGTGAATCTACTTTTTCAACTGTAAATTTTATGAAATCTAAATACAGATCA
AGTATTTCCGATGAAAATTTAGCGTCCGAATTGAGATGTGCTGTAAGTGTAAAATACACA
CCGGATTTCGAAGACTTAGTACGAAAAAAAGAATGTAAAATATCTCATTAATAATTTTTA
TATTGATTACATGTTGAAATGATAATATTTTGGATATATTGGGTTAAATAAAATATATTA
TTAAAATTAATTTCACCTGTTTCTTTTTACTTTTTTNAATGTGGCTACTAGAAAATTTAA
AATTACATATGTGGCTCGCATTATATTTCTATTGGACAGCGCTG
>Tigger16a#DNA/TcMar-Tigger @Theria_mammals [S:50]
CAGGCACTTTCTGAGTTACGAACANCGGACTTGCAAACATCCTGTGCTTACGAANGCCNG
TTGCNCNTCTTCTGGTCCCCCTCACCCACCCCTNCCCTGCNCCTCCCCGCCCACTCCGGA
CAGCAACCAAGCTGTCCTGGGCCGACGGCGCCACCTGGTGGCCAGCGCGGGGAACTGTCT
GACCCAACGTCTCTTCCCCACCACCTCCTTTCTTCCCCCTCAGGGGGATCGTGCACACGC
TGTGCCCCTCCNTTCTCCCTTCTCTTTCACCATTCACAGCTCAGTTAATTCCACCTCAGG
CAATCTCTTTCTCACATGTACACACACATCCTCTTTAATTCCCTTCCTCCCTCCTCTCTC
TCTTCCAACTCTTGCCCAGTTACCTCAGGAAAATCTTTCTCCTTCCTTCCTCCCTCTCCC
TTTCTTCGTTCCATTTGTGAGCCAAAAAATGACCCTAATCATGGCTGATAAGCATAAGAG
TAGTGCTAGTGATACACCTGTATCAAGGAAAAGAAAAGCCATANGTTTTGAAGTGAAATT
AGACATAATAAAGAACCAGTGCCATCAACCTCTAAAGCCCTTGAAAGTGCCCAGAAGTCC
CCTTCAGAATCTCCACAAAAGTCTCCATCTACCTCCTCATCCTCCTCTAATTAAACCTGC
TTTTCCTCAAGCACCAGCATTCAAGATAAATAAAAAACTATTTCTTATTCAATTTTATTG
TTTTTCTGTTTCGTTTAATTACTAGTATTGCAACAGTATTGTTTTCTACTATTTTTCATT
GCAAATGTACAGTATTTCAGCTACATTATGGGTTAAATAGGCTTTTGTGGGCTAGCCTGG
GAACCTAACCACCATTTATAACATTGTTTCTATGGGAAAATGCGTTCCGAGTTCCAAACA
ACCGACTTACAAACGAACTTTTGGAACACAACCCGTTTGTAAGTTGGGGACTGCCTG
>AluJo#SINE/Alu @Primates [S:85]
GGCCGGGCGCGGTGGCTCACGCCTGTAATCCCAGCACTTTGGGAGGCCGAGGCGGGAGGA
TCGCTTGAGCCCAGGAGTTCGAGACCAGCCTGGGCAACATAGCGAGACCCCGTCTCTACA
AAAAATACAAAAATTAGCCGGGCGTGGTGGCGCGCGCCTGTAGTCCCAGCTACTCGGGAG
GCTGAGGCGGGAGGATCGCTTGAGCCCAGGAGNTCGAGGCTGCAGTGAGCTATGATCGCG
CCACTGCACTCCAGCCTGGGCGACAGAGCGAGACCCTGTCTCAAAAAAAAAAAAAAAAAA
AAAAAAAAAAAA
>AluJr#SINE/Alu @Primates [S:85]
GGCCGGGCGCGGTGGCTCACGCCTGTAATCCCAGCACTTTGGGAGGCCGAGGCGGGAGGA
TCGCTTGAGGCCAGGAGTTCGAGACCAGCCTGGGCAACATAGCGAGACCCCGTCTCTACA
AAAAATATAAAAATTAGCCGGGCGTGGTGGCGCGCGCCTGTAGTCCCAGCTACTCGGGAG
GCTGAGGCGGGAGGATCGCTTGAGCCCAGGAGNTCGAGGCTGCAGTGAGCTATGATCGCG
CCACTGCACTCCAGCCTGGGCGACAGAGCGAGACCCTGTCTCAAAAAAAAAAAAAAAAAA
AAAAAAAAAAAA
>AluJr4#SINE/Alu @Primates [S:85]
GGCCGGGCGCGGTGGCTCACGCCTGTAATCCCAGCACTTTGGGAGGCCGAGGCGGGAGGA
TCGCTTGAGGCCAGGAGTTCGAGACCAGCCTGGGCAACATAGCGAGACCCCGTCTCTACA
AAAAATTTAAAAATTAGCCGGGCGTGGTGGCGCGCGCCTGTAGTCCTAGCTACTCGGGAG
GCTGAGGCAGGAGGATCGCTTGAGCCCAGGAGTTCGAGGTTACAGTGAGCTATGATCGCG
CCACTGCACTCCAGCCTGGGCGACAGAGCGAGACCCTGTCTCNAAAAAAAAAAAAAAAAA
AAAAAAAAAAAA
>AluSc5#SINE/Alu @Primates [S:85]
GGCCGGGCGCGGTGGCTCACGCCTGTAATCCCAGCACTTTGGGAGGCCGAGGCGGGCGGA
TCACGAGGTCAGGAGATCGAGACCATCCTGGCCAACATGGTGAAACCCCGTCTCTACTAA
AAATACAAAAATTAGCTGGGCGTGGTGGCGCGTGCCTGTAATCCCAGCTACTCGGGAGGC
TGAGGCAGGAGAATCGCTTGAACCAGGGAGTCGGAGGTTGCAGTGAGCCGAGATCGCGCC
ACTGCACTCCAGCCTGGCGACAGAGCGAGACTCCGTCTCAAAAAAAAAAAAAAAAAAAAA
AAAAAAAAA
>AluSc8#SINE/Alu @Primates [S:85]
GGCCGGGCGCGGTGGCTCACGCCTGTAATCCCAGCACTTTGGGAGGCCGAGGCGGGCGGA
TCACGAGGTCAGGAGATCGAGACCATCCTGGCTAACACGGTGAAACCCCGTCTCTACTAA
AAATACAAAAAATTAGCCGGGCGTGGTGGCACGCGCCTGTAGTCCCAGCTACTCGGGAGG
CTGAGGCAGGAGAATCGCTTGAACCCGGGAGGCGGAGGTTGCAGTGAGCCGAGATCGCGC
CACTGCACTCCAGCCTGGGCGACAGAGCGAGACTCCGTCTCAAAAAAAAAAAAAAAAAAA
AAAAAAAAAAA
>AluSg#SINE/Alu @Primates [S:85]
GGCCGGGCGCGGTGGCTCACGCCTGTAATCCCAGCACTTTGGGAGGCCGAGGCGGGCGGA
TCACGAGGTCAGGAGTTCGAGACCAGCCTGGCCAACATGGTGAAACCCCGTCTCTACTAA
AAATACAAAAATTAGCCGGGCGTGGTGGCGCGCGCCTGTAATCCCAGCTACTCGGGAGGC
TGAGGCAGGAGAATCGCTTGAACCCGGGAGGCGGAGGTTGCAGTGAGCCGAGATCGCGCC
ACTGCACTCCAGCCTGGGCGACAGAGCGAGACTCCGTCTCAAAAAAAAAAAAAAAAAAAA
AAAAAAAAAA
>AluSg4#SINE/Alu @Primates [S:85]
GGCCGGGCGCGGTGGCTCACGCCTGTAATCCCAGCACTTTGGGAGGCCGAGGCGGGTGGA
TCACGAGGTCAGGAGTTCGAGACCAGCCTGGCCAAGATGGTGAAACCCCGTCTCTACTAA
AAATACAAAAATTAGCCGGGCGCGGTGGCGGGCGCCTGTAATCCCAGCTACTCGGGAGGC
TGAGGCAGGAGAATCGCTTGAACCCGGGAGGCGGAGGTTGCAGTGAGCCGAGATCGCGCC
ACTGCACTCCAGCCTGGGCGACAGAGCGAGACTCCGTCTCAAAAAAAAAAAAAAAAAAAA
AAAAAAAAAA
>AluSg7#SINE/Alu @Primates [S:85]
GGCCGGGCGCGGTGGCTCACGCCTGTAATCCCAGCACTTTGGGAGGCCGAGGCGGGTGGA
TCACGAGGTCAGGAGTTCAAGACCAGCCTGGCCAAGATGGTGAAACCCCGTCTCTACTAA
AAATACAAAAATTAGCCGGGCGTGGTGGCGGGCGCCTGTAATCCCAGCTACTCGGGAGGC
TGAGGCAGAGAATTGCTTGAACCCGGGAGGCGGAGGTTGCAGTGAGCCGAGATCGCGCCA
CTGCACTCCAGCCTGGGCGACAGAGCGAGACTCCGTCTCAAAAAAAAAAAAAAAAAAAAA
AAAAAAAAA
>AluSp#SINE/Alu @Primates [S:85]
GGCCGGGCGCGGTGGCTCACGCCTGTAATCCCAGCACTTTGGGAGGCCGAGGCGGGCGGA
TCACCTGAGGTCGGGAGTTCGAGACCAGCCTGACCAACATGGAGAAACCCCGTCTCTACT
AAAAATACAAAANTTAGCCGGGCGTGGTGGCGCATGCCTGTAATCCCAGCTACTCGGGAG
GCTGAGGCAGGAGAATCGCTTGAACCCGGGAGGCGGAGGTTGCGGTGAGCCGAGATCGCG
CCATTGCACTCCAGCCTGGGCAACAAGAGCGAAACTCCGTCTCAAAAAAAAAAAAAAAAA
AAAAAAAAAAAAA
>AluSq#SINE/Alu @Primates [S:85]
GGCCGGGCGCGGTGGCTCACGCCTGTAATCCCAGCACTTTGGGAGGCCGAGGCGGGCGGA
TCACCTGAGGTCAGGAGTTCGAGACCAGCCTGGCCAACATGGTGAAACCCCGTCTCTACT
AAAAATACAAAAATTAGCCGGGCGTGGTGGCGGGCGCCTGTAATCCCAGCTACTCGGGAG
GCTGAGGCAGGAGAATCGCTTGAACCCGGGAGGCGGAGGTTGCAGTGAGCCGAGATCGCG
CCACTGCACTCCAGCCTGGGCAACAAGAGCGAAACTCCGTCTCAAAAAAAAAAAAAAAAA
AAAAAAAAAAAAA
>AluSq10#SINE/Alu @Primates [S:85]
GGCCGGGCGCGGTGGCTCACGCCTGTAATCCCAGCACTTTGGGAGGCCGAGGCGGGCGGA
TCACCTGAGGTCAGGAGTTCGAGACCAGCCTGGCCAACATGGTGAAACCCCGTCTCTACT
AAAAATACAAAAATTAGCCGGGCGTGGTGGCAGGCGCCTGTAATCCCAGCTACTCGGGAG
GCTGAGGCAGGAGAATCGCTTGAACCCGGGAGGCGGAGGTTGCAGTGAGCCGAGATCGCG
CCATCGCACTCCAGCCTGGGGGACAAGAGCGAGACTTCGTCTCAAAAAAAAAAAAAAAAA
AAAAAAAAAAAAA
>AluSq2#SINE/Alu @Primates [S:85]
GGCCGGGCGCGGTGGCTCACGCCTGTAATCCCAGCACTTTGGGAGGCCGAGGCGGGCGGA
TCACCTGAGGTCAGGAGTTCGAGACCAGCCTGGCCAACATGGTGAAACCCCGTCTCTACT
AAAAATACAAAAATTAGCCGGGCGTGGTGGCGGGCGCCTGTAATCCCAGCTACTCGGGAG
GCTGAGGCAGGAGAATCGCTTGAACCCGGGAGGCGGAGGTTGCAGTGAGCCGAGATCGCG
CCATTGCACTCCAGCCTGGGCGACAAGAGCGAAACTCCGTCTCAAAAAAAAAAAAAAAAA
AAAAAAAAAAAAA
>AluSq4#SINE/Alu @Primates [S:85]
GGCCGGGCGCGGTGGCTCACGCCTGTAATCCCAGCACTTTGGGAGGCCGAGGCGGGCGGA
TCACGAGGTCAGGAGTTCGAGACCAGCCTGGCCAACATGGTGAAACCCCGTCTCTACTAA
AAATACAAAAATTAGCCGGGCGTGGTGGCGGGCGCCTGTAATCCCAGCTACTCGGGAGGC
TGAGGCAGGAGAATCGCTTGAAACCGGAAGGCGGAGGTTGCAGTGAGCCGAGATCGCGCC
ACTGCACTCCAGCCTGGGCAACAAGAGCGAAACTCCGTCTCAAAAAAAAAAAAAAAAAAA
AAAAAAAAAAA
>AluSx#SINE/Alu @Primates [S:35,85]
GGCCGGGCGCGGTGGCTCACGCCTGTAATCCCAGCACTTTGGGAGGCCGAGGCGGGCGGA
TCACCTGAGGTCAGGAGTTCGAGACCAGCCTGGCCAACATGGTGAAACCCCGTCTCTACT
AAAAATACAAAAATTAGCCGGGCGTGGTGGCGCGCGCCTGTAATCCCAGCTACTCGGGAG
GCTGAGGCAGGAGAATCGCTTGAACCCGGGAGGCGGAGGTTGCAGTGAGCCGAGATCGCG
CCACTGCACTCCAGCCTGGGCGACAGAGCGAGACTCCGTCTCAAAAAAAAAAAAAAAAAA
AAAAAAAAAAAA
>AluSx1#SINE/Alu @Primates [S:85]
GGCCGGGCGCGGTGGCTCACGCCTGTAATCCCAGCACTTTGGGAGGCCGAGGCGGGCGGA
TCACCTGAGGTCAGGAGTTCGAGACCAGCCTGGCCAACATGGTGAAACCCCGTCTCTACT
AAAAATACAAAAATTAGCCGGGCGTGGTGGCGGGCGCCTGTAATCCCAGCTACTCGGGAG
GCTGAGGCAGGAGAATCGCTTGAACCCGGGAGGCGGAGGTTGCAGTGAGCCGAGATCGCG
CCACTGCACTCCAGCCTGGGCGACAGAGCGAGACTCCGTCTCAAAAAAAAAAAAAAAAAA
AAAAAAAAAAAA
>AluSx3#SINE/Alu @Primates [S:85]
GGCCGGGCGCGGTGGCTCACGCCTGTAATCCCAGCACTTTGGGAGGCCGAGGCGGGCGGA
TCACGAGGTCAGGAGTTCGAGACCAGCCTGGCCAACATGGTGAAACCCCGTCTCTACTAA
AAATACAAAAAATTAGCCGGGCGTGGTGGCGCGCGCCTGTAATCCCAGCTACTCGGGAGG
CTGAGGCAGGAGAATCGCTTGAACCCGGGAGGCGGAGGTTGCAGTGAGCCGAGATCGCGC
CACTGCACTCCAGCCTGGGCGACAGAGCGAGACTCCGTCTCAAAAAAAAAAAAAAAAAAA
AAAAAAAAAAA
>AluSx4#SINE/Alu @Primates [S:85]
GGCCGGGCGCGGTGGCTCACGCCTGTAATCCCAGCACTTTGGGAGGCCGAGGCGGGCGGA
TCACGAGGTCAGGAGTTCGAGACCAGCCTGGCCAATATGGTGAAACCCCGTCTCTACTAA
AAATACAAAAATTAGCCGGGCGTGGTGGCGCGCGCCTGTAGTCCCAGCTACTCGGGAGGC
TGAGGCAGGAGAATCGCTTGAACCCGGGAGGCGGAGGTTGCAGTGAGCCGAGATCGCGCC
ACTGCACTCCAGCCTGGGCGACAGAGCGAGACTCCGTCTCAAAAAAAAAAAAAAAAAAAA
AAAAAAAAAA
>AluSz#SINE/Alu @Primates [S:85]
GGCCGGGCGCGGTGGCTCACGCCTGTAATCCCAGCACTTTGGGAGGCCGAGGCGGGCGGA
TCACTTGAGGTCAGGAGTTCGAGACCAGCCTGGCCAACATGGTGAAACCCCGTCTCTACT
AAAAATACAAAAATTAGCCGGGCGTGGTGGCGCGCGCCTGTAATCCCAGCTACTCGGGAG
GCTGAGGCAGGAGAATCGCTTGAACCCGGGAGGCGGAGGTTGCAGTGAGCCGAGATCGCG
CCACTGCACTCCAGCCTGGGCGACAGAGCGAGACTCCGTCTCAAAAAAAAAAAAAAAAAA
AAAAAAAAAAAA
>AluSz6#SINE/Alu @Primates [S:85]
GGCCGGGCGCGGTGGCTCACGCCTGTAATCCCAGCACTTTGGGAGGCCGAGGCGGGCGGA
TCACTTGAGGCCAGGAGTTCGAGACCAGCCTGGCCAACATGGCGAAACCCCGTCTCTACT
AAAAATACAAAAATTAGCCGGGCGTGGTGGCGCGCGCCTGTAATCCCAGCTACTCGGGAG
GCTGAGGCACGAGAATCGCTTGAACCCGGGAGGCGGAGGTTGCAGTGAGCCGAGATCGCG
CCACTGCACTCCAGCCTGGGCGACAGAGCGAGACTCTGTCTCAAAAAAAAAAAAAAAAAA
AAAAAAAAAAAA
>AluYa5#SINE/Alu @Hominidae [S:85]
GGCCGGGCGCGGTGGCTCACGCCTGTAATCCCAGCACTTTGGGAGGCCGAGGCGGGCGGA
TCACGAGGTCAGGAGATCGAGACCATCCCGGCTAAAACGGTGAAACCCCGTCTCTACTAA
AAATACAAAAAATTAGCCGGGCGTAGTGGCGGGCGCCTGTAGTCCCAGCTACTTGGGAGG
CTGAGGCAGGAGAATGGCGTGAACCCGGGAGGCGGAGCTTGCAGTGAGCCGAGATCCCGC
CACTGCACTCCAGCCTGGGCGACAGAGCGAGACTCCGTCTCAAAAAAAAAAAAAAAAAAA
AAAAAAAAAAA
>AluYa8#SINE/Alu @Hominidae [S:85]
GGCCGGGCGCGGTGGCTCACGCCTGTAATCCCAGCACTTTGGGAGGCCGAGGCGGGCGGA
TCACGAGGTCAGGAGATCGAGACCATCCCGGCTAAAACGGTGAAACCCCGTCTCTACTAA
AACTACAAAAAATAGCCGGGCGTAGTGGCGGGCGCCTGTAGTCCTAGCTACTTGGGAGGC
TGAGGCAGGAGAATGGCGTGAACCCGGGAGGCGGAGCTTGCAGTGAGCCGAGATCCCGCC
ACTGCACTCCAGCCTGGGCGACAGAGCGAGACTCCGTCTCAAAAAAAAAAAAAAAAAAAA
AAAAAAAAAA
>AluYb8#SINE/Alu @Hominidae [S:85]
GGCCGGGCGCGGTGGCTCACGCCTGTAATCCCAGCACTTTGGGAGGCCGAGGCGGGTGGA
TCATGAGGTCAGGAGATCGAGACCATCCTGGCTAACAAGGTGAAACCCCGTCTCTACTAA
AAATACAAAAAATTAGCCGGGCGCGGTGGCGGGCGCCTGTAGTCCCAGCTACTCGGGAGG
CTGAGGCAGGAGAATGGCGTGAACCCGGGAAGCGGAGCTTGCAGTGAGCCGAGATTGCGC
CACTGCAGTCCGCAGTCCGGCCTGGGCGACAGAGCGAGACTCCGTCTCAAAAAAAAAAAA
AAAAAAAAAAAAAAAAAA
>AluYb9#SINE/Alu @Hominidae [S:85]
GGCCGGGCGCGGTGGCTCACGCCTGTAATCCCAGCACTTTGGGAGGCCGAGGCGGGTGGA
TCATGAGGTCAGGAGATCGAGACCATCCTGGCTAACAAGGTGAAACCCCGTCTCTACTAA
AAATACAAAAAATTAGCCGGGCGCGGTGGCGGGCGCCTGTAGTCCCAGCTACTGGGGAGG
CTGAGGCAGGAGAATGGCGTGAACCCGGGAAGCGGAGCTTGCAGTGAGCCGAGATTGCGC
CACTGCAGTCCGCAGTCCGGCCTGGGCGACAGAGCGAGACTCCGTCTCAAAAAAAAAAAA
AAAAAAAAAAAAAAAAAA
>AluYc#SINE/Alu @Primates [S:85]
GGCCGGGCGCGGTGGCTCACGCCTGTAATCCCAGCACTTTGGGAGGCCGAGGCGGGCGGA
TCACGAGGTCAGGAGATCGAGACCACGGTGAAACCCCGTCTCTACTAAAAATACAAAAAA
TTAGCCGGGCGCGGTGGCGGGCGCCTGTAGTCCCAGCTACTCGGGAGGCTGAGGCAGGAG
AATGGCGTGAACCCGGGAGGCGGAGCTTGCAGTGAGCCGAGATCGCGCCACTGCACTCCA
GCCTGGGCGACAGAGCGAGACTCCGTCTCAAAAAAAAAAAAAAAAAAAAAAAAAAAAAA
>AluYc3#SINE/Alu @Primates [S:85]
GGCCGGGCGCGGTGGCTCACGCTTGTAATCCCAGCACTTTGGGAGGCCGAGGCGGGCGGA
TCACGAGGTCAGGAGATCGAGACCACGGTGAAACCCCGTCTCTACTAAAAATACAAAAAA
TTAGCCGGGCGTGGTGGCGGGCGCCTGTAGTCCCAGCTACTCGGAGAGGCTGAGGCAGGA
GAATGGCGTGAACCCGGGAGGCGGAGCTTGCAGTGAGCCGAGATCGCGCCACTGCACTCC
AGCCTGGGCGACAGAGCGAGACTCCGTCTCAAAAAAAAAAAAAAAAAAAAAAAAAAAAAA
>AluYd8#SINE/Alu @Hominidae [S:85]
GGCCGGGCGCGGTGGCTCACGCCTGTAATCCCAGCACTTTGGGAGGCCGAGGCGGGCGGA
TCACGAGGTCAGGAGATCGAGACCACGGTGAAACCCCGTCTCTACTAAAAATACAAAAAA
TTAGCCGGGCGCAGTGGCGGGCGCCTGTAGTCCCAGCTACTCGGGAGGCTGAGGCAGGAG
AATGGCGTGAACCCGGAAGGCGGAGCTTGCAGTGAGCGGAGATCGCGCCACAGCACTCCC
GCCTGGGCGACAGAACGAGACTCCGTCTCAAAAAAAAAAAAAAAAAAAAAAAAAAAAAA
>AluYh9#SINE/Alu @Hominidae [S:85]
GGCCGGGCGCGGTGGCTCACGCCTGTAATCCCAGCACTTTGGGAGGCAGAGGCGGGCGGA
TCATGAGGTCAGGAGATCGAGACCATCCTGGCTAACGCGGTGAAACCCCGTCTCTACTAA
AAATACAAAAAATTAGCCGGGCGTGGTGGCGGGCGCCTGTGGTCCCGGCTACTCGGGAGG
CTGAGGCAGGAGAATGGCGTGAACCCGGGAGGCGGAGCTTGCAGTGAGCTGAGATCGCGC
CACTGCACCCCAGCCTGGGCGACAGAGCGAGACTCCGTCTCAAAAAAAAAAAAAAAAAAA
AAAAAAAAAAA
>AluYk11#SINE/Alu @Hominidae [S:85]
GGCTGGGCGCGGTGGCTCACGCCTGTAATCCCAGCACTTTGGGAGGCCGAGGCGGGCGGA
TCACAAGGTCAGGAGATCGAGACCATCTTGGCTAACACGGTGAAACCCCGTCTCTACTAA
AAATACAAAAAATTAGCCGGGCGCGGTGGCGGGCGCCTGTAGTCCCAGCTACTCGGGAGG
CTGAGGCAGGAGAATGGCGTGAACCTGGGAGGCGGAGCTTGCAGTGAGCCGAGATTGCGC
CACTGCAATCCGGCCTGGGCTAAAGAGCGGGACTCCGTCTCAAAAAAAAAAAAAAAAAAA
AAAAAAAAAAA
>AluYk12#SINE/Alu @Hominidae [S:85]
GGCCGGGCGCGGTGGCTCACGCCTGTAATCCCAGCACTTTGGGAGGCCGAGGCGGGCGGA
TCACGAGGTCAGGAGATCGAGACCATCCTGGCTAACACGGTGAAACCCCGTCTCTACTAA
AAATACAAAAAATTAGCCGGGCGTGGTGGTGGGCGCCTGTAATCCCAGCTACTCGGGAGG
CTGAGGCAGGAGAATGGCATGAACCCAAGAGGCGGAGCTTGCAGTGAGCCGGGATAGCGC
CACTGCAGTCCAGCTTGGGCGAAAGAGTGAGACTCCGTCTCAAAAAAAAAAAAAAAAAAA
AAAAAAAAAAA
>AluYk4#SINE/Alu @Hominidae [S:85]
GGCCGGGCGCGGTGGCTCACGCCTGTAATCCCAGCACTTTGGGAGGCCGAGGCGGGCGGA
TCACGAGGTCAGGAGATCGAGACCATCCTGGCTAACACGGTGAAACCCCGTCTCTACTAA
AAATACAAAAAATTAGCCGGGCGCGGTGGCGGGCGCCTGTAGTCCCAGCTACTCGGGAGG
CTGAGGCAGGAGAATGGCGTGAACCCGGGAGGCGGAGCTTGCAGTGAGCCGAGATAGCGC
CACTGCAGTCCGGCCTGGGCGAAAGAGCGAGACTCCGTCTCAAAAAAAAAAAAAAAAAAA
AAAAAAAAAAA
>AmnSINE1#SINE/5S-Deu-L2 @Amniota [S:50,60]
GCCTGCAGCCATACCACCTCGGGCTGTGATCTCGTCAGATCTCACAAGCTAAGCAGGGTC
GGGCCTGGTCAGTACTTGGATGGGAGACCTCCAAGGAAACCCAGGTGCTGCAGGAAGTGG
TGCTGGTGATTCAGTAGGTGGCACTCTTCCCTCTGAGTCAGTACTGAACCAGTGCCCCAG
CGTGGTGTTAGGGGGCACTGTGCTGCTGGAGGTGCCGTCTTTCGGATGAGACGTAAAACC
GAGGTCCTGACCACTTGTGGTCATTAAAGATCCCATGGCACTTTTCGCAAGAGTAGGGGT
GTTAACCCCGGTGTCCTGGCCAAATTCCAATTTGGGTAATTACATTCTGCCTACCTAAAT
TCCCCCTGCAGTTTCAATTGGATACGGTATTCTTCACTTCCTGTCCTAAACTGTTGTGTA
GTGTTGCTGTGCGCTGTTAAACAGCTGCCGCGTTCCACCCCAGAGGTGGCTGCATTTCAG
TGGTGGGTGAAGTGATCCCTGTATGTAGCTTGTAAAGCGCTTTGGGATCCTTCGGGATGA
AAGGCGCTATATAAATGCAAGGTATTATTATTATT
>Arthur1#DNA/hAT-Tip100 @Eutheria [S:50]
CAGAGGCGGATTTACCGTGAAGCTAATGAAGCTTAAGCTTCAGGGCCCCTCACTTGCACG
GGCCCCTTCCAAGGCCCTGGGAGGGGCCCTAGCAATGTGTTCACATGGTCATATGTTTTT
GTAAAATTTGCAAAAGTAAGATATTTTAACCGCAATCGGTTAAGACCGCTGTCTCTTTCC
ACTCCGACTTCCCCTCCGTCACACTTCCCCTCGTGTCGGGTGGCGTTGGAGTGGCCGCGG
GCATTTTGGGGATCCGGCTAAGGGGAAGTTGAGTTGGGGATACATTTAGTTTGGGTTTAG
TGGGATATATTTATGTGGTTCGCAGTCACTTCCGTGTATAGTTAAGTTATTGCTAGCCGT
CCCGGTGTAGGAATGGCTTCCAGGAATACTCCTACCGCCCACTGTGCCGACTCACCCGGC
GTCGTGACACGAAGGTGCAGGGCCAGAGGTCGTATCGCGATATGAACGTGTCCTACGGCG
CCCGGCACCGGAAGTATGTGGGTAGTGGAGGAGAAACAAGGTTTGAAATGTACGGAGCCA
GAAGCTAGTCTGTGGAAAATTCTTCCAATCATCAGACGTGTAAAATTGTAAGCGGAGGAT
TCGGTTCTCATCGACGCCTAGTCAAAACGGAAGTTCTCTCCTGTCAGGAATATACTCGAT
AATGCAGCATATACAATTATAAACGCACCATACATTTTTTTTCTTTTTTGATGGGAATCG
CGCGAAATAGAATTTATCAGAATTCCTGTGTTTGTAGGGCACAAACCTGTAGCAGTACTA
CAAACAGCGAGTACGTCTGTGTGTGAAGTCGCATGTTTTATGCATCCCAACGTATCGGAT
CGCATCTTAGCGTATCTGACGCATCTTGTCCTGACGAAGTCTGGCGGTTCCAGACGAAAC
GGCACGCAAAATTGCCACCGACGCAGCGAAACGGCCTGAAGAAACAAGTGTTCCAGTGAC
AAAACTCCTACACATATTCATCAATAAGTCAATGTATGTAGTATAAGAGTAATTTGATTA
CACAATTATGTAGCTCAATACAACGTAGCGGCAATTTNAAAATGCATTTGAATTGCTCTT
GTGTATGCCTTAATTTCAGATTAATTTTGTATATTTTTTCAGAATTATTGATCATACCAA
AATTCAAATATGACGGGAAGGAAGTATCCTAGTGGAAGCCAAAAACGTAAACTGAAAGAA
AGAAGACTGGCAGAAGCTTCAAAATGTCAAAAACTCTCTTATTATANCACAACGGAAACT
AAAAACTCTGATGGTCAAAATCATGAAAATAAGGAAAAGAATCACGATAGCCAAGAAAAT
ATAGATAATAAAAATGACAACAGAAGAGATAAAGAAGATTATGAGAATCAGGACACTCCC
AAACAGGAAACAAAAAAGCAGAAGGAAGATGAAAATAATAGTAAAGAAAAACACAATTTG
TATGGTCAACAGAGCACGCACGAAGGTCAGCAGCAGCTTCATTTCGACGAATTCGTTGAC
TTCGATAAGTACCGTGATCTTTCGTTATGNCCTGTTACAATGAGCAATAATTTCATTCAA
CACTGTTTAATNAAAGAAGTTTGTTTTTTCAAAATCGTGATCCCAATAATATTTACAGAG
AATCAAACAGAACATACAATGGACAAAAGAGATGTTTCTCAAACAGATATTTTGAAAAAA
ATTAAAAATGGTCAAACTNTTATGAGATCCTGGCTAGCCTATTCCAAGACTAAAGGTTGC
ATATATTGTTTTGTTTGTAAACTGTTTTCAACAAGACAGACATTACTTANATCAGATGAG
TTTTCAGACTGGATGAATATATTGAGAACCCTCAAAAGTCATGAAGACTCCACAGAGCAC
AAGAAGGCTATGTTTACTTGGATTACACGTAAATCAAATAAAAATGCACTAGACCAATGT
CTTGAAGAACAGAGAAAGAACATTCAGTATTATTTTGAAGTGCTAAAAAGAGTAGTTGCG
GTTATTAAATTTTTAAGCGAAAGAGGTTTGCCCTTCAGAGGTCACGATGAAAAGTGGCAT
TCTTCAAATAATGGAAATTTCATGGGAATCATCAAACTAATTGCTGAATTTGATCCATTT
TTGCACGAGCACTTGGAAAAATNTCAAAATGAAAAAACAAATGTGACTTATTTATCCAAA
ACAGTTTATGAAGAATTAATCGAAATAATGGGAAAACGTGTACAAAATGAAGTGGTAAAT
CAAATAAATAAACCAGACACCAAATACTACTCCATTATTGTAGATTCTACACCGGATGTG
ACAAATACTGATCAGTTGGCGATTATTGTGCGCTACTGTTATAACGGAAAACCCTATGAG
CGATTTTTAACTTTTTCGCCAACTGAAAACCATCTATCTGTGACTTTATTCAACAAAGTG
AAACAAGTTCTGGACGATTGTAACCTGCCGTTGAACAACATTCGCGGTCAGTCATATGAC
AATACAGCTGTTATGAAAGGTGAGGACAAAGGGCTGCAAGCGCTCTTTAAAAACATTAAT
AAGTACGCAGAATATGTGCCGTGCGCAGCTCATTCCCTTAATCTCGTCGGAGAAAAAGCT
GCCTCCACAGTACCTGAAGTTGTTGACTACTTCGGTATTTTGCAACAGTTATATGTTTTC
TTTTCGGGTTCGTCTCGTAGATGGAGTATTTTAAACACACATGCCAACTTGGATTTTTCT
TTAAAGAGTCTAAGTGTAACGAGATGGTCTGCCCATTATAAAGCTGTTCAAGCCTTGCAA
CATGGGTACAACGACATTTTAAGGACTCTAAAATATATTTTCGAAGACTCGGAAGAGAAA
CCCGAACACAAACGAGATGCAAAAAGTTTATTCAAAAAGTTGATAAAGCTCGAATACGCC
ATTTTAACTGCAATTTGGAAAGACGTTTTGGAACGTTTCAATAAAACAAGTGAGAAATTA
CAGACTCCTGATTTGGACGTATATGAAGGGTACCTTCTTTTGTCATCTTTAAATTTATTT
ATTAAAGAACTGAGAGAAAATTCAGATAAAAAATTAATGGAATATGAAACAAAAGCGATA
AAGATGAGCGATGAAATCAATAGAAATTATTCTGACATCGAGAAGCAAATTGTAACAAAA
AAATTTTCAGATCATACCAAAAGCAGTAATTCATTAAGAGGAAGAGATAAATTTCGAATA
GAAGTAATGAATAGGCTCTTGGATTGTTTGATAATCCAATTAATGAAGAGGAGTGAATCA
TATGAACACATTGGAAAAAGATTTAAATTTCTTGCTGATTTGACACGAAATACTGACATC
GACGAAGATAACATAAAACTCATAATACGCCACTACAACGAGGACATCGACGACAAACTG
GTTAATGAGTGTCGTCAATTCAAAGAGTATTTAAGATTAGTCACTGCACAAGAAAACTTG
AAATGCCCTGAAATCTTACAGCTCATATATGAAAGAAACTTGATAGAGGTTTTCCCAAAT
TTGACAACAATCCTAAAAATTTACATGACATTACCAATAACGAGTTGTGAAGCTGAAAGA
AACTTTTCTAAACTATCAATAATAAAAAACAAATTTCGATCAACCATGCTAGAGGAAAGA
CTGAATTATCTTTCTATTCTCTCTATAGAAAATGATATTACAAAATCGTTGTCATATGAA
GAGGCGATCAAAGAGTATGCAGCCAAAAAATGTAGGAAAAAAGTATTATAGAGGTGTGTC
AGGCAGTTAATTAATAAAAATATTATGTTATTTTTCTGGATTTTGTGATGTTTGTGGTAT
TTGTCAGCTTTTTAAAATTTGTAATTTGTTGTGATTTCTTTTCTCATTCTAAATAAATAT
TCACTTTCGTACCTAATTTTGTATTCGTAATTTTGTATTCTTTTTCTTAAAGAGGGCCCC
CCAAATTGTATAAGCTTCAGGCCCCACAAAACCTGGATCCGCCCCTG
>Arthur1A#DNA/hAT-Tip100 @Eutheria [S:40,50]
CAGAGGCGGATTTACCGTGAAGCTAATGAAGCTTAAGCTTCAGGGCCCCTCACTTGCACG
GGCCCCTTCCAAGGCCCTGTACCTAATTTTGTATTCGTAATTTTGTATTCTTTTTCTTAA
AGAGGGCCCCCCAAATTGTATAAGCTTCAGGCCCCACAAAACCTGGATCCGCCCCTG
>Arthur1B#DNA/hAT-Tip100 @Eutheria [S:40,50]
CAGAGGCGGATTTACCGTGAAGCTAATGAAGCTTAAGCTTCAGGGCCCCTCACTTGCACG
GGCCCCTTCCAAGGCCCTGGGAGGGGCCCTAGCAATGTGTTCACATGGTCATATGTTTTT
GTAAAATTTGCAAAAGTAAGATATTTTAACCGCAATCGGTTAAGACCGCTGTCTCTTTCC
ACTCCGACTTCCCCTCCGTCACACTTCCCCTCGTGTCGGGTGGCGTTGGAGTGGCCGCGG
GCATTTTTGGGATCCGGCTAAGGGGAAGTTGAGTTGGGGATACATTTAGTTTGGGTTTAG
TGGGATATATTTATGTGGTTCGCAGTCACTTCCGTGTATAGTTAAGTTATTGCTAGCCGT
CCCGGTGTAGGAATGGCTTCCAGGAATACTCCTACCGCCCACTGTGCCGACTCACCCGGC
GTCGTGACACGAAGGTGCAGGGCCAGAGGTCGTATCGCGATATGAACGTGTCCTACGGCG
CCCGGCACCGGAAGTATGTGGGTAGTGGAGGAGAAACAAGGTTTGAAATGTACGGAGCCA
GAAGCTAGTCTGTGGAAAATTCTTCCAATCATCAGACGTGTAAAATTGTAAGCGGAGGAT
TCGGTTCTCATCGACGCCTAGTCAAAACGGAAGTTCTCTCCTGTCAGGAATATACTCGAT
AATGCAGCGTATACAATTATAAACGCACCATACATTTTTTTTCTTTTTTGATGGGAATCG
CGCGAAATAGAATTTATCAGAATTCCTGTGTTTGTAGGGCACAAACCTGTAGCAGTACTA
CAAACAGCGAGTACGTCTGTGTGTGAAGTCGCATGTTTTATGCATCCCAACTATCAATAA
TAAAAAACAAATTTCGATCAACCATGCTAGAGGAAAGACTGAATTATCTTTCTATTCTCT
CTATAGAAAATAATATTACAAAATCGTTGTCATATGAAGAGGCGATCAAAGAGTATGCAG
CCAAAAAATGTAGGGAAAAAGTATTATAGAGGTGTGTCAGGCAGTTAATTAATAAAAATA
TTATGTTATTTTTCTGGATTTTGTGATGTTTGTGGTATTTGTCAGCTTTTTAAAATTTGT
AATTTGTTGTGATTTCTTTTCTCATTCTAAATAAATATTCACTTTCGTACCTAATTTTGT
ATTCGTAATTTTGTATTCTTTTTCTTAAAGAGGGCCCCCAAAATTGTATAAGCTTCAGGC
CCCACAAAACCTGGATCCGCCCCTG
>Arthur1C#DNA/hAT-Tip100 @Eutheria [S:40,50]
CAGAGGCGGATTTACCGTGAAGCTAATGAAGCTTAAGCTTCAGGGCCCCTCACTTGCACG
GGCCCCTGTGAGTGCTGGGAGTTGCTGGGAGTTGTAGAGTGTTCTAGGTGGGGAGGGGAA
GCCAGGTTGCAATCAGGAAGCATTTCTATGTAAGCATTTCTGGTAAATTGCCTAAAGAGA
TCTCAGAAGAAAGGGACCTGAATCTCCAAGGCTCCAGTAATTTGTTGTGATTTCTTTTCT
CATTCTAAATAAATATTCACTTTCGTACCTAATTTTGTATTCGTAATTTTGTATTCTTTT
TCTTAAAGAGGGCCCCCCAAATTGTATAAGCTTCAGGCCCCACAAAACCTGGATCCGCCC
CTG
>BC200#SINE/Alu @Primates [S:35,85]
GGCCGGGCGCGGTGGCTCACGCCTGTAATCCCAGCTCTTAGGGAGGCNNAGAGGCGGGAG
GATAGCTTGAGCCCAGGAGTTCGAGACCTGCCTGGGCAATATAGCGAGACCCCGTTCTCC
ACAAAAAGGAAAAAAAAAAAAAAAA
>BLACKJACK#DNA/hAT-Blackjack @Eutheria [S:50]
TAGGGTGACCATACGTCCCGGTTTGCCCGGGACAGTCCCGGTTTACGCCTGTTGTCCCGG
CGTCCCGTCCGGTTTAGCATTTGTCCCGGATTTTTCATTTTTTAACGAAGTATTATTATT
AATAGTTGCATTAAAATAAGCCGGGATGGGTTTGGTAGACCTCCACTTTGTACTTCCAGC
TTCTGCCATGGTCTCGTCTAGTAGTGTGTGAGACGCATGTGCAGTGAACAGAGTTCTCAC
TTTAACACGTGGTTAAATCTGAAAGACGACCAGCGATAACCCGTCTCTCTTTTCCCGACC
CTTTCCAGACGCAACGTAACTAACACCTCCCTTTCAAGGACAGCATGCAGGGCGCTCGCT
GATAAAACGAAGTGCGCTCGGACACGAGCGGCTAGGGACAGCTAACTCCTTCCGGTCTCG
GGTGGTGGTGGGAGAAGTATTCGACGCTGCTGCCCCTGCCGGCCACTTGGTGTACCAGCC
AGTTGTGCCGTGGCCCGTGCCGCGGCCTGCGAGATGCACGAAGCCGCCAGGCCGCCAGTC
GGCGGGGTCAGTGGGAAACGTGGGAAATTATAGGTTAGGTGTACGTGAAATATGTGCGGG
AAATAGAGGCTGAGCAGTCCTGCCGTAGAGCGTATAGAGAGTAGTCTGAACGCTCTTGCT
ACAGTGGTTTTGTCATTTATTGTATGGTGTAAATCTACAACTATTTATTTTATTGTTTGG
TAATGCTTTTTTATTTTGCAATAAACCCTTTCGGCAGCAATGAGCTCAAAAAAACGAAAG
TGCATGTTTAATGAAAAATTAAGTACTGAATTTCCGTTTCTCAAGAAAGTTGATGATGAA
CGTGTAACTTGCACAAAATGTTTGTCGACATTTACCATCCACCATGGGGGCCGTAGTGAT
ATCACTGACCACATGAAAACCAGAAGACACAAATCTGCTGAAGAAGCATCAGCATCTACT
TCAAAAGTTAGTAGTTATTTTAAGAAGACTGTGCCCGAAGACGACGATTTAACACGTGCA
GCTGCAGAAGGTGCGTTTACATATCACTCTGTGAAGCATGACTTTTCATTTAGATCAAAT
GACTGTTCTTCTAAATTAATTTCGCTCATTTTCGATTCCAAGTTTTCTTGTGCACGTACG
AAAAGTGAAGCGATAGCTGTTAATGTGTTGGCTCCATTAGCAGAAGAACTTCGCAAACAG
TTAAATGATGCCAGTTTTATATCAGTGTCATCAGATGCTTCAAATAGAAAATCAGTTAAG
TTAATTCCAATAATGGTTCGATTTTTTCATCCAATTCATGGAATCAAAGTAAAGCTTTTG
GAAGTTCATTCTGTCGAAGGTGAAACATCTGACATTATTGTGAATGCTATTGTAAATTCA
GTTAAAAAGTTCAACATTGAAGATAAAATTATTTGTTTTTGCGGTGATAATACGAATACA
AATTTTGGTGGAGCACAGCGTCGTGGTAAAAACAATGTTCTTACTAAATTAAGAAACCTA
TGGAGCAGAAATGTACTTGGAATTGGTTGTGGTGCACACATAATTCATAATTGCGTCCAA
ACAAGCTGCGATATTCTACCAATCGAAATAGAAGCTGTAGTTGTCAAAATTTACAAATAT
TTTTATATATACACAGTTAGAGTAACTGAACTACAAAATTTTTGTGACGAAGCTGATGTT
GAATACAAAAAAATACTTCAGCATGGCAGTACGCGCTTTCTCTCTTTGCTGCCCGTCATC
AATCGGATTTTAGAAATGTTTGAGCCTTTGAAGAACTACTTTGTAAATCAACCTAAGTGT
CCTACAATGGTATTGAACTTTTTTGTAAACGAGTCCTCTAAATTTTGGTTGCATTTTGTT
CAAAATCAGTTGGAAATCTTTAATCAAAGTATTCAACGAATGGAGCGCCAAAAAACTTCA
GCTTTTGAAGCTTTTAGCGAATTGCAATTATTGAAAACAAAGCTTGCAAACAGGAAGACA
TTGAAATTTATCCCTACAAAAGCAAGGGAGGAACTGAACAAATTAAACGATGAGAGCTCA
AACGGTGTACAAGATTTAATTTTGAAATTCTATAATTGCGCTTTGGAATATCTCGACTTG
TGGGAAGAATCTTTTGATGGAGCTCCTATTTTTAATTGGATAAATTTATATTCTGTACCG
GAATGGAATGAAATTGAGAAGGCCTACGATTTTGCAGCATCTAAATTTGGCGAAACATTC
AAAAGAATCATAAATAGAGACAACTTATTTGACGAGTTTTGTCTTGTAAAAATATTTGTC
GAAGAAAGGTACTCTGAATGGAGGCAAAAAGACAGTACCTGTGAAAATATTTGGGCTGAA
ATATTTACACATTTCAATATAAAAAAAATTAGAATTGAGAATATCCTCCATTTAGCAGAA
TTTGCTCTGAGCTTACCAGGTACCTCAGCACCTGTAGAGAGAGTATTTTCTCAATTAAAA
ATATTATGGTCTACAGAGAAGAGTCAATTGAAGGTGTCAACAATTTCAAATTTATTAACC
ATAAAATGCAACTTTGAAGAAGATTGCAGGCAATTTTATGAAAAAATTAAAAATAATAAG
ACCATATTGAAAAAATACATTCTTCAGAAAAATACCAGTGACACGGTATTAGAGACAGAT
ACGGCTAAGAAACTGATTAAAGTACGTGAATATGTACCAAGAATAATTATTCTGCTTATG
TTATTTTTAATGTTCAGATAATCAATATAAAATTTTTTAAAATTTTGCTTTAATGTACAC
GGATATATATTTTTATTTTTTAGAAAGAATTTTATTTTTGAAAATAGTTTTTGAATAGAA
CTATTTTATAGGTCCACCAATATAATAAAACCAATTTGTCGGTCAATAAATAAATATTTC
AAAAAATTATATAATTTTAATTATTTTTAGCGCCCCCTTTCACTCTCAAAAGTGTCCCGG
TTTGGACGATAAATTATATGGTCACCCTA
>Chap1_Mam#DNA/hAT-Charlie @Eutheria [S:50]
CAGCGGTTCTCAACCGCGGTGTCACGACACACTGGTGTGTCGCGATCAGTTGTGAGGTGT
GTCGCAAGTAATTTGTTACTAATAATAGTTAAAGTACCGAAGTTTGCGAATGATTTACTT
TTTTTAAATAAATTAGAGCGGATTCAAGGTTATCCCTATAATAACGTCACTCTCACTCAC
TTGCATTCCGATATGCTTTCTTGAGTGGGAGAGAAAGGGGTGGAGTTACAGCTAGCGCGC
CGGGAATTGCGCGTAACCCCGGGTATGCCCATGGGAGTGTGTCGCGCATGTGAACGTCAT
CCGTCACGTGTGTCGCGGCGGAAAAAAGGTTGAGAACCGCTG
>Charlie10#DNA/hAT-Charlie @Eutheria [S:50]
CAGTGCTACTCAAAGTGTGGTCCGTGGACCGGTGCCGGTCTGCGAACTGTTTGTTACCGG
TCCATGATGAGATAAGTACAGAAATTGAGAGTAAGCGTTTAGAAACTTTTATAGCAATTT
GACATTGCCGCGACATCCAAGCGCGTGATCAGTGGACTCGTCTCGTTGAACAGGGTATAG
ACCAGTTCGGGTGTTGTCGAACTCGCGTGGTGAGTCGCATGTGGCGCGAGCTGCGTACTA
GTCATGCGCAGTAGGACCACGTTACAACGTGTGATATTTTAAGGTTAGTTTGTCAACTGT
AACCCAAAAGTATATAAAAATCTGAGAAAATGTAAGCATTTATTTATTTTTATAACTTAT
TTATTTTTATAATCANTTTAANTTTTAATCAAGCCTAGTTTTTAATTTATAGTTTAACAT
TATTAGCTAAATTAGGGAAGTAAAATTTGTATTATTTATTTTTAACCCTAATTTACNGAT
GGCGAAACAAGCTTCACTGGACTTTTTTGTCAAGAAAAGACACGCCTTTTCTGAATGCGG
CAGTAGTAGTAAACCAAATGATGACGATGGAAGTGATTCCGAAGAAATGAAGACCAAAAG
AGTTCGTACTAGTTTTACTCGGAAGTATGATCCCTCATATATTGAGTTCGGTTTTGTAGC
CATAATTGATGGTGAAGTGCTAAAACCACAGTGTGTTATTTGCGGAGATGTACTGGCTAA
TGAAGCAATGAAACCATCAAAACTTAAGCGGCATTTACATACAAAACATAAAGAAATAAG
TTCAAAACCAAAAGAATTNTTTGAAAGAAAGAGTATTGAATTAAAAAGCCGACAGAAGCA
GATGTTCAATATTTCACATATAAACATTAGTGCTTTGCGGGCTTCTTATAAAGTAGCACT
TCGGGTTGCTAAGACTAAAANACCATATACAATTGCCGAGACATTAGTGAAAGACTGCAT
CAAAGATGTTTGCTTGGAAATGTTGGGTGAATCTGCGGCAAAGAAGGTAGCTCAAGTACC
ACTTTCCAATGACACCATAGCTCGACGTATTCAGGAACTGGCTAATGATATGGAAGACCA
ACTCACAGAACAAATAAAGCTAGCAAAGTATTTTTCATTGCAACTTGACGAATGCACAGA
TATTGCTAACATGGCAATTCTTTTAGTATATGTGCAATTTGAACATGATGGTGATATGAA
GGAAGAATTCTTTTTTTCAGCTTCATTGCCGACAAACACAACTAGCTCTGAACTGTATAA
AACTATGAAGGATTACATTGTCAACAAATGTGGTTTGGAGTTTAAGTTTTGTGTAGGAGT
ATGTTCTGATGGCGCAGCTGCAATGACAGGAAAACATTCTGGAGTAGTTACCCAGATTAA
GGAGCTTGCGCCAGAATGTAAATCAACGCACTGCTTCCTTCATCGAGAAAGTCTTGCTAC
GAAAAAAATGTCAGCTGAACTAAACAGTGTGCTTAGTGACGTAGTAAAAATTGTGAATTA
CGTAAAGGCTAATGCGTTAAATTCGAGATTATTCTCTTTATTATGTGATAATATGGAAGC
TGATCATAAACAACTGTTATTGCATGCTGAGGTACGATGGTTATCGAGGGGAAAAGTTCT
GTCGAGAATGTTTGAACTACGGAACGAACTCTTAGTGTTTCTGCAAGATAAGAAACCAGT
TTGGTCCCAACTTTTTAAAGATGTGAATTGGACAGCCAGACTTGCTTATTTGTCTGATAT
CTTCGGTATTTTTAATGATCTTAATACTTCCATGCAAGGAAGGAATGCAACATGTTTTTC
AATGGCAGATAAGATCGAAGGGCAAAAACGAAAGTTAGAAGCTTGGAAGAACAGAGTTTC
TACAGATTGTTATGACATGTTCCATAATTTAACAACAATTATCAATGAAGTAGGTGATGA
TCTTGATATTGCACATCTGCGAAAAGTTATCACCGAACACCTTACGAATTTGATAGAACG
TTTTGAATTTTATTTTCCATCAAAAGAAGATCCACGCATAGGAAATTCATGGATCCGGAA
TCCATTTCTTTCATCGAAAGATAATTTAAATTTAACTATAACTTTACAGGATAAATTGTT
GGAACTGGCTACTGATGAAGGATTGAAGATGAATTTTGAAAATACAGCATCACTTGCTTC
ATTTTGGATAAAAGTTAAAAATGAATATCCTGAGCTTGCTGAAATTGCTTTAAAATCTCT
TCTTCCATTCCCGTCAACATACCTCTGTGAGACTGGTTTCTCTACTATGAGTGTTATTAA
AACAAAACATAGAAACAGTTTAGATATACATTATCCCCTGCGAGTAGCGTTGTCATCAAT
CCAACCTAGATTAGATAAGTTAACAAGCAAGAAGCAAGCTCATTTGTCACATTAAAAACT
TTAAATATTGATATACACGGTGTTCGTTCAAAGTGTGCATATAGGCGTTTAATATGGGGA
ATCGCTATTTCACTTCATAACTTTTTGTTTAGTTATAATTGCGGAACGACAAAAAGTTAC
GAGTGTAATAGCGATTCTCTATATTAATCGCCTATATGCACACTTTCAATGAACAATGTG
TACAGTTTTTGTAATTCTTTTTTTCCTTATATTTGTTATATTTATTGAAATGTAATTTTA
TGTCTGTTGAATCTAATAATAAAAAATTTTGGGCTTGTATTTTGTATGTCTTTTTTTTTT
AAATTTCATTTTTCTAGTAATTCATTTTTATTGTATTTTACAAAAGTATCGGTCTGCGAT
AGATTGGAAATTAAAAAAAAAAAAAAACTGGTCCTTCACCACAGATAGTTTGAGAAGCAC
TG
>Charlie10a#DNA/hAT-Charlie @Eutheria [S:40,50]
CAGTGCTACTCAAAGTGTGGCCCATGGACCGGTGCCAGTCCGCGAACTGTTTGTTACCGG
TCCGCGACGAGATAAGGAGCTTGCGCCAGAATGTAAATCAACGCACTGCTTCCTTCATCG
AGAAAGTCTTGCTACGAAAAAAATGTCAGCTGAACTAAACAGTGTGCTTAGTGACGTAGT
TGATTTACATTCTGGCGCAAGCTCCTTATCTCGTCGCGGACCGGTAACAAACAGTTCGCG
GACCGGCACTGGTCCGCGGACCACACTTTGAGTAGCACTG
>Charlie10b#DNA/hAT-Charlie @Eutheria [S:40,50]
CAGTGCTACTCAAAGTGCCGGTCCGCGACGAGATAAGGAGCTTGCGCCAGAATGTAAATC
AACGCACTGCTTCCTTCATCGAGAAAGTCTTGCTACGAAAAAAATGTCAGCTGAACTAAA
CAGTGTGCTTAGTGACGTAGTTGATTTACATTCTGGCGCAAGCTCCTTATCTCGTCGCGG
ACCGGTAACAAACAGTTCGCGGACCGGCAGCCGGTCCGCGGACCACACTTTGAGTAGCAC
TG
>Charlie11#DNA/hAT-Charlie @Eutheria [S:50]
CAGTGGCGAGTTGCTTGCATTNAGTTGTCCTGTCACGGCTTAATTTGTACCGCCATATTG
CCGGGCGTTTCTTGATGCATGTACAGATGATGATATGGCAGCGCCGTGGCTTTGTTTNAA
NTCAGTTAGCCGCTGATTGTTANCGCGTTGNTTATAGTTTACTCCCACAGCAAAACTCCG
CGACATCTCTGGGTAGTACCTGNATATTTTNGTGTGCCATGTTGAAGAAACGCAAATGGA
ACGACGACTATGCTCGTTACGGATTCGCTTGTACGACGGAGATGGATGGAACTCAGCGAC
CACAATGCGTNCTGTGCAACTCGTTATTTTCAAACGCCAATCTCANACCATCGAAGCTNT
CCGANCATTTCAACAAACAGCACGGCGGTGCAGCCGGACATGACCTTGACANCCTGAAGT
CTAGCGAGAGCACATTTGATCATAGCAGAACCTTGAGGACATTTGGGTTTGTGTCACTTG
AGAAGCCCTTGTTACAAGCATCCTATCAAGTTGCATATTTGTGTGCCAAGGAAAAGAAGC
CTCATNCAATAGCTGAAAAATTAGTGAAACCTCGTGCATTGGAAATGGCAAAAATAATAT
TGGGACCAGATGCACAAAAGAAGCTTCAGCAGGTTCCCTTGTCAAATGACGTGATCCGTT
CTAGAATTCATGAGATGAGCCAGGATATCTTGCAGCAAGTTATAGAAGATATCAAAGCTA
GTCCTCTTAAAGTGGGTATTCAGCTTGATGAGTCAACTGACATTGATGGCTGCAGTCAGC
TNTCGGTGTTTGTGCGGTATNTAAAGGAGAAAGAGATCACAGAAGAATTCTTGTTCTGTG
AACCATTGCAATTAACTACGAAAGGAATCGATGTGTTCAATCTCGTCAGAGACTTCTTTT
TGAAGCATAAGATAACGCTTGACGCATGTGGATCAATTTGCACCGATGGTGCCCCTGCTA
TGCTAGGAAAAAANTCAGGATTTGTTGCCTGCGTAAAGAAAAAAGTACCTCATATCATGA
TCACACATTGTATGTTGCACCGTCATGCACTTGCCGCAAAGACTTTGCCTACAAAATTGA
AGGATGCTTTGTCTACTGCGGTGAGCGCAGTAAACTTCATCAGAGGACGTGCTCTAAATC
ATCGCCTCTTCCGTGCTTTTTNTGAAGAAATTGGTACCGAGCACACTGTCTTCCTTTTCC
ATACAGAAGCGAGGTGGCTTTCCCGTGGCCAGATGCTTACTCGTATTTTTAAAATGTGTA
AAGAAATGAATCAGTTTCTTTNCAACCAAAGCAGTAATTTAGTTGATGACTTTGAAAATA
GAGAGTTTATCCTTCGCCTAGCATACATGGCAGATGNATTCAAACACCTAAATGAACTCA
ACACATCTATGTAAGGAACTGGGATGAACGCGGTAACGGCCAGAGAGAAGTTATCTGCTT
TTATTAGGAAACTTCCAGTTTGGATAAAGCATATTGAGAAAAGAAATTTTACTAACTTTC
CTTTTCTTGAAGAAACAGTTGTTTCAGAAAATGAAGGAATGACCATCGCAACTGAAGTGA
CAATGCATTTGCAACAGTTGAGTGACTCTTTCCATGGATATTTTTCCACTGGAGATCTTG
ATGTGGCAAAGAAATGGATACTGGATCCATTTCTTTTTAACCTGGATTCCATCGACGATA
GTGATTTGATGAAAGATGATCTCACTGAATTACGAGCCAATGGCCAAATCTAAATGGAGT
TTGAGACAATAAAGCTTGAGAATTTCTGGTGTGCTCAANTAGCACCATTTCCACAACTGG
CGAAGACAGCGCTGGAGATCCTTGTGCCATTTGCGACTACATACTTATGTGAGATAGGAT
TTTCATCACTTTTACACATCAAAACAAAGGCCAGAAACTACTTAAATGCGAGTGATGACA
TACGTGTGGCTATTTCAAAAAAGTTCCTCATTTCTCGAATATCATTGAACAAAAGCTANA
GCAGAAGTCACTGAGCCGGTAAACTTTTNAAGNGATAATTTTATAATTTTATATTACTGT
NAAAATTAAACTGTAATTCTGTCTCTTTCATTCTATAGTTATGATATATCTTAAGTTTAA
AGAACTAATCTNCTTCAGTAATTTTTGATAAGAGGTGTGAGAANATATTTTGAGAACAAA
AGGGATGCAAGCCGCAGNAAAGGTTAAGNACCACTG
>Charlie12#DNA/hAT-Charlie @Eutheria @Primates [S:50]
CAAGCTTGTCCAACCCGCGGCCCGCGGGCCTCATGCAGTCCAGGACGGCTTTGAATGTGN
CCCAACACAAATTTGTAAACTTTCTTAAAACATTNTGAGATTTTTTTGCAATTTTTTTTG
TAATTTTGTNATTTGNCTATGTGATTCTCAAGTGTGAACTTCGTAGACAACAATGGAATG
GAAAGGGGTAATCAGAGTATGTCACATCCACAAATAATGGACTAGTATCCATAATTTGCA
TTATAATTGCAAACAGTTCAGCAAGAAGAAATTAAAAGCCATTAAAATTAACTAACAAAG
AGCGAGAGGACGCTATTGCAGTGCCACGTGAAGTGAATTGTGACAAAGAATTCAAGTGTG
TATTCTGGACAAGGCAGAGCGCTGCTGTACACCAGACACTGTCGCCATTTGTACGCATGT
GTGGCTTCAGTTTTATGGTGGTGTGCGACTTCCAGTGTGTTATCTTCTAATCACGGACAG
TTGAATTGACACCGTCAGGCGTTANGTGTGCTTNTGGCGACTTGAGCAATNATATTCGAT
AATATTTCAACCTACCTTTGTAGATGATAGGTGTTTAATATTANTTAGAAGACNTGTAAG
TATTAGTCTTCTTATTTGGTTATTAAACCTTGCTTTCTATTTTCCTGTCTGTTAATTTCC
ATAATAAANGTAAATNNAGTTGCTTATCTATTATNATCTTTTAAAATTCCAGNATATGGC
TTCCACAATGTCTCAAAAGAAAACAAACCCCCCNNAAAACAAAAANTACGGATGAGGGAA
GATTGCTCAACGAAAAGTGGACAGATGACTACTTTCTTGTCGAGGCAAATAGCGAGGCAC
TCTGCTTGATTTNCANGGAATTTGTGCCAGTTTCAAAGACTACAATTTGAAGAGGCATTA
TATGCAAAGACGTGCTGNCAAATTTGGTGCGTATCAAGGAATGTGTCGTAAGGACAAAAA
TAGCAGAACTGAAAAAANGTCTGTCTTCACAAAAAAGATTTTTTNNAAAGTTGCAACTCG
GACAGTCTANNGTAAAANCTAGTTATGTGGTAGCAAATTTAATAGCAAAAAGCAAAACCA
TTTACNGATGGTGAGTTTATTAAGCAACGTNTGGGAGGCGTGGCANATATCATTTGCCCT
GANAAANNAGAAGATATCTCTAAAATCAGTTTGTCTCGCCGGANTATAGCCAGGNGAATT
GGAGAAATTGGGAAGTCTATGAAAGGAGNGTAAAACTGCTAATTTNAAATTTTGTGCTTT
GGCGATGGATGAAGGCACTGACGCTACANATACGGCACAACTTGCCATTTTTATTAGAGG
CATTGATGACGAATANAATGTCACCATTATATAAAGCCATATAATGAAGAAATNATAAAC
CCATATAATGAAGAAATGGCTTTTTCAGTGCCATTAAAAGACANAGTAAATCAAGAGATT
TATACGAAGCAGTGAAAGATGCGTTAAAGCAATTTTCTTTGTNCNTTGTGAACATACGTG
GTATAGCTACNGATGNTGCCCCGGCGATGGTANGTAAAAGAGAGGGANTTGTANAATTAA
TAGAAAATGATGCAGTTGCCGCNCGAAACTCACNTTTGATGANGTGTCATTGCATAGTAC
ATCAAGAAAATTTATGTACAAAAGCTTTAAAAATGGATAACGTCATGCAAATTGTCATCA
AGGCTGTGAATTTCACAGGGGCCNAGGGATTGAATCATCGCCAGTTCCAGGAATTCCTTA
AAAGTATGGATGCTGACTNTAGCAACGTCATTCACTTTTCGGAAGTAAAGTCGAGGCAGA
TGTTGAAAAGATTTTATGNTTTGCGACGTGAAATCGAGCTGTTTATGGTATCAAAAACAA
AATTNGTGCCAGAACTTGACGACGAAAACTGGCTTACAGATTTAGCATTTTTAGTGGGTT
TGACCGCCCATTTAAGTGAGTTAAACNTGNGTCTTCAAGNTGAAAACCAACTTNNCAATA
CAATGTTTCAAACCATAACAGCGTTCCANATGNAACTGAAATTATGGCAAGCTNAAATTA
AGGCAAACAGTTTTACGNATTTCGACACGTTNGCTAAACACGGNCCTGTNAACAGCNAAA
AGTACGCNGCCTTGCTTTTCGATTTGATANAGGAATTTGAAAACAGGTTTCAAGATTTCT
GGAAAAATNATCAATATTTTGGTATANTTGCAACTCCATTTTCAGCCGACATANATATGT
TACCTGCGAATGCNTANAGCTGCAATNTGACGTTCAACTTANAGAAAAATCTNATCNNGC
CTCTTTNCTGGACTTTGTAAGACCTGTCTTCCCAGNGACAAATATCCCTCGCTTCACAGT
CACGCCTTGCTCATGTCGTCGNTTTTTGGCAGCACCTGCGTTTGTGAGCNACTGTTTTCA
AGGATGAAGNACACGAAGAGTAAAATTAGAACCAAAATATCTGANGAGCACCTTGAGAAC
TCGCTGAGAATTGCAACTACTTCCATCGAGCCAGATACTGATGNATTAGTTTCTCAAAAA
CAATGTCAAGTACCCCACTAGTTTTATGTTGTCCTCTTTTACTTTTATAATAAAAANTAT
CAAAAAANTAGTGANGTTTTATTANCTAGATACGTACATTTTCTGTGTCAGTGATTGCAA
ANTTGGGACCTGCTCGACGATTTTGAAAGACCCTCTGAANGGGGCAGCGCATGGTTAGAT
TATNATGCGAGGACTTTTTTGCTTATCTGTGGTGGCGGATATCACGAAAATTATNCACGG
ACCTTTTTTCTTTAGCTCATCAGCTGTCGTTAGTGTTTGTGTATTTTNTGTGTNGCNCAA
GACAATTCTTCTTCCNGTGTGGCCCAGGGAAGCCGAAAGATTGGACACCC
>Charlie13a#DNA/hAT-Charlie @Mammalia [S:50]
CAGGGACATCCAATATGCAGCCCGCGGGCCAAATGCGGCCCGCCTGACCCCAGGGTGCGG
CCCGCCTGAGATTTTTAGCAAAAATGTTTTTACCTAATTAGCTAGCACACATGAACTAGT
AGGGCCTAACCACCTGCCAGTAAGGAATTTGAGAAGTTTGGTCTAAACATGGAAAAGCTG
AGTTCACTTGCCACAGATGGGGCACCTGCAATGAAAGGGAAGAAAGGTTTCAACAGTTTA
TTCAAGTCAAAAGAGAAGGTTGGTGTGCCCAGCTTCCATTGCATCATTCATCAGGAGAGT
TTGTGCTGTGAACTTTGCAAGTCAGGTTCATTGCATGATGTGATGGAGGAAGTGATCAAG
ATTGTGAATTTTCTTCGTGCTCGTGCCCTTAACCATCGCCAGTTTATGGGATATTTGGAA
GAAGTTGAAGCAGAGTATGGAGATTTAGTTTATTTTAATGCAGTCAGATGGCTAGGTCGT
GGAAACTTGTTGAAGAGATTTACTGAGCTGCTTCCTCAGATCAAGGACTTTTTGGAATTA
AAGGGCTCTGAGAGACCCAACTTGTCGGACCCCCAGTGGCTCACAAGATTGTACTTTCTT
ACTGATGTGACAAGACATCTGAACACACTGAACTTGAAACTGCAGGGAAAAAACAAGAGC
ATTGCTGATTTGTTCAAGGAAGTGCAGGTATTCAGACTCAAACTGGACATGTGGATTGAG
CAGATGGCAACTGGAGACTGCACTCATTTCCCATTGCTGAACTGCCCTGAGCTCAATGGA
ATCACAGATTTTGAAGAACTGCAGAGCTATTTGGTGGAAATGAAGTCACAATTTCAGAAG
AGATTCACAGATTTTGATGAGTATGAATCATGCTTTAAGTTTCTGCGGCTGCCTTTGGAG
TGCAAACCTCAGGATGTGTCTGAATTATCAAGCATCTGCCCTATCAGTGTGGCTCAGTTT
CAAGAGGAACTGATTGAGCTGAAAGCGAACTATGCCCACCAAGAAGACACAGTATCCCTG
GAATTTTGGAGATGAGTATATGAATCCCAGAACTATCCTGAAATTTCTGGCTATGTGGCC
AAACTCTGGGCAATGTTTGGGTCCACCTGGCTCTGTGAAAGTACATTCTCTTTCATGAAA
CTGCTGAAATCGAAGCTGAGAGCCACCATCAGTGATGTAAACCTGGAGTCAGAATTGAGA
TGTGCCCTGACTGAATACACCCCACAGTTCTCGAGAATAGTTCAGTCTGTTAAATACCAG
TATTCTCATTGACTTGATCAAAATTGATCAATGACTAGCACTAGGCCTATAACTGTGCAC
TTTTGTATGAATAAAGTTGATTAAACTGTTTTTTGGACTGCTTTTGTATTACTGCTNAAA
ATCCATATTTTTGAATAGCTAACAGGCTATATTTTCACCATTGTTATCAATAAAAAAATT
CATGCGGCCCGCACACATATGGATTTCTGATCATGTGGCCCACTATTGAAAAAACNTGGA
CGCCTCTGCTCTAG
>Charlie13b#DNA/hAT-Charlie @Mammalia [S:50]
CANGGGCATCCAACATGCGGCCCGCGGGCCAAATGCGGCCCGCCTGACCCCAGGGTGCGG
CCCGCCTGAGATTTTTAGCAAAAATGTTTTTACCTAATTAGCTAGCACACATGAACTAGT
AGGGCCAGNAGGGCCTAACCACCTGCCCGCCGCACCACTGTGTAACTGACTGCCGCCAGG
TGTCATGCTAGCAGGCTTGGATCAATTAGTAATTGTAATTGAAGCTGAATGTAATTAATT
ATATAATTTTGAGCTGTTCAAGTTTAATTCCACTAAAATTACATCATGAAACTGGGGCAT
TATGAAGGATTACTGACAAAAGGAAAATAGGTATGAATAAAGCCTCCATATGCACTTGAC
TCACGTTTGAGTCACGTCCAATACTCGTACGCCAAGCGTGGACCCTCTCGACTCACCATT
GTTATCAATAAAAAAATTCATGCGGCCCGCACACATATGGATTTCTGATCATGTGGCCCA
CTATTGAAAAAACNTGGACGCCCCTGCCCTAG
>Charlie14a#DNA/hAT-Charlie @Eutheria [S:50]
CAGCATTTCCCAAACTGTGTTCCGTAGAACACTAGTGTTCCGTGAGATGTTAATAGGTGT
TCTGTGAAAAAAATCGATGCTAGCGATATTTTTTCTTCTAAAATGTATTTTAAAATATAT
GTAAGAAAAATACTAAACACATTTATATAGTTNTTATTATTATGCGATAATCTGCCTTTA
AGAAATGGTGTGCCATACCCGAGAACGCCAGGAAGTCGCATGAGAGATCACCTGATGCAT
GAACGCGTGACGTTCGATCTGCGCATTGATGCANAGGCAGCATTTACCAACTAACCATCG
CGTTGATGTATGTCGTCTATTCGATGATCGCTGGTCTATGTTATGTATCTTGTCTTATAA
TTTCAACATATATTTGTGATATTATTCAATGTTTATTGTATATTAAACATTTATACTACA
CAAACTCATTCCCCATGGATCTGTGGCTGAAAGAAGGAAGTTTTAAACGAAAAGCAGAGT
CTTGTGGTTCTCAAACTGTGTCTGAATCAAACAAGCAAAAAGTCGGAATACTTCAAAGTG
AAGATGAACAATCGCAGCCTTCGGTTTCTAAAAAATCGGGAGGTGAGCTGTCCAAGATGA
AACAATTAATGATTTTTGGAGCAGCCTAATTCAAGAGTACCCAAATATTGCAAAACGTGC
AGTTTGTGTTCTTCCCTTTGCTACAACGTACCTGTGCGAAACGGGATTTTCATATTATGC
TGCAATGAAAACAAAATATAGGAATAGACTTGATGCTGCACCTGATATGAGGATCCGACT
CAGCAACATCATTCCTAATATTAAGCGGATATGTGATATAAAGAATAAAAAGANCGTNCA
CTGTTCTCATTTTAAAATATTTTTGGTGTATGTCATATTTTATAACAAAAATGTAAATAT
ANATTGCTTTATCTTGNTATATTTTGTTCTTTTTAATNTNAATTAAAATGATTTAATTTC
TCTATTTTNANTTCTGTTATAAAGTTAAATAGCATATGAATCAAATTTTGATCATTTCTT
GCAGCAATTAATTCATCTGTGAGACCATTTTTTGCTGTCTACTTTAATCCAAGCGCGCAT
TATATCTCATGAGCTCCTGTTGGTGTTCCGTCAATACATTATAATTTTAAAAGTGTTCCG
TGGTCAAATAAGTTTGGGAAATGCTG
>Charlie15a#DNA/hAT-Charlie @Eutheria [S:40,50]
CAGTGGTTTTCAAACTGTGTTCCGCGGAGCCCTAGGGGTTCCGCGGAGGTGCCTCGGGGG
CTGCTGGGNGGGNNGTGAGGCTGGGCGGGCGGGGCTCTGGGCCTCCCACCCCCGCTTCAA
CCAGAGCAGCTCCGCTTTTATCTGTTTTATATATTGGGCTTCCGCGTAAGATTTCATTTG
AAGAAAGGGTTCTGCTGCTTAAAAAAAAAGTTTGAAAACCACTG
>Charlie15b#DNA/hAT-Charlie @Eutheria [S:50]
CAGTGGTTTTCAAACTGTGTTCCGCGGAACCCTAGGGTTCCGCGGAGGTGCTTCAGGGGT
TCCGCAAACGTTTGATTCGAATTTCATTTTTAAAATATATTTTAAACTATTTTNAAAACT
GTAATAAAAAACAACACGCACACTCAAATGTGTTATATACCAAATTTTAACACATTGGAG
ACCACCAACGCGTTAACTTGTGCTGCCAGGTTAACTCGTTTTTGTGCAGACCTCGGAATA
AAGCTTCTCCTGCCATCTCTGTGCATATATTTGAACTTCTTGTAAATGTGTCATTGATTA
GGAAGGTTGTAGCTCTGCACTGGTCTTTTTAAAAATTCAGGCCTGCGCATGTCCGCTCAC
GTAAAATTGTACAAGCGAGTACACTACTACAGCACACGTGCGCCGCGCTCAATTAAATGC
CAGGCAAGGCTCAGGCGCATCTGCTCGGCGCATGCTCTCGTCACGGCGTAATAGTCAGTT
GTGCAATAACAAGTGAACGCGTAACACGTCGCGTCGTGATAATATCGTATTATAGATAGT
TTTAGCGCTTATTGTAAGTTTTGGGTGCTTCTTGTCTGACTTTTATATTTATGATAAGGA
ATGCGAGCAGTTGTTAGATATTGTTAGTGATTCAACTTTGAAACAAAAATTTCCTACTAC
TCCTCTTTCAAGCTTCTGGATCAGTTTAATTGAAGAGTATCCTGAGATTGCAAGGCGAGC
TGTTAAAAAACTGTTACCATTTGCAACTACTTATCTGTGTGAATCAGGATTTTCTCGATA
CTGTGCAACCAAAACAAAATACAGAAATAAATTGGATGCTGAGGCTGATATAAGACTGCA
ACTGTCATCCATAACCCCCGATTTCAAATTTTTGTGTTCATCAAAACAGCCTCATTGTTC
TCATTGATTGACTTTATAATAAGTAAATGTTATAAATTTGAACTTATAAAATAAATTTAT
ACTAATAAAATACCGCTTTTATCTGTTTTATATATTGGGGTTCCGCGTAAGATTTCATTT
GAAAAAAGGATTCCGCTGCTAAAAAAGTTTGAAAACCACTG
>Charlie16a#DNA/hAT-Charlie @Eutheria [S:40,50]
CAGTGCTTCTCAAACTGGGGTATGCGTACCCCTGGGGGTATGCAGTGGCAGAGGGGCAGT
ACGAAGCCACAGGATAAACATGGCGCATCTTCCTGGAGCATCAATTTTACTCGAAGATTT
GGGGGGGAAACACATTATTTTTATATTAAAACAAACACGGATATATTATGGAGTAGAATG
CAAAATTCGCATGAATTTTTAAGATAAAACANGAGACTTCAAAGAAATTTCGCGCTTGTG
GCAGGGCTGCTTCGGGCTATGCCCCCAGACCCCCCGGGGGGTACGCGTTCACTCTCCTCT
GCCGTTAGGGGTACTTCGGGTGGAAAAGTTTGAGAAGCACTG
>Charlie17#DNA/hAT-Charlie @Eutheria [S:50]
CAGAGCTTCCCAACCGGTGTGCCACGAATGGGTTACAGGTGTGCCGCGAGATACTGATGG
TTGTAAATTTTTTATAGTGATAAAAATTTAAAACCATTTTTTAAACCATTCAAAAATTTA
CAACAGTTGAAATTATATTTGAACACTATTTGATATGGCTCCCTCTGTAAACTTCCTGAA
TTCAGTAATTATTATTTTGGCGCATAAGACTTTATGCGTAGCACCCGCCGCCAGAGAGCG
CTCTGTAGCGGCTATACCACGTAGCACCTNCCCCTGACCTTCCCGTTGAATCATCCCCTA
GTCTGATTATTACTTTAGTCGCGATTCGTTTTATCATCAGTGNNAAGTTCTTTGTNTTCG
TGNATGTAAAATATTTAGTTTTNCTTTCGATTTAATTTGCTCTTATTTTTCACANTTTTT
TTCTACTAACGTAGAAGGTATGTATGATTATTNTTTAATTATTATTAAATAATTGAACAT
AATTTAATTAAATCGATTCATTAAAGGGGACTATAGGCCTTTACGGCTTCAGAAAATCGA
TTTTTCAAAATATTTTTGATCATACATGAGTGTAAGTAATATTTATATTTTGTGAATTTT
TCAGAATTTTAATTATTAAATTAAATGAAAATTAATATTTCAATANTTCCTATTTTGCTT
ACCGCATGCTTAATTTTTCAAATTTTTCGATGCGATTTGTTTTAAAACATTCTTAAGAAT
GCAGACGACCTAAAAATATATTTTGAAAAATCGATTTTCTGAAGCCATAAAGGCCTACAG
TCCCCTTAAGTACTTTATATTTAAATAGATTTAATTTTTACAGATATTTATTTTCCCACC
ATAATGGACAACTTTTTGATTAAAGCTGGAAAGTCATCAGATTCACAAGACAAACACAGT
AGTCCAAAAAAAAAGTTTAAGTCACTAATTAGGCAATATAATGAGGATTATCTCAAATTT
GGATTCGTGTGCCCCGATAATTCTTCTCTTCCTCAGCCTAAATGTCTTATTTGCATGGAA
AAGTTATCAAATGAAGCAATGGTGCCAAGCAAACTACGCCGGCACCTTACCACAAAACAT
CCATCTTACGCAGAAAAAGATTTGAACTTTTTAAAGCGTCTGCAAGCGCAAAATAAGAAA
CAAAGTTCTTTTATGAGATCGGTTACAACAGTATCAGATCGAGCTCAAGAAGCTAGTTAC
AAGGTCGCGCAATTAATAGCTAAAGCCAAAATGCCTCACACAATTGCAGAATCGCTCATT
TTACCAGCCTGCGTGGAAATTGTCAACACTGTGTTTGGGACCAATGAAGCAAAGGAAATA
GAAAAGGTGCCACTTTCGAATAATACTATTAGTAGACGCATTGACGACATGTCAGATGAC
ATAGAGACAACACTAATCCAGAAGATTATTAAATCAAAAAAGTTTTCATTGCAGATTGAT
GAATCTACAGACGTTAGTAACTGTGCTCAGTTAATAGCACTAGTTAGAATCCCTGAAGAG
AAATGCTTGGAAGAACATTATTTGTTCTGCAAAGAAGTACCAAAACAAACTACTGGGGAT
GAAATATTCAAAGTGGTAAATGAATACTTTGAAACAAATAAGATATTACGGAAACACTGC
GTAAGTTTGTGTACTGATGGTNCGGCTGCAATGACAGGAAGGTGTAAAGGCTTTACATCA
AGAGTTCGTTCTGAAAACCCTGAGATTCAAGTAATACATTGTTTTATTCACAGAGAAGCT
CTCGTATGTAAAAGTTTGCCTGTAGATCTGAATTCCACATTAAATGATGTTATCAAAATG
GTGAATCTAATAAAATCCAAGCCGCTACAGTCCCGTCTGTTTTCAGCTTTATGCGAAGAA
ATGGGATCAGAATACCACTCTCTGCTGTTTCATACCGAAGTGCGTTGGCTGTCCAAAGGA
AGAGTTTTGTCAAGAGTTTATGAGCTAAAAGAAGAAATTGAAAATTANTTTGTGAATGAT
TCTCACTTTGCAGATTTGTTGAAGGATAGTTATTGGCTTCAAAAAATGGCTTACTTAACT
GACATTTTTGAGCACCTGAATGAACTTAATTGAAAATTGCAAGGACCGCGTGAAAATATA
TTAACGTGTACTGACAAAGTTTATGGATTCAAAGCAAAAATTCAACTTTGGAAAAGTGAG
GTTAAAAATGGTTCACTAGTGATGTTTAGTCGGTGTTATAATTTGAATCCTAAAGAAGAA
TTATTAAGACTAGTAGAGCAACATCTGTGTATGCTTGAGGAAAAGCTTCATCATTATTTT
GAAATACTTGATATGAAAAAGTTCGATTGGATTCGAAATCCATTCGCATTATCACAAGAA
ATTTCAACATTACATTTGTCAATGAAAGAAAAGGAAGAGCTGTTAGATTTAAAGAATGAT
CACACCCTTGAAGTACAATTTAAAGAGATCGAATTATCCGAATTCTGGTTAATGGCGAGA
AAGGAGTTTCCGTCAATCGGAGAAAAAGCGATAAATACTCTTCTGCCATTTGCTACCACC
TACTTGTGCGAACAAAGTTTCTCGTCGATGGTGACTATCAAGAATTTGAAGAGATCATCA
TTAAAAAGTCTTGATCAGGAATTGCGTGTAGCCATTTCAAGCATAAAACCTGATATNAAA
AAGTTATGTTCACGGAAGCAAGCTCAAGTTTCTCATTAAAAATTTTGAAAATATTTTATT
TGGAAGTTTTATACAAATTCAATATTTAATATCTTCCCTAATACTTTGTATTTTATTTTT
CTTATCATAATTATATAATATAAAGAAAATGTAATGAATTTTTTCACCAAGCCCCATATA
GACGCCCCCAAATCCCCTCCAGTTTACCCCAGTGTGCCGTACAAATATTATCATTTTCTA
TGTGTGCCATGACGTGAAAAAGGTTGGGAAGCACTG
>Charlie17a#DNA/hAT-Charlie @Eutheria [S:40,50]
CAGAGCTTCCCAACCGGTGTGCCGCGAATGGGTTACAGGTGTGCCGAGATATTGATCCCC
TCAGCCCTCGGGGCGGCCGGGCGGGGCCTGGGGCGGCCGGAGCCCCCGGGCCGGTCGCCT
CCGGCCGCGAGCAGCCTCGTCCGTTTACCCCAGTGTGCCGTACAAATATTATCATTTTCT
ATGTGTGCCATGACGTGAAAAAGGTTGGGAAGCACTG
>Charlie17b#DNA/hAT-Charlie @Eutheria [S:50]
CAGAGCTTCCCAACCGGTGTGCCGCGAATGGGTTACAGGTGTGCCGNGAGATACTGATCC
CCTCAGCCCTCGGGGCGGCCGGGCGGGGCCTGGGGCGGCCGGAGCCCCCGGGCCGGTCGC
CTCCGGCCGCGAGCAGCCTCGTCCGGGGCTCCTCGGAGGGCGGCCCGAGCGGAGCGGGGT
CTGACGGCGCGCCCCGCGGTCCCCGCAGGCGGCGAGCACGATGAGCGACATCCGGCACTC
GCTGCTCCGCCGCGACGCGCTGAGCGCGGCCAAGGAGGTGCTCTACCACCTGGACATCTA
CTTCAGCAGCCAGCTGCAGAGCGCGCCGCTGCCCATCGTGGACAAGGGGCCCGCGGAGCT
GCTGGAGGAGTTCGTGTTCCAGGTGCCCAAGGAGCACGGCGCGCAGCCCAAGGTGCGGCC
AGTTGGGGNCGGAGAGGCTGGGAGAGCCGGCAGGGGCTCCTGGCGGGCGCAGCTCCAGGC
GGCGGCCCCGAATCTCTGTCTTCACATATATCGGATACTTCTGTCCGTTTGCGGCTGATG
TGCCCTTTTAGTGGCGTCCAAGCTAGCTGCAGGGTGACTGCTCTAACAATGCATGCGCGT
TCTGCAAATTAGAGCTTCATCATTATTTTGAAATACTTGATATGAAAAAGTTCGATTGGA
TTCGAAATCCATTCGCATTATCACAAGAAATTTCAACATTACATTTGTCAATGAAAGAAA
AGGAAGAGCTGTTAGATTCTTTAAATATAATTTCAACTGTTGTAAATTTTTGAATGGTTG
TAAAAATGGTTTTAAATTTTTTATCACCTACTTGTGCGAACAAAGTTTCTCGTCGATGGT
GACTATCAAGAATTTGAAGAGATCATCATTAAAAAGTCTTGATCAGGAATTGCGTGTAGC
CATTTCAAGCATAAAACCTGATATNAAAAAGTTATGTTCACGGAAGCAAGCTCAAGTTTC
TCATTAAAAATTTTGAAAAGATTTTATTTGGAAGTTTTATACAAATTCAATATTTAATAT
CTTCCCTAATACTTTGTATTTTATTTTTCTTATCATAATTATATAATATAAAGAAAATGT
AATGAATTTTTTCACCAAGCCCCATATAGACGCCCCCAAATCCCCTCCAGTTTACCCCAG
TGTGCCGTACAAATATTATCATTTTCTATGTGTGCCATGACGTGAAAAAGGTTGGGAAGC
ACTG
>Charlie18a#DNA/hAT-Charlie @Eutheria [S:40,50]
CAGTGGTTCCCAAATGCCGGTCCGCGGACCAGTGCCGGTCCGTGACGAAGTTTTCACCGG
TCCGCGGCGAAATGAGAAAAATAAGGACAATGTAGTGAGTTTTTCATAAAGCTAAATTTA
TTCAATTTAAAGGACTGTCCTTTATTCTGAGATTATGTCCTTCCTACTTTTTTGGTGTTA
AAATGTCTTTCTTTTATGAAATGATGGTGATAGTAGATGGTAGTTGTTGTTTTTTTAATG
TCCTTACTTGGCAAAATAAAAAGTTGGCAACCCTATGTCGGTCCCCAAATTTTTTTTTGA
AATTTTACTGGTCCGTGAAATCCAAAAGTCTGGGAACCACTG
>Charlie19a#DNA/hAT-Charlie @Eutheria [S:50]
CAGTGGTTCCCAACCTGGGGTCCCCGGACCCTAGGGGTCCNTGAAGGTAGTAATGGGGGT
CTNCGAGCTATTTTCAATATTTCAAAAAGCCTAACGGAAATCGTACATTTACCCGCGATA
AGGCTGCACAGGCTAACTAAAACGTCAAGTTTCTTTGCTTTTGGCTGGAATTATATCAAC
TCAGTGTGGTAACACTGGTTATCTCATGCTGATCAGAAGCTCTGATTGGCAGTTATATAT
GTCTTTGATTAATAAAAAATGGGGAAAAAATNAATTATTACTTAATAAATGCAGTTTGTT
TGGTAGACAAAATCTTTCAAAACATGGGGTCCATGGGGGAAAATAATAAAAGGGGTCCTT
GGTGGTGAAAAGGTTGGGAACCACTG
>Charlie20a#DNA/hAT-Charlie @Eutheria [S:50]
CAGTGATTCTCAAAGTATGGTCCGCGGCCCACTGGTGGGCCACGAGGGTCCTCCTGATGG
GCCGCGAACTGATCCAAAAATGCAAGTCCTTTCTTTGGTTCTTACGGGCGAATGACGCGC
AATTCCATAGACTTTCATTTTTACGTACGACTAAGGGCTACTTACTAGTAACCTACTAAG
TGAGTTATTAAGGGTTACTAAAATTTGGTATTCATAAACTAAAATTAGCACGTTACTAGA
GTTTACTGAGGACTCTAATTCAGTATTCTACTAAGAAGTCTGGCTGCCACGCAATGCTTG
GCAACGTTGCAAAGCTCCTACTGCGCATGCGCACATGCAGATAGTTGGAATTCCCGCAAT
TTTCGGGAAGGACGCTTTGTTATCAGTGCATCATCAGTGTTGTCTTGAGTTGGTCGTGGT
TTTCAATTGCTGCTATTCTTGCTTTTTAATTATAAATTACTGTTAGTTTAGCTTCATCAT
TATCAATTTAGTTTGTTGTGGGTTGTTTGGTTAACCCTACAGTGTGTAGTGATGCATATT
TGCATCAACAGTATTTTTGGCCTATAATTTTCCAATAACTAGACTTTAAGACATGTATGC
ATTGCGGTTCAAATATGAATCATCCATACCCCTATTGCTAAAGCAGATGTATACATAATC
CCCCCAAAATTTGCTTGTACAGTGACATTTCATTGTTATCACCGAGTTCTTTTTCCACTG
GAAAGTGGGAACGGGTGGGGTAGGTGGGCCGTGGGGTCTTTTGCCCCGCCTAAGTGGGCC
GCGGTCAAAAAAGTTTGAGAGCCACTG
>Charlie21a#DNA/hAT-Charlie @Eutheria [S:50]
CANCATTTCCCAACCGGTGGTTTGTGAACCCCCAGGGGTTCGCGAAGGTGTTCCAGGGGG
TTCACGTCGTTAAAGGCGGTAATGGCATCTGTTTCAATTTCTATTTTTAAAAATCAATAA
ATAAAATAATTATTTAAATATTTTCCCTTTAAAACGGAACAGTTTGAGAGCCTCCGAGTG
CGTATCGAGTGAGCATGCGTGGCGGTTAGTGGAGATCAGATGAGCGTGCTCATGACTCAG
TCACTCAGTCGGTTTATCACTCAGCTGAACACCGCTAGCCGCCGTGGTGGTTTTGACCAT
TATACAGTTTTAAATTGTTTTTATTCTTAGTCATATATTGTTTAATTTATACCCATAATG
GACCATTGGTTAAAGACAGGAAGCATAAGGAACACTGATGTTGAAATACAACAAGTTAAT
GAGGAGCATAAAAATGATAATAATTCTGCAAATTCGCCTCAAGATGATCTTCACCAGATC
CGTAAGTTGCATTCATCTGATCAAAATTCTTATATAGCACATCAAGATGTCTCTAGTACT
TCAAAAACCAATGTTAAAAAGAGAAAATATAGTGACGATTATATCCAATTTGGCTTTTCA
TTTATTGGGAATAAAGACTATCCACACCCGCAATGTGTTATTTGCGGAGAAGTGCTTGCA
AATAGCAGCCTGAAACCTTCTCTCTTATCTCATCATTTAGAAACAAAACACGAAAATTAT
AAAAATAAACCAGTTGATTTTTTAAAGCGCAAAATGCAAGAATTCCAAACATCAGGTCAT
GAAAGCAGTTTTTGTCTATTTTTGATGCCGTAACACGTAGTTAAATTTCAATCTACATTT
TAATATACATTCGGTCCCCAAACCAAACACGATATAATATGTCATTTTNAAATTTATTTG
TCGACAAATCATGCTTTTTCTTACATAATTAATTTAAAGTAAATTAAACAGCATGTGTCA
CTTGTTAAATGGGAAAAAGTCAAAATTTGTCTTTATATATTATGAATATTATTAAAGATT
GTATTAAAATGAACTTTATAATACAATCTTTAATAATATACTGATCTAAAATAAAATATT
TTACTTAAAATCACTTCTTTATCATATACCATACAAAAATGACGAAATGATTTTNAAAAT
TCCTAAGGGGGTTCGCGAGATTATATATTACTGTGAAAGGGGTTCGCGAGTCAAAAAAGG
TTGGGAAACGCTG
>Charlie22a#DNA/hAT-Charlie @Eutheria [S:40,50]
CAGTGGTTCTCAAACTATGCTCCCACGGAACACTGGTGTTCCGCGAGCTGGACCGAGGTG
TTCCGCCGCTAAAATCGAATAATGGCAGTCTTTTCCCAATTCGCAGAAAAAATTAAGTTA
ATGGATAGAATTTTCTCAATTTTAAGTTTTTCTCCCATAAATTTTTCTTAAACCTTTGGC
GCCTGCTACCGCTTGTCTGCTAGCGAGCGCTAGCAGATGACAAAACGAATGAACAAGTAG
CAAATGAATATTAACGGAAAAACTCGGAAACAGCCGATCATGCTTAGTTCGACAGCTTGT
TTTTTTCATGGACACGTGTGCTCGTGGTTGTGATTTTATATTGCATACATATAATATAGT
CATATTTTCTGCTAGTAAAATTGTTCCTAGTTCGTATGATGGAATTAAATATATCAGTAT
TTCATGGTGTTCCGCAAAGAGCACCATGACTTCCAGGTGCTCTGCCACCTGAACAAGTTT
GAGAACCACTG
>Charlie23a#DNA/hAT-Charlie @Theria_mammals [S:40,50]
CAGTGGTTCCCAACCTGTGGGCCGCGGACCCTGGGGGGCTNCGGAGTTATTGCAAGGGGT
CCGCGAATCCATATGCGCACCAAGCATTGTCTGTAGACTGAATAAATAATATGTCTCGCA
CATATATGTACTACTATTTTTCAAATGTATGTAGATGCTGTTGTGATTAATAAAATACAA
ATTCATTTAAAAGCGTTACTGAATTCATAGTAGCTTTTTGTCATTATGTATTTTCTCAAT
CAACGGATACTAAAAGTACAACTACTATCATGTGGGGATCCGCGAAATTTTTTGACGTTA
AAAAGGGGTCCTCATACTCGAAAAGGTTGGGAACCACTG
>Charlie24#DNA/hAT-Charlie @Theria_mammals [S:50]
AGATGTTTTTAAACTGNAGTCCATAGACAGGNCTTTAGGGGGTCCGTGAACCGGACACAA
AAATATTTTTTTCTTTNATTTCTTTCCTGTTACTTTGAAAATTGTCTTTGTGAAAAAATT
ATTTTTATGTCAAATTATGTTATTAAGGTATTGTTTCACTCCAAACAAGTGTAGGGTGGC
ATGGGATGCTACTGTACATGGTCAGGTAATGTACAATTATCATCGTTACCATGTTATGAC
GTCTAGAATAGTTTCCCATTGATAGGAATTAAAGAAAACGTACCCTGCCATTATGATTAT
GGACATCTGTCTTTGTTTACATCGGGCCTAGCTTAAGTTGGAAAATGTCAAAGAAAAGAA
AGTATAATGAAGCTTACGTATCCTTTGGTTTTACTTTCATCGCCGAACGTGATGGGACAC
AAAAGCCACGGTGCTTCTTGTGTGGCAAGGTTCTTGCCAATGGAAGCACGAAGCCAACAA
AGCTGAAGGAGCACCTTATATCTGTCCATCCTGAAAATACATCAGACAGTGTGGATCTTT
TTCGTGAGAAGAAGGCTCGATTTGAAAAGGCTGGAACTTTACCAAAACTTGGATTTGCCC
CAACACAAAAGCCTTGTCTTGAAGCATCCTACAAGGTTGCTTATCGCATTGCCAAGCAAA
AGAAGCCACACACAATTGGAGAGACCTTGGTGAAGCCATGTGCCCTGGAAATGGTCGAGC
TGGTTTGTGGCTTGGAGCAGAGGAAGAAAATTGAAGCAGTGCCTCTGTCAAATGACGTCA
TCCACTCCAGAATCGCTGACATTTCTTCTAATATTTTGAAGCAGGTCATGGAGGAATTGG
CAGCTATGCCATTTCCCTTCAGCATGCAACTGGATGAAACTACTGACGTCTCTCAGTGCA
GCCAGCTCCTGGTTTTCGTCCGTTATGTGCACGCTGACGCCATCAAAGAAGAATTCCTAT
TTTGTGAGCCCCTTTTGGAAACTNCAAAGGCCGTCGACATCTTCGAAATGGTGAAAAGTT
TCTTTGCCAAGCAAAACTTCGACTGGAAGAAAAATCTTGGTACTCTGTGCACAGATGGAG
CACCTGCGATGCTTGGCAACACATCTGGTTTTGCTGCTTTGGTGAAGAAAGAAGCTCCAC
ACGTCATCGTGACTCGTTGCTTTCTACATCGGCATGCATTGGCGTCAAAGACTCTGCCAA
CAATCCTGAAAGAAGTCTTGTCTACTGCCGTGAAAGTCGTCAACTTCATCAGAGCCAGGG
CCTTGAATCACCGCCTTTTCAAGAGGTTTTGTCAAGAAATGGGAGCAGAATATGAAGTTC
TTCTCTACTACACAGAAGTTCGCTGGCTTTCCAGAGGACAAGTCTTGAAGCGCTTGATTG
AACTTCGGGCAGAAGTTTCACTTTTTTTGAGAGAAAAGGAAAGCCCACTCTCAGAACAAT
TTGACAGGGAGGAGTTCATTCATGGCTTGGCTTACTTGGCGGATATTTTTGGCCATATGA
ATGAGGTAAATCTTTCGATTCAAGGCCCTGCAGTCACCATTATGGATGCTGCTGAAAAAC
TACGAGCTCTTTTGGCCAAGCTGCCACTCTGGAAGAGGAGATTGGAGGCAGACAACTATG
CGAACTTTCCAATGCTGGAGGAAGTGCTTCTGCAGGCTGGAGTCGAGAGTGACAAAGCCT
TGTCAATTTCTCTGCAGGCAGAAATCTGCAGACACCTGGAAACACTGCAGAACTCTTTTG
AAGGTTACTTCTGCTCAGACGACCTTAAAATTGAAACGTGGATTCGTAATCCTTTCCTTG
CTGACATAGACAGCATCAATGATGCAGACCTTGCCAAAGATGACCTCATTGACTTGAGGA
CAAAGGAAATGATGCGACATGAATTCAACTCGAAGAGTCTTGGAGAATTCTGGTGTTCCT
TGACACAAGCCTACCCTCATCTGGCAAAGCGAGCTATGGGAGCTCTGATTCCGTTTGCTA
CTACATACCTTTGTGAGTCAGGGTTTTCAGCACTTGTTGCCATCAAAACGAAAAGTCAAA
ATCGATTGGATGTCAAAGATGACATGCACGTTGCCATGTCAAAGACCACTCCACAATTTC
AANCTTCATTCAAGCCAAACAACAGCAGCCTTCTCATTGAAATTTACTTTTGAGCAGAAT
TAAAGTTTACTTTTGTTTTATTTGCACAATTTGGATTTATTTCNATTTTTTTCAGGAAGT
GGCCATTAATTTTTGCATGAAAAATGAGAGTGAGAGACATAATTCTTTGTAAAGATTGTT
TTTATATTCTGTCTATGTGAAGGAAATNAATTTCCAATGCAATAAAATAAATTGTATGCA
AAATATTTGTGTGTATGTGTNTATGTGCATTTTTTTCTGGGGAGAGAGTCCATAGCTTTC
ATCAGATTCTCAAAGGGGTCCGTGACCCAAAAAAGGTTAAGAACCACTG
>Charlie25#DNA/hAT-Charlie @Eutheria [S:50]
CAGTGTTTCTCAAAGTGTGGTCCGCGGACCACTGGCGGTCCCCNGCGGTTCTATCAAGTG
GTCCGCAGGCGGTTTGGCGGTTTCAGAGGAAAAAGCGATGAAACAATTTTGTTCACATAC
ATTTCACAAATTTGAAATGTAAGATTAATTATGATTTTCACAGAAATCCCGTTACGTTCT
TAATAATCGTTACGTTCTTAAAGGTTGCGCATGCGCTACAAGGACTGCGTTGGTCAGTTC
GTCTCGGCTAACATTCAGTTAACAGGGTGCAGTTCGTCTCGGCTAACGTATTTTCACGTC
ATTTGCATGTTATTGTTTACGTTTGTTAAATTTGCATTTTTCGTTGTTACTATTGTGTTG
TATTATATCCCCAATTCACAAAAATGGATCAATGGCTCAAAAGTGGTTCATTGAAGCGTA
AAAGTAGTGATGAAAATAGTAACGTAAATACTACAACTCAGAATAACGTCATAAACGTAA
ATAGTGAACAGGACTCCAGTGCGAATATAGAATGTGAATCTGTATGTGCTGGGACAAGTG
AATCTGCGAGTGTGATGATTTCGCACAAGCAGCCGAAAAAGAAAAGTGCGAATAGGAAGT
ACGACGATGAATATCTGAAAATTGGATTTTATTGGACCGGCGATCCATTTGCCCCTAGTC
CCCAGTGCGTTGTCTGTTATGAAACTTTGTCAAATAGTGGCATGAAGCCATCGAAGCTTT
CGCGTCATTTTCAAACAAAGCACAGTGACCTCTCTGGTAAACCAATCGAGTTTTTCCAGA
ACAAGCGCAAAATAATGCTTTCCAGTACGAAATTGATGAATTTTGTCGCTAAAGGCAGAG
AAGAGACCAAAACTACAGAGGCATCATTCAAAGTTGCACTCCTTATAGCAAAAACAGGTA
CAAGTCACACTATTGCCGAGAAGCTTGTAAAACCAGCCGCAAAGTTAATGACAAATATTA
TGCTCGGAGAGAAAGCAGAACGAGCTATTGGCAAAATTCCTTTATCAAATGACACTGTTG
GACGTCGCATAATATCAATGGCATACAATGTGGAAGAGCAATTACTATCACGTGTGCGTG
CTAGCAGATATTTCGCTTTACAGTTGGACGAAACCACTGATGTGCAGAGTATGAATCAGC
TCTTGGCATATGTGCGGTACATATATGAGGGAGAAGTGCTCGACGACTTTTTGTTCTGTT
TATCACTGAAAACCCATGCTACAGGAGAAGATTTTTTTTATTTAGTTAACGATTATTTTG
TGAGCCGTGATGTAGACTGGAAAAGGTGCGTTGGGATCAGTACTGACGGAGCACCAGCTA
TGTGTGCAGCAAGGAAGGGCGTTGCTACGCGAATAAAAGAGGTTGCACCTGAATGCCAAT
CCACACACTGCTTTATTCACAGAGAACAGTTGGCGGTCAACAATATGCCTCCTGATCTTG
ATTCAGTGTTGAAGGAAATAGTGAAAATTGTGAATACGATCAAATCGCGGCCACTGAGTG
TACGTCTTTTCAGCGTGCTGTGCGAAGAAATGGGCAGCGAGTACAAGACTCTGCTTTTCC
ACACTGAAGTACGCTGGCTGTCGAGGGGAAAGGTGCTCACACGAGTTTTTGAAATGAGGG
ATGAGATAAAAACATTTCTTCATGACACTGATAATGCCAGTAAAGACCATTTCTATGATT
TCAAGTGGCTTGCTCAAGTGGCGTATCTCAGCGATATATTCAGTATCTTGAATAGCCTGA
ACCTATCACTTCAGGGCCGAAATATCACGATTTTTAATGTTGAGGATAAGATATCAGGAT
TTCTTAAGAAGACCGAACTGTGGTGCAAACGGCTCGATCGCCGAGAGTTTGACTCTTTCC
CAACACTTGATGATTTTCTTCACTCGTCGGAGAAAGAAATCGATGACGTATTATTGGGCA
TATTTAAAAACCACATCCAAATGCTGCAACAGAACATGAAGAAATACTTTCCAGAGCCGA
ATGCAACCAAAGAGTGGATTAGGAATCCATTCGCCGCTATCTCCCAAGTTGAAACATTCA
ACCTTCCAGCTTTTGAGTGTGATATGCTCGTCGACTTAGCGTCTGACGGAGCGCTGAAAG
TAGTCTTCAGTGAGAAATCTCTCCATAATTTCTGGGTCCATGTTCGATCCGAATATCCAG
AACTATCTGACAGAGCCACCAAACACTTGCTGCCATTCCCGACGACCTATAATTGTGAGT
TAGGATTTTCTAATTTAGTAGAAATAAAGAGTAAGAAAAGAAACCGACTGGATGTGGAAC
CTGACCTACGGCTCAAGCTATCCGTCATCGAGCCGGATATAGATACCTTGGTGAAAGATT
GCAAACAATATCATCCCTCTCACTGATATGAAACAATTATTATTATTATTATTATTTTTA
TAATTTANATTTTATTTTTAAAATTGTGATGAATNTTTTTAAAATTTACCTAAAATTGGT
GGTCTGCGTGTGCGCCGAACGCCCATTAAGTGGTCCGCGGATGCCGAAAGTTTGAGAAAC
ACTG
>Charlie26a#DNA/hAT-Charlie @Eutheria [S:40,50]
CAGTGATGAGCAACCCGCGGCCCGCCCGGCTTCGCGATACGGCCCGCGATCTAATTTCAG
GATGAAAGATTAGAAAGCTGCCTCCGTGTTGCTACTTCTCAAATATGCCCAGATATTAAC
ATTTTAGTGGCTAAAAAGCAGTGCCAATTTTCTCATTGACATTCTTCTATTCAATAAAGT
AGGTAATCTAAGTTGTAAGAATATACATTTTCCCCCATGGGACTCAATAAAGCTATTTTC
ATTTTGAATGAAAAAAAAATGCGGCCCGTAAACATTTTTATTTTTCCTGAATTGGCCCTC
GTGCAAAAAAAGTTGCTCACCACTG
>Charlie29a#DNA/hAT-Charlie @Eutheria [S:50]
CAGTGTTTCTCAAACTGGGGTCCGCGGACGTATTCTCGGGGGTCCGCGAGTTCTCTACGA
GAATTTTTTAATTTTGTGTTTTCATTTCGATGATAATCTAAAAAAATTAATATAAGCATA
TTCTGGATCATCTGGATGACCACCTTATAACCGAGTACTGCCACGCGATTTCAGTGCCCG
CGTTTGCGTTTGTGTTTACGATCGCGTTGGCGCCAAGTAGTACTACTTTAATTGTCGCGG
GCTAATGAGAAAAGAACAGAGGCGGACTTAATACGTAAATGATGCGTTCGCGCCAAGTGA
AGGCCAAATGACGTCACGGCGCGCTGTACGAACGAAGGTTTCGCAGTAGTTCGAATAGAG
AAAAGTGGTGGGAGAATTGAGTCATCACACGGCACACGGTAGTATAGGCATGCCGAACTC
AAAAGAACCTGCGCCGTAGCAGTCAGTACCATATTCACGTTGCGAGCGGCGATTTAGTTT
CAGCAAAACAACATCATCCGTCACATTAAATTAATGTTGTTAATTTGAATTTTATTGGTT
TTGTAGTTTTGTTTGTATTTAATTTGTAAATTTGTTTTGGTTTTATAGTTGTATAAGAGC
TATAAGCATAAGGAGTTTATACCTAGTTTTATGTTTGTACATATTTAAGTAACATTATAA
TAAAAATAATTTAAGTCAACACTGGGGGTCCGCGAGAATTTTTTTCCTTAAAAGGGGTCC
GTACATTACTCAAGTTTGAGAAACACTG
>Charlie6#DNA/hAT-Charlie @Eutheria [S:40,50]
CAGAGTTTCTCAAATGGGGTTTCTGCGGAACCTAGGGTTCCGCGAGATGTCGCTAGGGGC
TCCGCGAGANATTGTGATTGAAAAAAATATAGATTTTTGAACTTCGCGCGCCGCGCGATG
CTAGCACTCGCAGTGATGGACAGTGACCGAGCAGCCCCGTTAGCAATTTCGTTAGAGGTC
TTTCAGCCTCGTATGGCAGTGCGCAGTAGGACCATGTTCATTTGGNTGAGTCCATTCTCA
GTTTTTGACGCAAGATAGGGGAGGCCGTTGATAANTGGTGAGTGCTGTATTGCACGGAGG
GGAGGACGGTAGGCTGATGACGTCAGCCTCTCCCTCCCGAATTACCTCCCCCAACCTCCC
CTTNCGCGCCGCCGACTGACTTACGGGAGCGAACAAGCTCTACCGGTGTAATAGAAAATC
GGAGGGAAATTTTCATTCTAAAGAAGGAATTTTTACGCGCCGCGACTCAGCTGCCCCCCT
GCCGCTTTGCTGTTGTTGTAAACGTTGCAAAACGTGGATTGTGTAGGTTAGAAGTGAATT
GTATTGTGAAGTTTTCGTATTTTTTGCGATTTTCTCGTTTAGTTATTTATTATGCCCTTC
TGTTTTATATTTTATTAGCGTTTGTGTTTTACAAACATGTCTGACGGTCCAATGTGGCGA
TTTTTGAAGACGAGGTGTGAGACGGAAGAGGAGGATTCTAGGCCTAGGCCTACGGACAAT
TCTGATAAGGTTAGTGATGAAGAATTACAATCTTCTGAGTCATTTCACTGCACTAGTGCA
ACAAGGGACACAAAAAAAGTCCGTCTTTACAATGAAAGCTACTTATCAATGGGTTTTACG
TGGNCTGGTAATCCAAGTTGTCCTATTCCATTGTGCGTCGTCTGTGGCAAACAACTTACA
AATGCAGCAATGGCTCCAGCAAAATTGAAAAGACACTTAACTACAAATCACAGCCATTTG
ACAAGTAAAGGTGCTGATTATTTTAAACGGCTATTGGAATCTCAAAACAAACAGAGTAAA
GCTTTTGTTNAAAAAGTCACATTCAGTGAAAAGGCTCAGGAAGCAAGTTATTTAGTAGCA
GAACTTATTGCCCAGAAAAGGAAAAGTCACACAGTTGGTGAGAACCTAATAATGCCAGCA
TGTAAAATTATAGTGAGTAAAATGCTAGGACAAGATGCAGTACGAGAAATTGAAAAGGTT
CCACTCTCAAACAGTACGATAAGTCGACGTATTGATGACATGTCACATGATGCTGAAGAG
GTTTTGTGTAATAAACTGAAAAACAACAGCTTCTCTATCCAGGTTGATGAGTCAACAGAT
TTCACCAATAAATGTCATGCTGTAGCATTTGTAAGATTTGTAAATGATGGTGAAATTCAA
GAAAACTTTTTCTGCTGCAAAGAGCTGCCCGAAACAAGCAAAGGCCAAGATATATTTAAT
GTTTTGTCTTCATATCTGGAAACAAAAGGTCTGTCTTGGAGGAACTGTGTTGGCATCTGT
ACTGATGGTGCCCCATCAATGGTTGGCTCCATGAGAGGTTTCGCCTCTCTTGTAAAAAAA
GAAAATCCTGACGTTGTCACAACACACTGCTTTCTTCACAGAGAGGTGCTGGTGTCAAAA
ACTCTTGGAGATGAAATGAAAAAAGTTCTGGATGATGCTACAAAAATGGTTAACTTTATT
AAACAAAGACCAGTTCACTCGAGAATGTTTNAAAAACTGTGTGAAAACCTGGACAAAGAG
CACATAAATCTCCTGCTACATACAGAAATCCGGTGGCTTAGCAGAGGAAGAGTTCTCAAC
AGGGTGTTTGAGCTGAAAGGTGAATTGCAGGAGTACTTTCAAGAAAATAGTAGGCCAGAT
TTTGCTGAGTGCTTTGAAGATGAAGAATGGCTGCAGAAACTAGCCTACTTAGCAGACATT
TTTCATCACATGAACCAGTTGAACAAGTCTCTGCAAGGCCCTGGAGAAAATGTTTTGACT
TCAAGTGACAAGATTCTTGGATTTAAAAGGAAACTGAATCTTTGGAAAAATCATGTTGCA
AAAGGAAATCTTGAAATGTTTCCACTGCTGCTTGGGCTTGAGAGTGAGGAAGGATATCAG
CAAGTCTCAAGTCTTATTGAAAACCACCTGGAAGAACTGCAGAACAAAATTGAACAGTAT
TTTCCCTCCCTTTCAACACAAGTGTATGACTGGGTGAGGGACCCTTTCTCTGAATCTTCT
GCTCAGCCTGAGAACTTGACTTTGAGAGAAGAGGAAGAACTTTGTGAGCTGCAGTCTGAT
CGTACACTCAAGATGAGATTTACTGATCTGCCCCTAGACGAGTTCTGGATTTCTGTGAAA
GAAGAGTATCCTGCCATTCACAGGAAAGCAATGAACATTTTGCTGCAGTTTTCAACTTCT
TACATGTGTGAGCAAGCTTTTTCTTGTTTAACAAGCATCAAGAGCAAGGACAGAAATCGT
CTCATTTCAGTTGAAAATGAAATCCGTGTGTGCTTATCTCAAGTTCGACCCAGAATTGAG
TATTTGTGCAGCAAAAAACAAGCACAGGTTTCACATTAAAGAGGTAAATTTCATTCTTTA
TTTTTAGTTTCAAAAATAACACTTTTTATGCATATATAGGCCTATAAAAGAGATCAAGAA
ACCAACACATGTGTATAATAATTTTGTAACTGCTAGGCCTATATTTGAGCCTGATCATGT
CACTCAGTAAGAAAATATTTTTTCAAAGTCTTATATAAAATTGTGTCTTAGGCTATATTT
TTATTCATATTGCTTTGGCTTATGGTTTTAGTAGCTTTACTATTCAACATTGTCAATAAA
TTTTCATGTTGTAAATAACATTAATTAAAATCAATTTACAACCTTTATTTAAATTAAATC
TACCGAGCCTACCTTTAGAAAAATTAAATCCCATTTTGGCTTAAGCCAGTTATTTAACAG
AAATTTATTATGTTTGCCTTATGAGTTTTTAAAATTTATGAAAAGGAAAGAAATTAATTT
CAAGAAAGGTAAGCTAAGCTTAATACCTTNTTTTTTTCAAGAAAGNTTGGCTAAAAAGTC
ATTTTTAGTTTTAAATAGGGAGAAAAACTACTCTTGCACATACCATATACCACATACCAT
ACCTCATTAGCATCTTGTATAGTAGAAATTTGTGATAAGACTTTTAGGCCTACTTGGATA
AGGTNAAAAAATCAAGTAGGAAATTTTTTAAAAAAGAAAAACTGAAGTTTCCTCTACCTA
CACTACTGACTTGCATTAGAGTTGATATCCTTTGTGGGGAGGGGGAACCACACAAAAAGA
GTAGGCTAATAAGTTGGCCAAAATAAACAGATCCACAGAAAAATATCATTCTCTACTCAA
AAGAGCATTGACAATTATTATTGGATTATTATATCTACAACTTACTGATCACGCTAATGT
ACCATGAGCTGTAGATATAATAATTTTTATGCAGGGGTTCCCTGAGACCTGAAAATTATT
TCAAGGGCTCCTCCAGGGTAAAAAGATTGAGAAAGGCTG
>Charlie7a#DNA/hAT-Charlie @Eutheria [S:40,50]
CAGTGGTCTCCAAAGTGGGGTGCGTGCACCCCAGGGGGTGTGCAAGACGATCCACTGGGG
TGCGGGAAGAAAATATTAGAACTTCTATTTATATTTATTTTTATCCTTTAAAATTTCTAT
TTTTTGTGTATGTTTTATAATGTACATAATATATTAGTACAGTAGTACATGTATATAATT
TATAAATAAATAAATATACATATATTGGGGGTGCATGCTCAAAAATTTTTTACTGATAGG
GGTGCATGATCAAAAAAGTTTGGAGACCACTG
>Charlie8#DNA/hAT-Charlie @Eutheria [S:50]
CAGAGGTCGCAAACTGGCGGCCCGCGGGCCGNATCCGGCCCGCAGACGTGTTTTGTTTGG
CCCGCACAGTGTTTTAAAANATTTTGAATTAGTTGCCAACATTTAAAAATCGGGAGATTT
CACATAAAAATCCGGATTTCCGGCTTCTCTTGAAAAATCGGAAGATCTGGCAACACTGGG
CCCGCATTCCCGCGTGGCAACAATCGGCTGGAGCTGAGTAGCGGCTGCCCCCTTTAGACG
GGGCATGCGCTCTCCAGTTCGCCACAGTCCCCACCACTCCCTATTGTCTCCCCGACACTG
AGGCCGAGTGTCAGTTGCCATTTATCATCGCGCTTGCGCTGTTGTTTTTCTTATAGTAGA
GTTAAGAGGAAAGTGAAATATTTCTTGTACCCATGTCTCTATCAAAAGTGGGAAAACGAA
AGATAGACCGAGAGGGCCGCGTGTTTCAAGAAAAATGGGAGAGAGCATATTTCTTTGTGG
AAGTGAAGAATATTCCTACGTGTTTAATATGCAAACAAAGTGTGTCTGTGTCGAAAGAAT
ACAACTTAAGACGCCATTATGAAACAAACCATAGTAAGAACTATGACCGGTATACGGAAA
AGATGCGTGATGAAAAACTTAATGAACTGAAAAAAGGACTGAAATTTCAACAGGGTTTGT
TTTTGAATGCGAATAAAATAAGTGATGCTGCTGTGAAATGCAGTTATGTATTAAGTGAAA
AAATTGCCCGGGCATCAAAACCTTTTACAGATGGCGAGTTTATAAAAGAGTGTCTATTGA
ATGCAGCAGAAATTATGTGTCCCGAACAGAAACAAGCATTTGCAAATGTAAGTCTAACCG
GAAATACTGTTGCTCAGCGTGTTGAAGATACGGCTGAGAACTTACAGGACAAGTTGCGTG
AAAAAGTTAAATCATTTGTGGCGTTTTCTATTGCAGCTGATGAGAGCACAGATATAAATA
ATACCACCCAGTTAGCTATATTTATTCGTGGTGTCGATGAGAATTTTGATGTGACCGAAG
AACTTTTGGACATGGTGCCCATGACAGGCACAACATCAGGAAATGACTTATTTTTGTGTG
TTGAGAAAAGTCTTGAAAAGTTTAATGTAGACTGGTCAAAATTAGTAAGCGTGACTACAG
ACGGTGCTCCTGCGATGGTCGGTGTTAACGTCGGACTTGTTACGAAACTTAAATCCAAGG
TGGCAACGTTTTGCAAGGACACGGAACTTAAGTCCGTTCATTGCATCATTCACCAGGAAT
CGCTTTGTGCTAAAAAGTTAAAAATGGAACACGTCATGGACGTAGTAATTAACACCGTGA
ACTGGATACGCTCCCGTGGCTTGAACCACAGACAGTTCAATGCTTTGCTTGATGAATTGG
ATGCACAATACGGTAGTCTGCTGTACTACACGGAGGTTAGGTGGCTTAGTCGTGGCGTGG
TGCTGAAGAGATTTTTTGAACTGTTGAAAGAAATCGACTTGTTCATGTCATCCAAGGGAA
AATCCCCGCCTCGGCTCACCAGCGAAGACTGGATCAAAGACTTGGCCTTTTTGGTTGACA
TTACAACCCATCTAAACACTTTGAATATTTCTCTGCAAGGGCGTTCACAAGTAGTTACAC
AAATGTATGATTCGATTCGCTCATTCCTAGCGAAATTGTGTCTTTGGGAAACTCATTTGG
CAAGGAATAATCTGGCCCACTTTCCTACGCTGAAATCGGTTTCCAGAAATGAAAGTGATG
GCCTGAACTACATTCCCAAAATTGTGGAGTTGAAGACTGAATTCCAAAAAAGGTTCTCTG
ATTTCAAACTTTATGAAAATGAACTAACATTGTTCAGTTCGCCTTTCTCAATTAATATTG
ATAGTGTGAATGAAGAGCTACAAATGGAAGTTATTGAACTGCAGTGCAATACGGTACTGA
AAACTAAATACGACGACGTTGGAATACCAGAATTCTACAAATATCTCGGGAGTAGTTACC
CTAAATATAAAAACCATTGTGCAAAGATTCTATCCATGTTCGGAAGTACCTACGTTTGTG
AACAGCTGTTTTCCATTATGAAACTGAATAAAACTAAATATCGCTCCCAGTTAAAGGATT
CAAGGCTGAATTCTGTACTGCACATCGCAACGCGAAATACAAGACCTGACATTGACATCT
TGGTGCAGAAGAAAAGGTGTCAGATTTCTGGTTCCAAATCAAAGGAGTAACGAATTACGA
AAGAAAAATTTAATAATTAAATATTTCTATTTTTCAATTTGTATTTTTTCAATTTCGAAT
TTAAAATATAATCTCCAATATTATACATGTTTGTATTATGTTACATGCTTACGCCATAGT
TCAGTAAAAATAAAGTTTGATTATATTTCTGGCAGTTGATTTTTCTTACACCTGGCCCGC
TTCACTCATTTACGTTACCTGCCTGGCCCCTGTAGGCATTTGAGTTTGCGACCCCTG
>Charlie9#DNA/hAT-Charlie @Eutheria [S:50]
CAGTGTTTTTCAAACTGCGGGTCGCGACCCATTAGTGGGTCGTGAAATCAATTTAGTGGG
TCGCAACCAGCATTTTTAAAAGTAAAATGAAATAGAATAGAATAGAAAATATCAGAGTGC
ATCGCACGGATCCTTAGCAAGAACTGCGCACATTGCAACAAATACCGCGGCCAATTGCAA
TGNGCGAGAAGACAGTTAGTGGAGGGGATGTGATGAANACACGCATATTGGCTAGGAATG
GGTCATTCGATCTTTTGCTCACTGGCATCTCNTTNGATTTTCNGGTATACGATGGTCAAT
TTGATCATCACCGTAACGGGAGGGTTAACGTTGTACAGTTTAATTTTATATTAACATAAT
TTGCAGTTAGTTGTGAAGCGAAGTGCGGGAGAATTTTATCCGCTGTCGGCAAAANTGTCG
AGACTTTCAACCGAGTTTCGGTTACGAACTTTCAGTGTGTTTTTCAGAAAGGACGTTATC
GAGTGTGACATTTTTCAAGTTCGTGACAATTGTAACATTTTAATCGAACTAGTACAAATT
GCCCTTAAAATGGATCGCTTTATTATTAGAAGAAAAAAGAATGATGAAGTGAAAAATACA
GAGGCATGTTCAAGTTCAACTGCTGGATCTGGAAGTGTAAATAGTGACAATATTGAGAAA
AATGTTGACTCTAATCAGCAAACTTCGACTTCATTTGAGCCGCATTCTAAAAAGAAAAAA
GTAAGTGCAAGACTTTATAATGAAGATTATTTAAAATATGGTTTTATCAAATGTGCAAAA
CCCANTGAAAATGACAGACCCCAATGTATTATTTGTAATGATATTCTTGCAAATGAAAGC
TTAAAACCTTCAAAATTAAAAAGACACTTGGAAACACAGCATGCTGAACTTGTCGATAAG
CCCCTCGAATATTTTCAAAGAAAGAAAAAAGACGTAAAGTTATCGGCACAATTTCTTAGT
CGTTCTACGACTGTTAATGAGAAAGCCTTATTATCATCATATTTAGTTGCATATCGTGTG
GCAAAAGAGAAAATGGCTCACACAGCTGCTGAAAAAATTATTCTTCCAGCATGTATGGAT
ATGGTGCGTACGATTTTTGATGATAAATCAGCTGATAAATTAAAAACTATACCTCTTAGT
GATAACACAGTATCTCGTCGAATCTNTACTATTGCAGAACATTTAGAAGCAATGCTTATT
ACGCGGTTACAGTCTGGTATAGATTTTGCGATCCAACTCGATGAGAGCACTGATATTGCA
AGTTGCGCAACACTTTTAGTTTATGTCAGATATGCGTGGCAAGACGATTTTATGGAGGAT
TTGTTGTGTTGTTTAAATTTAACCTCACACACAACTGAATTAGACATATTTACAGAATTG
GAAAAGCGCATTGTTGGTCAANATAAATTAAACTGGAAAAACTGTAAAGGAATNACGAGT
GATGGAATAGCAAATATGACTGGAAAACACGGNAGAGNTATTAAAAAATTGTTAGAAGCT
ACTAATAACGGTGCTATTTGGAATCACTGTTTTATACATCGCGAAGCTTTGGCGTCCAAA
GAAATTCTACCGAATCTCATGGATATATTGAAAAACGCAGCGAAAGTTGTTAATTTTATT
AAAGGAAGCTCACTGAATAGCCGACTTTTTGAAATATTTTGTTCAGAGATTGGAGCTAAC
CATNCCCGCTTACTGTATCANACCGAAGTTCGTTGGTTGTCGCGAGGGAAAGTGCTAAGC
AGGGTGTATGAACTCAGGAATGAGATTCACATTTTTCTAATTGAAAAGCAATCTCATTTG
GCAAATATTTTCGAAGATGATATTTGAGTAANAAAATTGGCATATTTAACTGATATTTTC
GGCATTCTTAACGAACTAAATTTGAAACTNCAGGGGAAAAACAACGATATATTTCAACAT
GTCGAACATATCCAAGGATTCCAAAAGACATTATTGTTATGGCAAGCAAGACTTAAAAGT
AATCGCCCTAGCTACTATATGTTCCCAACATTGTTGCAACATATCGAAGAGAACATTATT
AATGAAGACAGTTTGAANGAAATAAAATTAGAGATATTGTTGCATCTCACTTCTCTGTCT
CAAACTTTTAATCATTACTTTCCAGAAGAGAAATTTGAAACATTAAAGAAAAATANTCGG
ATAAAAGATCCATTTGCTTTTCAAAACCCTGAATCAATAATTGAGTTAAACTTGGTGCCC
GAAGAAGAGAATGAATTATTGCAGCTTAGTTCTTCATTTACACTGAAGAATGATTATAAG
ACATTAAGTNTATCATTATTTTGGATTAAGATTAAAGAAGAATTTCCATTGCTAAGTAGA
AAGAGTGTATTGCTATTATTACCATTCACAACGACCNATTTGTNTGAACTAGGATTTTCA
ACCTTGACCCAATTAAAAACAAAGGAAAGAAACAGGCTCAACAGTGCACCAGATATGCGN
GTAGCATTGTCCTCGTGTGTTCCGGACTGGAATGAACTTATGAACAGGCAAGCACACCCG
TCGCATTAAATAAAATCTTTCCTAATTTTTGTTTTTGTATTGTTTATTTTGGANTATTTT
TCTATGTTGTATTTAAATATTAATAAAATCATATTTGATATTAACTTTATGTTTTTACTT
TTATCATACGTAGTAAGAGTAAGTATTGTTTCATGAAACTTTGTTTCAGTTGATATNTGT
GCGTTATACGCGTATGTGTGTACTGGGTCGCGATGTAAAATGTATTTCTTACTGTGGGTC
GCGGTCAAAAAAGTTTGAAAAACACTG
>Cheshire#DNA/hAT-Charlie @Eutheria [S:40,50]
CAGGGGTCGGCAAACTACGGCCCGCGGGCCAAATCCGGCCCGCCGCCTGTTTTTGTACGG
CCCGCGAGCTAAGAATGGTTTTTACATTTTTAAATGGTTGAAAAAAAAATCAAAAGAAGA
ATAATATTTCGTGACACGTGAAAATTATATGAAATTCAAATTTCAGTGTCCATAAATAAA
GTTTTATTGGAACACAGCCACGCTCATTCGTTTACGTATTGTCTATGGCTGCTTTCGCGC
TACAACGGCAGAGTTGAGTAGTTGCGACAGAGACCGTATGTGGCGCTCTCATCGCTTCGC
ACTGCTGCTCGGCGCACTACAAATCGCAGTGACGCAGTTATAACTCGACAGCGTTTCGAG
TGCCACGCGTATCGCCGTACCGCGACATTTTTTTTTATTACCAGTGCATACCCATCATGT
CAAAACAAGAAAAGAAGAGAAAAGTGGACTTCGAATGTCGCGCTTTTAAGGCACAGTGGA
GTGTGGATTATTTTGTTATCGAATTAGATGGCAAAGCATTGTGTTTATTATGCAATGACA
CTATAGCTGTGCTAAAAGAATACAATATACGTCGACATTACCAGACTAAGCACTCATCAC
AATATTCCCAACTCACAGGAAAGCAACGGTCAGAAAAATTAGAAAATTTAAAACGGAATA
TCTCATCACAGCAGAATTTCTTCACAAAAATAAAAAATGAAAATGAGGCTGCAACCAAAG
TAAGTTTCCGAGTGGCTCATTTGTTAGCCAAGCAAGGAAAGCCGTTTACCGATGGTGAGT
TAATTAAATCGTGTTTGATTGCAGCAGCCGAAGAAATGTGTCCAGAGAAAATAAACTTGT
TTAAGACTATTAGCCTTTCGGCGAGAACAGTTGCTCGAAGAGTTGAGGACATTGGGAGCA
ACATCAATAGTCAATTAAAAAACAAGGCAAATGATTTCGAGTGGTTTTCCTTGGCTCTTG
ATGAGTCGACAGATGTTACCGATACTGCTCAGTTGTTTATTCGAGGAGTCAATGCCGAGT
TTGAAGTGACTGAAGAATTAGCCTCTATGAATAGTCTGCGTGGAACAACTACAGGCGAGA
ATATTTTCAAAGAAGTTGAGAAAACACTAATTCAGTACAACCTGAAGTGGAATCTGCTAA
GATGTGTTACAACTGATGGTGGTAAAAATATGTGTGGAGCAGAAAAAGGCTTAGTTGGAC
AAATTTACAAAGCTTGTGAAAATGTAAGGTGTTTAAAGCCTATGGTTATTCATTGTATTA
TTCATCAGCAGGTACTTTGCGGAAAATATTTGAATCTATCATGTGTTATTGAACCAGTAG
TGTCAACGGTGAACTTCATTCGCTCTCGTGGACTTAACCATCGTCAGTTCCGTGAATTTT
TGTCAGAAATAGAAGCTGAATATCCTGACTTGCCCTACCACACAGCAGTTCGATGGCTTA
GCAGTGGTAAAGTTTTATTGCGATTTTTTGAGCTCAGGGCCGAGATTGAAATTTTTCTGA
ATGAGAAGAACCGCCCTCAACCACTATTATCGAACACTGAATGGCTTTGGAAATTAGCTT
TTGCTGCAGACTTGATAATGTTTCTTAATGAATTCAACCTAAAATTACAAGGCAAAACAG
CGCTTATATGCGAAACTTATACTGCGGTAAAGTCATTTCGATGACAACAACTATTGTTTG
AATCACAAGTAATGTCAAGCTGCTTTATACACTTCCCGTGCTGTCAAAAGTTAAAACAAG
AAGCGAGATCTCCATTCCCACACAAATTTGCAGCGGATATATTTTCCGAGCTCAAACTAC
AGTTCCAGCAGCGTTTTTCGGACCTCGATGCAAGTGCAAAGGAAATTTCCATATTTCAAA
ATCCATTTAACTGTGCAATTGAGGAGCTTCCACCTAACCTTCAATTGGAAGTGATTAATC
TGCAATGTAATGACATGCTAAAAGGCAAATATCAAGAGAAGAATCTAATAGAATTCTATA
AATGCCTTCCAAGCGATGAATATGCTCAATTAAAATCATATGCTCGTGGATTGATATCAG
TATTTGGCAGTACCTATCTGTGTGAAAAGACATTTTCAAAGATGAAATACGTAAAATCTC
ATTACAGATCAGCATTAACAGATGAACATTTGCAATCGATTTTGATGATAGGGAACACTA
ACTTTGAACCCCAATTAAGCGAAATGTTATCCCCCCAAAAAGAATTCCATTCTTCTCATT
AGTAGACCTGTATTACAAAAAATTGTACTCAATTATTATTATTATTATATTTTGAATTTC
GTCAATAAAAATTTTGTGGAAATTTGTTTTCTCTCTTGTTATATAAGTACCTACATAATA
TCCTCGATTTTGCCTCTTGGCCCGCAAAGCCTAAAATATTTACTATCTGGCCCTTTACAG
AAAAAGTTTGCCGACCCCTG
>CR1_Mam#LINE/CR1 @Mammalia [S:55]
TAGATTGGCAAAATACCTCATCGGGACGAAATATAGAAGAGANGCTTTTCGATAAGACAA
ATNACCGCTTCCTAGAATAGGTAGTTTTAGAACCCACAAGGAAAGGAAATANACTGGACT
TGGTTCTGAGNAGTGAACAGGAACTGGCGCAGGAAGTATCTGTGGGTGAACCACTATGTG
ACCAATAACGATTAAATTCAACATTCTGGCGGGAAAGGAAAACCAAAAAAAATCCATCAC
ATGTTACTCAATTTTAGAAAAGGGAACTATGACAAAATGTGGGCATTAGTTAGGAAAAAT
GAAAAGNANAGTTTAAAAAGTAAATAACCCACAGGAAGCCTGGAGACTATTTNAAAACAC
CTTATTGGAAGCCCAGGAAAAATGTGTGCCANGGATCAAAAANACCAGGCGCTTGGAAAA
AAAAATACCCNGCATGGCTAACTGGCAAAGTCAAAGAGGCTATTGTAGGGGAAAAGGCAT
CTTTCAAAAAATGGAAAGANAANTCCAAGTGAGGAGAACAGGGAAGCCCGCAAAGTATGG
CAGGTCAGGTACAAACTAGAAATTAGGCGGGCCAAAAAAGAATTTGAGGAGCACCTTGCA
AGGGACTCCAAAGCCAATAATAAAAGGTTCTTTAAATACATCAAAGGNAGGAAGCCAGCT
AGAGAATCAGTGGGACCATTTGATGATCACGGTGCAAAAGGTGNACTCAAGATGAAAAAG
GAGATAGCAGAGAGACTNAATGAATTCTTTGCTTCGGTCTTTACTGAGGAAGACGTTAGG
GAGATTCCCACTCCCAAATTGTCTTTTGAAGCAGACAGGTCAGAGGTACTAGATCAAATA
GTGGTAAACGCACAGGATGTTCTAGACCTAATTGACAAACTAGATGTAGATAAATCACCG
GACCAGATGGCATCCACCCAAGAGTTTTGAAGGAACTCAAGGGTGAAACTGTTGACAAAA
TGTGTAACCTGTATTACAAACGGCCACTGTGCCNAGAACNAGTGTGTTCAATGGGCTCCA
TCCATAAGAAGGGCTCCAGAGGCCATGGAACTAAAGCCAGTGAGTCTCACTTCCATACCN
GGCAAGCTGGTGGNATATAAGCAAAGAGTAGNACTNANCGCGCANNCAAACATAACCTAC
TAGGAGAAAGGCAACATGGTTTCTGTAAGGGGAAATCATGCCTGACTAATCTATTAGAGT
TCTTTGAGGGGGTAAATAACATGTGGACAAGGAGAAACCAGTGGATATAATTTATTTAGA
CTTTCAAAAAGCCTTTGACAAGGTTCCACACCAAAACTTTATTTTTAAAAATTGAGTCAC
CATGGGATTNGGGGGAATGTTTTGTCATGGATAGGGAACTGGCTTAGAGACAGGAAACAA
AAGGTAGAGAATAAACGGGCACTTCTCTGGATGGAGAAGTGTAAACAGTGGGGTCCCCCA
GGGATCAGTGCTGGGACTAGTCTTATTTAACATTTTTATAAATGATCTGGAAGAGGGAGT
GCACAGTGAAATCTCCAAGTTTGCAGATGACACTAAGCTCTTCCGGGTAGTGAAATGCCA
AGCCGATGGGGATAAACTGCAGGAAGATCTCACGAGGCTGTGTGAGTGGGCAGAAAAGTG
GCAGATGAGCTTCAGTGTGGGCAAGTGTAAGGTAATGCATTTAGGGAAAAATAATCCAAA
CTATACTTATAAGATGATGGGCTCTGAGCTATCAGTTACGACCCAGGAAAGGGATCTAGG
AGTCATTGTAGACTGTTCCCTGAAGACATCAGCCCAATGTGCTGTAGCCAAAAAGGCCAA
CAAAATGCTGGGCATCATCAGGAAGGGTATTGGAAACAAAACAGAAAACATTATCCTACC
TTTGTACAAAACCATGGTGTATCCGCACCTGGAATACTGTGTGCAGTTCTGGTCGCCGCA
TCCCTCAAGAAAGACATAACAGAGCTGAGAAGGGTAATTAAAATGATCAAGGGGATGGAA
GGCTTTNATAAGAGGCTGAGCTGNTTTGTTTAAAACTTTAGTCTGGAAAGACGAAGGCTG
AGAGGGGATATGATCAAAGTCTATAAAATCATGAAGGGTATGGATAAGGTGAACACGGAC
TTGTTCACCAAATCCCAGAATACTAGAACTAGGGCANCCTTTGAAGCTTGAAAGAAATTT
TAGGGACAAATAAAAGAAAAGGCGTANACTCATTCTACAGAGGG
>DNA1_Mam#DNA/TcMar-Tc1 @Eutheria [S:40,50]
CAGGGTGTCCGAAAAGTCGGGAAACATAGGATAAACTTATTTTTAAACAGTATGTTAGTT
ACATTTTCAAATAATATGCTCAATATGTTTTTCTTCAACCTCCAGACACCTTTTCAGGTG
AAGTACCTCTAAATTTAAAGCAATGGGTCCAATTGTTAATCTGAAAAAAGTACAATAAAT
ACACTATTTTCCCTGTGTTTCCAGACTTTTTGGACACTCTGTAGTGTATTTATTGTACTT
TTTTCAGATTAACAATTGGACCCATTGCTTTAAATTTAGAGGTACTTCACCTGAAAAGGT
GTCTGGAGGTTGAAGAAAAACATATTGAGCATATTATTTGAAAATGTAACTAACATACTG
TTTAAAAATAAGTTTATCCTATGTTTCCCGACTTTTCGGACACCCTG
>ERV24B_Prim#LTR/ERV1 @Primates [S:70]
TTTTGGCGACCCAGATGGGACCCGAAGCGAGCCTTCCGTCGATCCCCGCCGCTTCGCCGA
CAGCCGGGGCCCTGGTACCAGCACGAACGGCTTTCGTTCACCCGACCTCGCCGGAGCCGG
CGGGGGTCTCTGGCGAGGCTCCTCTCGGGTTTCGAATCTCCCTGGTTTTGGCTGAGATTC
AGACTTTATTCAAGCGACCCGATTCCACGCTCGACGGAGCTGGAATTGAAGCTCTACTGC
TTTAAGGTAGGAGTTTCGTTTGTTATTTCTCTAGAGATTCTGCTGTTTGCAGGTTTGTGG
TTTCACTTTTCTTTGAGGTTAAGGTTTTGTTTGTCTTACTTGCTAAAGTTTTGCAACCTT
TTCTCTCGTTCGAAATTTGGTCAAGGAGAAAACAGTTTCTCTTTGAAAAGAGGAAGTGAA
TNTCTGTGGCTTAAGCAAAATTTGTGATCTTTAAAACTGGCCAGGTTCTGAAGCTCGGTT
CAATTGACATATCTAAANTCTCTTCTTGAGTGACCAAAATTANAAAAAGCTTTCTATGAG
GACGTGATAAGTCCCGAAGATAAGGGACACTGTTCCTCCCGGCCGAAAGGCACCTTAGGC
GACTAAGGTCTCGCGGGAGTGTCGGAGCTCATCGCTCGTGACGTGCAACGGTCCCATAGG
GAATCCCCAAAGAAGAACATACAGGGAANTTTGCTTAACCCGGTGGGCACACATAAGGGG
CTGATCTCCCAGTGCCTTAAGCGCCCAGGATTCCTGGGTTTCACCGAGACACGTAAGAGG
GGAGAAGCGACTCANGGGTGACACCTCGAGGAGTNATNCCCATTAAGCAGCACACTTGAC
CCAAAACATCTTTCCCTTTCAGTCTTTGGTCACTTAAGAAGAGAACCCAAATTATGGGCA
ATCGNCCATCTAAAACCGAGTCTTCCTCCTTAAGGAGAGATCCACCTTTAGAAACNCCAG
CTGGNTTTATGTACAACACTTATGGNGCCNCCTCTTGTAAATATCTAGGAAAATGGNCTC
ACNTAACCCGNGAAGANCCNAAATTACAATGGCCAAAATGGGGTACCTTTGAAATGCCTA
AANTAATTTATTTGCGTGCNCAATTAGAAAAAGCCGGCTCTAGAATNAAACAAAATAANT
GGGAGANTTACTTCCAATGGTACTTAGAAGCNTCCAAAAGAGGTTCTGANAAAGTTGCTT
CCTTNCAGGAAGNAAACAAAAAGNTGTCTAAAACNATTTCTGAATTTAAAAAGACTGCTG
AAGCTTCTCCTCCTCCTCCCTCAGCTCCTCCTTCTCTTTACCCTTTATTGTCTGAACTAC
CTTGCCCNGACCTACCTTCTCTTCCTCCTCCTCCTCCTGCTCCTGCTGTTCTGGCTCCAT
TTCNCGAACAGCCAGTGTCTGGTAGGGGAGAACCTGCCTTAGTTTATCAACCATGGTCAA
AGGTAGAACTTAAAGGCATAATTAAGGAATTTCCTGATCCTCACCAGGACCCTATTGGTT
TTGCCAGGGAATTTGAATTAAATATTCGAGCTTATGACCCTGGCTTTTCTGATTTNTATC
AACTAGTTCACATGTTAGTNTCAGAAAGCAAGGCTAAAGATTGGNTAGATAAGGCNNACT
GGAGAAATCCCTTAGAGGATTTTCATAAATGTTCAGAAGAAGACCGCAGACGTGCCCGTG
AAACTGCAAAGGCTCTGCNTGAAGCCATTCCTTNAGTCTTCCAAAAGGTAGTNGACTGGA
ANAAAATACAACAATGTCGACAAAATCCAGATGAGTCNGTGATGNCATATTTTGAAAGAT
TTGAAAAAACNTTTAAACAATATTCAGGNTTATCTGAAGAAAGTTATGCTAATCATCAAA
ATGATACTCTCCTNAATTCCAATTTTATAAATGGGTTAGATGAAGAATTAGCACTAATAA
TAAAGAGACAACGCCCTAGTTGGGCCACTTCTCANACTCACGATTTGGTCAATCTTGCTG
ACCAGTTGTCTCGTACCTTAACTAAAGAAGAAAGAGAGAGAGAGGCCAAACAAAAGAATA
AGGCTAATAAGATTATGAATTTACAACTAAAACAACTATCNACCCAGTCTGGACCTCCAA
AATACCCCAATAAACCTCNGAACGGACCTAACCCTCCGCTTTGCAATTATTGCAAAAAAC
CTGGNCACTTTAAAAAGGATTGCAGAAAACTAAAACGGAGGGAACAACAACAGGCGAAGG
AAAAAGGAAAATAGGGATGCTCCGAGGAACTTAAAGGGGCCTTTCCTTTCCTCCTTACTA
ACACTCTGGGAGAAATAGAAATTATTTTAAATGGAGAACAAACNCAAGCCCTCGTTGACA
CTGGAGCTACNCTNTCTGTNNTNAACCCCACCTTATTACAAGGCCCCNTTCCTCGGAGTA
ANNAAANAATTCAAATGGTGGGNGTCNCNAATACTCCTGTAACGGCATATAAATCTCAGC
CTNTNNCTTTTCAACTAGGTCCCTTACAAGGNACTCATNTTTTCCTTTTGGTTCCNTCAG
CCCCCATNCATCTNNTAGGAAGAGACTTCTTAGAANTNTATAATGCCCACATTTCCTTCT
CCCAAAAGGGGAAAATGTATTTAGAATTAGATGANAAAACTGAATTACTAGACATAANAA
ATTTTTCAAAATCTGATCCTCAATTTACAATTGCAATCCATATTGCCATAGAAGACACTG
AATTATTGAGTAATGAAGAATTACAAAANCTGCTAAAGGCAGTACCTGATCANTTATGGT
CNAAGTCTTCCACTGATATNGGAAGAATTATNTCGGCTACCCCNATNAAAATTCAAATAG
ACCCATCNAAACCTCTNCCNAATNTTAAACAATATCCCCTAAAACCNGAAGCNNTAGAAG
GAATNAAACCNATAATTNAAGATTATATAAAAAAAGGACTNATNATTCCCTGCACCAGCC
CTTGTAATACTCCNATCCTNCCNGTAAAAAAACCNAATGGNNGAGGATGGAGATTTGTNC
AAGACCTAAGAGCCATTAACAANATNGTNATTCCTCGNCATCCNGTAGTNCCAAACCCNC
ATACNTTNTTGNCTNCCATCCCNNCTGAAGGCGANTTCTTCACTGTNATNGATCTATGTA
GTGCNTTCTTTAGCATTCCTGTNGATNAAGACAGTCAATATCTNTTTGCCTTCACTTGGG
AAGACCGACAATACACCTGGACAGTCATGCCTCAGGGNTATACTGAAAGCCCNNCTTACT
TTTCNCAAATATTAAAAGCAGACCTNNCAGACGTTGACTTCCCTAAGAAATCTACTCTNA
TNCAATATGTAGATGATTTNCTNCTNTGCTCAGAGGATAAGCAAGCCTCTATAGAAGACG
GNATTCACTTGTTACAACAATTAGCNNNAAAGGGACACAAGGTTTCNAAAGAAAAACTNC
AATTTTGTCAAAAACAAGTNAAATATTTGGGACATTTAATNTCNAAGGAAGGACTTCTTA
TNAATCCAGANAGACTAAAAGGAATNTTAGCTTTCCCCACCCCGANAACCAAGAGACAAC
TNAGAGGGTTTCTGGGACTNGCAGGATACTGTNGAAACTGGATNCCNAATTTTTCTTTAA
TGGCTCAGCCCTTATATGCTCTCTTAAAACAAGACANGCCAGACCCTCTAGANTGGACAG
AAGAAAATCAACTAACATTAGAAATGATNAAAAATGACCTTACNAATGCCCCAGCTTTGG
GNCATCCNAATTATAANCTTCCATTTTCNTTNTTTGTNCATGAAAGNAANGGAAACGCTT
TAGGGGTCCTNACCCAAAAACATGGAGGCCAANATAGACCCGTNGGATATTATAGCCAGC
AATTAGACCCNGTNGCTAAAGGACTNCCACCTTGCNTGAGAGCNATANCAGCCGCTGCCN
TGTTAGTNAAGGCAACCGAAGAAATNGTNATGGGANCTCCCCTNACTGTTTNCGTNCCTC
ATTCTGTGGAAGCNCTNCTAAACTCNCACCACACTCAACATTTTTCNGTTAGCAGACTAG
CTTCTTATGAAGTTTTNCTTCTTTCNGCTCCTCATATCACCATCTCTAGNTGTAACAATC
TNAACCCTGCNACTCTTCTGCCTCCACCTTCAGATGAGACGCCGCACGACTGCGTAACCC
TAACTGATCAACTTCTNNCTCCTAGGACAGATCTACAAGAGACTCCCCTNANNAACGCTG
ATGTTGTTTGGTTTACAGATGGATCNTATTTAAAGGATGAATCTGGAANNTACCGNGCAG
GNTACGCTATAGTGTCTTTAACTGAAGNAATAGAAAGCGCTTACCTTCCAGAAGCCACNT
CGGCCCAACAAGCAGAATTNATNGCNTTNACCAGAGCTTGTCANTTGGCNAAAGGAANAA
CTGCTAATATTTATACAGACAGCAGATATGCTTTTGGAGTAGCCCATGATTTTGGAATGC
TATGGAAACAAAGAGGNTTTCTNACCTCTTCTGGNCAACCCATNAAAAATGGACACCNTA
TTTCACAATTNCTAGAAGCCATNTTATTACCAAAATCGCTGGCCATTATTAAAATTCCAG
GNCATTCCAAATCAGATACTCCAGAAAGCAGAGGAAATCANCTAGCTGATAAGGTAGCAA
AAAGNGCTGCTCTAAACGCATCTAAACAAGAAAANCAACCTATATTAACTTTTAAAGAAG
CACCTGAATTTGACATAAAATTAGCTCAATCCAGAGCTCCAAAATCAGAACAGAAAAGTT
GGAAAACAAAAGGGGGAANATATTCCCCCAAAGATGAGGTATGGTATGGGCCAAACGACT
CGCCTATNCTTCCTGCTGAATTNCAGTTATCATTTTTAACCTATGTACATGATCTAACTC
ACTGGAGCCCTGACAAAATGATTGCTTGGGGAAAACAATATTGTTGGAAACCTTCTCCGA
CTATAGCTCATAAGGTNTACAATCGNTGTCNNATTTGTCCAAAATATAATCCAGGAAAAC
CNTTACACGGTTCCCAAGGACATTTTCCTTTACCCGANGGNCCNTTTGAAGTACGGCAAN
TGGATTTTATCCAGCTGCCACCNTCACAAGGNTACAAATATGTTCTGGTNATGATTTGCA
TGTTTTCTCATTGGGTAGAAGCNTTTCCATGCAGAAGAGCNACGGCCTTAGCAGTAAGTA
AAATTCTNTTAGAAAANATTATTCCNNCNTGGGGAATTCCTCTGGAACTTCATAGCGACA
GAGGNACTCATTTTACTGGACAGATNATTCAATCAGTATGTAAAATCTGGCCNATTCTCC
AACATTTCCATTGTGCCTATCACCCCCAGTCNTCTGGATTGGTNGAACGNACAAACGGAA
TAATNAAAACTCAATTGGCAAAATTAACCGAGGCTTTTAAANTTCCTTGGCCAAAAGCTC
TTCCATTGGTTTTGCTTAACCTAAGATCNACCCCTTTCGGNAAACACCAGTTATCNCCNT
TTGAAATAATNACAGGCAGACCTATGAAATTGTCTCCAGGAAACTGTGCCTCCTTAATAN
TAAAAGGAGACATACTCNACTATTGTAANGGCCTTATNAAACAATTAACTAAAAATTATA
ANTTGGTAAAAGAATCTTTTCACAGTGAGCTCCCGGGAGACGAAGACCTCAAGNACCACG
GNCTTCAGCCNGGNGATTTCGTCTACTGGAAANGACATCTNTTAAAGGACTCTCTCCAAC
CNCGNTGGAANGGNCCTTATCAGGTGCTNTTNACTAATCCTTGTGCTGCTAAGTTANAGG
GCNTTGACTCCTGGATNCACGTNTCTCATCTAAAGAAGGCTGAGCCTCCTGAATGGACTG
TTTCACCGGAAGGTGATCTCCGACTTAAGATAAGTCGACGCCAGGCCGAGAAGAAGATGA
CATCTGANGTAGACNGCTTTCCCAAGACACCGGACCAGGCCTGTATCTAAATGAATGCTT
AATACTAACAATCGTTAATAGATGGGGAAGATTTTCCTTTACAAGCTCCCACTAAACTTC
TTTCTTTTTATCCTTAGTTCTCATGTCTTGGTACTACTATCACCAGCTGTTGCCCATGAA
GCAAACCTCTTTTTGCAATGGGCCCAGGACTATGCTAATAGATTACAAAAAGACGCTTGC
TGGGTATGTGGCCTCATGCCCCTTTCCAGTGGTTCTGGCCTACCATGGTGGGTATCTCCT
CTCCAAGGACAAGACTGGATAGAATATCAGAAATATATCCGTNTTTCTCAAGAACAGTCA
TCGGTACTTAACACTAGTATGACTAAGGATAATGTACATCACTGGCCTATTAGTAATACT
TTACAAAATAAGGGGCATAGGAAGAGCTTCTCGGTAAAAGAAACTAGTTCACTAGCTTTA
ACNCTGGCGCTGCCCCAGCTGAGAGACGAGACAATAACGCTGCCCCAATCGAAAGATAAG
ACAACTCAATTTCAGGATGGTATAACACAAATTTGGGACGGNTTTATCTGGCTTACCCCC
TCCTTTGGCCAGCTTAGTCAGCNTGTCCCTTTATGTTGGGAACAGAAAAATCACACCAAA
GATANCTGGCCCAACTGCACTAGAGATATGGGATGGATACCCAAAGAACGGTGTATCCGC
ACCATTATATTACAAAGTACTGATTGGCATGCCACTGAATAGGCACAATAACCGAGTATT
TATTGGTTAGCTCCAAATAGAACGTCTTGGCTATGTGGCACTAATCTATGGCCATGGTTA
CCCCCAGGATGGTTAGGACGATGTTCTTTGGGTTATGCTTGGGCACAAGGTCGAATAGTT
CATACCCTGTCAAAACCCGCAAATTTTCCTCATTTACAATCTCGTTGGGTTCGTTCTGTG
TTCCATTGGTATGATCATTTAGCTTCCATCTTTNTACCACAACTGGGTATTGAAGATGTC
ATTTGGCATGTAGAGGCCCTAACCAATTATACACAAAAGGCCCTAAATGATAGCCGCATG
GGTATCTCGTTATTAAATAATGAAGTTACTCTCATGAGAAAGGCTGTATTACAGAACCGT
ATGGCTTTAGACATACTCACTGCAGCCCAAGGGGGAACCTGCGCTATCATAAAAACTGAA
TGCTGTGTCTATATCCCAGATGAATCAAATAACATCACTAAATTAATGGCTGATATGAAA
ACCCAAATAACCAACCTTTCAGATCCAAAACCCTCTCTAAGCGACTGGCTAAGTAGCTGG
TTTGGATCTTGGGGAACTTGGTGACAAAAACTGTTACTTATTCTAGGAATTATAATCATT
TGTTGTGTTTTGTCCTGTTTTTGTCTACACTGCTGTTACGGCATTTGTTTGCAATNGAGT
CAACGTACAACTGAAAAGGCTAGAGTGATGNTTGCCCAAAGAATTGCTTTAATTGAAGAN
GCAGTCGTGTAGCCTGAATCAGGTTCCAGGATTACTTCCCTTNTGTTGCTTTGTAATTCG
GCCTTGGTCCNTCCGTTTTNTGACTTGTCCAATCCCCCCTCCCATGGGACATGACTTCCT
AGGAATGAGCCTTCCTAGTGACGTGGGATTAGACTCNTGAACATAAAAGGAGTCAAAACT
ANTGAGTTCNTCTACGATGCTTTCTCCGAAAGATCTTGAAGAAAAGGGGGAAA
>ERV24_Prim#LTR/ERV1 @Primates [S:70]
TTTTGGCGACCNNGANGGGACCCGAAGCGGACCTCCAGTGATCCCCGTCACTTCGCCGAC
AGCCGGAGCCTTGGTACCAGCACGAACGACTTTCGTTCACCCGACCTCGCCGGAGTCAGC
GGGGATCTCTGGTAAGGCCCCTCTCGGGNTCCGAATCCTCCCGGCTTTGGTTGAGGATTC
AGACTTTATTCGAGCTACACACATTCCTAACTCGACGGGGTTGGAATTGAAGCTCTACTG
CAAGGTAGGAGTTTCATTTGTTATTCTCTAGAGATTCTGCTGATCGCAGATTTGTGATTT
TCACTTTTCTCTGAGGTTAAGGTTTTGTTTGGAATTACTCNTTAGAGTTTTTACAACCTT
TTCTCTCATTCGAAATTTTGGTCAGGGAGAAAACAGTTTCTCTCTGAAAAGAGGAAGTGA
ATCTTTGTGGCTTAAGCAAAAATTTGTAATCTTTAAAACTGGCCAGATTCTGAAGCTCGG
TTCAATTGACAAATCTAAACTTTCTTCTTGAGTGACCAAAATTATAAAAGGCTCTCTATG
AGGACGAGATAAGTCCCGAAGATAAGAGACACTGCTCCTCCCGGCCGAAAGGCGCCTTAG
GTGACTAAGGTCTTGCGGGGGTGTCGGAGTTTATCGCCCATGATGTGNAGCGGCCTCACA
GGGNATCCCTTAAGAAGAACATNCAGGGANCCTTGCTTAATCCGGNGGGCGCACATAAAG
GNTTGGTCACCCGGCGCCTTAAGCACCCAAGTCTCTTGGGATCACCGAGACACGTAAGAG
GGAAGAACCGACTCANGGGTGACACCTTGAGGAGCGACGCCCACAAGCAGCACACTCGAC
CCAAAACACNTCCCACTAGGTCTTTGGTCATTCAAAAGGAAAGTCTAAATTATGGGNAAT
CGNGCTTCTAAAACCGAGTCTTCCTCCTTAAGGAGAGATCCACCNTTAGAAACACCAGCT
GGATTTATGTNTAACACTTATGGCGCCTCTTCNTGCAAATATCTAGGAAAATGGNCCCAC
NTAACTCGGGATGACCCCAAACTACAATGGCCAAAATGGGGNNCCTTTGAAATGCCTAAA
NTAATTTATTTGCGCGCNCAATTGGAAAAAGCTGGCTTTAGAATNAGACAAANTGAATGG
GAGANCTACTTTCAATGGTACCTAGAAGCTTCTAAAAGAGGTTCTGANAAAGTCGCTTCC
TTGCAGGAGGNAAACAAAAGATTGTCTGAAACNATTTCTGAATTGAAAAAGACTGCNGAA
GTTTCTCCTCCTTCTCCAGCTCCTCCTTCTCTTTTGTCAGAACTTCCTTGTCTGGACTTA
CCTCCTCTTCCTCCTCCTCCTCCTTCTTCTGCTGTTCTGGCTCCATTTCGGGAATACCCT
GTGTCCGGTAGAGGAGAACCTGCCTTGGTTTATCAACCATGGTCAAAAGTAGAACTTAAA
GGCATAATTAAAGAATTCCCNGATCCTCTCCAAGATCCTATTGGATTTGCTAGAGAATTC
GANTTAANCGTTCAAACTTATGANCCCGGATNTTCTGATCTNTATCAATTGATTCACATG
TTGGTGTNAGAAAGCAAAGCCAANGANTGGNTAGNAAAGGCAAATTGGAANAATCCTTTA
GAGGACTTTCANAAATNNNCTGAAGCAGATCGTGAANGGGCCCGCANTNCTGCCAAAGCT
TTNCNNGATGCTATCCCCCNAGTTTTCCAAAAAGTAGTTGATTGGAACAAAATNCAGCAA
TGCCGACAAAATCTTGATGAGCCTGTAATGTCATACTATGAAAGATTTGAAAAAACGTTT
AAACAATATTCAGGCCTATCAGAAGAAAGTTATGCTAACCACCAAAATGATACTCTCCTT
AACTCAAACTTTATAAATGGATTAGATGAAGAATTGGCAATTATAATAAAGAGACAACGC
CCCAGTTGGGCTACCTCTCAAACTCATGATCTAGTTAATTTTGCCGATCAAATGTCCCGT
ACCCTAACCAAGGAAGAAAAGGAAAGGAAAGTTAAACAGAAAGGAAAAGCAAATAAGATC
ATGAGTTTACAACTAAAACAATTGTCCAACCAATTTGTAACCCCTAAACGGCCTAATAAG
TTCCAAAACCGACCCAATCCCCCGCTTTGCAATTACTGCAAAAAGCCTGGACATTTCAAA
AAGGATTGTAGAAAATTAAAATGGAAAGAACAGCAACAGGCCAAAGAAAAAGAAGAATAG
GGATGCTCCGAGGAAATCAAAGGGACTTTCCCCTTTCTCCTNACTAATGCCTTAGGAGAA
ATNGAAATTAATTTAAATGGAGAACANACACGAGCCCTTATTGACACTGGAGCTACGTTN
TCAGTNNTNAACCCCACCTTATTACAAGGTCCCNTTCCTCGGAGTAAAAAAACAATACAA
ATGGTGGGNGTAACAAATACTCCTATANCAGCATATAAATCTCAACCTNTAGTTTTTCAG
TTAGGNCCCCTACAGGGAACNCATGTTTTCCTCTTGGTTCCCTCGGCCCCCATNCATCTN
NTAGGNAGAGACTTTTTGGAATTNCACAATGCNCACATTTCCTTCTCTCAAAAGGGGGAA
ATGTATTTAGAATTAGAAGATAAAATAGAATTATTAGGTTCGAAAATTTTTTCAAAATCT
GATNCTTTTAATTCACAAATTGCAATTCATATTGCCATGGAGGAAACTAAATTGTTAAAT
AATGAAGAATTACAAGAGCTGTTAAAAATAGTACCTGATCANTTGTGGNCAAAATCTTCC
ACTGATATTGGGAAAATTATCTCGGCNGCCCCNATTAAAATTCAAATAGATCCATCNAAA
CCTCTNCCNAACCTTAANCAATACCCTCTAAGACCAGAGGCCTCGGAAGGGATNAGACCT
ATAATTTNGGATTATATAAAAAGAGGCTTNATTATTCCTTGCACNAGCCCNTGTAACACT
CCAATCCTNCCNGTNAGAAAACCAAATGGNNGAGGATGGAGATTTGTNCAGGATCTNAGA
GCNATTAATAANATNGTNATNCCTCGACNTCCNGTAGTACCAAACCCNNATACNTTGTTG
ACTGCCATCCCAACTGAAGGTGAGTTCTTCACTGTAATAGACCTNTGCNGTGCNTTCTTT
AGCATTCCTGTNGATAAAGANAGTCAATNTCTNTTTGCCTTCACTTGGGAAGACAGACAA
TACACCTGGACNGTNATGCCTCAGGGGTNTACTGAGAGCCCNACTTATTTTTCNCAAATA
TTAAAAGCAGACCTNTCGGATGTCGANTTCCCTNAGAANTCCACCTTGATNCAGTATGTA
GATGATTTACTTCTCTGCTCANNGGATAAGCAAGCCTCCANAGAGGACGGAATTCACCTN
TTACAACAATTAGCTTCAAAGGGACACAAGGTTTCAAAAGAAAAACTTCAGTTCTGTCAA
AAACAAGTNAAATATTTAGGNCACCTAATNTCAAAGGAAGGCCTTTTTATCAATCCGGAN
AGAATAAAAGGAATATTGGCCTTCCCTANCCCNAAAACTAAGAAACAACTGAGAGGATTT
CTGGGATTGGCAGGATACTGCAGANATTGGATTCCAAACTTCTCCTTAANAGCTCAACCT
TTATATACTCTCTTAAAACAAGATAAGCCAGACCCCCTGGAATGGACAGAGGAAAATCAG
TTAACATCGGAAGAAATTAAAAAGAGTCTTACAGATGCCCCAGCNTTAGGACATCCAAAT
TATANTATTCCNTTTTCNTTGTTCGTTCATGAAAATCAGGGAAATGCCTTAGGNGTTCTN
ACTCAAAAACATGGNGATCAAAATAGACCCGTNGGATACTATAGTCAGCAACTGGACCCN
GTGGCTAAAGGATTGCCACCTTGCNTGAGAGCAGTAACNGCNACNGCCNTGTTAGTAAAA
GCNACCGAAGAAATAGTNATGGGATCTCCCCTCACCGTCTNTGTTCCACATTCTGTGGAA
GCNCTTCTAAACTCGCACCACACTCAACATTNTTCGGTTAGTAGACTNACTTCTTATGAA
GTTCTTCTNCTTTCTGCTCCCCATATTACNATCTCCAGATGTAATAATCTNAACCCTGCC
ACTCTTCTGCCCCTGCCTTCAGATGAAACGCCACATGATTGCATAATCTTAACCGACCAG
CTTCTCTCTCCTAGGANGGACCTACAAGAAACTCCCCTTACTAACGCTGATGTTATTTGG
TTTACGGATGGNTCTTACTTAAAGGACGAATCTGGAANTTATCGGGCAGGNTATGCTATA
GCATCTTTAACTGAGGNAATAGAAAGCGCTCNTCTTCCAGGAGCNANNTCGGCCCAACAG
GCAGAGTTAATNGCNCTNACTNGAGCCTGTCAATTGGCNAAAGGAANAACTGCTAATATT
TATACAGATAGCAGATATGCTTTCGGAGTAGCTCATGATTTTGGNATGCTATGGAAACAA
AGAGGATTTCTNACCTCTTCCGGTCAGCCCATAAAAAATGGACACCNTGTTTCAGAATTA
CTGGAAGCCATACTATTGCCAAAATCATTAGCCATTATCAAAATTCCNGGCCATTCAAAG
NCAGACACTNCAGAAAGCAAAGGAAATCANTTAGCNGATANTACAGCAAAAAGNGCTGCC
CTAAATGTATCTGAACAAGAAAATCAACCCATTTTAGCTTTTAAGGAAGCACTTGATTTT
GATATAAAATTAGCTCAATCCAAAGCTCCAAAAACAGAACAAGAAAATTGGGAAACAAAA
GGGGGAACGTACTCCTCCGAGACTGGGCTATGGTATGGACCAAACGGTCTACCCATACTT
CCAACCAAATTACAGTCGTCTTTCTTAACTTATGTNCATGATTTAACTCATTGGAGCCCC
GANAAAATGATTGCTTGGGGAAAACAATACTATTGGAAACCTTCTCCAACTGTTGCTCAN
AAGGTATACAATCGCTGCCATATCTGCCCAAAACATAATCCNGGGAAACCTTTACATAGT
TCTCAAGGTCATTTTCCTTTACCAGAAGGCCCTTTCGAGGTATGGCAANTGGATTTTATT
CAGCTGCCGCCATCNCAAGGATACGAGTATGTTCTNGTNATGGTTTGTATGTTTTCTCAT
TGGGTAGAAGCATTTCCNTGCAGAAGAGCNACGGCCTTAGCAGTAGGTAAAATTCTNTTA
GAAAAAATTATTCCNNCTTGGGGAGTTCCTCTAGAACTCCACAGCGACNGAGGNACTCAT
TTTACTGGACAAGTAATNCAGTCAGTNTGTAAAATCTGGCCCATTCTNCAACATTTCCAT
TGTGCCTATCACCCCCAGTCNTCTGGACTGGTGGAACGNACAAATGGAATAATNAAAACT
CAATTGGCAAAGTTNACNGAAGCTTTTAAANTTCCTTGGCCAAAGGCTCTTCCATTGGTN
TTGCTTAACCTAAGATCNACCCCNTTTGGAAAACACCAGCTNTCTCCNTTTGAAATNATA
ACAGGNAGGCCTATGAANCTGNCTCCAGGAANTTNTGAACCTACGNTATTAAAAGGNGAT
ATNCTNCATTATTGCNANGGCCTTATAAGGCANCTAACTAAAAACTNTAANTTAGTAAAA
GANTCTTTCCACAGCGAGCTCCCGGGAGACGAAGANCTCAAAGATCACGGNCTCCAACCN
GGAGATTTTGTCTATTGGAAACGACATCNANTAAAGGACTCCCTCCAACCNCGNTGGAAG
GGNCCTTATCAGGTGCTNTTAACCAATCCTTGTGCTGCTAAGCTAAAGGGNATTGACTCC
TGGATACACGTNNCTCATCTAAAGAAAGCCGCTTTGCCAATTTGGACTTCATCTCAAACC
GGTGATCTAAAATTGAAATTCTCCAGAACCAACAAGGATGAGAAAAAGACGACATCCGAG
GTAGACAGCTTTCCCAAGACACCGGACCAGGCCTGTATCTAAACGAACGCTTAATATTAA
TAATCGTTAATAGATGGAGAAGGTCTTCCTTTGCAAGTTCCCACTAAATTTCTTTCTTTT
CGTCCCTAGTTCTTATGTTTTGTCGCTACTATCACCAGCTGTTGCCCATGAAGCAAACCT
CTTCTTGCAATGGGCTCAAGACTATGCTAACGGATTACAGAAAAACACTTGTTGGGTATG
CGGCCTCATGCCCCTTTCCGGTGGTTCTGGCCTACCGTGGTGGGTATCTCCTTTCCAAGG
ACGAGATTGGATAGAATATCAGAAATATATCNGTGTTTCTCAAGAACAGTCATCGGTGCT
TAACACTAGTATGACTAAGGATGACGTACATCACTGGCCTATTAATAATACTTTACAAAG
CAAAGGACATGGGAAGAGCTTTTCGGTAAANGAAACCAGTTCGTTAGCTTTAACGCTGGC
GCTGCCCCAACTGAGAGATAAGACAACTCGATTTCGGGATGGTATAACACAAATTTGGGA
CGGTTTTATCTGGCTTACCCCCTCTTTTGGTCAGCTTAGTCAGCTTGCCCCTTTATGTTG
GGAACAAAAGAATCACACCAAAGATACATGGCCCAATAGCACTAGAGATATGGGATGGAT
ACCCAAGGAACAGTGTATCCACACCATTATATTACAAAGTACTGATTGGCATGCCACTGA
ATGGGCACAGCGACCGGGTATTTATTGGCTAGCTCCAAATGGAACGTCTTGGCTGTGCGG
CACCAATCTATGGCCNTGGTTACCCCCAGGATGGTTAGGACGGTGTTCTTTGGGTTATGC
CTGGGCACAAGGTCGAATAGTTCATACCCTTTCAAAGCCTGCAAATCTTCCTCATTTACA
ATCTCGTTGGGTTCGTTCTGTATTCCATTGGTATGATCATTTAGCTTCCATCTTTCTGCC
ACAACTGGGTATTGAGGATGTCATTTGGCATGTAGAGGCCCTAACCAATTACACANAAAA
GGCCCTAAATGATAGCCGCATGGGTATCTCGTTATTAAACAATGAAGTTGCTCTTATGAG
AAAGGCTGTATTACAGAACCGTATGGCTTTAGACATACTCACTGCAGCCCAAGGGGGAAC
CTGCGCNATCATAAAAACTGAGTGTTGTGTCTATATCCCAGATGAATCAGATAACATCAC
TAAATTAATGGCTGATATGAAAACCCAAATAACTAACCTTTCAGATCCAACACCCTCTCT
AAACGATTGGCTAAGCAGCTGGTTTGGATCTTGGGGAACCTGGTGGCAGAAGCTGTTACT
TATTCTAGGAATTATAATCATTTGTTGCGTTTTGTCCTGTTTTTGTCTTTACTGCTGCTG
CGGCATTTGTTTGCAATGGAGTCAACGCACAACTGAAAAAACTAAAATAATGGTCGCTCA
AAGAATTGCATTAATTGAAGATGCAGCCGTGTAGCCTGACTCAGGTCACAAAGTCACTTC
CTTCATGTTGCTTTAAATTCGGCCTATACCCCATCAGCTTTATAGCCTGACAAATTCCCC
CTGCCGTGGGACATGACNCTCTAGGAATGAGCCTTCCTAGCGACGCGGGACTAAGCTCCT
GAACATAAAAGGAGCCAAAACATTTGAGTTCATCTACGATGCTTTCTTCGAAAGATCTTG
ATGAAAAGGGGGAAA
>ERV3-16A3_I#LTR/ERVL @Eutheria [S:70]
CATGAGTGGTACCGGGAGTGGTCCGNAGAAAACAGGCGGTAAGATGGGGTTTTGGGACTG
GCTCACTCACCGCCCGGCGGACAGAGGATACCATCCTGGCACAAGGTGGCGGCCCAGTTG
CTAAAGATTTCACCGGTGGTGACCTGGGAAAATGTGTCCCAGNNNTTGGAAGGGGAATGC
CCTTGCAGGTGCAATGATTCAGGCATTTGAAAGATATGGGGAGANAATGCCTACAAGGAC
AGCGGAGTTGGCTGGTTATTGCTAAGTTGTATTGATGCCCTGCAGAGGGATAATGAGAAA
CTGAGGGCNGTTAACAAGCAGTTAAAGGCTAAGTGTGAGAGCCAGAGGGCCTCTTTGNTG
GTAGCTTACAAAGAGGCCCTTATCTCCTGCAGTGGAAGAGCAGACANAGCTGAGGAGCAG
ACTCAGGATCTAATAGTTAGAGTCGCAGAGCTCCAGAGACGTTTGAATGCTCAGCCAAGG
CGAGGTCTGTTATGCTAAAGNTAAGGCCCTTGGTTGGGAAAACCTGGGACGGAACACGGG
ATGGGGACATCTGGGTGGATGCCCCCGAAGATNTTGGCTCTCCAGACTCCTCTGAACCCT
CNGAGCCTGCAGAAGTGGCCCACCCCTCCCTANTAAGAGCTAGCACTCCTCTTGCGCCCG
CGCTGGAAGACGNTGCAGAGGCCTCTCCCCGCAAGGCAACAGGTGCCCCCTCTCAGGANC
TGCCCCCACCTCCCCTCCTGGCCGCCAGGCCGATAACTAGGGTTAAGTCNCAGCATAACC
CGGCTGGGGACGTGCTGGGCCTGATAAGGGAGGAAAGGGACTATACCCCAAAGGAGCTGC
AAGAATTAGCCAGCATGTACCGGCAGGAGCCAGGGGAGTATACNCNTGGGACTGGATTTT
GAGGGTGCTTGATCAAGGGGGCCGGAATATAAGCGGTAAGACTGGATAANGGAAGAATTT
ATTGACTTGGGAGCACTTTCTCGGGATACAGGATTTAACACCCTGGCAAGGACCCCAGGA
GATGGTGCAAACTCGCTGCTAGGATGGCTCCTAGAAGCGAGAAAAATGGCCCACGCTGAG
CGAAGTNGAAATGCCNGAATTGCCNTGGCAGACGGTAGAGGAAGGGATTAAAGGCTCAGG
GAAGTGGGCATGCTGGAATGGATATNATTATGTAAGGCCGGAAGACCCACCAGANGATTA
TGTTCCACGGGAGGGCCCACACCATTCACCAAGGCCATNAGGAATGCGCTGGTGAGAGGG
GCACCAGCANNTCACTAAGAAGTTCAGTGGTGGCTCTCCTCTGCAGGCCAGGGCTGACGG
TAGGAGAGGCCGTTACAGAACTGGGCTCGCTGATAGCAATGGGGATGATAGGACCCCGAA
ACAATAGAGGCCAGGTGGCGGCGCTTAACCGCCAGAAGCCAGGNGGNCGCAATTATCGTA
ATGACCGGAAGGTCGGAGTGGCAGCCAAGGGGGCCTGACCCAAGAGAGTTGTGGAGATGG
TTAATAGAACACGGCGTCCCTAGGGGCAAAATAGATNGACAAGGGTGCTGCTTAACTTGT
AACAGCAGAAAAAATCTGGGAGGCTGAGGGCGGTCGCCCCAATAAAAAAGTCACGATCCC
TTGCCCAGTTTCCGGACCTGAGCCAGTTTTCAGACCCGGAACCCATTGACTGAAGAGGNG
GCCGGGTCCCCAGGAGGAAGGACACTGCAATGATTCTTCTCNTTCCTCCCGNAGGGACCT
ATGGCCATTTACTCGGGTAACTGTACACTGGGGAAAGGGAATACCCAGACATTTCGAGGA
CTGTTGGACACAGGGTCTGAGTTGACATTGATACCCGGAGACCCGAAGCGTCATCATGGC
CCCCTGTTAGAGTGGGGGCATATGGGGGCCAGGTAATAAATGGAGTCCTGGCCAAGGTCC
GGCTCACAGTGGGTCCACTGGGTCCANGAACCCAGTGGTCATTTCCCCGGTCCCCGAATG
TATAATTGGGTAGTTGGAGTAACCCCCACATTGGNTCCTTGGCCTGTGGGGTAAGAGCTA
TCATAGTGGGGAAGGCCAAGTGGAAGCCTCTGAAACTGCCCNCCNCCNCCATTCCTAGCC
AAGATAGTAAATTATTATATCCTCTCGAGGAAGTGGCGGATGCAGATTAGTGCCACCNTT
AAAGACCTAAAGGATGCAGGGGTGGTGGTCCCCATCATATCTCCATTTAATTCACCAGTC
TGGCCCCTGCAGAAACCGGATGGATCCTGGAGAATGACNGTAGACTACCGCAAACTCAAC
CAAGTAGTAGCCCCGATTGCAGCTGCTGTGCCAGATGTGGTATCTTTGCTAGAGCAGATT
AACACGGCCTCAGGTACATGGTATGCGGCCATTGATTTGGCGAATGCGTTCTTTTCCATT
CCNATCAGAAAAGAGGATCAGAAACATTCACATGAACAGGAAANAATATACATTTACAGT
TTTGCCCCAGGGCTATGTTATCTTCTCCTCTGTCATAATAAGTCCGAAGAGATCTGGACC
GTCTGGACATCCCGCAGAACATCACATTGATCCATTACATCGATGACATCATGCTGATCG
GACNGGATGAGCAAGAGGTGGCTACGTTAGGCCTTGGTAAGACACATGCGCTGAGGGTGG
AGATAACCCTACGAAGATTCAGCGNNNGGACCTGCCACNTCAGTAAAGTTTTTAGGGGTC
CAGTGGTCNGGGGCATGCCGGGACATCCCCTCCAAAGTAAAAGACAAATTGTTGCATCTT
GCATCTCCTACCACGAAGAAGGAAGCACAACGCCTGGTAGGCCTCTTTGGGTTCTGGAGG
CAGCATATTCCACACCTGGGAATACTGCTCCGGCCCATNTACCGGGTGACACGGAAGGCT
GCCAGCTTTGAGTGGGCCCAGAGCAGGAAAGGGCTCTGCAGCAGGTCCAGGCTGCGGTGC
AAGCAGCCCTGCCGCTTGGGCCATACGACCCGGCAGACCCTATGGTGTTGGAGGTGTCAG
TGGTGGGAAAAGATGCNGTGTGGAGTTTATGGCAAGCCCCAGTGGGAGAATCACAACGCA
GGCCCCTGGGGTTCTGGAGCAAGGCTGCAAGTCTTTTGAAAAACAGCTCTTNNNATGCTA
CTGGTAGAGANGGAACGCTTACCATGGGACACCAAGTGACACGNANCAAAATGTACCCCG
TCATGAGCTGGGTTCTGTCGGACCCACCAAGTCATAAGGTCGGGCGGGCCCAGCAGCAAT
CCATCGTAAGATGGAAGTGGTACATCCGGGATCGAGCACGAGGAGGACCACAAGTAAGCT
GCATGAGCAGGTAGCCCAGACCCCCATGTCACCCACCACNGTTGCACCAGCGCTCCTTCA
GCTCACACCTATGGCCGTATGGAGNAGAGGTGTGNTCCTGATCGACCAGCTGAAGGAGGA
GGAAAAANGCCCGAGCTTGGTTCACGGATGGGTCGGCTCGGTATGTGGGTGCAAGCCGAA
AATGGACGGCGGCTTGCACTACAGCCNCACTCAGGGGTGGCCTTGAAAGACAGTGGNGAG
GGAAAATCTTCCCAATGGGCAGAGCTTCGGGCGGTGCACCTGGTCATCCACTTTGTGTGG
AAGGAGAAGTGGCCCGAGGTNAGAATATATACGGACTCATGGGCAGTGGCGAATGGCTTG
GCCGGCTGGTCAGGGGCCTGGAAGGAGAAAGATTGGAAGATCGGAGACAAGGAGGTCTGG
GGANTAGAGGCATGTGGATGGACNTATGGGAGTGGGCACGAAGTGTGAAGATCTTTGTAT
CACATGTTAACGCCCACCAGAGAGCATCCACCACGGAAGAGGCACTAAACAACCAAGTAG
ACAAAATGACTCGGCCAGTTGACGTCAGCCAGCCTCTGTCATCGGCCACCCCANGTGCTG
GCACAATGGGCACATGAACGGAGTGGCCACGGTGGCAGAGATGGAGGCTACGCATGGGCC
CAACAGCATGGACTCCCACTCACCAAGGCTGATCTAGCTACTTGCTGCCNCNNCTGAATG
TCCAACCTGCCAGCAACAGAGACCGATCCCCGATATGGCACCATTCCTCGAGGAGACCAA
CCAGCCACTTGGTGGCAAGTTGACTACATTGGGCCCCTTCCATCCTGGAAGGGNCAGCGG
TTCATCCTNACAGGAATACATATTCCGGGTATGGGTTTGCCTTTCCTGCCCGCAGGGCCT
CAGCCAGCACCACTATCCGAGGGCTTACGGAGTGCCTGATCCACNGGCATGGGATCCCAC
ACAACATNGCATCNGACCAGGGACCCACTTTACAGCAAAGGAGGTGCGGGAGTGGGCCCA
TGACCATGGGATCCACTGGTCNTATCACATACCGCACCATCCAGAAGCTGCCGGCCTGAT
AGAGCGNTGGAACGGCCTNCTGAAGGCACAGCTGAAGCGCCAGCTCGGAGACGATACTCT
GCGAGGATGGGGCGCCATCCTTCAGGATGCAGTGTCCCCAATAGGAAGAATACATGGGTC
CGGGAACCAAGGGGTGGAAGCAGGAGTGTNGCCCCACTTACCATCACTCCCAGTGACCCA
CTGGGGGANTTTGTGCTTCCCGTCCCCGCAACTCTGGGCTCTGCAGGNTTAGAGGTCCTG
GTCCCCAAAGGGGGNACGCTCTCGCCAGGGGACACAGCGTCCCATTGAACTNTANAGCTA
CGGCTGCCGCCTGGGCACTTTGGGCTCCTTGTGTCCAGGGACCAGCAGGCAAGAAGAGGA
GTCACCATCTTGGCAGGGGTAATTGACCCTGATCATCAGGAGGAGGTAGGGCTGCTNTTA
CACAATGGGGGCAGGGAGGAATACGTNTGGAACCCAGGTGATCCACTTGGGCGCCTCTTG
GTACTCCCTTGCCCAATTNTGACTGTAAATGGACAAGTGCAGCAACCCCGGCCTGAGAAG
GGCATGGTNACCAGGGGCTCAGACCCCTCAGGAATGAGGGTCTGGGTCACGCCACCAGGT
AAGCCACCGAGACCAGCAGAGTGNTAGCTGAGGGTGAGGGGAATCTAGAATGGATAGTGG
AGGAGGGAGACGATGAGTATCAGTTGCGGCCCCGAGACCAACTGAGCGACGGGGGCTGTA
GTTCGTCCCACTAACCTCCCTCTTCTAAGTTTCCCTCAGGAAGAGAGGCCCACNGGAATC
CTGGAGGAGCTGCTCCTGAACCGAACGTGTATGGAGAAGTGGATCCGNGCGGCGCAAGGG
GTGGAC
>ERV3-16A3_LTR#LTR/ERVL @Eutheria [S:40,50]
TGTGGCAGCCACGGAGGTGCGCCGCTCGGATCTCCCTTCAAGAAAGAACTTGCCGTTCAG
CTGCGAGGAGTGCGGTTAGCTGACAGCCTCCAGCTGTTAGCGCCTTCAGGATCCGCCTCA
GCTTTCGAGCCGAGGCCACGCTCTTCCCGGGCAGCCCCCAGCCAATGACTGAGCANGGCG
GGGGTACNAGGGCCTGGCCATTTCTGCCCAACGCGGGACTCCTCTAACGGGCAATCTTTG
CTCCGGAAGAGCTCCCCGTTGGGTTGGCCGAGACTTTGTCAGATCTGCATCGCGGTCTGA
GGCTCTCCCTGCCCAATCCTGCTTCCTCTCCTTTTNTCTTTCACAGGCGTTACCCCCCAA
TAAACCTCTTGCACTCCTAACTCCGTCTCAGCGTCTGCTTCCCGGAGGACCCAACTGACA
CA
>ERVL#LTR/ERVL @Eutheria [S:70]
AATTTTGGTACCAAGAGTGTCTAGAGGAACAGAATTTTAAGGATGGGTTTTCTGAATTGG
TTTTGGGGNTTCNGGAATTGGCTNCCTAATNTGATTAGATTTAAAGACGCTAATGACTCT
ATTTCCAGTAGTAAAGAGAGCACTGATAGTCCATGGCATANCGNNNNATNNNACGNCGTG
AACTGTTTATAGAGATATGCAAAATATCTGCATTGGATACTCCTAATCAACCACTTATAA
GAGGCAAGGAGCTNAGTGACTCTATATATANTCGATACCTGAACATTTTTGGAAAACTAA
GGAATATAATGANGTTGGTTGGTTGCTCCTAATGTCGCTGGACAAAGTGGCGAAAGAAAA
GGATGAGCTCAGGGATTCGAATTCCCAGCTCAAGTAGCTNCATAAATGACCTGAAAGCTT
CTATGTNTGCCCTGAANGAGANCCTTATCTCCTGTAGCCGCAGGGCTGAAATTGCTGAAA
ATCAAACGCAGAATCTCATCCTGCGANTGGCTGAATTACAACGCAAGTTGAACTCCCAGC
CTCGCAAGGTGTCTACTGTTAAAGTGAGGGCATTGATTGGGAAAGAATGGGATCCTGNAA
GTTGGAATGGGGACGTGTGGGAAGACCCTGATGAAGCTGGGGACATTGAGCCCCTAAATT
CTGATGAGTCTTCTTTTGCCAGTGGAAGCGGCCTCCCCACCCCCAGCAGAAGTGGCCTCC
CCACCCCCAGTGGCAGCGGCTTCCCCACCCACGGTGGTATCGGCCTTTCCACCTCGTCTG
AGGGGATTAACCCTGCATTGCCTGAGGAAACGGTAATGGCCTCCCCTGAGGCAGTTGCCA
TGCAAGACAATGCTGATTCTCCTCAGGACCCACCCCCACCACCCCTCTTTGCTTCTAGAC
CTATAACTAGACTCAAGTCCCAGCAGGCCCCTAAAGGTGAGGTACAAAGTGTGACCCATG
AGGAGGTGCGCTACACTCCAAAAGAACTACTTGAGTTTTCTAATTTATACAGGCAGAAAT
CTGGGGAACATGTATGGGAATGGATATTAAGGGTGTGGGATAATGGCGGAAGGAACATAA
AGTTGGATCAGGCCGAATTTATTGATATGGGCTCACTAAGCAGAGATTCTGCATTTAATG
TTGCAGCTCGGGGAGTTAGAAAGGGCTCTAACAGTTTGNTTGNTTGGTTGGCTGAAACAT
GGATCAAAAGATGGCCCACCGTGAGCGAGCTGGAAATGCCCGANCTCCCTTGGTTTAATG
TAGAGGAAGGGATCCAAAGGCTTAGGGAGATTGGAATGTTGGAGTGGATTTGTCATTTAA
GACCCACTCACCCACACTGGGAGGGTCCAGAAGACATNCCTTTCACCAANACTTTGAGAA
ATANATTTGTGAGGGGAGCNCCAGCATCCTTGAAGAGCTCTGTGATNGCTCTTCTCTGTA
GGCCAGACCTTACAGTGGGAACCGCAGTCACTNAACTGGAAAACTTAAATGCAATGGGAA
TAATNGGATCCCGGGGTGGCAGGGGCCAAGTGGCGGCACTCAACCGCCAAAGGCAAGGTG
GGCGTAGTTACCGTAATGGACAGCAGAGNCGAAGCGGCAATCAGAATAGTCTGACTCATG
CAGACCTNTGGCANTGGCTAATTAATCATGGTGTTCCTAGAAGTGAAATAGATAGGAAGC
CTACTAAATTCTTACTTGATCTGTATAAGCAGAAAACTTCTAGGTCNAGTGAACAAAAGT
CTAACTCGAATCATAAAAACAGAGAGTCACGGCCCCTCAATCAATTCCCAGACTTGAGCC
AGTTTACAGACCCAGAACCCCTTGAATGAAGGGGAGGCCGGGTCCCCTCGAGGAAGGACC
CTGNTACACTACCGAAAATNTATACTGTNAATCTTTCTCCCAGCCTTCCCCAAAGGGACC
TGCGGCCNTTTACCAGGGTAACTGTGCACTGGGGAAAGGGAAATANTCAGACCTTTCGGG
GACTACTGGACACTGGCTCTGAACTGACACTGATTCCAGGAGACCCAAAACGTCACCGTG
GCCCTCCAGTCAGAGTAGGGGCTTACGGAGGTCAGGTGATNAATGGAGTTTTAGCTCAGG
TCCATCTCACAGTGGGTCCAGTGGGTCCCCGAACCCATCCTGCGGTTATTTCCCCAGTTC
CAGAATGCATAATTGGAATAGACATACTTAGCAGCTGGCAGAATCCCCACATTGGTTCCC
TGACCTGTGGAGTGAGGGCTATTATGGTGGGAAAGGCCAAGTGGAAGCCNCTAGAACTGC
CTCTACCTAGGAAAATAGTAAATCAAAAGCAATACCGCATCCCTGGAGGAATTGCAGAGA
TTAGTGCCACCATCAAGGACTTGAAAGATGCAGGGGTGGTGATTCCCACCACATCCCCAT
TCAACTCNCCTATTTGGCCTGTGCAGAAGACAGATGGATCTTGGAGAATGACAGTGGATT
ATCGTAAGCTTAACCAAGTGGTGACTCCAATTGCAGCTGCTGTNCCAGATGTGGTTTCAT
TGCTTGAGCAAATTAACACATCCCCTGGTACCTGGTATGCAGCTATTGATCTGGCAAATG
CCTTTTTCTCCATNCCTGTCCATAAGGCCCACCAGAAGCAGTTTGCTTTCAGCTGGCAAG
GCCAGCAATATACCTTCACTGTCCTACCTCAGGGNTATATCAACTCTCCAGCCCTATGTC
ATAATTTAGTTCGCAGGGATCTTGATCGCCTTTCCCTTCCACAAGATATCACACTGGTCC
ATTACATTGATGACATTATGCTGATTGGACCTAGTGAGCAAGAAGTAGCAANTACTCTAG
ACTTATTGGTAAGACATTTGCGTGTCAGAGGGTGGGAAATAAATCCGACTAAAATTCAGG
GGCCTTCTACCTCAGTGAAATTTCTAGGGGTCCAGTGGTGTGGGGCATGTCGAGATATCC
CTTCTAAGGTGAAGGATAAGTTGTTGCATCTGGCCCCTCCTACAACCAAGAAAGAGGCAC
AACGCCTAGTGGGCCTNTTTGGATTTTGGAGGCAACATATTCCTCATTTGGGTGTGTTAC
TCCGGCCCATTTACCGAGTGACCCGAAAAGCTGCTAGTTTTGAGTGGGGCCCAGAACAGG
AGAAGGCTCTGCAACAGGTCCAGGCTGCTGTGCAAGCTGCTCTGCCACTTGGGCCATATG
ATCCAGCAGATCCAATGGTGCTTGAAGTGTCAGTGGCAGATAGGGATGCTGTTTGGAGCC
TTTGGCAGGCCCCTATAGGTGAATCGCAGCGCAGGCCTTTAGGATTTTGGAGCAAGGCCC
TGCCATCNTCCGCAGATAACTACTCTCCTTTTGAGAGACAGCTCTTGGCCTGCTACTGGG
CCTTAGTAGAGACTGAACGCTTGACCATGGGCCACCAAGTTACCATGCGACCTGAGCTGC
CCATCATGAACTGGGTGTTATCTGACCCACCAAGCCATAAAGTTGGGCATGCACAGCAGC
ACTCCATCATCAAATGGAAGTGGTATATACGTGATCGGGCCCGAGCAGGCCCTGAAGGCA
CAAGTAAGTTACATGAAGAAGTGGCCCAAATGCCCATGGTCCCCACTCCTGCTACACTGC
CTTCTCTCTCCCAGCCTGCACCTATGGCCTCATGGGGAGTTTCCCTACGATCAGTTGACA
GAGGAAGAGAAGACTCGGGCCTGGTTTACAGATGGTTCTGCACGATATGCAGGCACCACC
CGAAAGTGGACAGCTGCAGCACTACAGCCCCTTTCTGGGACATCCCTGAAGGACAGTGGT
GAAGGGAAATCCTCCCAGTGGGCAGAACTTCGAGCAGTGCACCTGGTTGTGCACTTTGCT
TGGAAGGAGAAATGGCCAGACGTGCGATTATATACCGATTCATGGGCTGTAGCCAATGGT
TTGGCTGGATGGTCAGGGACTTGGAAGGAACATGATTGGAAAATTGGTGACAAAGAAATT
TGGGGAAGAGGTATGTGGATAGACCTCTCTGAATGGGCAAAAAACGTGAAGATATTTGTG
TCCCATGTGAATGCTCACCAAAGGGTGACCTCAGCAGAGGAGGATTTTAATAATCAAGTG
GATAGGATGACCCGTTCTGTGGATACCAGTCAGCCTCTTTCCCCAGCCACCCTGTCATTG
CCCAATGGGCTCATGAACAAAGTGGCCATGGTGGCAGGGATGGAGGTTATGCATGGGCTC
AGCAACATGGACTTCCACTCACCAAGGCCGACCTGGCTACGGCCACCGCTGAGTGCCCAA
TCTGCCAGCAGCAGAGACCAACACTGAGCCCCCGATATGGCACCATTCCCCGGGGTGATC
AGCCAGCTACCTGGTGGCAGGTTGATTACATTGGACCNCTTCCATCATGGAAGGGGCAGC
GTTTTGTCCTTACTGGAATAGACACTTACTCTGGATACGGATTTGCCTTCCCTGCACGCA
ATGCTTCTGCCAAAACTACCATCCGTGGACTTACAGAATGCCTTATCCACCATCATGGTA
TTCCACACAGCATTGCTTCTGACCAAGGAACTCACTTCACAGCAAAAGAAGTGCGGCAAT
GGGCTCATGCTCATGGAATTCACTGGTCTTACCATGTTCCCCACCATCCTGAAGCAGCTG
GCTTGATAGAACGGTGGAATGGCCTTTTGAAGACTCAGTTACAGCGCCAGCTAGGTGGCA
ATACCTTGCAGGGCTGGGGCAAGGTTCTCCAGAAGGCTGTATATGCTCTGAATCAGCGTC
CAATATATGGTGCTGTTTCTCCCATAGCCAGGATTCACGGGTCCAGGAATCAAGGGGTGG
AAATGGGAGTGGCACCACTCACTATTACCCCTAGTGACCCACTAGCAAAATTTTTGCTTC
CTGTTCCCGCGACTTTATGCTCTGCTGGCCTAGAGGTCTTAGTTCCAGAGGGAGGAATGC
TTCCACCAGGAGACACAACAATGATTCCATTGAACTGGAAGTTAAGACTGCCACCCGGCC
ACTTTGGGCTCCTCATGCCTCTGAGTCAACAGGCAAAGAAGGGAGTTACGGTGTTGGCTG
GGGTGATTGATCCNGACTACCAAGGGGAAATTGGACTACTACTCCACAATGGAGGTAAGG
AAGAGTATGTCTGGAATACAGGAGATCCCTTAGGGCGTCTCTTAGTATTACCATGCCCTG
TGATTAAGGTCAATGGAAAACTACAACAACCCAATCCAGGCAGGACTACNAATGGCCCAG
ACCCTTCAGGAATGAAGGTTTGGGTCACCCCGCCAGGTAAAGAACCATGACCAGCTGAGG
TGCTTGCTGAAGGCAAAGGGAATACAGAATGGGTAGTAGAAGAAGGTAGTTATAAATACC
AGCTACGACCACGTGACCAGTTACAGAAACGAGGACTGTAATTGTCATGAGTATTTCCTC
CTTATTTTGTTATGAATATGTTTGTGTGTATATATACATATATTAAGCAAATATCTTTGT
TTTCTTTCCTCTCTTATTCCCTTATCATGTAACATAAGATGTATTGACTTTATATCAGTA
TTTAAGTATTGTTAATTTTACATCATAGTATTTAAGTTACGGGATATCAAGGAGAAGAGT
AAACATCACTCAAGGACTTTACCTCCTCTTCTGGGGAAGGGGTTAGTGCGTTTTCGGTTG
TACGCAGGATAGTTGTATCATGTTAGGTGGAATTATGACCTTGTTATTGTCTTTATTTGG
AGATTAAGTATGGTTTAAGGAGATGCGTATGGGTGCCAAGTTGACAAGGGGTGGACT
>ERVL47#LTR/ERVL @Primates [S:70]
AATGGCGAGCCAGCCAGGAGGAGCCNGGGAACCAAAGTATGGGCAAGGGGAAGGAAGCAT
CCGTGGGGGAAATCCCGGGGCGGCCCTCCTCATCTATGTGGGGTGGTGTTGCCCATTTGC
TAGATGCCTGTGGACCACCGCGTGAGTACGGGGACGCCCCGAAAACGCCGGAGGGTCTAG
AANGCTTGTTAGTAGAAAGCCGTATGACTCACTGTGGTAAGGAAGGTCGCNAGGCGGCGG
CAACAGTGGGTTNGCCGCTGTTATGGNCTGTGCGAGTGGCCACAGAAGCGCAGGTAGCAG
CTGAGGCGAGGGTAGGAAAGCTAGAGAAAGAATTACAGTTAGAAAGGGATATGAGAACTT
CCACGTCTGTGTTAGCGTCTGGTTTGGTGGATAAGCTCGAAACTCAGGAGGCACAGTTGG
AAACCGTAGCCTGCCGCTTTGTGCGGCTGGGAGGGAGGAAGCTGCGCCGGCCGAAAGTGC
GGGCTGTCCTTGCCAAACCGGACTGGGATGCNAANACCTGGAATTCTTGGGAACCAACTA
GTGAGTCAGATGANGACATAGAGGTTANCTCAGAGGAGGAGGATAATTATCCTCCCCTTT
TGAGAGCGAGACCGCTCATGCAGCGGAAAGCAAAAGCCCAACACATGCAGCCGGGCAATA
ACGGACAGCCTTTTCAGGAAACCTTAACTGTCCGAGAGTACACCTCGGCAGGATTATTGG
ACATAGCAAAAACTTTTAAACAGCTGCCGAGAGAAAGCTTAGCCACATGGATGGTGCGGC
TATGGGACACCGGTGGGGATGGCATCTCCCTAGCAGGGAGTGAAGCTGAAAAAATGAGTA
ATATAACCACCCATCCNGCTTTGAGACAGCATTTGCATAATGCTAGAACTGTCGAGGGNA
ATCATAGCCTTATGGACTGGATTATCCTGGCCATGAGAGAGGCTTGGCCNAATGAAGGGG
ACTTCCCGGGTCAGACCCCGGCATGGCGATCTCTGGAGGAAGCGCAGAGCGATTTANGGG
AGTTGGGCATGCGNCAGGCCATCTATGCCCAGCAATTTGNAGGACCAGATAAGGCTGTGT
TTACCGTGGGCATGAAAAATAAGTTGTTACAAAGTGCCCCCCGGGAGTGGCATGGCCCTC
TCATATCCCTCTTGAGCCCCCTTGTGGGACAAGATGTATATGACGTGGGGGAAGCCATNN
CTGATCTTGGAGAAACTGAAAAGGGAAGAGATAAGGTCCGACTGGTTACTAAAGGAAAAG
GGAAAAAGGGAGAAACCAAGTCTGCTGGACTGAAAAAGGGAGGTCAAAAAGGCCCAGTTA
GGATTACCAGGAAACAAATGTGGTATGATCTGATCTCAGCTGGGGTAGACAAAGAGAAAA
TAGACCGGCAACCCAATGCCATATTAGTGGGCCTTTGGAAAGACCTGACTCCCGATCAAC
AGTTTAGACCCCTTCCTAGTGCCCCACCAGAAGAGGGAGAAGGAGAAGAAGAAACTCCGC
GTAAAAGAACCCCAATCTCTGCGTTCCAGGGGTGGACTCCTCCCCAGCCTAGAGACTAGG
GGTGGGGCCAAGGTTGCCTCCGTGTANGAGCAATAGGGGGCGACCAGAGGCCCCATGTGG
AGCTCACAATCTATTGGAGTCCAAAAAACAAGCAGAGAACCTTAGCTTTAGTGGGCACAG
GTGCAGAATGCACCTTAATTCATGGAAATCCAGAGAGACACCCTGGTAAGTGGGCAGCTA
TAGATGGTTACGGGGGGCGAACAATCCGAGTGAAACAAACTCCTCTCCTCCTTGGTNTTG
GGCGGAGTCCCCCCGCTTACTNTACTGTCTTTATCTCACCTATTCCAGAAAACATCTTGG
GTATGGATGTCCTTTTAGGATGCACTTTACAAACATCTGTGGGGGAATTCCACCTATGAG
TTTGGGCGGTAAAGGCTATTTTAAGAGGGGAAGCAAAATGGGAACCTGTACACCTCCCTC
CCCCACGGCGTATTGTTAATGTGAAACAATACCATCTTCCTGGTGGGATAGAAGAAATCA
CAGCCACCATACAGGAACTGGCCAAAGTTAATATTATNCGGCCAGCCCAGAGTCCCTTCA
ACAGTCCTGTATGGCCGGTAAGAAAACCTGATGGCACCTGGCACATGACAGTAGACTACC
GGGAACTAAATAAGGTGGTTCCCGAGATACACGCTGCTGTGCCTAATATAACTCAAGTGA
TAGAGCAAATAATACAAAATATAGGCACTTATCATGCTGTGTTAGATTTGGCTAATGCCT
TCTTCAGCATCCCTTTACACCCTGACTCGCAGGACCAATTTGCTTTTACTTGGAATGGCC
AACAATGGACATTCCAAGTGTTGCCCCAGGGNTATCTACANAGCCCCACTATTTGTCATG
GAATGATTGCTAGAGATTTAACTTTATGTCCACTGCCACCTGCTGTTAAACAGTTTCATT
ACATTGATGATATTATGCTAACCTCTGAAGACTTGTCATTGCTACAGCAACACCTTGATG
CATTGTGCACCCTTCTCCAATCCAGAGGATGGGCCATCAACCCGCAAAAGATACAAGGCC
CAGGACCGGCTGTAAAGTTCCTAGGGGTCACTTGGTCGGGTAAGACACGCCTTATCCCAG
GCATAGTCATTGACAAAATACAACAATTTTCCATGCCTAAAACAGTTAAACAGTTACAAA
GTTTCCTAGGTCTTTTGGGATATTGGCGGGCTTTTATTCCACATTTAGCTCAATGTTTGC
GTCCCCTATACCGACTAGTAAAGAAGGGATCTAGTTGGTGCTGGGATAAAGAACAAGAGG
AAGCATTTGAGAAGGCTAAANTATTAGTGGCTCGGGCACAAGCCTTAGGTTCCCCCCTTC
CCGGGNTACCGNTNTCTTTGGATGTGACCATAAGCCCTGAGGGGACCAGCTGGGCCCTCG
GGCAAGTCCAGCATGGGAAAGCGGTTCCCCTAGGATTCTGGTCACANCTATGGAAGGGCG
CTGAAACCCGCTATTCCCCGATTGAACAACGGGTCCTGGGGGTATANAAGGCCTTGCGGC
AAGTTGAACCCGTAACTGCCGCTTTNCCGGTAACAGNGAAAACGGGTCTCCCTATNAAGG
GCTGGANAGAAGGGTTGTTTNCCAGGCCTGNNTCAGCTATTGCCCAGGCCTCCACTTTAC
AAAANTGGCATGCANACCTGCAACAACGTAGCGCCCTCTCCACGAGTCCCTTGGGAGATG
AACTGCATGCTNTCTTAGGGCCAGTACACTATGAGACCAGTGCTGCCCCTATTGTGGAGC
CCCCACGGGGGATGCCTCCGATGNTACACGAAGGCACGGCCCCCATTCCTGAAAACGCTT
GGTACTCGGATGGGTNNAGCCGAGGTAACCCTTGTGTATGGACGGCAGTAGCTGTACAAC
CGCAGACAGATACTATCTGGTTTGAGATGGGAATGCAGCAAAGCAGTCAATGGGCAGAAC
TCCGAGCTGCATGGTTGGTTTGTACCCATGAGCCATGGCCTATAGTTCTCTGTACAGATA
GTTGGGCAGTATTTAAGGGTCTTACAACTTGGCTTGCCCAGTGGGCCCGGGATGACTGGC
ATGTACTTTAAAAACCCTTATGGGGAGCTGCCATGTGGAAAGACATTTGGGAAAGGCTAC
AAGAACCCACTGCGAGCCTAATTGTGTATCATGTTTCAGCACACTGGTCAGATTCACCTC
CCGGTAACATGGAGGCTGATACCCTAGCAAAAATTAGAACACTGGCTCCCTCGCAATCNT
CTGAGCTAGCTGATTGGGTACATAAACACAGTGGGCATCGCAGTGCACGAGTGGGCTGGC
AAATAGCAAAGGGAGCAGGATTGCCCCTCCGCTATGCAGATTTAGCGGCGGCAGTAACAA
ACTGCTTAGTTTGCTCCCGCCTGCGCCCCCGCCGCATCCCACATACACCTGGACACATAC
ATAAGACAGCCGCCCCTGTGAGAGACTGGCAGATAGACTACATCGGACCCCTGCCAGTAA
GCTTGGGACAAAAGTATGCACTAACATGTGTAGACACTGCCACGGGATTGTTGCAGGCCT
TCCCTTGCAAAAGGGCAAACCAAACAGCCACCATTAAGGGCTTGGAGCAACTCAGTGTCA
TGTATGGATACCCTCGATGCATTGATAGCGACCGAGGCACGCATTTCACTGGACATGATG
TCCAAGATTGGGCACATGAAAAGGATATAGACCGGAGATTTCACTTGCCATATAATCCCC
AAGCGGCAGGGTTGATTGAAAGGAAAAATGGCATTTTGAAGGCACAACTGCGAGCACTTT
CACAATCCAATACCTTGCATGGGTGGGCGAAGGTTTTGCCTCAAGCCATTAGAAACCTTA
ATTCGGTTGAGACAAATACGGGGCTGGCACCATACCAATGACTCGGGACCACCGCAGAGG
AGGGTCCATTAACCATAGTTGTAAAGAAAGTCCGACCAGACGCATTTCTACCGGAGCTGA
TAAAAGGCCAATGGCAAATGTTATTTGGGACTCCCCAAGACCTTGAGCCAGGGGAGGGGA
CACTTGAATGGGGGTTGGACTGGCAACTTCCCCCAGGTTGGATAGGGTATTTCTTGCCAG
AGAGCGAGGAATTCCCCGGCCAACTAAAGTGGTCTCCGTTGATCCTGTTGGAGTCTGGGC
CAAAACGCTCCACATACCAATACACTGGAACACGGCCCCTTTTAAAGGGCACTCTGGTCG
GCCGTTTGACATGGTCCTTTGCTGCCCCTGTAACCTTNACAGATAATACCGGCACCTTCG
CCCTTAGGCAACATGTTTGGTATGCACCCCCAGCCCATAATCCTTNGGCTGCCTATGTCC
TAACTAACAGAGATGAAGCTACCACAGTCATTTTGCTTGATGGGGAAGAACTGCCCCGCC
AAGTACCTACTAAACACTTGTATTTCCGCCCATAGTCTTCTGTTCCTGTTGCTGCTCTGC
CCTACAAAAGCCTCTTGGTTTGGATCCTGGGGAACATGGTGGCAAAAGGCATTATTAATT
CTGTGTCTTATACTTGGCATAGGTATCATTGCCTGTTGTTGTCTGTATTGTTGCTGCGGC
CTCTGCTTACAAGTAGAAAACAAATTGATGCAACGTGTCACCCACGCCATGAAATGACTG
CAGCACCCCTCNCCTCTAAAGGCTCAGGGACCATCGCGGAAGAGGNGGGCGCGTGAGATT
GTAAGAGCCGGATTAGAGGGGTGGAG
>ERVL-E#LTR/ERVL @Eutheria [S:70]
ATTATTGGTACCGGGAGTGGTTCCAGGGGAACAGAACCTTAAGGATGGGAATCTGGAATT
GGTTCTCTGATCTGATTAGATTTAAAGGCGCTAATGACCCTGTTTCCAGTGGTAAAGGGG
ACACTGGTAGTCCATGGCATGCAGTGGCAAAAAGTTACTCAAATTATCACCTGTGGNCAC
CTGTAATCAAGTGCCTATAGAAGGCAAGGCTTTGGGTGACCANGTANTTGCTGCCNTAGA
ACATTTTAGTGGAAATAAGGAGTATAATGANGTTGGTTGGTTGCTTCTAANTGCGCTGGA
GAACTTGGAGAAAGAAAATGATGAGCTCAGGGCTTTAAATTCCCAGCTCAAGNTCCGGGT
AAGGGACCNGAAAGCTTCTATGACTGCCCTGAAAGAAACCCTTATCTCCTGTAGCCGCAG
GGCTGAGATTTCTGAAAACCAAACCCAAAGTCTNATCCTGCGGGTGGCTGAATTACAACG
CAAATTGAATTCNCAACCTCGCAGGGTNTCTTNTGTTAAAGTTAGGGCATTGATTGGGAA
GGAATGGGACCCTGAAAATTGGAATGGGGACATNTGGGCGGATTCCGATGAAGCTGGGGA
CCTTGAACCCCTAAATTCTGCCGAGCCTTCTTTGCCAGTAGAAGCAGCCCTTTCNCCCCT
GTCTGAGGAGGTTAGTCTCCCCTTGCCTGAAGAANCTGTAATGGCCTCCCCTGAGGTAGT
TGCCTTGCAAGGNANTGCTGATTCTCCTCAGGACCTACCCCCACCACCTCTCNTTGCTTC
TAGACCTATAACTAGACTCAAGTCCCAGCAGGCCCCNAGGGGTNAGGTACAAAGTGTGAC
CCATGAGGAGGTANNNTACACACCAAAAGAATTGCAAGATTTTNCCAATTTATATCGACA
GAAACCTGGGGAATATGTGTGGGAATGGATNCTAAGGGTGTTGGATCANGGTGGAAGGAA
TATAACGTTGGATCGGGCCGAATTTATTGATATGGGTNCACTAAGCAGAGATTCTGGATT
CAATGTGTTAGCTCGAGNAGCTGGAAGTGGCTCTAACAGTTTGCTTGGTTGGTTGACTGA
AACNTGGACTCAAAGGTGGCCTACANTNAATGAAGTTGAGATGCCAGAACTTCCTTGGTA
TANTGTAGAGGAAGGNATCCAAAGGCTTAGGGAGATNGGAATGTTGGAGTGGATTTATCA
TGTAAGACCTGCTCACCTACACCCTCTAACTATGTCCCCGGGAGGGTCCAGGGACACTCC
CTTCACCAAGGCNTTGAGAAATACATTNGTGAGGGGAGCACCAGCATCCTTGAAGAGCTC
TGTGGTGGCTNTTCTCTGTAGGCCAGGNATGACGGTGGGAGATGCTGCCATTGAAATGGG
CTCCCTGANTTCAATGGGGATGATGGGATCCCGGGGTGGCAGAGGCCAAGTGGCGGCACT
TAACCGCCAGAGACAAGGTGGGCGCGGTTACCGTAATGGGCAGCAGAGCCAAAGCGGTAA
TCAGAATGGTTTGACCCGCAGAGATCTTTGGCGNTGGCTAATTGATCATGGTGTCCCTAG
GANTGAAATAGATGGGCAGCCTACTAAAGTCTTACTTGATTTGTATAAGCAGAAAAGCTC
TAGGTCTGGTGAACAGAAGTCTGACTTGAGTCACCAACGGAGAGTCACGGCCCCTCANCC
AGTTCCCAGACTTGAGCCAGTTCACAGCCAGACCCCTTGAATGAAGGGGAGGCCGGGTCC
CCTTGAGGAAGGACCCTGCNACACTGCCAAAAATNTATACTGTAAATCTTCCTCCNAGCC
TTCCCCAAAGGGACCTGCGGCCATTTACCAGGGTGACTGTGCACTGGGGAAAGGGAAATA
NCCAGACTTTTNAGGGATTACTGGACACTGGCTCTGAACTGACGCTAATTCCTGGAGACC
CAAAACGCCACTGTGGTCCACCAGTCAGAGTAGGGGCTTATGGAGGTCAGGTGATNAATG
GAGTTTTGGCTCGAGTCCGTCTCACAGTGGGCCCAGTGGGTCCNCGAACCCACCCTGTGG
TTATTTCCCCAGTTCCNGAATGCATAGTTGGAATAGACATACTCAGCAACTGGCAGAATC
CCCACATTGGTTCCCTGACCCGTGGAGTGAGGGCTATTATGGTAGGAAAGGCCAAGTGGA
AGCCNCTGGAACTGCCTCTNCCTACCAAAATAGTAAACCAAAAGCAATACCGCATCCCTG
GAGGAATTGCAGAGATTAGTGCCACCATCAAAGACTTGAAAGATGCAGGGGTGGTGATTC
CTACCACATCCCCATTTAACTCGCCTGTTTGGCCTGTGCAGAAGACAGATGGATCTTGGA
GAATGACAGTGGATTATCGTAAACTTAATCAGGTGGTGACTCCAATTGCAGCTGCTGTTC
CAGATGTGGTNTCTTTACTGGAGCAAATCAACACANCCCCTGGCACCTGGTATGCAGCTA
TTGATCTGGCAAATGCTTTTTTCTCTATACCTGTTAGTAAAGACCACCAGAAGCAGTTTG
CTTTCACCTGGCAGGGNCAGCAGTACACCTTCACTGTCTTGCCTCAGGGCTATGTCAACT
CTCCNGCTCTCTGTCATAATNTAGTCCGCAGGGACCTTGATCGTCTTNNCATTCCACAGG
ACATCACGCTGGTCCACTACATTGATGACATCATGCTGATTGGACCTGGTGAGCAGGAAG
TAGCAAGTACTCTAGACGCCTTGGTAAGACACATGCGTGCCAGAGGGTGGGAGATAAATC
CCACGAAAATTCAGGGGCCTGCCACCTCGGTGAAGTTTCTAGGGGTCCAGTGGTCTGGGG
CATGTCGAGATATCCCTTCCAAGGTGAAGGACAAGTTGCTGCATCTNGCNCCTCCTACCA
CTAAGAAAGAGGCACAATGCTTGGTGGGCCTCTTTGGATTTTGGAGGCAACATATACCNC
ATTTGGGCGTGCTGCTCCGACCCATTTACCGAGTAACCCGNAAGGCTGCCAGTTTTGAGT
GGGGCCCAGAGCAAGAGAAGGCTCTGCAGCAGGTCCAGGCTGCNGTGCAAGCTGCTCTGC
CACTTGGGCCNTATGACCCAGCAGATCCAATGGTGCTCGAAGTGTCTGTGGCAGATAGGG
ATGCTGTATGGAGCCTCTGGCAAGCCCCNATAGGNGAATCACAGCGCAGACCCCTAGGAT
TTTGGAGCAAAGCCATGCCATCTTCTGCAGATAACTATTCTCCTTTTGAGAAACAGCTCC
TGGCTTGCTACTGGGCCCTGGTAGAGACTGAACGCCTGACCATGGGNCACCAAGTNACCA
TGCGACCTGAGCTGCCCATCATGAACTGGGTGTTATCTGACCCACCAAGCCATAAAGTTG
GGCGTGCACAGCAGCANTCCATCATCAAGTGGAAGTGGTATATACGAGATCGGGCTCGAG
CAGGTCCNGAAGGCACAAGTAAGTTGCATGAGCAGGTGGCTCAGACTCCCATGGCNCCTA
CTCCTGCTGCATTGCCTCCTCTCCCTCAACCCGCACCTATGGCCTCATGGGGAGTTCCCT
ATGACCAGTTGACTGAGGAAGAAAAAACTCGGGCCTGGTTTACAGATGGTTCTGCACGAT
ATGCTGGCACCANCCGAAAGTGGACGGCTGCAGCACTACAGCCCCACTCAGGGGTGGCCC
TGAAGGACAGTGGTGAAGGGAAATCCTCCCAGTGGGCAGAACTTCGAGCAGTGCACCTGG
TTGTCCACTTTGCCTGGAAGGAGAGATGGCCAGAGGTACGGATCTACACTGATTCATGGG
CAGTGGCTAACGGTTTGGCTGGATGGTCAGGGACTTGGAAGGAACANGATTGGAAGATTG
GTGACAAGGAGGTCTGGGGAAGAGGTATGTGGATGGACCTCTCGGAATGGGCACAGAGTG
TGAAGATATTTGTGTCCCATGTGAATGCTCACCAAAGGGCANCCNCNGCAGAGGAGGNTC
TCAATAATCAGGTGGACAAGATGACCCGTTCTGTGGATGTCAGTCAGCCTCTTTCCCCAG
CCACCCCNGTGCTTGCTCAATGGGCTCATGAACAAAGTGGCCATGGTGGCAGGGATGGAG
GCTATGCATGGGCTCAGCAACATGGACTTCCNCTCACCAAGGCTGATCTGGCTACNGCCA
CTGCTGAGTGCCCAACCTGCCAACAGCAGAGACCAACGCTGAGCCCCCGATATGGCACCA
TTCCCCGGGGGGACCAGCCAGCCACCTGGTGGCAGGTTGATTACATTGGACCNCTTCCAT
CATGGAAGGGGCAGCGATTTGTCCTCACTGGAATAGACACTTATTCTGGATATGGATTTG
CCTTCCCTGCCCGCAATGCTTCTGCCAGNACCACCATCCGTGGACTTACAGAATGCCTTA
TTCACCGTCATGGTATTCCACACAGCATTGCTTCTGACCAAGGAACTCATTTTACAGCAA
ANGAAGTGCGGCAATGGGCTCATGCCCATGGAATTCACTGGTCTTACCACGTNCCCCATC
ACCCNGAAGCAGCTGGCCTGATAGAACGGTGGAATGGCCTNTTGAAGACTCAGTTACGGC
GCCAGCTGGGNGACAACACCTTGNAGGGCTGGGGTNNTGTCCTNCAGGATGCGGTATATG
CTCTGAATCAGCGACCAATATATGGTGCTGTTTCTCCCATAGCCAGAATNCACGGGTCCG
GGAATCAAGGGGTGGAAGTGGGAGTGGCTCCTCTCACTATTACNCCTAATGACCCACTNG
CAAAATTTTTGCTTCCCGTCCCCGCAACTTTGGGCTCTGCTGGTTTAGAGGTCTTAGTTC
CCAAGGGAGGAATGCTTCCACCAGGGGACACAACAATGGTTCCATTGAACTGGAAGCTGA
GACTGCCACCTGGCCACTTTGGGCTCCTCATGCCACTGAACCAACAGGCAAAGAAGGGAG
TTACTGTACTGGCTGGGGTGATTGATCCTGATTATCAAGGGGAAATTGGGTTGCTGCTAC
ACAATGGGGGCAAGGAGGANTATGTCTGGAATNCAGGAGATCCTCTGGGGCGCCTCTTAG
TACTCCCATGTCCNGTGATAAAAGTTAATGGAAAACTACAGCAACCCAATANAGGCAGGA
CCGCTAANGGCTCAGACCCTTCAGGAATGAAGGTTTGGGTCACCCCACCAGGCAAAGAAC
CACGACCAGCTGAGGTGCTNGCTGAGGGCAAAGGGAATATGGAATGGGTAGTGGAAGAAG
GAAGTTATAAATACCAGCTACGACCNCGTGACCAGTTGCAGAAACGAGGACTGTAGTAGT
TATGNGTATTTCTTCCTTGCTTTGATATGAATATATTTGTGATATATATATTAACNAATA
TCTTTNTTTTCTTTCCTCTCTCATTCCCCTACTATCTAACATAAGATGTGTTAATAGTAG
TTAACCTTATATCTCAGTATTTAAGTTACAGGATATCAAAGGGGGANTGTGACTCAGCTA
GAAGAGNAATGAACATCACCCAGAGATGGATAAAGTGACNTNTGGGACTTTGTATCCTCT
TTTGGGGAGAGGGTTAGCGTGTTTTCGGTTGTACGAGGGATAGTTGCATCATGTTAGGCG
GAAGCATGATTTTGCTATTGTCTTTATTTGGAAGTTAAATATGGTTNAAAGAGGTGTGTA
TGGATGCCGAGTTGACAAGGGGTGGAC
>Eulor1#DNA @Amniota [S:50]
CAGCAGGCCGGATTCATCAAAAGGATAACGGGTAGATATTTTCCGTTTGTNGAATTTTAA
CGAATAAACGGCATTTCTATTCGTTATTTATCTACTTTCGAATTTTAACGAATAGTTCTA
GTGATAATTACCGAATTTCTATATTTATAGAAAACCGGCACTTCATAAATATCGAATTGT
GCTATTATCTACATATGTGCCGGTTTTCTATAAATATAGAAATTCGGTAATTATCACTAG
AACTATTCGTTAAAATTCGAAAGTAGATAAATAACGAATAGGAATGCCATTTATTCGTTA
AAATTCTACAAAANAAAAATATCTNCCCGTTATCCCTTTGATGAATTCGGCCCATTG
>Eulor10#DNA @Amniota [S:50]
TGAAACGCGGGNCGGATTCATCAAAGGAGAGCTGGNANTTACCGACTCCGNATATTTTGC
TTNAATTTTTTTTNTCTGATTCATGAANCGCTTTTCGAAATTCGAAAAGCGGTTCATGAA
TCGNTCGGGAGCCGGCAAAAATTAATAGTAATGAGCTCATTTCCATAGAAATGGGCTCAT
TACCATGCCGGCTGCCGAAAATTTACGAGGCCGGNTTCTTGCCGGCAAACGGGGTCCTGC
AGGCAGTGTCCTTCCGCCTGCCTGCAGGAAATAATCCCNTNTTNAAAAATTAANCAAAAA
CAAATTTTAGTTTATTT
>Eulor11#DNA @Amniota [S:50]
TGCTCTCANTACGATAGCTTTCAAAATCTAATTTTGCCCCCTTTTAAATGTGCTAAATAT
AAATGCAGAAACAAAGAAATATACATTGATAAGTAAAGAAGCACAGGTGTACCTTGCAGG
CAGTATAAAAAAAGTCCTTTAAGAGGTCTTGAACCAGTGTCCCTACGTGCTTTATACTGC
AGCCCAATGTGCAGCCACTAGACCACCCCACCACAGGTAAGAAATGAGAAATTTTGAGGG
CTATTGAACACTGCGAATTTTCACAGTGGATCAGCACAAAGTTATTTAGCACAGGTGTTT
CTGTAATTGTGATACATTGGGAAAATTCACAGTGTTCAATGGCCCTCAAACTCACACTTC
CACCTGCGTGGTGCGGTGGTCTAGTGTTAGTACACTGGGCTGTAATATAAAACATGTAGG
AATACTGGCTGGCTCAAGACCTGCTAAAGGTTTTTCCTTATACCGTCCGTGCTTCTTTGT
TCGTCTGGATTTCTTTGTTTCTGCATTTATATTTAGCACATTTANAAAAAGGGGCGAAAC
AGATTTTNCAGG
>Eulor12#DNA @Amniota [S:50]
CATTGNATAAAAAATAANAAATAGCCAACTGTGAATNACGAGGCTGTAATTCCATCTCGG
GGTTCCGGTGACGTTAATAAACCGCTCGAGCTTCGCTCTCGTGGTTTACGACGTCACCAG
AACCCCTCGATGGAATTACAGCCTTGTAATTCGCAGTTGGCTATNCGTTATTCTGTATGC
AATG
>Eulor2A#DNA @Amniota [S:50]
TAATTAAGAGATAATGTCAATGGAATAGAACGTTGTCACGGGATAATGGTCTCCCGCTGC
TAGATAAATGCCGAGGCGAAGCCGAGGCATTTATCGAAAATAAACGTCGAGGCGAAGCCG
AGACGTTTATTTTCAAAGCGGGAGACATTGATCCTGTGACAACGTTCTATTACAATGACT
TTATTTCTGTTATACCAAATGATTGATGTAGATTTAATCACTTTGTCTGATGGATGTTGG
TGCAGCGGAATGACAGTCGCTCGCCGTACCGTTNTTAANCNGCTGCGTTCTGATCGGCTT
AGGGGA
>Eulor2B#DNA @Amniota [S:50]
TAATTAAGAGATAATGTCAATGGAATAGAACGTTGTCACAGGATAATGGTCTCCCGCTGC
TAGATAAATGCCGAGGCGNAAGCCGAGACGTTTATTTTCAAAGCAGGAGACATTGATCCT
GTGACAACGTTCTATTACAATGACTTTATTTCTATTATACCAAATGATTGATGTAGATTT
AATCATTTTGTCTGATGGATGTTGGTGCAGTAGAGTGACAGNTGCTCGCTGTACCATCGT
TGANTTGCTGCGTTCGGATTGGCTTAGAAAACA
>Eulor2C#DNA @Amniota [S:50]
TANTTAAGGGATAATGTTCACGGCGGAGGAGTATACGAAGCAATAAACGGCTTTTGCGGG
TGATTAAACGCCGAAGTGAAGCTGAGGCGTTTGATNAACCGCAAAAGCCGTTTATTGCGA
GTATACTCCAATGCCACGAACATTATTCCTATTACACGACAAGANAGA
>Eulor3#DNA @Amniota [S:50]
GAACATCTTGGCACTACTATACCTTCTGTCCTGTAATTAAACCGAATCTGCTCCTGGACC
CGTTCTTCCCTGGACGGCGCCATCTTTTGAGTAATACATCATCAGAGCGCCTCGCTCTGA
TGATGTATTACNCTAATACATCATCAGAGCGCCGTCGCTCTGATGATGTATTAGTGTAAT
ACATCATCAGAGCGAGGCNCACTGATGATGTATTACTCAAAAGATGGCGCCGTCCGAGGA
AGAAAGGGTCCAGGAGCAGATTCANTNTAATTACAGNATAAAAGNCAACCTAGNGCCAGG
AGGC
>Eulor5A#DNA/Crypton-A @Tetrapoda [S:50]
CTTAATTAAGCAATAACGATCGAGGCGCAGGGCATTTCCTGGGGATTAATGACCGGCTGG
GAGGAGTTGATGGCCCGAGGCANAGCCGAGGGCCATTAACCCCAGCCGGTCATTAATCCC
CAGGAAATGCCCTGCGCCGAGGTCGTTATTGCTATTATAAGCTGAAAACGNAGAAACGAA
CAGGCGTATGGATTTTTTTTATGGGTGATGCAGTTTCAATTGGTATGTACAGGGCATTTC
CGGAGAATTAATGCCCTGTACATTAGCCAATCAGATTGCTCGAATCATCTCTCAACATTC
CATTCGGCTTATAATT
>Eulor5B#DNA/Crypton-A @Tetrapoda [S:50]
TATTTAAGCAATAATCCCCGAGAAATCGGTCGTTACCAGCAGTTAACGACCGGTTTGTTA
GTTAACGGCCCGAGGCGAAGCCGAGGGCGGTTAACGCTCTAACAAACCGGTCGTTAACTG
CGGTAACGACCGATTTCGAGGGGATTATTGCTATTATAAACCATANTCAACGGTTTATAA
CAGCAATAATGT
>Eulor6A#DNA/Crypton @Tetrapoda [S:50]
TTAATTAAGCAATAAGACACGACAGGGCGTGAATTATGGCGTAATAATTCACGCCTAGTG
TGTTGCTAGGCACGAGGCCGAAGGCCGAGTGCCGTCAACGCAACTAGGCGTGAATTATTA
CGCCGTAATTCACGCCCTGGAGTGTCTTATTGCGATTATAAAATTTTATTATTAAAGGTT
ATTTTNAAAAAATATTTATATATGTTAATTGAGNGANGGNGCTCATAAATTCTGAACAGA
GAATTATG
>Eulor6B#DNA/Crypton @Tetrapoda [S:50]
TAATTAAGCAATAAGGCACGACAGGGAGTGTGGTTATCATGAGATAATCACACCCCTGGG
GCGTTACGAGGCACGAGGCGCAGCCGAGTGCCTCTAATCCCCCAGGGGTGTGATTATCTC
ATGATAACCACACCCCCTGGAGTTGCCTTATTGCTATTATAAAAAGTCTTTATTGTGGAG
AAAAAATGTATTTTTGTGCTGGAAGAAGATGAAGTTGGCAGTTTAGAATGTTGAACAGCA
GTTTCAGCTGAGCTNTGTGGTTCACATAGATTAATCTACCCCTTTAGAATATTCGTCAGC
CAATCAGAATGCTCCCTCAATCCAAGCAGTTTNATAAT
>Eulor6C#DNA/Crypton @Tetrapoda [S:50]
TTAATATGGCATTAAGACACGACAGGGCGTGTTTTANTGGTCCATTAATACATGCCTCGG
GTGCGTTGCGAGGCACAAGGCTNNAGGCCAAGTACTTCGACCACTCGAGGCATATATTAA
TGGNCCAATAAAGCACGCCCCGGAGTGTCTTAATACTANCANAATACGGCTCTTTAATTT
CCTATTNAATTTTNAAGGNTTCTTTTTA
>Eulor6D#DNA/Crypton @Tetrapoda [S:50]
TAATTAAGCAATAAGACACGACAGGCAGTGCATTTCTGGGCGATTATAGCACGCCTCGGG
TGGCGTTATAAGGCACGAGGCCGAAGGCCGAGTGACTTTAACCACCCGAGAAGTGCAATA
ATCGCCCNGAAATGCACTGCCTGGAGTGTCTTATTGCTATTATGAAATGGAATTTATACA
TAAAAATAAGGAAAACAGTCAGACCCGTGCATTTACTGGGCATTATTGACATGGGCGTGA
CATCACCGACAGCCAATCAGAAANCTCCGNTTGCGTCCGGNGTTCTAAAGCCGTTTCATA
AT
>Eulor6E#DNA/Crypton @Tetrapoda [S:50]
TAATTAAGCAATAAGACACGACAGGCGGTGCATTTCTGGGNGATTATTGCACGCCTCGGG
TGCGTTGCGAGGCACGAGGCCGAAGGCCGAGTGACTTCAACCACCCGAGAAGTGCAATAA
TCCCTCAGAAATGCACCGCCTGGAGTGTCTTATTGNTATTATGAAATGGAAATTATGNAA
ACGAAAGAGGAAGAAAGGGNTGATCTGTGCNCTTNCTGAGGATTACTTACATGACTATGA
CATCACTGACAGTTCTATGTGTGTCCAGAGAATTCTAAAGCCATTGCATAAT
>Eulor7#DNA @Amniota [S:50]
TTCATAATATATGGATGGTAGAATTCTACCATTGTTAAGCTGTCAGTCAAAAACCTTGTT
ATACATGGATGTGACGTCANATCCATGTATAACAAACTTTCCTGTCAATCAAAAATCTTG
TTATACATGGATNTGACGTCAGATCCATGTATAACAAGGTTTTTGACTGACAGCTNAGCN
GCGGAACACGGCA
>Eulor8#DNA/TcMar @Amniota [S:50]
CAGCATCCGAGGAGANNCATAAGATTNCAATCTCGAGATTGTAACGAGAATGGGTTAAGT
TTGTACCATTTCCCATTCTCGTTACAATCNTCGTCACGAGAATGGATTCATGTTGTGCCA
TTTTCTGTTCTCGTTACAATCTTTGTCACGAGAACGAGGTATCAGAATTTTAATGCCTAA
TACGTTCTGTGAAATACGGCAGCGTGCTNTACTGCTTTGACCTTTTCAATATTCTGCATT
TTGATTGGCTGGCCATTCCGCCTCTTCCTCACAGGTTANCGAGGCTGTAAACAGGGGAGA
ACGGGAATGGCCAGCCAATCAAATTACAGAATATTGAAAAGGTCAAAGTAGTACAGCATA
CTGCTATAATTCACAGAATATATGAGGCATTAAAATTCCGATACCTCATTCTCGTGACAA
AGATTGTAACGAGAACAGAAAATGGCACGACATGAATCCGTTCTCGTGACAANGATTGTA
ACGAGAACGGGAAATGGTACAAANTTAACCCATTCTCGTTACAATCTTAAGATTGTAATC
TCGTGGTCCTCCTCAGATGCCG
>Eulor9A#DNA @Amniota [S:50]
TAAATTAAATGCAAAAAACTACGTTAATGCAACGTTATGGCTGAGAATTTAAACGCACAA
AAGTCAGGAAATTCAAAGTTACGGTTCCCACAGCAACCGTAACTCGGCCCCCTTGCGCAT
AGNAGTATTTTGTATTACTGTATATGNTGTTAAATTTATGCCTTAATATCAGTATGTGCA
ATGTGGCCGAGTTACGGTTGCTGTGGGAACCGTAACTTTGAATTTCCTGACTTTTGTGCG
TTTAAAATCTCAACCGTAACGTTGCATTAACGTAGGNTTTTTTGCATTTTACTTTCCTTT
G
>Eulor9B#DNA @Amniota [S:50]
CAATATGTGATGGCAACATTACGGTTGAGATTTTAAACGCACAAAATGTCAGGAAATTCA
AAGTTATGGTTCCCACGGCAACCGTAACTCGGCCACATTGCACATATATATTAAGGCATT
AAAGTTAACACCATNCGCAGTCACGNAANAAACTATATATGCATAAGGGGGCGGAGTTAC
GGTTGCTATGGGAACCATAACTTTGAATTTCCTGACTTTTGTGCGTTTGAATTTNCTNGC
>Eulor9C#DNA @Amniota [S:50]
TATGAATATTAAATACAAAAAACCGCGTTNAAATAACGTTAAGGGTCTGACTTAAACCCA
CAAAAGCNAGGAAATTCAGAGTTAAGGCTGACACTCCGTCCTTAACTCACCCCGTCGTGC
CTGGGTATCTNTTNATTTTCTTTNNNATAGGCACAACGGCGTGAGTTAAGGACGGAGTGT
CAGCCTTAACTTTGAATTTCCTGGCTTTTGTCGGTTTGTGTCACAACCTTAACGTTATTT
AAACGTAGTTTTTTGTATTTAATATTCATA
>FAM#SINE/Alu @Euarchontoglires [S:85]
GCCGGGCGCGGTGGCGCGCGCCTGTAGTCCCAGCTACTCGGGAGGCTGAGGCGGGAGGAT
CGCTTGAGCCCAGGAGTTCGAGGCTGTAGTGCGCTATGATCGCGCCTGTGAATAGCCACT
GCACTCCAGCCTGGGCAACATAGCGAGACCCCGTCTCTNAAAAAAAAAAAAAAAAAAAAA
AAAAA
>FLAM_A#SINE/Alu @Primates [S:85]
GCCGGGCGCGGTGGCGCGCGCCTGTAGTCCCAGCTACTCGGGAGGCTGAGGCGGGAGGAT
CGCTTGAGCCCAGGAGTTCGAGACCAGCCTGGGCAACATAGCGAGACCCCGTCTCTAAAA
AAAAAAAAAAAAAAAAAAAAAA
>FLAM_C#SINE/Alu @Primates [S:85]
GGCCGGGCGCGGTGGCTCACGCCTGTAATCCCAGCACTTTGGGAGGCCGAGGCGGGAGGA
TCGCTTGAGCCCAGGAGTTCGAGACCAGCCTGGGCAACATAGCGAGACCCCGTCTCTAAA
AAAAAAAAAAAAAAAAAAAAAAA
>FordPrefect#DNA/hAT-Tip100 @Eutheria [S:50]
CAGTACCGCCCTTAGACCCGGGCAAGCGGGGCCCCTGCCCCGGGCCCCGCGCCTCAGGGG
ACCCCGTGCTTTGGAGTGCCTTCCTCGAAATTTTCTAAGTCCCCCTCCGGTGCCTGGGAC
CGGCCGGGGCCGGCAGTGCCATCCGGGCGGGGCGCCCCGAGCCCGGACCGGGACCCGCGT
GGGCCCTGGTCCCCGTTTCTCCCCTTCGGGGCGCTCTCCGACCCTCTACCCCGCGCGTGG
GGTCGACCAGATGCCCCGAGGAGCTCCGGGACTCGCGCCTATGGGGTCGTCCCGGGGCCC
CGTGGCCGGGCCCCGGTTCCAGGAGGGCGGCCTGGCGAGCGGATCGCTCCCGCTGGCCGG
CGCGGTATTTCTTTCGCGGGATCGCGCGAGATTGGGCCGCCAGAATGGTGCTGACACGCT
GATTTGGGGTGACTCTCACTCACGTCGGACACAGGACGAGTTCAGGGCTCTGGGCTACCG
ACGGTCCACCGCCGACCCTTGGGCTTGAGCCGCATGTGTGGGCCCATGCGTCGGCTCTCG
CCCGTCCGTGTTCCGACCGCGGTGCCGCCTCCGGTCTACAGCACCCGAGGGCGGCGGGGG
TGGCGGCAGGCATCCTTTACCCTGTGCGCCTCCCACCGCTGGCACCCAGGGCGGTCACCC
CACCCCCTCCGCAGGCTCCGCGCCACGTGTCAGGCAGTCCTCCGGGGGTGGCCGCGCCTA
TCTCCTCCGAGGGCTTTCGAGACCGTTGCTCCGCAACGCCAACGGGCCCTTCCGATCGAT
GTCCTCTCTTGCCTCCGATCGATGTGGTGACGTCGTGCTCTCCCGGGTCGGTCTTAAGCC
GTGCCGGACGAGGGACGGACATTCCTTGCGCGAATGGGACCGCTCTTCTCGCTCCGCCCA
CGGGCCCCTCGCCTATCCTCCCCGCTGTGGCGGTGTGTGGAAGGCAGGGGTGCGGTCAAC
ATTGAAAGAGATCACATTCTAGGAATGCAGTGATTACGGCCTAAAGAGTTCAAGAGAAGA
CATGGTTGGAAGATGTGTTGTTCTACGTTTATGCTATAAAATTCCGAACGGTAAATTTAA
CATGACCAGAAAACGAATTATCGTTCACATTTTCCTGCATACTCTGGGTAAGACTTGCAT
TTGTGGTCATCATCAACGAAGCACAGTAACAACCTTTGAGAGAGTCATTGGAAGCCAGTA
TTCACGGGCGGCACGATGGATGATGCAGCGTCATGAGTAATGATGTAACCAGCATTAAAT
AAATGGTATTAGGGAACTGCAGAGGCAAGAAGATCTATATTGTTTCAATACAAACAGGTT
CCGAAGAGCCATGGCATTGTGAGTAATAACAGCGTTGCTACCTTTTTCTCGCGGTGGGAG
ATATGAAATTAGCCAGGAACGGCGCATTTGACAATAAAGAACACGAAGAGATGGTTCCTG
GACCTGAACAGGAAGAGATGGTGCCTGGACACTACGAAGAATCTTCACGTGCACTGATTG
GACAATAAACAAATACGTAAGTACCTCTTCTCTACCCATTATTCTAAATCTTCATCGATA
AATCACTATACCTCACATGGGCCCATGAATTTTGTAATACATTTTTAATCAAATTGTTTA
TATAGACAGGGGCCCCGCAAAAAATATTTGCCCGGGGCCCCGCACACCCTAGGGGCGGCC
CTG
>FordPrefect_a#DNA/hAT-Tip100 @Eutheria [S:50]
CAGTACCGCCCTTAGACCCGGGCAAGCGGGGCCCCTGCCCCGGGCCCCGCGCCTCAGGGG
ACCCCGCGCTTTGGAGTGCCTTCCTCGAAATTTTCTAAGTCCCCCTCCGGTGCCTGGGAC
CGGCCGGGGCCGGCAGTGCCATCCGGGCGGGGCGCCCCGAGCCCGGACCGGGACCCGCGT
GGGCCCCGGTCCCCGTTTCTCCCCTTCGGGGCGCTCTCCGACCCTCTACCCCATGCGTGG
GGTCGACCAGATGCCCCGAGGAGCTCCGGGACTCGCGCCTATGGGGTCGTCCCGGGGCCC
CGTGGCCGGGCCCCGGTTCCAGGAGGGCGGCCTGGCGAGCGGATCGCTCCCGCTGGCCGG
CGCGGTATTTCTTTCGCGGGATCGCGTGAGATTGGGCCGCCAGAATGGTGCTGACACGCT
GATTTNGGGTGACTCAAATTGTTTATATAGACAGGGGCCCCGCAAAAAATATTTGCCCGG
GGCCCCGCACACCCTAGGGGCGGCCCTG
>FRAM#SINE/Alu @Primates [S:85]
GCCGGGCGCGGTGGCNCGCGCCTGTAGTCCCAGCTACTCGGGAGGCTGAGGCGGGAGGAT
CGCTTGAGCCCAGGAGTTCGAGGCTGCAGTGAGCTATGATCGCGCCACTGCACTCCAGCC
TGGGCGACAGAGCGAGACCCCGTCTCAAAAAAAAAAAAAAAAAAAAAAAAAAAAAA
>HAL1#LINE/L1 @Eutheria [S:55,75]
GACTTCCGGTTAAAGATGGCGGATTGAACACACGCATTTANTTTCGCTCCCTCCCGAAAC
CCCACTAAAATGACAGTAAAGGAATTTTTTAANAAAGGCATAAACCCACAAGGACAAAGA
GAACGGGAGAGGAGACAACAGCAACAAAATTTTGGAAGCTGGAAAGCAGATGGACGAGTG
GTAACTGACTTAGCAGACCCGAGAAAGCTGAATCCTAAGCCGGCAGTGGGGAAAGCCGAG
AAGCAACCCGATTTACACCGCAGAATCCCCAAAAGGCTCAGGAATTGGCGGCACCAGGTA
CCTCTGGAAGTGGGGGTGAAGGTGGGGCTAAAAACAGGGAGGATTGGTTGAAAGTCTGTT
TAAGAAGCAGTTAGACCCCCAGATCCCCTCCCCCACTCTATNGCAGCCAGGCGACTGCCC
CTCCCCCACCCCGGCAGAAGACTGGAGGTTTATTCTCTGGAGAGGGTAAAACAGAGGGTC
TCTGGACTGGGGGACACCAGGCACAGTTGAGGGCAGAGGGGTACCGTACTGAAAACAGGG
GGATTAAGTGAAAGTNTACATACTGAATGNCGAGAGACCCCCAGCCCTCTTCCCCCACTC
GGCTCCCAGAACGCTGGCAGCCAGGCCTATACCCTCCAGGCAGGAGATTGGAAGANTCTT
CTCTGGGGAATCTGACCAGCCCAAGAGGAAAGACCTAAAGATACTGACATTNGGGGTTCC
CCAAGCGAAATAGCCCAGCCAGATCACCCTACAGTGAAGCCCACAGTCGACAAGCCCCAC
CCACGCGCNCAGAGCTTCCAATCAGCTTTTTAGTGCCTCACTCTTAAATATGAGCAGACA
GCCAAGGATCACCAGACATCTGAGGAAAGCCTCTAACATGAAAGANAGAGACCAAAACAA
ACAGAAAAAAAAAGCAACTTGGAGGAAACAGAAGACATGCAGAGAGAAGAAAACNTCTTT
AAAAANATNATTAATATCCTCAGAGAGATAAGAGAAGATATTGCATCCATGAAACAAGAA
CAGGATGCTATAAAAAGGAACATTCAGAGAACAAAAAGAAGCTCTTGGAAATTAAAAATA
TGATAGCAGAAATNAAAACTCAATAGAAGGGTTGGAAGATAAAGTTGAGGAAATCTCCCA
GAAAGTAGAACAAAAAGACAAAGAGATGGAAAATAGGAGAGAAAAGATAAGAAAATTAGA
GGATCAGTCCAGGAGGTCCAACATCCGANTAATAGGAGTTCCAGAAAGAGAGAACAGAGA
AAANGANGGAAGAGAAATTATCAAAGAAATAATNCAAGAAAATTTCCCAGAACTGAAGGA
CATGAGTTTCCAGATTGAAAGGGCCCACCGAGTGCCCAGCACAATGAATGAAAAAAATAG
ACCCACACCAAGGCACATCATCGTGAAATTTCAGAACACCGGGGATAAAGAGAAGATCCT
AAAAGCTTCCAGAGAGAAAAAACAGGTCACATACAAAGGATCAGGAATCAGAATGGCATC
GGACTTCTCAACAGCAACACTGGAAGCTAGAAGACAATGGAGCAATGCCTTCAAAATTCT
GAGGGAAAATNATTTCCAACCTAGAATTCTATACCCAGCCAAACTATCAATCAAGTGTGA
GGGTAGAATAAAGACATTTTCAGACATGCAAGGTCTCAAAAAATTTACCTCCCATGCACC
CTTTCTCAGGAAGCTACTGGAGGATGTGCTCCACCAAAACGAGGGAGTAAACCAAGAAAG
AGGAAGACATGGGATCCAGGAAACAGGGGATCCAACACAGGAGAGAGGCGAAGGGAATTC
CCAGGATGATGGTGAAGGGAAGTCCCAGGATGACAGCTGTGCAGCAGGCCTAGAGAGCAA
CCAGTCCAGATTGGAGCAGGAGGACAGAAGGCTCCAGGAGAGATNTCTCCAAGAAAATGA
AACTGATAGANTACCTGATGTGTTTGAACATATTGAGAGGAGATTTANACAATTGGCGGA
GAGTTTGGGGATGAATTAGTGATAAGTACATAGAAAACTAAGCAAATGAAAAACGAGACA
ATTATTAACTCCAGGGAAAACAAAAAGTTGTACAAGAAAGGAAANGTAATCATAGTACAC
TACATGGCTCAGCTGTGAATAATATTTACATAGTCATAATAATGTAAACACTGAATATTG
ATTTAACCAAAATTATGATATAACTATATTGGGAGGATGGGGGGATGGGAAGTGTGTGTG
TGNTGAGGGGGAGGTGTGAAAGAAGAGCTAAATCCTCATCTTCCATAGTAGGAAGTCAAT
AGATAATGCCTAAAATTGAAAAATCAAGAAATAGCAATATAAGCATGTTATTTAGAAATA
TGGAGGTAAATACCAGAAGAAACAGCTAAAAGAGTTGAAAGTGGTTGCCTCTGGGGAGGG
AGTGAAGATGGAAGAGGGNAGGGATGGGGACTGCTTTTCGTNATAAGCCTTGTAGNACTA
TTTGACTTTTTAAACTATGTGCATGTATNACTTTGATAAAAATAAAA
>HAL1b#LINE/L1 @Eutheria [S:55,75]
AAAAATTCACCAGCAGCAACCAAACAAGGAAAGGGGTACAACCTCATGCCATAAACTTCG
AAAAGTGGCGGCCAAGGAAAGAAACAGAAGATTCTGGCGCGGTNTAGCATGGCTCCTAAC
CCCGCCCCCACCCCCCAGAAGCGGTACTGAGGAAAGAAGGTGAGTCGACAAAATCCTGAG
AATTCTCACTAATACCCTCCAATTTGGAGAGAAGCGGACTGAGGGGGTGAGTAGGCAGCC
CNGGGAAAAGTCAAGGAAAAACCCTCGAGAGTAGAAGCCCCTACGTACCACCGCGGGACC
TCGGCAGAGGCAGGAAGGGCCGCCAGGGCTTGCCATCTTCCAGGGCNCCGCGCTGAATTG
GGGGAATGANCCGAAGCCCACGGGAGTGGGATACGCCCCCGGCTAGGTGGAGTGAGCCCT
GGTACAGGACATTTAACGAAATCTCAGAAGAGAGAGCAGAGCCCAGGTCCTCCAACAAAG
GCTGCACNCAGCCCCAGCCGAGCTCTCCCCCCTTCCCCCATCCCCGCGCCCTCAGGCTAC
AGAAAAGTGGATAGAAAGCAATACCCAGCCCTCAAACTGTAGCTCAGAGGGGAAGACAAA
CAGGTCTCAGATAAGGTGGGAAGGGNGTCAAGGAGAATTCACCCACACTATATCAGAGCA
AATAGAAGGTCTGGACAGAGCTGCCCACGTTAAGCATGAGCAAGATGAAAAGAAATGGCA
TGGCAACTATGCAAACATACTACAGCAAAGAAGAGAGAGNGAAAGGAAGAAAGGAGACAN
AGCATGCAAAAGACAGACGAAGAACCCAGTCTGGAAGAAAACATAACCCAAGGAACAGAA
GAAAATTCCCCGCGAGTGCTTCGCGCTATAGAANAACTTAATAAGAACATGAATTCAATA
AAACAAGAGCTCAAAGACGAGATGATAAAACAACAGAATGAGATGAAAAGGGAGATTGCA
GAGCTAAGGAAACAAATTGAGGACCAAAACAACACCATTACAGAACTAATAAATAAATTA
GAAACAGCAAGGAACAGAATAGACACGGCTGAAAATCGAATTACTGACATAGAGGAAAGG
CTTGAGATAATCACAGTGAATGCAGAAGGAAAAGACAAAGAGATTAAAGCAATTAGAGAG
AAGATAATAGATATGGAGGACAGACAAAGACGATCCAACATAAGGATAATTGGTGTCCCT
GAAGTAGAGAACCCAACAAATGGAACAGAAAAAGTATTCAAAGATATAATACAAGAAAAT
TTCCCTGAAATGAAGGAAGAACTGAATCTGCAGATCGAAAGGGCACACCGTGTTCCAGGA
AAAATTGATACAGAACGATCGACACCGAGACATATCCTGGTTAAGTTATTGAACTTCAAG
GATAAAGAAAGAATTCTTCAGGCATCCAGGCAGAAAAAGCAAGTCACCTACAAGGGGGAA
AAAATCAGGCTGGCCTCAGACTTCTCCACAGCAACATTCAATGCCAGAAGACAATGGAGC
AATGTCTACAAAGTTCTGAGGGAAAGAAAGTGTGACCCAAGAATNTTATACCCAGCCAAG
TTGTCGTTCAAGTATAAAGGCAACAGGCAGACATTCTCAAACATGAAAGAACTCAGGGAA
TATAGCACCCATGAGCCCTTCTTGAAAAAACTACTTGACGATGAAATCCAGCCAACCAAG
AGATGAATCAAAATAAAGAACTCAGGAATGGAGAAGCCGTGGTAAAAGGACTGGTGGTGA
GCACTGAATCCATTTAAATATAGAACTAAGACTAAACAACTGTGGGAATTATGGTTACAG
AACAGAATGTAAATGTTATAAACCTTGACAANGTAAAAATAATATAANTAACAAAAATCG
GGAGGTGGGAGAGGAGAGGTGGGAGGAAGTGTAAGAGTGCTAATTTCCTCATCTTTCATA
GCAGGGAGTCAATCGATACTGTCTAAAATTGAAACATGTAGTTTAAAAANATAATGACTC
CAACCTCTTAATGTTTTTCATAATCTTTTTTCTTAACCTTAGAGGGATCTTTTAGGAANT
AATATCTCTTGTGGTGAAGAAACATTTATCTGAAGTTCAGCAATTCCTTCAGTTTCACTT
CAGTTTCTTTTTCTTCTGTTAAATTCAAGTAAAATTAAATTTAATACTTTTNATTTAAAA
TAGCATGTATAGTATGATCCCATTTTTATAAAATTATTTCTATCTATCCATCCATCCATC
CATCTATCCTTCTATCTGTATATATGCATAGAAAGATGTCTGGAATGATGTTCACCAAAT
GTTAACGATGGTTATTTCTGGGTGGTGGGATTTNGGGTGATTTNTTGCTTTCTTCTTTGT
ACTTTTCTGTATTGCTTGAATTTTTTATAATGAGCATGTATCATTTTTATAAAAACAATA
AAGTNATTATTTTTTTAAAAA
>HAL1M8#LINE/L1 @Eutheria [S:55]
GGAGGATTCTGGGAAGATGGCGGCGGCGGCGGCATAGTTTTTGAATCTCCCCGAATCCCC
ACATAAAAACAGACAGAGCAACTAGATAGCAAAACCAAAAACCCATGGACAACATTTACA
ACAAAACTAGGTGACAAGGTATCCCCACGAACCCCAAAATACAAGCGGGTGGGGACAAAC
CACCAACAGCCACAAGACCTGCATGGTATCGGCGTCTGTGCGGGAGGAAGCAGAGGGAAG
CAACGGGGCGTCTGACGGACCTGAGAACAGGAGAACCCCAAAATAGCCAACAGGTATTCA
CTGGAAAGCGCGGCGGGCCAATTTGAGAACAGCAGCTGAAACTGGGAGGGGTTTTGCCCA
CTCCAATAGCGGGTGAGTGCAAGGGGCCCGCGGTAAGGTCTGAAGGGGCTGGAGCAGTCT
AGCCCCTATGAACTCTCGAAACTGACCNGCCAGGGCTCCCTTCCAGGACAGGGCCCCACA
CTGAGGAGAAACTGCTGGGAGTGGAATCAAAATTGAGCAGGACAGGGACAACAGAGACGA
AGGAAAGAGAAGGTCCAGATAAAAGTGGGGGAGGGGAACAGAGCCAGGAAATCTCAGAAA
GCAAGCCGCCATATTTTTGAACACTACACGAAAACAACAGAAGAGGGAGCTCTGTGAAGT
TAGAAAAGCTATCCTGAACCACGCCTCCTTCTAAAAGTTCAGGAAAACTAATTTCACATA
AAAATGAGCAACAGAAAAGTATCGAGGTCAAATCCCATACAAAGTTATTATAAGAAAAAA
GAGAATAAGGAGCAGAATAACATCCCTACAGACAATGAAAGCACGCCAGAAAGACATGCC
CACAAAACAGATCAAAACTGTAACCTACTATTTCAAAACGAGCTAAAAGACATTAAGAAA
ATGATACAAGACATGAAAGAACAACATAAATCAGAATTAGAAAAACTCAGAAATGAGGTG
ACAGAACTCAGGAAAGAATTAGAAATAAAAGAAAAAATCATTTCAGAAATGAAGACTAAA
CTAGAAGGAACACAAGAGCGAATAAACACAACAGATAATGCCTTAAGAGAAATAGAAGGT
GAAAAGGAGGAAAATTTTAAAAATCAAAAAGAAATGAAGAAAGAGATAAAAAGGATTCGA
GAGAAAGTGACAAATATTGAAGATAGGCAAAGAAGATCCAACATACGGATAATAGGAGTC
CCTGAAGAAGAAAACCAAAGCAAGGGAACAGAACAAATACTAAAAACTATAATTCAAGAA
AACTTTCCTGAAATAAAAAAAGATTTGAAACTACATATTGAAAGAGCACACCGCGTACCT
GAGAATATCGACCCAGAACGACCAACACCAAGACATATTCTAGTAAAATTACTGGACTTT
AAAGAAAAAGAAAAAATCCTTTGGGCATCTAGGCAAAAAGAGCANGTGACTTATAAGGGA
AAGAAAATTAGATTATCATCAGACTTTTCGACAGCAACGCTTTATGCCAGAAGAAAATGG
AGTAACATATTTAAGATACTCAAGGAAAGAAAATGTGAGCCAAGGATTTTATATCCAGCA
AAACTGACTTTCAAGTATAAAGGGCACAGACAAACTGTTATCAACATGCAAGAACTCAGG
GAATATTGTTCCCATGAGCCCTTCCTGAGGAATCTACTAGAGAACGAGCTTCAGACAACC
AAAATGACTAGAGAGACATCGACATAAGGACTGGTGGTGAGCATTAAATATATAGTTACT
TGTAGAACTAAGACTAAATGAGGGTTAAAAGGGAGAGAGTATAGTATGTAATGGCTATAT
GCTCTGACAATGTAGATATAGTACAACTATTAAAAAATGGGAGGAGAGAATGGGGAGAGC
ATATGCAAAAAAATTTTTAACTGTTTTCAGTAATCATATTGGTGGTGGTAGTATTAGTAT
TGTTATTCTGAGACTGTTGTGTGTGTAATGTGGGATAAAGCAAATGAGTAATTATGGGAT
ATTCTAATTCTATCATCCCCTGTGTCCTTGAGAACCAGGATTCTCGGTGTGGAAGAAAGG
AGATACAGATGTAATATAGAAGAGGTTAAGTAAAAACCCTGTAGTCCTGAATTTGAATTG
GAAGTATCAGTATGAACTCATGAGGTATTTTATCTTTAAAAATATATATGTATTTCCTAG
CTCTGTCCACTGAAAAGGCCTAGAAACAATGACCAACCCAGTAGCAATGAGCATCCCTAG
CGCCCAGATTGTGGTCTTGAAATACCATTTCCCACTAAAAGAAACCAGGGCTTCTTGGAG
AAATGGCTGATTCCAGGTCTGGGGCAGGAAATGTACAAGATGAGCCTGGAACATCTTGTC
ATACCAGATAGCAAGGAAGCTATCAAAGACTACTAGGGTCATGTCAAAAGGACTCAGGAG
CCAACTTGAAGAGGCTCCCACTGGCCAAAGATGGGACAATTTGAGCTTCAATAAGGATAA
TAATTGCAATGGATTGAAACCCATCAAATATGTTTAAATCCATGAGTTCATAATGATATA
AATAAATAATTGAATAAATAAATAAATGGTAGAGAAGGGAAGCGTCTCTTTATAGAAGTA
TTCCAGCTAATAAATGAAAAAGAAATGATAGAATTAGAATATCACCATTTTGCAACCCCC
AATGAATTAATGGATCTAGGCATTGAGCATCAACGGCTGCTAACATCACAAAAAGAGAGA
CAACCAGACATTATGTGCCTCCTGATGAAAGAACACANCACCACCTATAGTCTTGCCAAA
GGGATCGAACCTGAGTCTGATCAAGCCTCTGGATCCAGCTGCCAATTTGCAGGAAATACA
GAGGACAGAGGAACATGTTGAACTGCACCATGAGTATGCAATCAGCAAAATCCAGACTGT
GGGAAACTCTACAGGTCAAACGGCCCGGGTTCTTCAACAGATAAATTGTAAGGAAAAGAA
AGGGATGGAGGGGGAACCTGTAGATTAAAAGAGACTTAAAAGACATATCAA
>HAL1ME#LINE/L1 @Eutheria [S:55,75]
GGCTTCCGGTTCAAGATGGCGGACTGAGCACACGCGTCTACCTCCCCTCCCTCCCAAAAT
CCCATTGAAATGACAGAAAAGATATTTTTAAAAGAATGAAACCATAACAGCGCTGGAAAA
CAAGAAAGGGTGCCATCAGCGGACCAGAAATTTTGAGGAATTCCTGGAAGATAGAAAGCA
GATGGGATCGGATTGACGGAGAAANCAGAGCAGAGGAAACCGCAGCCCAAAACACCGGAG
GTAAGAGCGGTTCTTCCCAAGGGAGCCCCGGAGAAGCTCCAAGCTCGGAGTCAACAAATA
CAAAGAGCAGGAGTGGGCCGTGGGGCAATCATCAGGGTAATTAATTAAAGAACTGCATTC
GGAACAGCTGGGCCAGTGGGTCCTCCCTCCCCCTCTCCCGCGTANACANAGAGCAGCTGG
CAGCAGCGGCTTTTGCCCCCAGGCTAAAGCCCGAGAACTGCTCTCTAAAGAAAGTGGGCG
ATCTGCCTGGGGAGGGCTCCTAGTGTGGGTGTTGGGGCCTGAGAGAGAAGCAGAGCAGAG
CTTGAGGTAACTCCGGACCTCCACAACAGACACGGAGGGGAAAAAGGAAAGGGAAGAGGC
AGCTCCGCCCAGGAGTGAAATACACTAAAGCGCTCCACCCCCAGAGTAAAGCCCTCCTTA
CTTTGGCAATTGTGGGGGTCCCCAGCCTGCCTGCCTGCTCCCTGCCCACGCACCCTAAAG
GGAAGCCTGCCTGTCGACACGCCCCGCCCACTTACACAGGAGCCCGCAGTCAGCCCTCCC
ATTCAAGGGAGAGGCCTGTTGGGGAAACAGACCTACACAACTGCAGAGGAAACCCACGCC
AGCTACCTATACTAATCAACCTAGTCCTTCATTCATAAATATGAACGGACAACCAAGGAT
CACCAGACATTTGAGGAAAACCAACAGCATGAAAGAGAAGGACCAAGATGAACAAACAGA
ACAACTGACCCCGGAGGAAACAGAGATAATTCAGGGAACAGAAGAGAACTTTAAAAAAAT
TCTAATTAGTATCCTCAGAGAGATTCGAGAAGATATTGCATCCATAAAACAAGAACAGGN
TGCTATGAAAAAGAAGCAATCAGAGAACAAGAAAGAGTTCTTGGAAATTAAAAATATGAT
TGCCAAAATNAAAAATTCAATAGAAGGGTTGGAAGATAAAGTCGAGGAAATCTCCCAGAA
CGTAGAGCAAAAAGACAAAGAGATGGAAAATATGAGAGAAAAGTTAAGAGACATGGAGGA
TAGATCCAGGAGGTCCAACATCCATCTAATAGGAGTTCCAGAAGGAGAGAACAGAGANAA
TGGAGGGGAGGAAATAATCAAAGAAATAATAGAAGAAAATTTCCCNGAGCTGAAGAAAGA
CACGAGTCTTCAGATTGAAAGGGCCCACCGAGTGCCGAGCAGGATGAATGAAAAAAGACC
CACACCTAGACACATCNTNGTGAAATTTCAGAACNCCAAGGATAAAGAGAAAATCCTAAA
AGCTTCCAGAGAGAAAAAACAGGTTACCTACAAAGGAACGAGAATCAGACTGGCATCAGA
CTTCTCATCAGCAACACTGGATGCTAGAAGACAATGGAGCAATGTCTTCAAAGTTCTGAG
GGAAAATNATTTTGAACCTAGAATTCTATACCCAGCCAAACTATCAATCAAGTGTGAGGG
CAAAATAAAGACATTTTCAGACATGCAAGGACTCAGAAAGTTTACCNCCCACGTACCCTN
TNTGAAAAAATTACTCGAGGATGTACTCCAGCAAAACGAAAAAGGAATCCAAGAAAGAGG
ANGACATGGGATACAAGAAACAGTGGCAGCTGAGTATGACCCAGAAGAAGTGAAGGAAGC
TAAAAAGAAATTAAAAGAGAATCCATTTGACCTTGACGCTTGGAANATTCTCCTTCGAGC
GGCANAGGTTTAGTGACATAGGATTACATTTCCTTCTCTATGGGTCCAATCACACTACTT
GGTTCTGCAGTGAATAATATTTACATAATCATAATANTGTAAATGCTGTTTATTGGTTTT
CAATTTTTAGAATCAACCTATAGACAAAGCACGGAAGACTTAATTATAGTTACAGAACAG
AATGTAAATGTTATAAACCTTGACAATGTAAAAATAATANAATAACNAAAATTGGGAGGT
AGAAGGGGGAAGAGAGGTGGAAGGAAGTGTAAGNGCGCTAANTTCCTCATCTTNCATAGC
GGGGAGTCAANAGATACTGTCTAAAGTTGATAAATCAAGAAATAGAGGTNTAAGTATATT
ATTTAAAGTTATAAAGGTAACCANTAGAAGAACTAAAAATAANTAACAGTNAAAAGTGGT
TGCCTCTGGGGAGTGGGATNGAGATGGAAGAGGGNAGGGANAGGGACTACTTTTCATTTT
ATACCCTTCTGTACTGTTTGAATTTTTTNNACCATGTGCATGTATTACTTTTATAAAAAT
AAAAA
>Helitron1Nb_Mam#RC/Helitron @Eutheria [S:50]
TCTATCTATATAAAACACTTAGGTATGTTTCCCCAAGGTTCAGCTGGGCGTGGTTTTCAC
GTGATCACTCCAGCCAATGAACGCGCAAGCATCCAGTGATCACGTGAAAACCACGCCTGT
TAATTTATAAATGTTGACACTGACAGGTGACAGGTAGGTAGTGACTGTTTATAAGAATTG
TATGCATTTCTGAGCATTTATTTACTTAATCTTTTTAAAATTAAGCTTAGAATTTCTACA
ACGTGTAACGTTAAACATGTGTCACCTATTTTGAACTTAATACAGTGCATAAAAGTATTT
ATAAGAATTGTATGCATTTCTGAGCATTTATTTACTTAATCAAAAATTTTATGCGTTTTG
AGCATTTATTTACTTAATCAAAGGTTTAAAAGTTTTAAGAAGTATAAAAATGGCTGAACC
ATGTGTAAGAACTCTGAGAAACCATAGAAGAAATGCTAATGAAACATTAGAGGAGAGATC
AAATAGACTACGAGACCGAAATGAAACTCTACGATGACGAAGACGGACAGAGAACACTGA
AGAAAGAGAAGAACGATTGGAAATGAGAAGAAAAAGAGCGAAACGCCTAGGACTAATCAA
ATAGAAGTACCGGATGCGAATAATCAACAAGCTGTAATCAANTGTGGAAGAGCATAACAT
AGGAAATATGTGTTACAACTGTGAGCACTGCAATGCAAGATATTGGGGACAAGAGTTAAA
CACATCGAATAAATACACTAAATGCTGTCACGATGGAAAGGTTTCACTCGACCCACTGTC
TGAGACACCTACTCTATTATAAGAGCTGCTTNCAGGGAATACATGCGAAGAAACAAAAAA
CTCACAGAGAACATATACGAGAGCGNAACTCAGCAATGGCGTTCACATCAGTGGGCGCNG
AGATTAAATCACTGCCNGTATTTAGTCACGGACAACTATATGTTGCTCTCTCAAGAGTTC
GATCATTGGACTCATTAAGTGTTGTATCTGAGAAGAATAAGATTGTTAATTGTGTTTACA
ATGAAATATATGAATAAATAAATAAAATGCGTTAATATTTTATTAATAACTATTAAGATC
TGCTAGAACGGCGTATGTTACGCCGGGTACAGCTAG
>Helitron2Na_Mam#RC/Helitron @Theria_mammals [S:50]
TTGACCGAACGAAGTGAGGTCTCTGTTTCAACTCGACCGCTTGGCATTTTGCATTTGTCT
GTCTGTTTGTTCCATGATAACTTTCGAAGGAGTTGACTGATTTTGACCAAATTTGGTACA
CTACTAAAGGGTATCAAGATACACCTTAAGTTCGATTTGTGGTTCAGTCTGCCATCTTGA
AACAAAATGGCAGCCGATAAAAGTTTTCAAATGGGCATATCTTCTGTAATTTTTAATAGA
TTTCAATGAAATTTGGTACGTGGGTAGAGGTTACAGAGATATGTGATTGCACTGAGTGAA
GTCTGCAGTTCACAGAACCACTAG
>Helitron3Na_Mam#RC/Helitron @Eutheria [S:40,50]
TCTATATAAATAAAATTAAGTTTCTGTCTGTTTGTCTGTTACCGCATCACGCGAAAATGG
CTGGATGGATTTTCACCAAATTTGGAGGGTATGTTTGGGATGGTCTGACTTAAAATATAG
GCTATGTGGCATACACGAAATTCACTTTGGGGGGCCCTGGGGGGCACCTCAAAGAGATAG
GCAGTCATCCTCCAGAGCAGCTGAAACTGAGGTACAACGAGAGGCCCGTGTGACTGCCGA
TCGGGAGAGACATGCCATACGTATTAAGACGCCGTGGACAGAGAAAACAAACAGTGGTTT
CAAATATGAGCCCCAAATCGAAAGTCACAAGGGCAGACGCTCCGAATTGCAGGCGTTGAT
TTGCGATCGAGCTGCTTCTCACATGGGCAACTCTATGTAGCGTGCTCCAGGGTGAGTAGC
AGCAGGGATTTATTTATTTAACGATGGTTAATGATTCTCCCGAGCAACGCCGGGGAGGCC
AGCTAG
>HERV15#LTR/ERV1 @Catarrhini [S:70]
TTTCTGGNGGCTCAGACCGGGATTGGAGACGACAGATTTACTGTCTCCTTTGCCTGCGGG
ACTAGAGCCCCGGGGCCGGGGGAGACCCGGCATCCAAGGCGCGCCACGGGGGAGCTTCAC
CCGGATGGAGACCGGCTCTCCCCGCATCCCGGCGCCCTGCCCGGCAGCGCAACGGAACCG
GGGATGGGGCTGCAGGACGATACCAGCACTTCAGGAACCGCGGTAAGGAGNAAGGGCCCA
AGGCAGGAAAGCCCGTCCCATAGGGACGAAGGGGAGCTTGATCACCTCCCGGGGACCGAC
CACTAATCCAACCCAGAGTGGCTGGGGGCGGCAGGAGTGGCCTGCCAATTTGGATGAACC
TCGTGTCCCCACTAACAAGTGAAAGTGGTTCACTGGTGGAGAAAATGGGCCGATAGAGCG
GCAAGTGCAGCAAGGNAGAGCTTGCTGGCAGGGTGGCAAGAGTGGCTTGCCACCCCAACT
GGGAGTGTGTGGGTGCGTGTGAACCTACCCGGGACACGAGAGAGGCTCGTTTCGTCCGAT
GAGGAGTCCTGGGGTAGGAGTGGTGTGTGTATGTGTGTGAATGTGGGAGCCTAACTAGGC
TCACCCGGGACACGAGAGAGGCTCGTTTCGTCCGATGAGGAGTCCTGGGGCAGGGAAGGT
GTGTGAAAGAGACGGTCTCGGGAGAGGCCAATGCGGGGAGTGACGTGGGGAGGCACAGAT
CCCTTAGCGCGGGCTGTGTGCTCCGAGGCGAGTGCGGGGGAAATCAGACCTAGGACGCTG
CATACGGCTGATAGGACCAGCTCCACGGCCGCAGCAGGCTGTGACAGGGGAAGGCACGTT
CCTGGCTAAGCAGCGTCCGAAACTCCCGTAATAGGACCCGGTCTGGTGGACCCGAGAGTG
AAAGTGAGAGTGAAAGTGCGCCGCAAGGGAGGAAATGGGAGGGAAAGCGTCGAAACCGAC
TCCTTTGGAGTGCATGATAAAGAATTTTAAAAAAGGATTTAGAGGTGATTATGGGATGAA
ACTGGATGCTCAAAAGTTAAGGACATACTGTGAANTAGANTGGCCCGCTTTCAATGTGGG
GTGGCCCNCCGAAGGCACAATAGACAGGGAATTAATTGGCCGTGTGTTTAAGGTGGTCAC
TGGAGTCGGAGGACAACCAGGACACCCAGACCAGTTTCCCTATATNGACTCTTGGCTCAA
TGTGGCACAAACTCGCCCCAAGTGGCTACAGCCCTGCCTAGAGGGATATTGCAAGGCATT
AGTGGCTCGGGCAGCCCAACCAAAGGAAGCAGAGGAACCTAAAGCCCCTAGCGTCTCCCA
GGAAAAGGAATCCCCGAAGCCTCAGCCGAAACCAGTTCTTCAGGCCCCACCTGAGGAAAG
GGAATGTCCGCCCCCATATATGTGCCAGTCTACCCGTCTTTGGCCAGAATAAGGCAGGAG
GCAGAGTCAGGAGCATCCGGAGAGTCGGGCTCGGAGGAAAGTGAGGCTCAGTCTCCCCCG
ACCCCAGAGGAACAGAAGCCCCCGTTAGAAAAAAACAAGGAAGATGGACAGGGCGAGGCA
GCTGGGCGCCTCCGCTCAGGCCGACCACGGGCTTTGCAGATGCCACTTCGAGAGACCAGG
ACACAAGTTTATGATGACCAGGGGCAGATACAAGGTGGCCCTAGGCTTTATGTTTATCAG
CCTTTCTCCACTACTGATCTCTTAAATTGGAAACAGCACGCCCCCTCCTATACAGAAAAG
CCTCAGGCTCTCATTGATTTGGTGAATTCTATTATTATGACACATAACCCGACCTGGCCG
GATTGTCAACAACTTTTGCTAACTTTATTTAATACAGAGGAGCATAGGAGAGTTAATCAG
GCAGCTCTCAGCTGGTTAGAAGGGGAAGCCCCAGAGGCCACCCCTAACCCACGCCAGTTC
GCCGTGGAGCGATACCCAAATGAGGACCCTAACTGGGACCCAAATGAGGCAGGGGACATG
GAACGGCTGCAGCTATATAGAAAGGCACTCCTGAACGGGATAAAAGCAGGAGGAAGGAAG
GCAATGAATATGAGTAAAATATCAGAAGTGCGCCAAAAGCCTGACGAAAGCCCAAGTGCA
TTCTATGAAAGGCTTTGTGAGGCATATAGGCTGTACACTCCAATTATTCCAGAGGCTCCT
GAAAACCAAAATATGATAAATATGACCTTTGTCAGGCAAGCTCAGGGAGACATAAGACGA
AAGCTTCAGAAGCTGGAAGGCTTTGCAGGGAAAAATATTAGTGAACTCCTGGAAATAGCA
AACAAAGTATACATAAACCGGGAAGAAGAGGCAGAGAGAAAGGAAGAAAGAAAAACCAGA
AATAGAAACAAAGAGACGGCTCAATTTATAGCTGCTGCACTAGCAGAAAGTAACCCTGGA
TTTGCTAGAGGGCGTGGCCGAGGCAGAGGCCGAGGAAGAGGGCAGACAAGACCGGGAGAN
GAAAGCCGGTCCCGGTTGGACAGGAACCAATGTGCAAGGTGCAGGCAAATGGGCCACTGG
AAAGATGAGTGCCCCGAAAAGGAAAAGGATGGAGATGATGGTCAATGGTCTAACACCCGA
GTGCGGCGTTCGGTTGCTAGTCGTGGTGCTTCAAAGGCAGATCCTGATCTGATCGGCTTA
GCGGGGGCCGAGAATTTTGAGGACTGAGACAGACCGGGCTCCATCTTTTTAGGCCCCGGG
GAGCCTATGGTCTCTATGGAAGTAGGGGGCCGATTAATGGATTTTTTGGTCGATACTGGT
GCTGATTTCTCTGTGGTAACTCACCCAATTAGCCCCCCCACAAAGAACTGTGCTACTATC
GTAGGGGCTACTGGGGCCAAAGAAAAGAGACCTTTTTGCAAATCCAGGAGATGTGTTATT
GGGGGACAAGAAGTGCAGCATGAGTTTCTATATATGCCAAATTGTCCAGTGCCCTTGTTG
GGGAGAGACTTACTCCAGAAACTGCAGGCACAAATTTCCTTTACACCTAAAGGGAATATG
ACNCTGGAGTTTGGAAAGTCNAAGGCAATGGTATTGACTCTAACTGTCCCAAGGGCTGAG
GAATGGCGGCTCTATGAACTGTGTGCCAGAAGGCCGCCGGAGCCGGACCTACACAATATG
TGGGGAATGCTTTTCAAGGTACCAGGTGTATGGGCTGAGGACAACCCCCCTGGACTTGCT
GCAAACAGACCCCCGGTGGTAGTAGAGCTTAACCCTCATGCTGCCCCGGTACGAGTCCGT
CAATACCCACTACCCAGAGAGGCAATTGATGGCATAACAAAACATCTAAATCGGCTCTAT
GAACATGGGATTATAGTAAAATGCAAGTCCTCNTGGAATACTCCTCTGCTGCCCGTGCGC
AAGCCAAATGGTGAATACAGGCCAGTGCAGGACCTCCGGGCGGTAAACAAGGCCACTGTC
ACTATCCATGCCATAGTACCCAACCCATACACAATGTTGGGACAGATTCCTGCTGANGCC
ACNTGGTTCACGTGTCTGGACTTAAAGGATGCCTTCTTTTGCTTGAGGCTTGCTCCCCAA
AGTCAGCCTATATTTGCCTTCCAGTGGGGGCAATCGCAATATACCTGGACAAGGCTGCCG
CAAGGGTTTAAGAATTCTCCCACTATCTTCGAGGAGGCTTTGGCTACCGACCTTGAGGCT
TTTGCGCCACCTAGTGACAATTGTGTGCTATTACAATACATTGATGATTTGCTATTCGCT
GCCCCCANGAGGGAGGAATGCCTCCAAGGAACAGAGAGGCTTCTTCACCTGCTGTGTGAA
GCTGGTTACAAAGTGTCCAAGGACAAGGCAAAAGTCTGTTTTCGGGAGGTTGGATATCTA
GGATTCATGGTATCCCAAGGCCAGCGCAGGCTTGGAAGTGCACGCAAGGAGGCTGTATGT
GCATTGCCCACCCCAGTTACAAGGCGGCAGGTCAGGGAATTTCTAGGCGCGGCGGGATTC
TGCCGAATCTGGATTCCAAACTTCTCCCTTATAGCAAGGCCCTTATATGAGGCTACCAAA
GGAAAGGAAAGAGAGCCCCTCCTATGGGAAAAGGAACAGGAAAAGGCCTTCAAGGATATA
AAGGAAGCTCTCATCCAGGCCCCGGCGCTAGGGTTGCCAGATGTAAAAAAGCCCTTCTTT
TTGTATGTGGATGAACGAAAGGGAATGGCAGTCGGAGTCTTAACTCAGTTGTTGGGCTCT
TGGCATCGGCCGGTAGCATACTTATCCAAAAGACTGGACTTGGTGGCCTTAGGTTGGCCC
CACTGCCTCAGGGCGTTGGCAGCTACCGCAATCCTTATAGAAGATGCCAACAAGCTAGCC
CTAGGTCAGAAGTTAATAGTTCGGGTGCCACACGCTGTAGTCACCTTAATGGAGCAAAGA
GGACATCGTTGGCTGTCCAACTCTAGAATGCTAAAGTATCAAGGGCTTCTGTGTGAAAAT
CCCCAGATAACACTAGAGACTGTAAATACCTTGAACCCAGCTACCCTGCTGCCTGTGGAG
GAACCCGATTGGAAGGACGGTGGGTTGCCTCACTGCTGGCAGGACCTTCCCCACTGTTGC
ATAAATACGGTGGACGAAGTGTTCTCGAGCCGGGAAGATCTCAGAGATACCCCCTTGGAG
AGCCCAGATGTTGAATACTTCACTGATGGTAGCAGTTTCATAACAGATGGGGTGCGATAT
GCAGGGTATGCAGTAGTGACCCAACACTCGGTGGTCGAGGCTCAAGCCTTACCTTCTGGG
ACTTCCGCTCAGAAGGCTGAATTAATAGCATTAACCAGAGCACTGTTATTGGCCAAGGGG
AAGAAAGTAAACATATATACTGACTCAAGATATGCTTTTGCAACCCTGCACGCCCATGGG
GCAATATACAAAGAGAGAGGACTTTTGACTACTGAAGGAAAAGAAATAAAAAATAAAGAG
GAAATTTTGCAATTATTAGAAGCCGTATGGGCTCCAGAGAAGGTGGCTGTCATTCATTGC
AAAGGACACCAAATCGGGAAAAGCTATGAGGCGCAGGGCAACAGAAAGGCAGACCGAGAG
GCTCGGCGGGCAGCAATGAGCAAGGCTTTACCTGAAGAAAGAACTCTAGCAATGCCTCTC
CTTATAGAGCCCCCTTTGCCGGAGGTACCCAATTACTCTTCAAGTGAAAAAGCTTGGTTT
GGTCAGGAAACAGGAAAATATATTAAAGGTGGATGGTGGCTGTTCTCTGACGGGAGGCTA
GCCGTCCCAGAGACAATAGCCCCAAGGTTTGTGAAGCAGATCCATCAAGGAACACACATT
GGAAGGACGGCCCTAGAGACTTTGATAGGTCGGCACTTCTATGTGCCACGGCTCTCTGCC
ATCACCCGTGCTGTTTGTGAACAATGTCTATCCTGTGCCCGGAATAATCCAAAACAAGGA
CCTACTCGACCCCCAGGAATTCAGGAAACGGGAGCTGTGCCTTGTGAGAACCTGCTTGTA
GACTTTACCGAGTTGCCTCGAGCAGGAGGTTACCGGTATATGCTAGTGTTTGTTTGCACC
TTCTCGGGGTGGGTTGAGGCCTTCCCCACCAGGACTGAAAAGGCACGAGAGGTGACAAAG
GTGCTACTAAAAGACATCATACCAAGATTTGGGTTGCCTTTAACCCTAGGATCAGACAAT
GGTCCTGCATTTGTGGCAGAAGTAGTACAACAGCTGACTCAACTTTTAAAGATCAAATGG
AAACTGCACACAGCCTACTGACCACAGAGTTCAGGGAAGGTGGAACGGATGAACCGGACA
CTCAAACAGCTACTAAAAAAGTTTTGCCAGGAAACTCACTTACGATGGGATCAGGTCTTG
CCCATGGTCCTCCTCCAGGTCAGGTGTACACCTACAAAACAAACTGGGTATTCGCCCTAT
GAAATATTGTTCGGAAGGCCACCCCCAATCATTAATCAAATTAGAGGGGATTTAAAGGAG
TTAGGAGAGCTAACCCTTAGAAGACAGATGCAGGCTTTAGGAGTGGCAATGCAGGAGGTG
CANGGCTGGGTAAGAGAAAGGATACCTATAAGTCTAACAGACCCAGTGCATCCACATAAG
CCGGGGGACTCTGTCTGGGTTAAAAGGTGGAATCCAACNACCCTGGGACCCNTACGGGAT
GGGCCCCATATTGTAATCATGTCTACTCCCACTGCTGTTAAAGTTGCAGGTGTCACACCT
TGGATTCACCATAGCCGGCTGAAACCAGCGGCAGCAGTGACTCCCGACGACGACCAGTGG
ATTAGCCAACAAGACCCAGATCGCCCCACCCGAATAGTCCTACGGCGAAACCCAACCACC
GGTAAGAAGGACAACTGCCCTGCTCTGACCACACCGGAGGCTGGTCAGTCTACGCACGGC
TGAAGCTTGAGGATCCTGCAAGCTCTGCTCTAGTCACATCCCGGAAGCTGACTAGTCTAC
GCACAGCCGAAGCTAAGAGGACCATCTCCGGATAAGTAAATGTGGATACAATTTATAAGC
CTAGTTATAATTCTGTCAATACTGATTGTTCTGTTGTTACGTTATTACTGCAAATGCTGC
AAATGTCTATGCCCAGAGGAAGGTTTGCCATGCCCATGTGTAGTGTAAGCATGTTTCTAT
TACATACACTGATGTTGTTACCATTTCTGCCTATACTAAAAGGGGAGAAATCTCTAGAAG
GATGCCCACACTGTGTACACACTACCTGGGTAAGGAATACCATAGTTAAAACTCTACTGT
ACCATACCTACTATGAATGTACAGGAACCAAGTTAGGAACCTGCACATACAACCAGACCA
CCTATTCAGTCTGTGACCCAGGAAATAATCAGCTATATGTATGTTATGACCCTAAGCTCT
TACCCTATGAATTCTGGTTTGAGGTACATATTAAATCAGAGAGAGAAAAAGAAGGAGAGC
TTATAGCTCGAACCAAAGAAGCCCCTCCCTCCTATAAAGGGCCTATTTCCTTGTACTTTG
ATGCCTGCCATGCCGCATATGTTCATAATCCTAAAAAACCAGAAGCAGTCTGCAATGGTT
TAACACAAGAGAGGCTTAGCAGCAGCAGCCCTAAACATCTGTACGGAGAACCACAAATCG
GATGCCCAGACTGTAACATTCAGTGGTCTACGCTAACACAGCTCCAACACTTATATTCAG
GAAGGACTGCTCTGCTAAGTAGTATGTCAACCAAACCAAATTGTAAGACAAGGACATGCA
ATCCTTTAAATTTTACTATCTTAAAGCCAGAGCTACCTTTTTGGTCTACAGGACAGACAG
CACTATTACGAGTTGATAGACAAGGAGCAGGCCTTGGAGTTCCACTACTAATTGTCAAAA
AGACTAGAAGGACTCAAATGCGTCCAACCCCGCAATTCCGGGTCCATAAGTCATTCTATA
AGCATTTTGATCAGCCAGTGCCCGAGCTTCCCCCATCAACCAAAAACTTATTTGCTCAAC
TAGCTGAAAACATAGCTGGCAGCTTAGGAATTTCCTCATGCTATGTATGTGGAGGAACTA
ATATGGGGGACCAGTGGCCATGGGAGGCAAAGGAATTAATGCCACAAGATAACTTCACTT
CGCCTAACCCTGCCAGTGAACCAACAGCCTCAGCCAGTGTTTGGTTGTTAAAAACCTCCA
TAATTGGAAAGTACTGTATCGCCCGATGGGGAAAGGCTTTCACAGAGGCAGTAGGAGAAA
CAACCTGCCTAGGGCAACAGTATTATGATGAGACTAAAAACAAAACTCTATGGAGAAACG
CCCAGAACGACTCCTACTTACCAGATCCAAACCCTTTCTCTCGATTCTCTACTCTAAGCC
ACTCTTGGCATCAGCTAGAGGCTCCAAATGCTTGGAAGGCACCCTCTGGCCTATATTGGA
TCTGTGGAGCACGGGCATATCGGCAACTGCCGGCTAAATGGACAGGGGCATGTGTGTTAG
GAACAATCAAGCCATCCTTCTTTCTAATTCCTCTAAAGCAAGGGGAACTCTTAGGATATC
CAGTTTATGATGAAAATAAAAGAACTAGAAGAAGCATAATCACAAAAATAGACACAAATA
TCAAAAAGGATGTGGACATAGGAGACTGGAAAGATAATGAATGGCCTCCTGAAAGAATCA
TTAAATACTATGGGCCAGCTACCTGGGCGCAAGACGGGTCATGGGGGTACCGCACCCCAA
TCTATATGCTCAACCGCATCATAAGGTTGCAGGCAGTCCTTGAAATTATAACCAATGAAA
CGTCAAGGGCACTAGATTTATTGGCAATACAAGCAACACAAATGAGAAATGCTATATATC
AAAATAGATTGGCTTTAGATTACCTCTTAGCCTCAGAAGGAGGAGTATGTGGAAAATTTA
ATTTAACCAACTGTTGCCTAGAAATCGATGATAATGGCCGAGCTGTCATGGAAATCACAG
CTAGAATGCGCAAGTTGGCCCATGTTCCAGTTCAGACTTGGTCCGGGTGGTCCCCGGATT
CCTTGTTTGGAGGATGGTTCTCAACCTTTGGAGGATTCAAAACCCTCATTGGTGGGTTCT
TGCTTATTCTTGGCATCTGCCTCATCCTCCCTTGCCTTTTACCCCTGTTTATTAGGAGTA
TTCAGTCAACTATAGAGGCAATAGTAACCCGACACACTACCGCGCAGTTGATGGCATTAA
CCAAATATCAGCCGCTGCCAGTAGAAGAAGNAGCTCAGCTCCGCGAAGAGGTGGCAAATA
GTGGTGCTTTCTATTAACACCTTTGTTATAAAAAGCACCAAAGGGGGGAAA
>HERV16#LTR/ERVL @Eutheria [S:70]
GTTGGTACCAGGAGTGGTCCGAGAAAGCAGACGNTNCTAAGATGGGATTTTGGAGCTGGA
TCACCCGCCGNCCGGCTGGCAATGAGGACCCCATCACTGGTGGTAGGTGGAGCACGGATA
GCCCCTGGCACGAGGTAGCGGTGCAATTGTTAAAACTTTCACCGGTGGTGAACTGGGATG
GNATACCGGTGGAAAGAGAATGCACTGGCNGGTGCAATGTNTCAGGCGTTTGAGAAATAT
GGGANGAATTAANTACATGNAAGGACAATGGAATTGGATGGCTGTTGCTAAGCNCGACTG
ACGCTCTGGAAAAAGACAATGAAAGGCTGAGAGCGATTAATCGNCAATTNAAAGCTAAGT
GTGAAAGCCAGAGGGCCTCCTTGGCAGCATATAAAGAGACTCTCATCTCCTGCAGCCGGA
GGGCAGAGAAAGCTGAGGATCAGGCCCAGGACTTAATCAGAGTAGCAGAGCTCCAGAGAA
GGTTGAATTCTCAACCNAGGCAGGTCTGCTATGCCAAGGTCAGGGCCCTGGTTGGGAAAG
AATGGGACCCTGANACNTGGGATGGGGACATCTGGGTCGATGCNCCTGAAAATCTTGAAT
CCCCAGATTCCCCTGAACCCTCTGGGCCTGCAGAAGTGGCCCACTCCTCCCTGTTAAGGG
CTAGCACTCNCTCCTTGCTTCGCGNGAAGACGATGCAGAGGCCTCTNCCTTNGCAAGACA
ACATGCGCCCCCCTCAGGATCTGCCCCCACCTCCCCTCCTGGCCACCAGACCAATAACTA
GGGTTAAGTCACAGCATAACCCGGCCGGGGAAGTGCTGGGCCTGNTAAGGGAGGAAAGGG
ACTATACCCCAAAGGAGCTGCAGGACNCGNCTAGCCAGCATGTACCGGCAGGACCGGGAG
AGTACGCATGGGACTGGATTCTGAGGGTGCTGGATCAAGGGGGNCGGAACATAAAGTTGG
ATAAGGGAGAGTTTATCGATNTGGGAGCACTCTCCCGNGATACAGGATTTAACACCCTGG
CAAGGACCCCGGGAGATGGTGCNAACACGCTGCTAGGATGGCTCCTGGAAGCNTGGAGAA
AGCGATGGCCCACACTAAGTGAAGTAGAAATGCCAGAACTGCCGTGGCAGACGGTGGAAG
AAGGGATCAAAAGGCTCAGAGAAGTGGGCATGCTAGAGTGGATATACTATGTAAGGCCGG
AAAACCCACCAGATGACTATGTTCCGCGGGAGGGCCCAGAGGACACNCCATTTACCAAAG
CNATAAGGAATGCGCTGGTGAGAGGGGCACCAGCATCACTGAGAAGCTCAGTGGTGGCTN
TCCTCTGCAGGCCAGGGCTGACGGTAGGAGANGCCGTTACAGAACTGGGCTCNCTGATAG
CAATGGGGATGATAGGACCCCGAAATAATAGAGGCCAGGTGGCGGCGCTTAACCGTCAGA
AGCAAGGTGGGCGCAATTATCGTAATGNACGGCAAGGTCGGAGTGGCAGCCGGGGGGGCC
TGACCCGCAGAGAGCTATGGAGATGGTTAATAGAACACGGCGTCCCTAGGGGCAAGATAG
ATGGGCAGCCAACAGGAAGNCATGGACAGTTAATAGAACATGGCGTCCTAGGGGCAAGAT
AGATGGGCAGCCAACAAGGGTGTATTGCTCAACTNAAACAANCAAAAGAAATCAAGGATG
GATGANCAGGAGGCTGAGGGCAGTCGCCCCAATAAAAAGTCACGATCCCTTGCCCAGTTT
CCGGACCTGAGCCAGTTTTCAGACCCGGAACCCATTGACTGAAGGAGAGGCCGGGTCCCC
AGGAGGAAGGACCCTGCAACACCACGGCAAGTGTACACGGTAATGATTCCCCCAGTCCTT
CCCCAAAGGGACCTACGGCCATTTACTCTGGGTAACCGTACACTGGGGAAAGGGGAATAC
CCAGACATTTCGAGGACTGTTGGACACAGGGTCCGAGTTGACATTGATACCCGGAGACCC
GAAGCGTCATCATGGCCCTCCCGTTAGAGTGGGGGCATATGGGGGCCAGGTAATAAATGG
AGTCCTGGCCCAGGTCCGGCTCACAGTGGGTCCACTGGGTCCACGGACCCACAGTGGTCA
TTTCCCCGGTCCCCGAATGTATAATTGGAATGGACATACTTGGTAGTTGGCANAACCCCC
ACATTGGTTCCTTGGCCTGTGGGGTAAGAGCTATCATAGTGGGGAAGGCCAAGTGGAAGC
CTCTGAAACTGCCCTCACCTTCTCCGGNCAAGATAGTAAATCAAAAACAATATCGCATCC
TCGGGGTGGAGAATGGCAGAGATTAGTGCCACCCTTAAAGACCTAAAGGATGCAGGAGNT
GTGGTCCCCATCATATCTCCATTTAATTCACCAGTNCNGGCCCCTGCAAAAACCAGACGG
ATCCTGGANGACGACAGTGGACTACCGCAAACTCAACCAAGTAGTANCCCAATTGCAGCT
GCTGTGCCAGATGTGGTATCTTTGCTAGAGCAGATTAACACGGCCTCAGGTACGTGGTAT
GCGGCCATTGATCTGGCGAATGCGTTCTTTTCCATCCCTATCAGAAAGGAGGATCAGAAG
CAGTTCGCATTCACNTGGAACGGACAACAGTATACATTTACAGTCTTGCCCCAGGGCTNT
GTTAACTCTCCTGCCCTCTGTCATAATATAGTCCGAAGGGACCTGGACCATCTGGACATT
CCGCAGAACATCACATTGGTCCACTATATCGATGACATCATGCTAATCGGACCGGAATGA
GCAAGAAGTGGCAAGTACGTTGGAGGCCTTGGTAAGACACATGCGCTCCAGAGGGTGGGA
GATAAACCCTACGAAGATTCAGGGGCCTGCCACATCAGTGAAGTTTTTAGGGGTCCAGTG
GTCTGGGGCATGCCGGGACATCCCCCCAAAGTAAAGGACAAATTATTGCATCTTGCACCT
CCCACCACNAAGAAGGAAGCACAACGCCTGGTAGGCCTCTTCGGGTTCTGGAGGCAGCAT
ATTCCACACTTGGGAATACTGCTCCGACCCATNTACCGGGTGACGCGAAAGGCTGCCAGC
TTTGAGTGGGGCCCAAGCAGGAAAGGGCTCTGTAGCTNACCGCATATCGTGTNCGAANCG
CANANNCGGNCCTCCAAGTCATAAAGTNGGGCGGGCCCAGCAGCAGTCCATCATAAGGTG
GAAATAGNATATCCGAGATTAAGCCCGAGNAGGACCAGAGGGCGCAGGTNAGNTNCATGA
GCAGGTAGCCCAGACCCCCATGNCACCCACCACNGTTGCACCAGCGCCTCTCCTTCGGCT
CGCACCTATGGCCATATNGAGGNNTGTGGTCCCGTATGACCAGCTGAAGGAAAGCTCGAG
CTTGGTTTACAGGATCAGCTCGGTATGTGGGCGCAAGCCAAAATANGTGGTGGCTGCACT
ACAGCCCCATTCAGGGGTGGCCCTGAAAGGCAGCAGGGAGTGAAAATATCTTCCCAGTGG
GCAGAGCTGCGAGCAGTGCACCTGGTCATCCACTTTNCGTGGAAGGAGAAGTGGCCCGAG
ATGGTAATATATACGGATTNCTGGACAGTGGCCAATGGCCTGGTCGGCTGGTCAGGAGCT
TGGAAGGAAAAGATTAGAGANAGGGAAGTCTGGGGTAGAGGCATGTGGATAGACATATNG
GAAGTGGCACGAAATACGAAGATTTTTGTATCGNTNNTATGTTAACGCTCACANGAAAGC
ATCNACCATGAAAGAGNCACTGAACAACCAAGTAGACAAAGTGACTTCGACCACTGACGT
TAGCCAGCCTTCGTCCCGGCCTCCTCAGANCTGGTNCAACGGACATCTCAANAAAGTAGC
CATGGTGGCAGAGATGGAGGCTACGCATGGGCCCAACAGCATGGACTCCTATNCACCAAG
NCGATCTAGCTGCTGCCCCGTNTGAATGTCCAACCTGCAGCAACAGAGACCAATGCTCTA
CCTCNAATACGGCACTATTTATGGAGACCACTTAGCGGCGAATTGACTATATTGGACGCC
TTCCATCCTGGAANGGNCAGNGATTCATTCTCACAGGAATANATACNTATTCCGGGTATG
GGTTTGCCTTTCCTGCCTGCANAGCCTCATCNAGCATCTGAGGGNCTTAGGAGTGCCTGA
TCCACAGGCATGGAATCCCACACAACATAGCATCTGANCAGGGCGCTCACTTCACAGCAA
AGAAGNGGCACAAGTGGGTCCANAATAACGGGATCCACTTATCNTATCACGTACCGCACC
ATCCAGAAGNAGCTGACCTNATAGAACGCTTCTGAAGGCACAGNTGAAGCACCAGTNGAG
GCGAACTCTGAAAGAATTGGGTGCCATCCTCCAGGATGCAGTATATACATTGAATCANAG
GCCTATNCGTNGGGCNTTGNNTCTAATNGGGAGAATGGGATTAGGAATAAGAGGTGAAAG
CAGGAGTGTGCCTACTCCCCATCGTAGTGGCCCACAAGGATCACAGCAGTGGTTTGAACA
CGGATTGGACTACTGATATCCAGGAATCGCCGCACAAGAAGGNGAATCCACATTTGGCAG
GAGTAATTGACCNTGATCANCAGGAGGGGTAGGGCTGCTNTCGCANAATGAGGAAGAAAG
GAATATGTNTGGAACCAGGTGATCCNCTTGGGTGCCTCCTGGTACTCCCTTGCCCCATTT
AACTGTAAATGGACAATNCCACCGAAAAGAGCTCGGACCNCTCCGGAATGAAGGTTTGGN
TCACATCGCCNGGTAAGCCACCAAGACCTGTCGAAGTGATAGCTGNGTGAGGGANATCTA
GAATGGATAGTAGAAGAGGGAGACGATGAGTACCAGTTNCGGCCCCGAGACCAACTGCAG
CAANNGGGGCTGTAGTTCGTCCCACTAACCTCCCTCTTCTAAGTTTCGCTTCAGAAAGAG
AAGCTTAAAGGAATAATGGAGGAACTGCTCCNNGAACCTGNGTGGAGAAGTAGATCCGTC
GAGTACAAAGGTGGAC
>HERV1_I#LTR/ERV1 @Simiiformes [S:70]
TTTCTGGGGGCTCGTCCGGGATTGGAGACGGCAGGTTTCTGTCTCCTTTGCCTGTGGGCT
GGAGCCCCGGGNCGCGGGAGACCCGGGACCCNAGGCGCCACCGGGNAAGACTTAGCCCGG
AAGGAGANCGGCTCTCCCGCGTCCCGGNGCCCTCCCCCGGCAGCGCAAACGGAACCGANN
GAGGGGCTGCAGGACGATCNCAGGAGCAGCGCGCAGNCAGNCCGCTGAACCGCGGTAAGG
TTGGGCCCNAGGAAGGCCCGTCCCATAAGGACGGAAGGGGAGCCTGATCACCTCCCGGGG
CGCGACNACTAGTCCGACCCAGAGGGGCTGGGGGCGGCGGGAGTGGCCCGCCGATTCGGA
TGAANCTCACGCCCCCACTACAAGCGAGAGTGGTTCACTGGGTCTGGAGACGGGAACTGG
AGGTGTGTGGGTGCGTGCGAACCNACCCGGGACACGAGGGAGGCTCGTTTCATCCGATGA
GGTGGGGNAGGAGTGGTGTGTGTATGTGTGTGAATGTGGGAGCCTAACTAGGCTCACCCG
GGACACGAGAGAGGCTCGTTTCATCCGATGAGGAGTCCTGGGGCGGGGGAGGTGTGTGAA
AGTGTGTGAAAGAGACGGTCTCGGGAGAGGCCAACGCGGGGAGTGACGTGGGGAGGCACA
GATCTCTTAGCGCGGACTGTGTGCTCCGAGGCGAGTGTGGGANAAACCAGACCTAGGNCA
CTGCATACGGCCGATAGGACCAGCTCCACAGCTNCACAGCAGCAGTTGGCTGTGACCTGG
CTAAGCAGCGTCCGAACCTCCCGTAATAGGACCCGGTCTGGTGGATCCGAGAGTGAAAGT
GAGAGTGAAAGCGCGCCGCGAGGGAGGAAATGGGAGGAAAAGCATCGAAGCCNACTCCAT
TGGAGTGCATGCTGAAGAACTTTAAGAAAGGTTTTAATGGTGATTATGGGGTNAAGCTAA
CTCCNCAGAAGCTGAGAACNCTTTGTGAGATAGACTGGCCNTCTTTTAATGTAGGGTGGC
CGGCCGAGGGNACNATAGACAGGGAAATAATTGGCCGNGTGTTTCGGGTGGTCACCGGGG
TCGGAGAACAGCCNGGGCACCCGGATCAGTTTCCGTATATNGACTCCTGGCTAAGCGTAA
TTCAGACCCGCCCNAAGTGGCTGCAGGCCTGCTTTGAGGNNTACTGTAAGACTCTAGTGG
CCCGGACAAAACNAGGAACCATAGAAAAGACCCGCAAGGCGCAGNCNCAAGAGAAGGAGT
CGCAGGGAAAGCAGAAAAAACCTGTCCTACAGGCCCCGCCNGAAGAGTTAGAAANTCCAC
CCCCCTATGCNCCAATTTATCCATCTCTGGCAAGGCTTAGGCAGGAGGCCGCCCCGGCAG
CTGCCTCCGGAGGNTCAGACTCAGAGGAGAGCACCCCTCAGGCNNCACCACGCAGGGAGG
AGCCAGAGCCCCTGCCTGANAAGCCAAGGGAGGAACTCCAGGATGAGGTCGGCCGCCTCA
GGTCAGGCCGCGCCCGAGCNATGCAGATGCCCCTCCGAGAAACNNGGGGACAAATTTATT
TGGATGCACAGAATGAAGTCCAAGGGGGAGAACGGCTCTTCGTTTATCAGCCCTTCTCTA
CTACTGATCTCTTAAATTGGAGACAGCATACTCCCTCCTATACGGAGAAGCCCCAGGCTC
TTATAGACCTAATGCAGTCCATCTTCCTAACTCACAACCCTACCTGGGCTGATTGCAAAC
AACTTCTTCTGTCATTGTTTAATACGGAAGAGCGCCGNAGAGTTATACAAGCGGCTCNCC
AGTGGCTGGAGAGCAATGCGCCTGCAGGCACAGGAGATGTCAGGCAGTATGCACAACAGG
CNCTCCCGATAGAGGCTGACCCAGGCTGGGACCCNAACCAGGCTCAAGGGCTACAAAGCT
TGCAGNGGTATCGAGAGGCACTCCTAAATGGAATAAAGGCTGGAGGGAAAAAGGCAACGA
ATATCGGAAAGGTCTCAGAGGTCCGCCAGAAGCCAGATGAAAGTCCCAGTGAATTTTATG
AGAGGCTCTGCGAGGCTTACCGGCTTTACACGCCATTTGACCCAGAGGCTGCAGGNAATC
AGTGCATGGTTAATGCGGCATTTGTAAGCCAGGCGCAAGGNGACATNAAGCGAAAGCTTC
AGAAGTTGGAAGGNTTTGAAGGTATGAATATTACCCAGCTTATCCAGGTGGCTACTAAGG
TGTTTGTAAATCGGGATGAGGAGGCCAAGAGAGAAGCCAAGCGCAGAGCNAAGGAAAAGG
CAGANTTGCTGGCNGCAGCCCTGGTTGGAAGAGAAACTGGNTTTGCGAGAGGACGTGGAC
GTGGTCGTGGATGCGGTCACGGTAGAGGACAAGCTAGGCCAGGCCAGGAGGCCAGGNCAG
GNCAAGAGGGCCGGCCTAGGCTNGAGAGAGATCAATGTGCGAGATGCAAGCAGANAGGGC
ACTGGAAGGATGAATGTCCAGAGAGAGAAAAGGATAAAGGCAACAACCAGGGACAGAATG
GCTGGCCAGGGCCCCCTNCNGCCGCCGGNCANGGCGTAGTAGGATCNGACGCGGATCTAA
TCGGGCTGGCAGGAGTCGATGATTATTNTGAGGACTGAGACAGACCGGGCTCCATCTCAT
TAGGCCCCGAGGAGCCTATGGTCTCAATGGAGGTAGGGGGCCGAAAAATGGACTTTATGG
TNGATACTGGTGCTGAGCACTCGGTNGTGACTCAAGCAATTGGGCCGCTGTCTAAAAACT
ATGCCAATATNATTGGGGCTACAGGNGTCACAGAAAAGACGCCTTNCTTCAAATCNAAGA
GATGTGTGATTGGAGGNCAAGAAGTCCAACACGAGTTTTTATATTTGCCAAATTGTCCGG
TGCCCTTGTTAGGAAGAGACTTGCTCCAGAAACTGCAGGCNCAAATCTCCTTTACACCGA
GAGGGGACATGACCCTAAACCTAGGTCAAAGAAAGGCCATGGTANTGACCCTTACCGTCC
CNANAACAGAGGAATGGAGACTCTATGAGAGNAGTTGCNAGGAATNTGNAAAGANGCACA
NCGCAGCTGAGAAAGAGGNANTGTNTACGGANTTACTTCTCAAGCTGCCAGGGGTCTGGG
CGGAGGACAATCCCCCGGGGCTAGCCGTAAATCAGGCACCCGTAGTGGTGGAGCTGCTGC
GAGGNACCTACCCAGTGCGGATCCGTCAGTATCCCATTCCCGTAGAGGCCACCCANGGGA
TTACAAAACACTTAAANCGGCTCCTTGAATTTGGGATAATAGAAAGATGTGCCTCCTCNT
GGAACACTCCNCTGCTGCCGGTGTTAAAGCCCTCTGGNGACTACCGGCCNGTACAGGATT
TGCGGGCNGTAAACAAGGTCGCGGCTACACTGCATGCCATTGTGCCCAACCCGTACACNA
TGCTTGGGCGAATNCCTGCTGATGCTGCTTGGTTTACATGCTTGGACATNAAGGATGCGT
TCTTCTGCATCCGACTAGCCCCTGNAAGCCAGGGCATCTTTGCCTTTGAGTGGGGCCCAT
CNCAGTATACCTGGACCAGACTCCCCCAAGGATTTAAAAACTCCCCAACCATCTTTGAGG
AAGCACTAGCCTCAGACCTGAAGGCTTTCACGCCACCAAGTGACCGCTGTGTCCTGTTGC
AGTACATAGATGATCTATTGTTGGCCGCACCCACAAGAGAAGAGTGCNTCCAAGGNACAG
AGAGCCTCCTTCGNGTNCTGTGGGAGGCTGGCTATAAGGTGTCTAAGGAAAAGGCACAAA
TCTGTGGCCAAGGAGCNCGGTATCTTGGCTTTNACGTCTCCCAAGGGCAGCGTGAGCTTG
GACGNGAGCGAAAAGAGACTGTNTGTAGCATTCCTCGGCCNGACACNAGGCGGCAAGTGC
GGGAGTTCCTAGGGGCAGCTGGTTTCTGCCGCATTTGGATTCCAAACTACTCGCTCNTGG
CAAAGCCNTTGTATGAGGCTACCAAAGNGGGGGAAAAGGAACCCCTCCTGTGGGGAAAAG
AGCAGGACATGGCCTTCAAGGAAATCAAGAAGGCTTTGATCCAGGCCCCGGCATTAGGAC
TGCCAGACATGACAAAGCCTTTTTACCTGTATGTCCATGAAAGAAAAGGAATAGCTACAG
GAGTCTTGGTACAAACGCTAGGGTCATGGTATCGGCCCGTGGCATATTTGTCCAAGCGAC
TAGACTTGGTGGCTATGGGATGGCCACCCTGTTTCAAGGCACTGGCNGCCACTGCCCTGT
TAGCNGAAGATGCTAACAAGCTCACATTTGGACAGAGGTTGATAATTCGGGTGCCCCACA
CGGTCGTCACCCTGATGGAGCAGAGGGGGCATCGCTGGCTCTCTAACCCTAGGATGTTAA
GATATCAAGGGCTCTTGTGTGAAAACCCNTACATAACCTTGGAGACTGTGAATACCCTAA
ATCCGGCCACACTGCTGCCAATAGAATGGGCGGAGCATGGAAAGCCCCCGTTGTGTGGCC
CAGGGTATCACTGTTGTGTGGAAACAGTGGATGAAGTTTTCTCAAGCCGGAAAGACTTAA
AGGACCAGCCCTTAAAAGACCCAGATGTTGAATACTTTACTGATGGAAGCAGCTTCATAT
CTGAGGGTGTCAGAAAGGCCGGATATGCAGTGGTNACACTGAACTCAGTAGCCGAAGCCC
GCCCTCTGCCGGTCGGAACCTCGGCCCAAAGGGCNGAGCTAATAGCTCTCACNAGAGCAC
TGCTCCTGGCGAAAGGAAAGTCAGTAAACATCTATACTGACTCAAGGTATGCTTTTGCCA
CTTTGCATGCCCATGGAGCCATATATAAGGAAAGAGGATTATTAACTACTGAAGGAAAGG
AAATCAAAAATAAAAAGGAAATAGAGCAGCTCTTAGAAGCCGTATGGGCTCCAAAAGAAG
TAGCAGTCATCCATTGCAAAGGGCATCAAACAGGAGGAGGTGATGAGGCTAGAGGAAACA
GAAAGGCGGACAGAGAAGCCAAAAGAGCTGCAATGACAGAGGTAACTAAGAAGGAAGAGA
CCCNTACCATGCCCTTACTGGAGCTTCCCCTTACAGAACCCCCTAACTACTCCTCTAATG
AAAAGGCNTGGTTCGAGCAGGAGAGCGGAAGTTACCAGAAAGGAGGTTGGTGGAAGTTCT
CAGATGGGAGGCTTGCCATCCCAGAAGCAATNGCCCCCCGGTTCATAAAGCAGTTTCATC
AAGGAACGCATATGGGGAAAACNGCATTAGAGACTCTCGTAGGACGGCATTTCTATGTGC
CGCGCCTAACTGCCATCACTCGAGCCGTTTGTGAGCAATGTTTNACTTGTGCCCAAAACA
ATCCANGGCAGGGGCCAACACGGCCCCCAGGGATTCAAGAAACTGGAGCNACGCCNTGTG
AAAACCTGCTTGTGGACTTTACCGAGCTGCCTCGAGCCGGAGGCTACCGGTACATGCTAG
TGTTTGTCTGCACTTTCTCAGGGTGGGTCGAGGCATTTCCCACCAGGACAGAGAAGGCTC
GGGAAGTAACCAGGATCTTACTAAAGGACATTATTCCTAGATTTGGACTGCCTCTAACTT
TAGGNTCAGACAACGGCCCAGCATTTGTGGCAGAAGTAGTACAGCAGCTAACGCAGATGT
TAAAAATCAAATGGAAACTGCATACAGCCTATCGCCCACAGAGTTCTGGAAAAGTTGAAA
GAATGAACCGGACACTNAAACAGCTGTTAAAGAAGTTTTGCCAAGAAACTCATCTAAGGT
GGGATCAGGTGCTGCCCATGGTCCTTCTCCGAGTCAGGTGCACCCCTACTAAATTAACTG
GGTATTCACCCTATGAGATAGTGTTCGGCCGACCACCCCCAATCATAACTCAGATAAAAG
GGGATTTAAAAGAAATTGGGGAATTAACCTTAAGAAGGCAAATGCAAGCCTTAGGTGAGG
CCATGCAGGAAATACAAGGGTGGGTAAGAGAAAGAATACCTGTTAGCCTCACAGATGCAG
TACATCCCTTCCAACCTGGAGACTCTGTCTGGGTCAAACGATGGAACCCAACCACCTTCG
GGCCTTTATGGGATGGCCCCCATATTGTGATCNTGTCTACCCCCACTGCTGTTAAAGTTG
CAGGTATCACACCTTGGGTTCATCATAGCCGGCTGAAACCNGCAGCCNCAGCTCAGGACC
AGTGGACCAGTCAACAAGACCCAGACCACCCGACNCGGCTGATCCTGCGGNGAAACCAAG
CCGCNGCNGANAAGGACGACTGCCCTGCTCCGACCACACCGGAGGCTGGTCGGTCCACGC
ACGGCTGAAGCTTGAGGAAACATCAAGCCCTGCTCTAGTCACACAACTGGAAGCTGACTA
GTCTACGCATGGCCGAAGCTTGAGGAAACGTCAAGCCCTGCTCTAGTCACACAACCGGAA
GCTGACTAGTCTACGCACGGCCGAAGCCTGAGGAAGTCAACGNTAGATAAGTAAATGTGG
ATTGAATTTACAAGCGTAGTTATACTCTTACTTGTACTGATTGTTTTGCTGTCATGTTAT
CTTTGCAAATGCTGCCAAGCTTGTTGCCCAGAAGGGTGCCCGTGCATAGTATAAGCTTAA
TCATACTAGTAATACTGANGCTAACAGGCATGAAAGGGGACCAAGATGACTGTCATCACT
GTATGATAGAAGCCTGGTCCGGAAAAGGTATGACTAAAACTCTGTTATACCAGACCTACT
ATGAGTGTACAGGGACTCATACGGGAACTTGTGTCTATAACCAGACTAGTTACTCGGTCT
GTGATCCNGGAAACGGGCAGCCCCAAGTATGTTATGACCCAGAGTTCTTGCCCTATGACT
TCTGGTTTGAAGTCCAAATTGGCGAACCCCTAATGCCATCATATACAAACCCCACAGAAA
CCGGGGTCGGTAAACTCGTAAACAAAACAGAGGTATTCCCTTACTCGCATAAAGGGCCTG
TCTCCATATATTTTGATGCCTGCCAAGCTGCACATCTCAGCAAACTAAACAATATTGGGG
CCGTCTGTAAAAATCTAGGACAAGAAAGAGTCAGCAGCAGAGCCGCCAAGGCCGTAACAG
GAGAACCCGAAAAGGANTGCCCTGATTGTGACANTCAGTGGACCACACATGAGTTCAGCC
AGCGCCTNTACGCAGGAAGAGTNGCTCTGCTTGCCAGCCAAGAGGCGAAGATNGGGTGCG
CGACTGGAACATGCAACCCNCTCAATCTGACNATACTAAAGCCAAATATGCCTTTCTGGA
CTAAAGGGCATAAAGGAGNGCTAANCTTTGATCGGGAAGGAGCAAACCTAGGTATTCCNC
TAGTCATTACNAAGAAGACCCAANGGGCCNAAGTTCAAGTTAGCCCAATGCAACAGTTCA
GGTTTTNTAAATCCTTCAATGAACACTTTAACCCCGAGGNACCAAAAGTTCAAATTCCNC
CNATATCAGCTGAAAACCTGTTCGCTCAGCTAGCCGAAAGTATTGCTANTAATCTNGGAG
TCACCTCATGTTATGTATGTGGAGGTACCAATATGGGAGACCAATGGCCCTGGGAGGCTA
GAGAATTGATGCCACAAGANAATTTTACCNTACCTGAATTTGTTACAAAGTTCAATGCAA
ACCCAAGTGTTTGGCTACTAAGGACCCCTATCATTGGAAGATACTGCATAGCACGNTGGG
GAAAGGNCTTTCAAACCCAGGTAGGGGANACAACTTGCCTAGGTCAACAATATTTCGAAG
AATCCGAGAACAAGACACAGTGGAGAAGCTTTATAGACAATTCCTCTGTGCCAGATTTTA
ATCCCCTCTTNCAGTTTCCAGCGCTAAATCAGTCATGGTATCAACTAGATGCTCCAAATG
TTTGGAGAGCACCNGCAGGACTATATTGGATCTGTGGGACAAAGGCCTATCAACTATTGC
CNGANAAGTGGACNGGAGCCTGTGTGTTAGGAACAATAAGGCCATCCTTCTTCCTACTCC
CACTGNAGCAAGGGGAAGATCTAAGTTACCCGGTCTATGACGAAGANAGAAAAAGGGCCA
GAAGAAACGTNTTTACNCAGATAAGTACCGTGGAAAAGATAAACACAAACATNAAGAAGG
ACATTGAAATAGGGAGCTGGAAAGACAATGAATGGCCTCCTGAAAGAATTATCAAATACT
ATGGGCCAGCTACNTGGGCNCAAGATGGGTCATGGGGNTACCGTACTCCTATTTACATGT
TAAACCGAATCATAAGATTGCAAGCAGTACTAGAAATCATAGTCAATGAAACAGCCCGAG
CCTTGGATTTGCTAGCCATACAGGCNACCCAGATGAGAGATGCCATATATCAAAATAGGC
TAGCATTAGACTATCTCCTAGCCTCAGAAGGAGGAGTTTGTGGNAAACTTAATTTGACNA
ACTGCTGCTTACAAATCGATGACAATGGAAGAGCTGTCATGGAAATCACTGCCAGGATGC
GGAAGTTAGCCCATGTCCCGGTCCAGACCTGGTCCGGATGGAGCCCAAATTCACTTTTTG
GAGGATGGTTCTCATGGTTTGGAGGCTTTAAAACTTTGATAATCGGTTTTATAGCCATAA
TAGGNGGATGCCTAATNCTNCCTTGTCTCCTGCCTCTTCTCATCAGAAGCATCCAGTCCA
CCATAGAAGCAATAGTGGACCGGACAACTACCACCCGAATAATGGCNCTGCAAAAGTACC
AACCGGTNCCCCAAGAAGAGTATGTACCCACNCAAGAAGAAATAGATAACTGTGGTGCTC
TTTATTAATCTACATTTATGNCGAGCACCAAAGGGGGGGAA
>HERV1_LTRa#LTR/ERV1 @Simiiformes [S:40,50]
TGAAGAAGGAATTCATGAATTTTACAAGTATAATCAAAGACAACCAAGAAATTTTTACTT
TTTCCTTCAAAAGCTAAGTGTAGTGTAGCCCCCACCCGTAGTCTAAGTTAGAGAAGAATA
CTAACTGCCTGTTTTTCCTTCTGTGCTCAGCGAGCCTTATCTGTACTCGCCAGTTTCACA
TTCCTTGAGGCTCAGCGAGTTCCTGCTTCACCTCCCTAGCGCAGCTGCAAAGTTACAAGG
TTGATACGCGNNCGNCGCAGAAACATGGTTTCCCAGGGATGTGGAACATGTAGTATAGAT
AAATGTAAAAGACTGATCAACTGCCTTTGTTCTCGCTTCTGTAAGTACGCTTCCTGCATC
ACGTAGCTCCCGGCCACTGACTGCTTAAAAGGTGGCTGCTTTCTTTGTCCGGGGCTCAGA
CTTTCCTGGACGCTAGTCCTACTGAGCCAGGTGATCACCTTTTAATAAAGACCTTTCCTG
AACTCTGTTCGGTCTCTCCCATCTCTGATTGTCCCGCAACA
>HERV1_LTRb#LTR/ERV1 @Simiiformes [S:40,50]
TGAAGGGGGAATTAATGAATTTTATAAGTATAATAGTCGAGAAATTTATTCTTTTCCTTG
AAGGTAGAATGTAATATAGCCCCCCAACCCGGAGGCCTGGGTTAAGAGAGAATATTAACT
GCTTATTTCTCCTCTATGCNCAGAGAGGCTTATCTGTGTTCCATCGTTTCACATTCCTTG
AGGCACGGCGAGTTCTTGCTTCCCTCCCTAGCGCGGCTGTAAAGTCACAAGGTTGATAAG
CAANTGCTACAAAAGCATGTATTCCCAAGGATGTAAGACATGTGGTGTAACAAATGTAAA
AGAGTAATTAACTGCCTTTGTTCTCGCTTCCGCAAGTACGCTTCCTGCAGCACGTAACTC
CCGCCACAAACTGCTTAAAAGGTGATTGATCCCTTTGTTCGGGGCTCAGACTTTCTGGAC
CCTAGTCCGACTGAGCCGGTGATCACCTTAATAATAAAGGGCTCTCCTGAACTCTGCTCG
GTCTCTCCCGTCTCTGATTTGTCCCGCAACA
>HERV1_LTRc#LTR/ERV1 @Simiiformes [S:40,50]
TGAAGAAGGAATTAATGAAATCAACTATAACCTAATAGTAGTAGTAATAGAAATTTTAAA
ATCCTCTTAAAGTTGCTGCAAAGTGTGACCCCCCCCTTACACTCAAGTTAAAAGAGAATA
TTAACAGCCTGTCTTCTCTCTGTGGACAGTGGACCTTATCTATACTCCCCAACTCCACAT
TCCTCAAAGTTTATTACAGGCCCAGCGAGTTCCTGCACGGCTGCAGGGTCACAAGACCGA
TAAGTTTAGGTTGCAAGACATGTTTCTCTCAAGATGTAAGAAATGTTGTAATGCTGCCTT
TGTTTCTTGCTTCTGTAACTCGCTTCCCGCCTCACGTAGTTCCCGCCTTAAGATGTTTAA
AAGTAGGAAAAGCCCTTTGTTCGGGGCTCAGACTTTCTGGACATATGTCCGGCTGAGCCG
GTGATCACCTTAATTTAATAAACTCTCCTGAACCTTTTTCGGTCTCTCCAGTCTTTGATT
GTCCCGCAACA
>HERV1_LTRd#LTR/ERV1 @Simiiformes [S:40,50]
TGAAGTGGGAAATTAAGAAAATAACAGAATAATAGCATAAGTAATAATAGTAAAGATTAT
AGTAATAGTNAGAGAAATAACAATAGCTCATAGAATGAATTGCTGTATTAACCAAGGCTA
AAAAGAATTTAAGTAGCCCCCCCGAAGTTAAAGTTAGAAGAGAATATTAACTGTCTGTCC
CAAGAAACATTAACCATATCTACCCTCCACATATTTTGTAGGCTCTGTAAACTCCTGTTT
CTTTCTTCCCTGCACAGCTGCAAGGTCACAAGACAGATAAGCATAAGCTGCAAACCAAGT
TCTCCCAGAGATGTAAGACATGTTGCAAAAGTGTCACAGCAGCCTTTGTTCTCGCTTCTG
TAAGCCTGCTTCCTGCTTCACGTAGTNCCCGCCTCAAAATGCTTAAAAGGGACTCGTTTT
CTTTGTTCTGGGCTCAGACTTTCAGGACACATGTCCGCTGGGCCGGTGTACACCTTAAAA
TAAACACTTTCCTGCACTCCGTCCGGTCTCTCCGGTTCCTTAATTTCCCGCAACA
>HERV1_LTRe#LTR/ERV1 @Simiiformes [S:40,50]
TGAAGTAGGAAATTAGGAAAATAACAGAATAATGGCANAAGTAATAATAGCGAAAGTNAT
AGTAATAGAAANATAATAATAGTTCATAGAATGAATTGCTGTNTTAACCTAGGCTGAAAA
GGCTTTAGGTAGCGCACCCCCACCCCCCCCGAAGTNAGAGTTAAGAAAGAATATTAACTG
CCTCTCTGTGAAACATTAACCATATCTCTCCCCCGCATATTTTGTAAGTTCTGTAAGTTC
CTGTTTTTCTTGCTGTGCAGCTGCAAGGTCACAAGATAGATAAGCGTAAGCTGCAAGACA
TGTTTTCCCTAAGATGTAAGACTCATGTCACATGATGATTAACTGCTTTTGTTCTCGCTT
CTGTAAGCCTGCTTCCTGCNTCACGTANTTCCCGCCTCAAGATGCNTAAAAGGCGCTTGC
CTTCTTTGTTCGGTGCTCAGACTTTCAGGACGCATGTCCGCTGAGCCGGTGTACACCTTA
AAATAAANCCCTCCTGNACCCCNATCGGTCTCTCCGGTTCCCTGATTTCCCGCTACA
>HERV3#LTR/ERV1 @Catarrhini [S:70]
TTTCTGGCGAGCCAGCCAGGAGTGGAGACGACAGGTTTGCTGTCTCCTTTGCCTGTGGGN
CTGGAGCCCCGGGCCGGGGGAGACCTGTGACCCCAGGCGCCGCCTGGGAGAACTTCAGCC
CGGAGGGGAGATCGGCTCTCCCGTGACCCGGCGCCCCTNCCCGGCAGCGCAACGGAACCT
AAGGGGCTACAGGACGATTCCAGGAACAGCGCGCTNCAGGACCGCGGTAAGGTTTGGGGC
CCAAGGCAGGACCCGTCCCATAAGGACGGAAGGGGAGCCTGATCACCTCCCGGGGTGTAN
CTAGTAGTCCGACCCAGGAGCTGGGGGCGGCGAGAGTGGCTCGCCAATTCGGATGAAACT
TACACCCCAACCAAGAANAGGAACTGGGAGTGGGGAAGTGTGTGAATGCGTGTGAAAGAG
GCGGTTCCAGGAGGAGCCAATGCGGGGAGTGACGTGTGGGGCCGCAGGTCTCTTAGCGTG
GACCGTACGCTCCGAGCGAAGTGTGGGGCCGACCGGGACTAGTGGCGAACGTCCTCCGNN
NCCGCCGCATACGGCTNAGGGAGGCGCCCCACAACTCAGTGATTGTGGTGGTCCGGGTTC
GGGGNTNATACGAACCCTCCANTAAAGCTAAGCGGCGTCTGAAAACTCCCGTAAGGGAGA
CGGTCTAATCGGTCTGAAGCGAAAGTAAAAGAGTGAGTGTGTTGCGCCGTAACTGGGAGG
AAATGGGAGGGAAGTCGTCAAAACCCACCCCATTGGAATGCATGTTAAAGAACTTTAAGA
AAGGTTNTGCAGGGGATTATGGAGTCAAGTTGACCCCCCAGAGGTTGAGAACTCTCTGTG
AATTAGAATGGCCCTCTTTTGGTGTCGGATGGCCGGCCGAAGGAACTATAGATAGGGAAA
CAATTGGCCGTGTATTTAAGGTGGTGACNGGGGTCGGAGGACAGCCAGGGCACCCAGACC
AATTTCCTTATATTGACTCATGGCTAAATATAGTNCAGACNCGACCAGCATGGNTNCAGC
CCTGCCTAGCGGCTTATTGCAAAACGCTCGTGGCTCGAGCCGAGCCNAAAGTGAAAGAAA
AATCAGCTTCGCCGGCAGCCACGGAGNTAAAGGGAAAGCCACAGGAAGGCAAGAGAAGCC
AGTTTTGCAGGAGCCGCCAGAGGAAACAGAAATTCCTCCTCCNTATGTCCCAGCCTACCC
CCCTTTACCGAGGCCAACGGCCCCCGAGGAGCCAGATTCAGGNGNTAACACGCCCCAGGT
CTCACCCCGAAGGGAAGGATCGGAGCCTCGGGAGGCCAAGGAGGGAAGTCAAGATAGTCA
AGCGGGCCGCCTCNGATCTGGCCGCGCCCGAGCTATGCAAATGCCTCTCAGGGAGACGCG
AGGACCCGTCTATTATGATGANCAGGGCCANGTCCAAGGGGGGCAACGGACTTTCATCTA
CCAGCCCTTTTCAACCACTGATCTCCTAAACTGGAAACACCATACTCCCTCCTACACGGA
GAAGCCCCAGGCCCTCATAGATCTGATGCAGTCCATCTTTCTGACACACAATCCAACCTG
GCCAGACTGCAAGCAGCTCCTCCTGACGCTGTTTAACACCGAGGAGCGCCGGAGGGTGAC
CCAGGCAGCCCTCCGCTGGCTAGAAGCCAATGCGCCAGAAGGCGCANTTAATGCCCAGGC
ATACGCTCAGGGCCAGTTCCCAGAAGCAGACCCCNACTGGGACCCAGATGATGCAACCCA
GCTTCAGCGTCTGCAGAGGTACCGAGAGGCACTCCTGCAAGGGCTAAGAGANGGCGGAAA
AAAGGCAATCAATATAGGAAAGATCTCAGAGGTGCTTCAGGGAGCTGACGAGAGCCCNAG
CCAGTTTTATGAGAGACTCTGTGAGGCATTCCGGCTTTACACCCCGTTTGACCCTGAGGC
TGCTGAAAATCAGCGCATGGTGAATACGGCATTTGTAGGGCAAGCCCAGGGTGACATCAG
GCGGAAGCTGCAGAAGCTAGAAGGTTTCGCAGGCATGAATGCCACCCAGCTTATAGAAGT
GGCCACCAAGGTGTACGTTAACCGTGACCAGGAGGCAAAAAGGGAAGCTGATCGGAGGCT
TAGGAAAAAGGCCGATCTGCTGGCGGCAGCCCTCACGGAAAGGGAAGCTAGCATCGCGAG
GGGACGCGGACGCGGACGCGGACGTGGAAGGGGCCAAGCTGGGCAGAGACCCGAGAGCCG
GCCGAGGCTAGANAGGGATCAATGTGCGCGGTGCAAAAAGAAGGGACACTGGAAGGATGA
GTGTCCAGAGGGCAATGAAGGAAATGGCCAAGGCCGTGAGACGAGAAGGCCGCCGGCCAA
GGGCTGCCGCACCCTGGGGGAACCAGACACCGACCTGATCGGGCTGGCAGGGGCTGAAGG
ATATGAGGACTAGGACAGACCGGGCTCCNTCTCCTTAGGCCCCCAGGAGCCCATGGTCAC
ATTAGAAGTNGGGGGCCAACTGATGGACTTTATGGTAGACACCGGGGCTGAACACTCGGT
AGTGACCCGGCCCATAGGGCCACTATCCAAGAACTATACAACTATTGTNGGGGCTACNGG
GGTCCCAGAGAAGAGGCCATTCTGCCGGCCAAGGAGGTGTGTCATAGGAGGACGAGAAGT
CCAACATGAATTCCTATACCTCCCAAATTGCCCAGTTCCCTTGCTGGGAAGAGACCTACT
CCAAAAACTGCAAGCACAGATTGCTTTTGGGCCGCAAGGGGATATGACTTTAAACCTGAC
TCACCCAAAGGCCATGGTGTTAACCCTTACCGTCCCGCAGGCTGAGGAATGGAGACTATA
CGCAAAANAGNCGCCAGAACCGGGANTAAATGAANTGTNTGGGCTACTTAGTAAAATTCC
TGGAGTATGGGCTGAAGATAACCCACCCGGGCTGGCTGTAAATCAGGCACCGGTGGTAGT
AGAGCTAAAACCGGGAGCAACTCCGGTTCGGGTTCGCCAGTACCCGCTTCCCCGAGAGGC
CGTACGGGGCATTCGCAAACACTTAGAGCGGCTCTNCAAACACGGAATCTTAGTCCGATG
CCAGTCACCCTGGAACACTCCACTCTTGCCAGTACGGAAGCCAGGGTCTGGTGAATATAG
GCCGGTGCAGGACTTGCGTGCTGTAAACCAGGCCACGGTGACCATCCACCCGGTGGTACC
AAACCCGTATACTTTAATGGGACTCATTCCGGCAAGTGCCGCCTGGTTTACNNGCCTAGA
CTTAAAGGATGCNTTCTTCTGTCTCCGCCTGGCACCAATTAGTCAGCCCATCTTTGCATT
TCAATGGGACGATTNAGTCACAGGCACAGNGGNGCAGCTCACCTGGACTAGACTCCCACA
AGGGTTCAAAAACTCTCCCACAATCTTTGGAGAAGCACTGGCCTCAGACCTCAAGGCCTA
CACCCCGCCAAATGACAACTGCGCCTTGCTNCAGTACGTAGACGACCTTCTTCTGGCAGC
CCCAACCCGAGAGGACTGCTACCAAGGAACCCAAGACCTCCTCCACCTCCTGTGGAAGGC
AGGNTATAAAGTGTCCAGGAAGAAGGCTCAAATCTGCCNNGAAAGNGTCAAGTATTTAGG
CTTCATAGTAAGCCAAGGGGAACGNCGGCTTGGCAGTGAACGAAAGCAGGCTGTTTGTGC
ACTTCCNACTCCAACCACCCGGCGTCAAATAAGAGAGTTCTTAGGGGCAGCAGGGTTCTG
CCGCATCTGGATCCCAAATTTCTCGCTNATGGCTAAGCCATTATATGAAGCCACAAAGAG
GGGGGAAAAGGAGCCCCTCCTCTGGGAGGCCGACCAGGAGAAGGCNTTTAAACAAATCAA
AGAAGCCTTAACTCAGGCCCCAGCCTTAGGACTGCCAGATNTAACTAAGCCTTTCTTTCT
GTATGTCCACGAGCGAAAGGGAATGGCTATAGGGGTCCTGACTCAAGTCATAGGATCATG
GCATCGCCCGGTGGCGTACTTATCCAGGCAATTGGACTCCGTGGCGCTNGGATGGCCTCC
TTGCCTTAAGGCACTAGCTGCCACCGCCCTACTGGCACAAGAAGCTAACAAACTGACTCT
AGGACAGCAACTGACCATCCGGGTACGCCGCACTCGGTTATAACTTTAATGGACCAGAGA
GGGCACCATTGGTTATCAAATCCGAGAATGACTCGGTACCAGGGGCTCCTATGCGAAAAT
CCCCGCATAACTTTAGAAACNGTGAACACCCTNAACCCGGCTACCTTGCTCCCGATCGAA
CCGGGAGNCCCCCTTCATNACTGTGTGGANACGGTAGATGAGGTGTTCTCAAGCCGGAGA
GATCTNACAGACCGGCCCCTCGGGGACCCGGACGTTGAATACTTCACAGATGGAAGCAGT
TTCGTACTAGAAGGGGTCCGCCGAGCCGGGTATGCAGTGGTGACNTTGGACTCAGTGGTA
GAGGCNCAGCCTCTGCCTACCGGAACNTCNGCCCAGAAGGCAGAGCTAATAGCCCTGACA
AGAGCTCTTTTGCTAGCAAAAGACAAAAAGGTCAATATTTACACNGATTCCAAATATGCT
TTTGCCACNTTGCATGTTCATGGGGCTATATACAAAGAAAGAGGACTCTTAACTGCGGAG
GGAAAAAGAAATAAAGTACAAGGAAGAAATTCTACAGCTCTTAGATGCTGTATGGGCCCC
AAAGAAGGTGGCTGTNATGCACTGCAGGGGGCACCAAAAGGCAGGAACACTAGAGGCCAA
AGGAAACAGAAAGGCAGACAGGGAGGCAAAGCGGGCAGCAATGACTACTCCGCATTCTAA
AGAGGAAGCCCTAGCTATGCCTCTCCTCCCGGAGNCTCCCCTCCCGGAGATCCCAAGTTA
CNCTCCAAATGAAAGGGCCTGGTTTGCCCAAGAANCTGGAAANTACATTGAAGGAGGATG
GTGGAAATTCTCCGATGGGAGGCTAGCCATNCCTGAAATGGTGGCCCCCAAATTTGTAAA
ACAATTCCACCAAGGAACTCACATGGGAAAAACGGCACTAGAAACGCTACTAGGACGCCA
TTTCTATGTGCCACGGCTCACTGCCATCACTCGAGCCGTTTGCGAACAATGTCTAACTTG
TGCCCAGAACAACCCACGACAAGGGCCCACTCGGCCCCCCGGGAATTCAGGAAATAGGAG
CCACGCCCTGTGAAAACCTGCTTATGGACTTCACCGAACTGCCCCGAGCNGGGGGCTATC
GGTACATGCTGGTGCTCGTTTGCACCTTTTCAGGATGGGTCGAGGCTTTCCCCACCAGGA
CAGAGAAAGCACGAGAAGTGACTAAAGTACTGTTAAGAGACATTATCCCCAGATTTGGAC
TGCCTCTAACTCTAGGGTCAGACAATGGACCGGCATTTGTAGCTGAAATAGTTCAGGANC
TAACACGGCTGTTAAAAATAAAATGGAAGTTACACACAGCCTACCGGCCGCAGAGCTCAG
GAAAAGTGGAGCGCATGAACCGGACACTCAAGCAGCTACTGAAGAAATATTGCCAGGAAA
CTCATCTGAGATGGGATCAGGTCTTGCCCATGGTCCTCCTCCGAGTCAGGTGCACCCCCA
CCAAACAAACTGGGTATTCGCCCTATGAGATTTTGTTCGGCCGGCCACCCCCAATCATAG
GTCAAATTAAAGGTGATCTCCGNGAACTAGGGGAATTAACCTTAAGAAGGCAAATGCAGG
CTTTAGGGATAGCCATGCAAAANGTCCATGGCTGGGTACGGGAAAGAATGCCTATAAGCC
TGACAGACCCAGCACACCCCTTTAAACCTGGGGACTCTGTTTAGGTTAAGAAATGGAATC
CAACCACTCTAGGACCCATATGGGATGGGCCCCATACTGTAATCTTGTCCACTCCCACTG
CTGTTAAAGTTGCAGGNATCGTGCCTTGGATCCACCACAGTCGGCTGAAACCGGCAGCCC
AGGACAAGTGGACCAGCCAGCAGGACCCAGACCATCCGACCCGGCTGATCCTGCGACGAG
ACCGAGTTGCCGCTGAGAGACGACGACAGCCCTGCTCTGGTCACTCCGGAAGCTGACCAG
TCTACGCACGGCTGAAGCTTGAGGAGACAACAGCCCTGCTCTAGTCACCCCGGAAGCTGA
CTAGTCTACGCACGGCCGAAGCTTGAGTANTCATCAAGNAAGTAAATGTGGTTAGAAATC
TTAAGNCCAGTAGTTTTCCTTGTAATACTAATTGTTTTACTATTGTTCTGTCGCTTTGCT
CAACCTCCTCCCCCGGGTAAAGACCTCTTCTGTCCNTGCTGGGTATAAANATGCTACTCT
TTACTTNNTTGTTCCGGCGNNCGNNGCTACNNNTTTCCTCCTNATTATGNCACTCCCCTT
ANCCGTGTCAGAAGAAGAGCCCATAGAAGGGTGCCCCCACTGCACNCACACTACNTGGTC
AGGGAGCACNATAACTAGAACCCTGTTGTACCATACTTATTATGAGTGTACAGGGACCCG
CCTAGGAACTTGTACTCACAACCAGACGACCTACTCAGTCTGTGACCCAGGAAATGGCCA
GCCTTATATATGTTATGACCCCAAGTCCTTACCTGGGACCTGGTTTGAAATTCATGTGGG
TCAAAAGAAGGAAACCTTCTAAACCAAACCAAGGTCTCTCCCTCCCACGGGGGGGCTATN
TCCTTGTACTTTGATGTTTGCCAGNTAACATCCATGGGCTCAACCTTTCCCGTAATCTCT
AGTTCCGNAGAGTACTATAGNAGCTGCCACAAAAATATATGCGCACCCCCTGCTTGCTCC
GCCAGGTCCCCAGAAACAGCTTGCTGGGACTGCACAATCGGTCCNCTGACCCGCAATCAC
CGGGGCCAGTCATGCTTACCAAAATGCCAGCAAAACCAGATTGTAAGACAAGCACTTGCA
ATCCTGTAAATCTCACCATCTTAAAGCCGGATCTGCCCATATGGACTACAGGTTTANNNG
CACCCCGGGANTACAAGTCAGCGGTCAGAAAACNGACCCAGAAGCCTATTTATATATTAT
CAAGAAANCTCGGACCCGTCCGCCCGANAATTCCAGTCTTTAAGTCATTCTNTGAGCATA
TNAACCAGAAGTTGCCNGAGCCCCCTCCTTTGCCAGAAACCTATTCGNCGCGNNNCGTTT
GCNTGCTCAGCTGGCTGAAAACATNGCCGGCAGCCTAGGCGTCTCCTCATGTTATGTTTG
TGGAGGGACCAACATGGGAGACCAATGGCCNTGGGAAGCAAAAGAGTTAATGCCCCAAGA
TAACTTCACTCTACTGNCTCTTCCCCCGAACCGACGCCCACAAGTTCGAGCGTCTGGCTC
TTAAAAACCTCTATTATCGGGAGATNCTGCGTTGCTCGCTGGGGAAAAGCCTTTACAGAC
CCAGTAGGAGAATTAACCTGCCTAGGACAGCAATATTACAATGAAACACTAGGAAAAACT
TTATGGCGGGGCAAAAATAATTCCAAATCGCCCCANCCAAGCCCATTCTCCCGTTTCCCT
TCTTTAAACCACTCTTGGTACCAACTTGAAGCTCCAAATACCTGGCAGGCGCCCTCTGGC
CTCTACTGGATCTGTGGGCCACGGGCATATCGGCAGTTGCCGGCTAAATGGACAGGGGCC
TGTGTACTNGGAACAATTAGGCCGTCTTTCTTCCTAATCCCNCTGNAACAGGGAGAAGCT
TTAGGGTACCCCGTCTATGATGAAACTAAAAGGAGAAACAAAAAGAGACATAACCATAGG
AAATTGGAAAGACAATNAATGGCCCCCTGAAAGAATAATCCAATACTATGGGCCAGCCAC
CTGGGCAGAAGATGGGNCGTGGGGATACCGCACCCCTATTTACATGCTCAACCGCATCAT
AAGGTTGCAGGCAGTGCTTGAAATCATCACTAATGANACNGCAAANGCCTTAGATCTGCT
GGCCCAGCAAGCCACAAAAATGAGGAACGCTATCTATCAAAATAGACTGGCTTTAGACTA
CCTCCTAGCCCAGGAAGGAGGAGTATGTGGAAAGTTCAATCTAACTAATTGCTGCCTAGA
AATCGATGACAACGGAAAGGCCATTANGGANATAACTGCAAGAATNCGAAAATTAGCCCA
TGTTCCAGTCCAGACTTGGAAAGGGTGGTCTCCAGATTCCCTCTTCGGAGGCTGGTTTTC
ATCCTTCGGAGGATTCAAGACCTTAATAGGAGTAGTTCTGGCCATACTAGGAGNCTGCCT
AATACTCCCTTGTCTCTTACCCCTCCTTGTTAGAAGCATTCAATCAGCCATAGAGGCNNT
TGTAGCCAGGCAAACTACCACTCAGCTAATGGCTCTAACTAAATATCAACCTTTGCCAAA
NGAAGAAAACTGCCTCTTCATGAAGAATTAAGTAATAGTGATGCTTTCTATTAAACTTCA
TTTATAAAAAGCATCAAAGGGGGGAA
>HERV30#LTR/ERV1 @Catarrhini [S:70]
TTTTGGCGAGCCAGCCAGGAGGCTCCAGGAAAGGCATCTAGATCGTCACGTGGTGAGTAC
GATCGGACCTCTTTCGCTTGCTATTCTGTCCTGTCCTTCCTTAGAATTCGGAGGCTAAAC
CGGGCACCTGTCGGCCACTTAAAGGCGATTAGCGCGGCCGCCGGACTAAAGACACGGGTG
TCAGGCTGTCTGGAAAAGGGCTCTCTAACAACCCCCGACCCTTCGGGGTTGGGAGCGTTG
GTTNGCCTGGACCAGTTCNAACTCTTTCGCTTTCCGTGGTGGTCCCGAAGTACACCCGGG
AGTGCTCAGCGGACGTCCTAGTCTCCCAGATATCCTGGTTGAGACCATGGCCCCGCCAGA
GGCTCCCCCTGCANGGGTTACTGAGCGTGAGACAGCCACATCTTCTGACTCCTGCCTCCT
GGGTCCTAATGTCCGCCGGCTAGACTTCTTTCCTCATCTCGCAAGCAAGGTTATTCCCGC
TAGGCAGGATCAAGATTCCCTATTTAGAAGTCTTAAATTCTTGGGGTGGTGCCCAGAAGA
TCCCTGTTCATGGTGCCCTCCAGGGTTTAGGCAGGTGTCGCCATTCGATGGCTATTTTGA
AGGGCCAGTTCCCCACCATAGTGTATGGTCCCCCACATCAGGACAATTTAAAGACAGGTC
TGTAATTTTCATGTGGATAGTAGAAGCCTTAGGGCATTTCCTCCATTGCTCCCCAGATAG
ACTTTCCCCTTCCTTGGGGCCTCTCAAGTACAATCTGTGGTGCATGGGCACAGCTCTTAG
AGCCGTTGAATTGTTTTTCAACCATTCAATAATTGGTATTGGAAGGAAGAAAATATAGTC
AGTTGGGACACAGGATACTGGTACCGCCTTGAGAGAGGGGCTTACTCCTTTGATGGCAAG
TGGGGACAGAAGGCTAGAGTACAGCAGCTGTTCTCTCGGCCCTGGCCTAGAGGACATCCA
CCACCCCCTTTAAGCTTACTAAGCCTCCTGTCGCTAATTCAGAGATTTCTCCTTGAAGGA
CAGTTTTNATGGCCAGGCCCACGTAAATTGGGCCTTAGCATGCAAGCATCAGTGGTGCCC
CCGACCCAGGCCTTGCCACCCTGGAACAGGTAGGACGCGTTGGCAGAAGGACCACAATAA
ATCCAACAGTCCTTGTGCCCCATTTAGTGGTCAATGGGCGCACGGCAGGGGCAAGGGAAG
TTTCCATCCCGCCGGTAAGCATGGTTAAATCCGGTAGATGGAGGGCTCAGGAAAAGCGGC
CATGAGCTTTGAGCACAATTGGACCTGACCCTTGGGGGACGCCCTAAGGGAAGACGAGTC
CCAGGACTAACCAGGGGTGCGGGCATCCCTGTGTTTAAAATTCCAGATGGGCACCACACC
TTCAAAACCGGACACTCCCTTAAGATGTATCCTGAATAACTGGGACAAATTCGACCCTGA
AACCTTAAAAAAGAAGCGGCTGATTTTCTTCTGTACCACTGCCTGGCCACAGTATTCCTT
ACAAAATGGAGAAACTTGGCCCCCTGAGGGAAGTATTAATTATAACACCCTTCTACAACT
AGATCTTTTCTGTAAACAGGAAGGTAAATGGAGTGAAGTCCCTTATGTACAGGCTTTCTT
TGCCCTTCGTGACAATACTGCCCTGTGCCAAGCCTGCAAGCTTTGCCCAAATGACAGAGG
CCCACAATTGCCTCCATACTCAGGGCCTCTTCCCTCAGCCCCACTCTCCTCCCCCACTGA
CTCTCCTCCATCCGGCCCCACCGAAGTGTTAAAGGCACACCGGAAAGAGAACGTAAACTC
CGCGAGCCAGGCACCCAAACTATGTCCCTTACAAGCAGTAGGAGGAGAATTTGGGCCCAT
TCACGTGCATGCCCCTTCTCACTCTCAGATTTAAAACAAATAAAGGCAGATTTAGGGAAA
TTCTCGGATGATCCTGATAACTATATAGATGTCCTGCAAGGATTGGGGCAGTCCTTTGAT
CTAACATGGAGAGATATCATGTTGCTTCTTGATCAGACCTTAAGTCCTACTGAAAAAGAA
GCAGCTTTAGCAGCAGCCCGGCAATTTGGGGATCTGTGGTACCTTAGCCAGGTAAACGAT
CGAATGGCCCTGGAGGAGAGGGAAAAATTCCCCACAGGGCAACAGGCAGTCCCCACTGTA
GACCCTCATTGGGATACTGACTCAGATCATGGAGATTGGAGCCGCAGGCATTTGCTAACT
TGCATTTTAGAAGGGTTGAGGAAGACTAGGAAAAAGCCTATGAACTACTCAATGCTATCC
ACAATTACGCAGGGAAAAGAGGAAAACCCCTCCGCTTTTCTAGAAAGGCTAAGGGAGGCC
CTAAGAAAGCACACCTCCCTAACTCCGGATTCCGTGGAAGGCCAACTTATTTTAAAGGAT
AAATTTATCACCCAATCAGCGGCTGACATTAGGAGAAAACTCCAAAAGTCTGCCTTAGGC
CCAGAACAAAATTTGGAGACATTATTAAACCTGGCAACCTCGGTGTTCTATAACAGGGAC
CAAGAGGAACAGGCCAAAAGGGAAAAGCGAGATAAGAGAAAGGCTGCAGCCTTAGTCATG
GCCCTCAGACAGGCAGACCTTGGTGGCTCAGAGGGAACCAAGAGAGGAGCAGGCCAATTG
CCTAGTAGGGCTTGTTATCAGTGCGGTTTGCAAGGACACTTTAAGAAAGATTGTCCAACN
AGAAACAAACCGCCCCCTCGCCCATGTCCAATATGCCAAGGCAATCACTGGAAGGCGCAC
TGCCCCAGAGGACGAAGGCCCTCTGGGCCAGAAGCACCCAACCAGATGATTCAGCAACAG
GACTGAGGGTGCCCGGGGCAAGCGCCAGCTCATGCCATCACCCTCACAGAGCCCCGGGTA
AGTTTGACCATTGAGGGCCAGGAAGTGGACTTCCTCCTGGACACTGGCGCGGCCTTCTCA
GTTTTAATCTCCTGCCCCGGACGACTGTCCTCAAAGTCCGTTACTATCCGAGGAATCTTA
GGACAGCCTGTAACCAGGTATTTCTCTCGCCTCCTCAGCTGCAATTGGGAGACTTTGCTC
TTTTCACATGCCTTTCTTGTTATGCCCGAAAGTCCCACACCCTTATTAGGGAGGGACATA
TTAGCCAAAGCTGGGGCTATTATCTACATGAATATGGGGAACAAATTACCCATTTGTTGT
CCCCTACTTGAAGAAGGAATCAACTCTGAAGTCTGGGCCTTGGAAGGACAATTCGGAAGG
GCAAAGAATGCCCATCCAGTTCAAATCAGGCTAAAAGACCCCACCACTTTTCCTTATCAA
AGGCAATATCCCTTAAGGCCTGAAGCTCACAAAGGATTACAGGATATTGTTAGACATTTA
AAAGCTCAAGGCTTAGTAAGAAAATGTAAGCAGTCCTTGCAACACCCCAATCCTAGGAAT
ACAAAAACCAAATGGTCAGTGGAGACTAGTGCAAGACCTCAGAATCATCAATGAGGCAGT
AATTCCTTTATATCCTGCTGTACCCAACCCCTATACACTGCTCTCTCAGATACCAGAGGA
AGCAGAATGGTTCACTGTTCTGGACCTCAAAGATGCCTTCTTCTGCATTCCCCTGCACTC
TGACTCCCAGTTCCTCTTTGCCTTTGAGGATCCTACAGACCACACGTCCCAGCTTACGTG
GACGGTCTTGCCCCAAGGGTTTAGAGATAGCCCTCATCTGTTTGGTCAGGCACTGGCCCG
AGACCTAGGCCAATTCTCAAGTCCAGGCACTCTGGTCCTCCAATACGTGGATGACGTACT
TCTGGCTATCAGTTTGGAAGCCTCATGTCAGCAGGCTACTCTAGATCTCTTAAACTTTCT
AGCTAATCGAGGGTACAAAGCGTCTAGGACAAAGGCCCAGCTCTGTCTACAACAAGTTAA
ATATCTAGGCCTAATCCTAGCCAAAGGAACTAGAGCCCTCAGCAAAGAGCGTATTCAGCC
TATACTGGCCTATCCTCACCCTAAGACGTTGAAACAGTTGNGGGGGTTCCTTGGAATCAC
CGGCTTTTGCCAACTGTGGATTCCCGGATANAGTGAAATGGCCAGGCCACTCTATACCCT
GATAAAGGAGANTCAGAAGGCAAATACCCATCTAGTAGAATGGGAACCGGAGGCGGAAAC
AGCCTTCAAAACTTTAAAGCAGGCCCTGGTACAAGCTCCAGCCCTGAGCCTCCCCACAGG
ACAAAATTTATCTTTATATGTCACCGAGAGAGCAGGAATAGCTCTTGGAGTTCTTACTCA
GACTCGTGGGACAGCCCCACAACCAGTGGCATACCTAAGTAAGGAAATTGATGTAGTAGC
CAAAGGCTGGCCTCACTGTTTATNGGTGGTTGCAGCAGTAGCCATCTTAGTGTCAGAGGC
TATTAAAATAATACAAGGAAAGGATCTCACTGTCTGGACCACTCATGATGTAAGTGGCAT
ATTAAATGCTAAAGGAAGTTTGTGGCTNTCAGATAACCGCCTACTTAAATACCAGGCGCC
ACTCCTTGAGGGACCAGTATTTCAAATACGCACGTGTGCGGCCCTCAACCCTGCCACTTT
TCTCCCAGAGGGTGGGGAACCAATTGAGCATGACTGCCAACAAATTNTAGCCCAGACTTN
TGCCGCCCGAGAAGATCTCTTAGAAGTCCCCTTAACTAACCCTGACCTTAACCTGTACTC
CGATGGAAGTTCATTTGTAGAAAATNGGGTACGAAAGGCAGGCTATGCCATAGTTAGTGA
TGCAGCAGTACTTGAAAGTAAGCCTCTTCCCCCAGGGACCAGTGCTCAGTTAGCAGAACT
CGTGGCGCTTACCCGAGCCTTAGAACTGGGAGAAGGAAAAAGAATAAATGTGTACACAGA
TAGCAAGTATGCTTATCTAGTCCTACATGCACATGCTGCAATATGGAAAGAAAGGGAGTT
CCTAACCTCCGGAGGAACACCCATTAAGTACCACAGAGAAATCATGGAGTTANTGCACGC
AGTGCAAAAACCTAAGGAGGTGGCAGTCTTACACTGCCGGGGCCATCAGAAAGGTGAAGG
AGAAGAAGCAGAAGGAAACCGCCGAGCAGACGCTGAGGCCAAAATTGCTGCCAGGCAGGA
CTTTCCTTCAGAAATGCCCATGGAAGGACCCCTGGTATGGAGCAACCCCCTCCAGGAGGT
TAAGCCCCAGTATTCCCCAACTGAAACAGAATGGGGACTTTCACGAGGACATAGTTTTCT
CCCCTCGGGGTGGCTAACAACAGAGGAAGGAAAGGTGCTCATACCTGAAGCCAGCCAGTG
GAAAATACTTAAAACCCTCCACCAAACTTTTCATACGGGTATTGAAAGTACCCATAANAT
GGCCACGTCCCTATTTACAGGGCCAAACCTCCTCAAAACCATCCGGCAAGTAGTCAAAGC
CTGTGAAGTGTGCCAAAAGAATAACCCCTTGGCCCACCGTAAGGCCTCTCCGGGAGGACA
AAGAACAGGACATTATCCCGGAGAGGACTGGCAGTTAGATTTTACCCATATGCCAAAGTC
AAGAGGATTTCAATACTTATTGGTCTGTGTTGATACCTTTACAAATTGGGTGGAAGCCTT
CCCTTGTAGAATAGAGAAGGCCCAAGAAGTGGTTAAAGTCTTAGTTCATGAAATAATTCC
TAGATTTGGACTTCCCCAAAGCTTACAGAGCGACAATGGTCCAGCTTTTAAAGCTACAAT
AACTCAAGGAATTTCCAAGGCACTAGGAATACAATATCACCTTCACTGTGCCTGGAGGCC
ACAATCCTCAGGGAAAGTCGAAAAGGCAAATGAAACACTCAAGAGGCATTTGAGAAAGCT
AGCAAAAACTCATCTCCCACGGCCCACTCTCTTGCCCATGGCCTTATTAAGAATCCGAAA
CTCCCCTCACAGAATGGGGCTCAGTCCATATGAAATGCTGTATGGATGGCCTTTTCTCAC
AAATGACCTCCTGCTCAATCAGGAAACGGCCAATTTAGTCAAAGATATAACTTCTCTGGC
AAAATATCAACAAAACCTTAAAACTTTACCCGAAAGGTGTGACAGGGAAAAAGGAATAGA
GNTGTTTCAACCAGGAGATCTAGTATTGGTCAAGTCTCTCCCCTCTACCTCTCCATCTAT
GGATCCCTTATGGGAGGGACCATACTCGGTAATCCTCTCTACCCCCACTGCAGTTAAAGT
GGCGGGAGTGGAATCCTGGATTCACCACACCCGAGTTAAACCTTGGACACCTCCTGAGGA
ACTTACAGGATCATCANCTCAGGAGTCACAAGGTCAGCCAGACCAGCCTCGATACACCTG
TCAGCCACNAGAGGACCTGCATCTCCTATTTCGGAAGGAAACACCTCAGACCAGAAAAAC
TCCTGCAGTTAATCCTGAAGAGGAACTTCTCCCTACCTAAANGAGGATAAGTGGNNNNNN
NNNNNNNAAAAAAAACCTACATGATCTTTGACATCTCTCCTTGCTCTCTTTAATGGAATC
CTTCTACTGTTTCGTTACATTATTAAGCACCTTTCTTCTATCGTCCTTCCTTCTAACAGC
AATTTACTCCTTTTTCCCTCCTCTTTCCTACGACCGTTCCACCTACAACACGTCATGACT
CCTCTTAGGCTTCCTGNCATCCTCTTCGTACTCGTGTCCCTTTCTCCAACTACAACACAC
NCCCCGTGTCAGTGTGCCTCCCCTGGAGGAGNCAACTGGCATTCTCTCAGAAACTCTTGG
GGATTAGGTAGCCCCTTCCAAGCACCCACATCTTTTGCCACNCATACTTACATGAGAAAA
GAATGTTATAAAACTGCTTCTCTCTGCTCTCACAATGGCCGTACATATCACCAAGGAAAA
ATGANNNAATCCGAGCTGACTGCCCTGAGAAATGGGGGGCCAACGCTTGTTGGACATATT
ATACCCATATAGGTATGTCTGACGGAGGAGGCGTCCAAGATGAGGCTAAAGAATGGCATA
TCCAACAAGTAATTAAAAACTTAGTCCAGCTCTCCAGTACTCCCAGTCCATACAAGAAAT
TAGACCTTTCCAGGCTACAAGAAACCCTTAACTCTCATTCTCGTCTCTGGAGCCTGTTTA
ACACCACCCTTACAGGAATACAAGAGGCCTCTCCTAGTAATCCAACCAACTGTTGGATGT
GTCTCCCCTTGCGTTTTCAACCATATGTCCCAGTCCCTGTCCCCGGACAGTGGAACTTAT
CCACCCCAGTCCTAAACACCACCAAATTAATCGGTCCCATAGTCACCAATTTACCAGCCA
CACAGGCCTCAAATCTCACATGCATAAACTTCAGCATGACTCTCAATAAGAACGCCTCCC
GATGTCAGTCCTGGATATCAGTAACCTCAGGTTTCACCTGTCTAACTTCAGGCATCTTTT
TTCATCTGTGATAACACAGCCTATCGATGCCTAAATGGCACTCCGAAAGAACTATGCTTT
CTCTCCTTTCTAGCACCTCCCATGTCCATATATACTGAACAAGAGTTACAAAGTCTCCTT
ATACCCCAATCTCGCCACACGCGAGCCCTTATTGTCCCTTTTATTGTAGGAGCCGGAATA
CTGGGCGGGCTTGGGACTNNCGGAATTGGAGGCATAACCTCCTCCACCCAATTCTATTAT
AAATTATCACGAGAATTAAATGATGACATGGAACGAGTTGCCGACTCCCTAGTGACCCTA
CAAAGCCAGCTTAATTCTCTAGCTGCGGTAGTCCTTCAAAACCGGAGAGCCCTAGACTTA
TTAACAGCTGAAAGAGGAGGAACCTGCCTCTTCTTNNNNNNNNNAGGAGAAGAATGTTGC
TATTTCGTTAACCAGTCAGGAATCATTACTGAAAAGGTCAAAGAAATAAGAGAACGGAAG
AAAGTAGAAAAAAGGAGCTTGAACACTCAGGGCCCTGGAATATGTTTAACCAATGGATAC
CTTGGCTCCTCCCCTTTCTAGGCCCTGCGACAGCCATCCTACTTTACTCGCCTTTGGGCC
TTGCATTTTTAACCTCCTTGTCAAATTTGTTTCCTCCAGGATCGAGGCCATCAAGCTACA
AATGGTCTTACAAATGGAACCTCAAATGAGCTCAACTCACGGCTTCTACCGAGGACCCCT
GGATCGACCCGCTGGTCCCTCACTAGCCTAAAAAGTTCCCCTCTGGAGGACACCACAACT
GCAGGCCCCTTCTTCGCCCCTAACCAGCAGGAAGTAGCCAGAACGACCGCCGCCCAGTTC
CCAACAGCAGTTGGGGTGTCCTGTCTAGAGGGGGGAC
>HERV35I#LTR/ERV1 @Simiiformes [S:70]
ATTCTTTCGGGGCTCGTCCGGGATCACGGGACGTGGGGAGCATTTTCCTCCCCGGAGGGG
GAGGCTTGTGAGCCAGCAGGACNGCCGGGCGTGACCCCTTCGCGGCTGACGGGCGGCCGC
CTGAATCTTTGATTCAGCGTCGCCGCAACTGGTGAGTTTTCCTCCGGCCTCCCGGAGACT
CCTCGCCANCCCCCCACAGACAATGCTTTTCCTCCCCTCCTGTCCCCNNTATTCGTTGTG
TCTTTCTTTTTCCTTCTTCTTTCCGNCGCCCNNNNCGCTTTCCCTCTCTTCCTTCGCTTT
TCATTAACTTCATCGGCTCNGCCTGAATAGACACCCNTGCGGGACGGATTGAAACGGCNN
NNNNNNNNAGCTGGTTTTGGCTCAGCCTGAATAGACATCCGTGCAGGATGGATTGAAACG
GNTGACTNNCCGGGNCTGATCGGTCCAGCTGGTAGGAAACTCTGTCTGGCGCCCTGCCTT
TGACNTCCGTNNTCTNGCCTAAGTCGNCTNGGTATTGAGTNCCAAGAAAANNNNNTCTCT
CTCTCCCTTTGTCACTCTCCCTNCCTGGCACCCTGGCCCTTGATCCTGTAACTATTCNAA
ACCCNTCATTACTTCACTTCCCTTCTNGTGGGGAAGGGAGGCCTGTNATNTTTCNGGGCG
TCTGTCTGTCCGAACGTGTGGTCCTGTCAGNTNNGGGGNNNAGANTGCCTNAGACAGGGT
GCTGGGGATGCCCGGCTGGCCTTCAGGAAGGCACCAGGNACACCTGGGTNCGAAGTTTGC
ANTATTGGTNTCCTGATCCGNTTTTCCTTTACAATAAGAAAAGTTNTGNGTTTAANTTGA
CAACTTNTTCCCCCATGCAGCCCGTTGGGCTGCATCTTGCAAAAANNNTTGAGAGGCTTT
TGCCTATGGTTCCATGAAATGGAAAAGGATGATTTTCTTTNCGNNNNNNNNNCTNTTNNN
NNTGTAACGCGGCTTGGCCCCCACAGCTATGGCGCAGCGAGCAGGGTCACCAAAAGCCGC
TCCGCTCTTCCGGAAGCCGCAGNGAAAGGGAACCCAGAAACCTGGCANGCCGGCAAAAGG
GTAAGAATTTCTTACCAGCCAGGCTTCTGGCCTCTCTCTCTCTGTGCAAACCGGTTGAGT
GAACGGTAAAAATCACTGTTTGTCTCCTCTGCAAGGTTTTGATTAATGGGAAAAAGGATT
TGTGAGACTAGTCTTAGGCTGTAGCGAATCTGGTGTACTTTGTGCTATGAATTTGTCTTT
CTGTGTCGTTCTGTCATAAAGAGGGGTACCATAGGATAGAACGCGGGCCTAGGACCCCTA
TAAGCCCGCTGTTCGAGCCGGCCCTGCAGACTGGTCAGTTACAAACTTTGCTGCGGGTCC
CTGAAACAAAAACCGGATGAGGTTTCCCTCTCGTCTTGTTTTATGTCCTTGAGAGCTTGA
CTTTGTGACCATGTGGGGGTACTCTCTCTTGGTCTCCGCCATCCGGAGGGCGGGAATTTT
CGGGTTCATGTCAGGCGGCCGGTCTGAAAGGACCGGGAGTCCGAGACGCGTCAGCACACT
CTTCGTCCGAATGTGTCAAGCCCTTGGGTGAGTTTTGTCTTAAAAGGTCCCATCCCTACG
GGGCTTTTGTCGTCTTTTGCTATCTTAAGCCCATTTCTGAGAGTGAATTCTTGGGGATCA
TGGAGATGCCTCCTCTACCCCCTCTCTAGAAATACCTCTTGCTTATATGGTNNCCGNNAA
AAACCTGGAAAATTACCATCTGGGCTTTAAAAGGCTTTTGGATTGAGTCGCTATTGGAAC
TAAGTACACCATTAAAAGAAAAAGGATTTTAGAGATCTCTTATTCTAAACAATTGATNAA
AAAGGTTTAAATTAAAAGAAGGATACATAATAATGTCATGGCTAGCCTTAAAAATTCTCT
TGAGCAGTTNAAAATCCTTTGCAAGCTCGAAANTGNCTGCTCTAGACTCCTTCTGGGAAG
AGCAATGGCGACCGCCCCATGCTGTAGCTCAGTAGCTAAGGCTTTGCCCTTTCACGATGG
CGGCCTGGGTTCAATTCCTGGCTTAGGGAATGAGTCCTTTCTGGTTTGATATTTGTGTGA
CTTTTGCCATTTATTGATTCTTTTCCCCTCCATGGACAGCTTCTGATTTCCTGTCTTGAA
TTTTCCTTTCTCTGAGCTACCTTTGGGGTGATTCTAGATCTTGTAAAAACCGCTTGCCAT
CTCTTTGGAGACACCTCGTGCGTCCGTGGTTAAGTCATAACCTTAGTTAAGGCTTATTGG
TTTCACTTGGGAGGATACCTTTGGNNANAAAAAAANAAAAAAGGCTTAAAAGCCAGAGGT
ATCGGCTGTTTGTCCCGGCTAAAGTCTGGTAATAAGAGATTTAAAAGGNTTTTTNTTNNN
NNAAAAGAGCTCTATGGTTAAAAGTCAGCTTAATTAAAAGCNGATATCCAAGCTATATAT
ATATTTAAAAGGCCTTTATGCTTTTTTCTCTTCTTGGATCTTGTTTTTTGAGAAAACGNN
NNNNNCGTTTGAGAAAAAAAGTTTTTTTTTCTTCTCAGTCGACTGAATTGTTTCTCCATT
TACTTCTGTCTGTCTTCTTGCCACCCTCGATGCCCACATGAGAGGACCTAAGGTAATTTC
TGACAGCCTGGGACTCCTTGGGAAAAACAGNNAAGGCGCCACAGACCCCGTTTTGGGAGA
AACCTCTGTTTTCCTCATGGAACCCCAAGAACTGTAAGCGGACAGGTCCCTCTCAAAATC
TAAGGCTCTGCTCTGTTTTGCNTTGCGTCGTNTTACCTGACCTTTTTGACTTTTGGGGGC
ATCAGAAATTACTTTGCATTATGAGAAAACTTTTAGCCTTGGTGTGTAATAGCTAGGTAA
GAGATATACTTTTAGGGATGGCTAATGGCAGTTGCTTACAGTGAGTGGTTATTACTACAG
GGCGATACTCCTTTCTTTGCGCGTTTAGATAAGAAAAGCGTGCTCTTGGGCACCTAGAAG
GTATGGAATGGGGGGATGGGCTGATTACAGAGTGGGCTGATTGGCNTTGGGTTGCCCACC
AGCCTCGGGGAAATGTCCTTGCAATGAAATGCACCGTGGAAGCATTGCACTGTCTCGTCC
CGTAGCGTTTCCCTCTTTTNGGGGACCCAGGATTCGGTGTAAAAATGGGATCCTTGATTT
TTGGGGATCTGTTTTGCCTTCCAGCTGTGCCTGCTTATTAGGCCCTAGAAACTGCATGCT
TTCCTGGCCCTGTTCCTTAAAAGGCTCCACCCTAAAGCCAGTAATCCAATTNAGAAACTN
ACATCTTTAAGGAAATCTCCACGTGTAAGAGTGTCTGCTTTTCCTGGCCATCTTAACTGA
ACTTTTACTCACACCATTTTTCCTTGGTTTGAGTAAAATATAAATTCTCTACCTTGTTTC
ACCTAAGAGTCGTCCCTTTAGAAATGCAAATTTAGAGTTGCCTAGCTAACAATTGTTTAG
GGCAGGGAACAGGTAATCAAGAGACTGATGGTCTAAAATGGGAAAGAGAAACTTAAAAAC
TGGCAAATGAAAAATCTTATAACTCTACNAGATCTGCTTCTGTCTGTNTATTTATGTNTT
GTGTGTGTGATGTATATATAAAAGAGCTCTAATTAATTGGCTTAAAGAAAAATAAGCGCT
TAAATNAAATATTTTGTCAGAAAAAATAGAAACTTNAATGCCTTTTAGTTCACGTGACTT
TAGTAATCTTTGGTAAATAAAGACAGTTTTAAAGATTATTGGTAAAATAAAATAAAAACG
TCTTCAAAATTTAGACATTTGGTCTAAATTAGGCAGGTCAGATACTGTCTTTGCTAGATG
CTTTAAGGTCATAAACTGCTTCTNTGACTTTTGATAATTGTTCGACTTGCCTGCTTTAGA
GCCATTAGATTCTAGGTAAGGCCTGGGGACATGTGGAGTTAGCCATGCCCCCTAGCTATG
CTGGAAAGAGTCAGACNTTATCTGCAGTTCTGTCCTGTGTCCTAGGCTCTGCACCTGGTA
CATAATTAAAATTGCTTACACTAAAAATAAAAATTATGTGTTTTTGGTAAAAGGTTATAA
AAAGGCATGGGAATGTGGTTTTTTAAGAGAAAGTAATTTTGTCTAGTTTAGAGGGTTTNA
AGGATGTTTTAAGTTNNAAAGAAAGAAGAATAAAACTGAAGGTTTAAGCAAGTTGTAGAA
GGTTTGTGAAAGATTAATCTTGTAAAAGAAATTCTGTGTGTGAGCAAGTTGGCTAAAATT
TAAAGGGNATTATTTAGTTTTTCCGTAAATTGAACATTAAAATAAAAAGCACACTGATGC
AGGGCCAGAATCTGGGCCCNTGTGTCNGAATAACAGGGTTTTCTTGGAGCATTGATCTGC
TCTTTAACAGAAAATTGTAAAGGGTTATAAAAGGTTTATGAAAATCTTACCTTATGGTCA
AACTGATTAAGATTGGATAGATTTGTTTATNNNAAGGTTTTATTAAAATTGGNTTTAGCA
TTAATACACTAATGCAAAGGTAAAATTTGGTTTTCTCTTTTGAACAAGATTTTCGTGTAC
CTGCAGAAAAAAGGGAGAGAGAAGAGACAGATTCAGTTGGCCTCATGCTGTCTTTATTGG
GTCTTGTTGTTTGGAAAGCTGAGTCTCCCCTCTATCAANGAGTAAAGGTTTTTGNCTTTN
TTAAAATNTTTGAAGTNATCATTTTGGCTAAATAAATGACTTATGGTGACCTGNGATTCT
ATTTTGTGATATCAAGTGTTTTAAACCTTTNGATATTTGACAAACTTTCCAAAATCAAAT
TTTTGACCTNATTAANCTTTTTAGATATTAGGTCCCCTGAAGTCCAAAAGAGACATATTC
GGCTTATTTGGTATATTAAAATCATACAGGAAGCATTGTCAAATATAAAATGGTGTTTAA
CTTTCTTTGGGTTATATTTATATGTTATTAGTATGTGTTCCAAAATTGTATGAGATTCCT
ATAATTCTGATATGTCTCAGTATATGTTATCAGTAATAATTATGATTGTTATGTTAAATT
ATTGTGTGCCACAGAGATAACCAGATTTCCTTGTCGATTGTGTCTTTAACCGTGGCTGTC
CTAAGACTTTTGTCATCCACAGACAATTGTTGTCTTGTTTTGATCCTTTTCAAAAGGCGG
TTTATAATCAGCTATAGGACTCTGACAGGTGCTCTTGAATGCAGGTTTCTGATAACTTTG
GAGATTGTGNCATTGGAATAGAGGGAAAAACTTCCAGGACTCTCATGGAGAGCTGATGTG
TTCATGAATATCGAGCAGAACAGGAGTTAATTGCATGGACTGAACTAATAGAAGACTGAA
ATAATCTTTTTATGACTTTTTGCTTGAAACATTGCTGATTCTTTTTGNTTTGTTTTTCAG
AGTCAAGAAAACTTTTTTTCCTTTTGAGCTATTTACAGCTTTTAACAATTGAGTAAAGTA
TACTCCTGTGAGCAAAATTTGGAGCATATTTCTTTCTCTCTACCTGATTTCTCCAGAATT
TGGAAACTATTTGTGAGTATTCTTAATTTATGGCAATATAGTTATTTGCATAAGTTCAAT
AAGAATCTGTTTTCTTTTGTAACAGGACACAATTGGAGACACTGGTTATTTTACCAAGGC
TTTGACTGGAATGGCATGCTTTCAGATATAAACAGACTGCTTTAAGGAATCGAAGTTGAC
TTATAGAGCCGATAAAAGCCCCTTGGGAAAACTGGCCTCATACCTTGTCTACGCAGTCCC
TGTACAGGGTTCCTGACCTGTGGTAAGTAAAGAATGTCACTTTCTGACAGGCCCAGGAGC
CCCAAGTTATCTTGGGACCTCGAGAGGAGAGGAATTCACCCAATTCATACAGGTATTTGC
AGGCACAGATAAATCCGTGGCTGGGCTCAAGGCTTTAAAAAGTCTAATCTGAGATTCCTT
ATGGAACAAAGTTCCAGCAAAGCCAATTTAAAAAAGAGCCTATATGGCAAATAATTATTC
TTGCTGCACTTTATGCAAATAATCAGGCCAAGTATAATAAGACTAAAACTTATTTTGCAA
ATAAATTNGTCCTACTATGATTTGTCTTTGGTAAAAATGGGAGACTGGAGAGAGAAAAAT
TATAGTACACCTGTTATTAGATTCTAGTCTTGTCCGTTGTTTNTTGAGTTTTTNNNNNNN
NATTATTTTCTACAATTTGGACTGAATCCTGAATTCTTTCCGGGCTACAAGTCTCCAAAC
TAACGCTTTCAAATTTTTCTTCCATTTTTCTGACTTGGACTCAATGAAATTGCTACTACC
TTTTTCCTGAGGCCCTGCAAGCTGAAGCTTATTCCTTGTGATACAGGCGAGAAAAACGTG
TCAGATTGCCACCGCCTTCCTCCTCTGTAACTAAAGATGCTTTGAGTCTAACATCTGGAT
AAATTGTGCCCAACATTAACCTTTGTTTTTCTTCTGTTTCCATAGAAATGCCTCTTATTA
AAAATCTGTTTGCCTTATATTTCAGACAACAGGAGACTGGTTTTCCAGCCTATTCACTTA
GATTCCAAATGGCATCTGATCTCTTCTTATAAGCATTGTTAAACTGGGCTTAAGCATTTT
ATTAATTATCACTGGGTGCTATTTGATTTTTAAAATAATTATTTGTTATATTCAACAGGG
GTGCAGACGGTTAAAGTTTATGTCTTCCAGGCTTCAACAGTTCCAAGTCAAGCTAATGAT
GGCCCAAGGATTCCAACCCGTACCATCCCAGGAGGANCCGAGTCCCTACAGGTCNTTAGA
NCAGTCAGTGAGAGATTTCCGCGCCCTCCAAGGTTAGGCAGGGACGACAACCCTGTTCAG
CAGGAAGTAGCTTCAGAAGATGAGATCTTCGGCCCTTTCTCCTTAAGAATAAGGAGGGTG
AAATCTCTCAGGGGGGAA
>HERV4_I#LTR/ERV1 @Simiiformes [S:70]
TATTTTGGCGAGCCAGCCAGGAGGTAAGCCCAAAGTTTGGGATTTATTTTTCTCTTTTTC
CTCTTTCTCTCTCTCTTTTCCTTTCCAACTCGGGACCCTCGGTGGACAGCGCCTAAGCAC
GGAGGCAACTGCAGGTTTCTGGCCGGGGCCACTCTCCGGTGAAACTGAAAGGTTTCCGTG
TGGAAGCGCCTGACCGCCACCGCCCGGTTCGGGTGAGGGACCTGAGTCCTTTTCTTTTTC
AGTCTTTCAGCGGCCGTTTCCTAGTAGCTCCTTGGTAATTGAGGGCAACTGGCCGGGGCC
ACTCTCCGGTGTTACCTGAAGGCCAAGGAGTGAACGGGGATAGCTGCCCTGCCCGGAAGG
GGGAAGGACTCTTTTCTATCTTTTCCGGTTATAGTCCCTGATCCCTACGTGTGACGCAAT
TGGCAGCGGCAGCTCGTCCAGGGCGAACTCACACACGTTTCAGGCGACTTAAACCTTCTT
TTCTTATGCTAAATTCTTCCCTTCCCCTACTCGACTGGCTAAGGACAAGTCAGAGGGTCC
GGGCATGTCGTAGATGGTCTGTGTGAGTCATGGGGAGGGGATTCATGAAAGGGAATTTAT
GTACAATTTAATCTTGCCTAAATTTAGAGAGTTAAAGGATTGTTTTAAGTGGGATAGGAA
AAAAAATCCAAAGGTTTGACTGAAAGTTAATTCTAGAAGTCGAGGCCTTCATCCAGGGAC
AAGAGGGAAAGCTCATAGTAGGTCATCAGTGGTGGAGGGAACCATTCCAAAGCGGTGCCG
GCACCCATCTAAGGTCAGAGACGTCTGACAGACTAAGACGGGGCCCTAAAGGGGGGACGC
CCCCGGGGACCCCAGTCNGGGCCCAGAATTTTTCCAGGGGGATGCCCCGGGTAAAATTTG
GGTCACCTAATGAGCCCTCCACTTTTCAAAGTCCTCTTCTCTTTTCCAGACCACTATGGG
CAACTCTCCATCTATTCCACCTGATTCCACTATGGGCAACTCTCCATCTATTCCACCTGA
TTCCCCGCTTGGCTGCATCCTCAACCATTGGAATCAATTTGACCCTGACAATCTAAGGAG
AAAACGTNTGATTTTTTTCTGCAATACTGTTTGGCCCCANTATNAGCTGNNCAGCCAGGA
ACAATGGGCGGTCAATGGTAGCCTTAATTATGACACCATCCTGCAATTAGACCTATTTTG
CAAGAGGCAGGGCAAATGGTCAGAAATCCCATATGTACAGGCCTTCATGGCCCTATACCA
AAACCCAACAATCTGCAAAACTCCCAGAACCCGCCCCCCAAAGGAAAGTCCTAAGGCAGA
ACTAGATATTGTAGATGACCCCCTTTTACAAGGGCCACCTGTCTCTCAGGGNGAACAGCA
ACCGCCCCCATATAGCCCCTTGCCAAGTGCTCCTGAGGCTAAAACCCAGGAGCAAACACC
GGGGACCCTACTAAGTCCCCCTCACACTCGGAGGGGAACACCNTATTCAACTCTCCCTCC
AGCCCTGCTACCCCTTAGGGAAGTAGCAGGAGCCGAGGGGCCAGTCCGAGTGCAGGCCCC
CTTCTCTATAACTGATATACAACAATGTAAGGAAAAGCTAGGAAGCTATTCTGAGAACCC
CGGGAAATTTGCAGATGGGTTCCAAACTTTGACCTTAGCCTTTGATCTCTCATGGAGAGA
TGTTCAATTCATTCTAGCAACCTGTTGCACCCCCTCGGAAAAGGAACGAATCTTTGAGGC
CGCCCGCCGGGAAGCGGACGANTTATTCGCCCGAAACCCTCAGGGCAATCACCCGGGCCC
AGACACAGTCCCCACTACTGATCCTAATTGGGACTATAACACCCCCGTGGGAATGAACAA
CCGGGCTAAATTTCTTGAGGCTCTCCTTGGAGGAATGAGAAAGGGAATAACTAAGGCAGT
AAATTATGATAAAGTAAGGGAGGTTACACAAGGCAAGGAGGAAAATCCAGCCATGTTTTA
TGGCAGGCTGGAGGAAGCCTTTAAAAAATATACNAATCTGGACCCTTCCTCTCCCGAAGG
CAAAATATTAATGGCACAGCATTTCATTAGCCAATCCGCCCCGGACATTAGACGTAAGCT
CCAAAAGCTACAGATGGGGCCACAAACTAATCAAAATCAGCTTCTTGATACCGCCTTTAT
GGTGTATAACAATCGTGACCTGGAGGAAGGAAAAAGGGAACAGAGTAAAGAAAAACGGCA
AGCCAAAATTATGGCAGCCATCATTGGCGATGCCCTGAATGCCCAAAGAGCGTCCAAGGG
AAACCCGAAGGGCCATAAGGATAATGCCAGCAAAGGCTCTTGCTTCAAGTGCAAGAAAAA
TGGGCATTGGGCAAAGGACTGTACTAAGCCCCCGCCAGGCCCCTGCCGTCAATGCGAAGG
CACCAGTCACGACCCCTGGCACTGGAGAATTGACTGCCCCCGCTCCCACCGAGGGGCTCA
GTCAGTCAAAACTCTAGCAGTGCAAAAGGAGGAATTAGATGAAGACTGAAGGGGCCCGGG
GCCTTCCTCACCGCCCCTGTCCAGGAACATCGTNATTACTACTGAGGAGCCCCGGGTAAC
TCTGGACGTCATGGGCACCCAAATTCAGTTTCTTTTTGATACAGGGGCAAATTACTCTGT
CCTTACTGCTTATGCAGGAAAACTTTCCTCCCGGTCCACGAGTGTTATGGGAATGGAAGG
AAAGCCACAAACAAGATTCTTTACTCCTCCTTTGACTTGTCAATTTGAGAAACAAATCTT
CCAACAGGAATTTCTAGTAGTACCAAGCTGCCCAGTCCCCCTGTTGGGAAGAGATATTAT
GGTTAAAATAGGGGCACTGCTACAATTTAAGCACCGCCCGGCGAAATTGCTAATAGTCAG
NAATGCAGACAATGTCCCAGACCACGTTAATAAACAGGTCAACCCGCTGGCATGGTATAC
TGGGAAACCGGGGAAGGCTAAAACGGCAGTGCCAGTCAAAATACAGCTTAAAGACCCCAG
CTATTTTCCCAATCGAAAACAATACCCAATTAAGCTGGAAGCAAGAAAAGGCCTAGCACC
CATAGTTGAGGTATTACTTACCCATGGACTCTTAAAACCCTGCAATTCTCCCTGCAATAC
CCCCATCTTACCCGTTCTAAAGCCTTCGGGGGAATACCGGNTAGTACAGGACCTCAGAAT
AATTAATGAGGCTGTTATCCCCGTCCACCCATTGGTGGCGGATCCATATACCCTCCTGGC
TCAGGTGCCAGGGGATGCAAAATGGTTCTCAGTCCTAGACCTAAAAGATGCTTTCTTCTC
CATTCCTCTGGCCCCAGAGTCCCAATACCTTTTTGCCTTTGAATGGGAAAATCCTAATAC
CAGAGAAAAACAACAATACACTTGGACAGTGCTCCCTCAGGGCTTTCGGGATAGCCCCCA
TTTCTTTGCCCGAGCCTTAGAGAGGGATCTGAGGGATCTGCAATTGGAGAATGGGAGTAT
ACTCCAGTATGTGGATGACCTTCTTGTGTGTAGCCCAACCCAGGAGGCTTCTGACCAAAA
TACTATAAAAACTTTGAATTTCCTGGCAGACAGGGGATACAAAGTGTCCAAAAAGAAGGC
TCAGATTACCCTCCAACGGGTCCAATATTTAGGGTATGTCTTAACACCCGGAGCCCGGCA
AATATCCCCAGAACGAGTGCAAGCCATATGTGGTTTGGGGCCCCCCCACACCAAGCAGCA
GCTTCGTTCTTTTTNGGGAATGGCCGGGTTTTGCAGAATATGGGTACCAAATTTTGGGCT
CATAGCAAAGCCCCTNTATGAAGCAACAAGGGGGCCTGAAAATGAGCTAATGGAATGGAC
CCCGGAAATGAGGGAAGCCTTCGCCAAGTTAAAACAGGCTCTCACCCAGGCTCCCGCTCT
TGGCATCCCAGACCTNACTAAGCCCTTCTCCTTGTATGTAGCAGAGAAGAAGGGCATAGC
TGTGGGAGTGCTAGCCCAGAAATTAGGATCAGAACCCAGACCAACCGCCTACTTTTCAAA
GAAGTTGGACGGAGTGGCCTCGGGGTGGCCAAGCTGCCTGCGGGCAATAGCAGCCACTGC
TATTTTAGTGGAGGAAGCCACTAAAATCACCCTGGGTCAACCACTGGAAGTTCTAACCCC
NCATCAGGTAAAGTCAGTCTTAGAGATAAAAGGACACATCTGGATGACGGGGGAAAGGTT
AACCAAATACCAGGCCATGCTCCTAGACAATCCAGATGTAACCCTTAAAACCTGTAACAC
CTTGAATCCAGCTTCATTGCTGCCCACAGGCCCAATAACTGATCATTCCTGCGAGCAGGT
CATCGCACACACATATGTTAGCCGGCCTGATTTAAAAGATCAGCCTCTCCCAGATTCTGA
GGATGACTGGTTCACAGACGGCAGTAGTTTTGTGTCAAATGGGGAGCGCCGAGCTGGATA
TGCAATAGTAAATCACAACACCATTATTGAAGCCCAGCCACTGCCCCCTGGCACATCAGC
ACAAAAGGCTGAAATCATTGCTCTTACCCGAGCATTAATGTTGGGACAAGGGAAAAAGCT
TAACATCTATACAGATTCTAAATATGCATTCCTTGTGGTTCATGCTCATGCTGCAATCTG
GAAAGAAAGGGGACTACTAACTAGCAAACACTCCCCCATAAAGCATGGGCCTGAAATTCT
TCAGCTATTGGAAGCAATACACCTGCCAAAGGCCGTAGCTATAATCCATTGTAGGGGGCA
TCAAAGGGACTTAACCCCTATAGCACAAGGGAACAGAAAGGCTGATAGAGAAGCCAAAGC
CGCAGCCCTCAGGGTGCAATCCCAACAGATCCTAGCACTGCTTCCTTTCTATGATTCCCC
AATAGAACCTGAATACACACCACAGGAAGAACAGTTAATAAAGGAGCAAGGGGGACAAAA
ACAAGGATCCTGGTGGTATATGGGATCAAAAGTATATCTCCCTCAAACAGCCCAATGGAG
AGTTATAAAAACCCTGCATGACTCTTTCCATATGGGGAGAGATGCCACCCTGGCCATGGT
AAACAGGCTCTTCATTGGGCCTAACTTAGCTTCGGTGGTTAAGCAGGTCTGTCAAGCCTG
CTCACTGTGTGCACTTAACAACCCAGGAAACAAAATGCCTCCTCTAATAGAACCAGTCCA
GAGGAGAGGAACTTACCCAGGGGAAGACTGGCAATTAGACTTCACCCATATGCCAGCTTG
CAGAGGATACAAGTTTTTGCTAGTACTAATAGACACCTTTACTGGCTGGGTCGAAGCTTA
CCCTACCAGAACAGAGAAGGCTAATGAGGTTATAAAGGTTCTCTTAAAGGAAATAATCCC
CCGGTTTGGGTTACCCCAGAGCCTCCAAAGTGATAACGGCCCGTCCTTTATCTCCCAAAT
AACTCAAGGGGTTGCTAAGGCTCTCGGAATCAAATACTATTTACATTCAGCATGGAGGCC
TCAATCCTCCGGGAAAGTAGAAAGGGCTAATCAAACTCTAAAACGGGCGTTAGCTAAGCT
ATGTCAGGAAACATCAGAAACTTGGGTCAGCTTACTGCCCATAGCCCTCTTAAGGATCCG
TAATNCCCCTAGAGCAAAAATTAATATGAGCCCATATGAAATGTTATACGGAAGGCCATT
TTTAACTAATGATCTAATTACTGATCCAGAAACAGCCGGTTTAGTAAAATACCTAGTTAA
CCTGGGACAATTTCAGCAGGCTTTACAAAAGTTTGGAACTCAAAGGCTCCCCACACCGGG
AACTAACCAGCAACCCAAAATCAGGCCAGGAGATAAGGTACTTGTTAAAACATGGAAGGA
GGGATCACCTGCTCAACAATTACAACCCAAATGGAAGGGACCGTTTTCAGTGGTACTGGC
CACGCCTTCTGCGGTCAAAGTACTAGGATTAGATAGTTGGATACATCTTTCCAGGGTCAA
GCCTGCGATACCTGAAGCCCCGGACCTGGAACCTGAAGCTCCCATCAGCCACTACACCTG
TGAACCTGTGGAAGACCTGAAGTACCTGTTTAAAAGACAGCCAAAAGATAAGTAAATGCC
TACCAACTTTCCTTGGTGTCTTTGTTGCATAGTTACTGTAGGCTGGATAATAGTAGCCAT
TTTTANNNNTATTTTTGCAGTTTAATTGCCTTCTTCCAAACGGATGGAATCACTTCCTTT
GTAATAATTAAGCAGAATGTTTTAATTCATCTCTATAACAAACATTCCTGACAGCATAGG
TATCCACCCCCTGAAGTTCCCATTAAATCTTTTAACCAAATTCATTTCCTCTCGCCTAGA
GACCATCAAGCTTCAGATGATCATGCGACAAGGNTTCCAGCCAGTTCCAGGTGAAGACAC
CACCCCTGGCCATCAAGAAGCTACCCTGTCTCCACTAGACAGAGCAGGGCGAGAGTTCCG
TGATCCCCAATAGGTAGGGACTACGCCCCAAGTCAGCATGAAGCAGTTACAGAAGAAAGA
CCATCGGTCCCTCTGCCTCCCATAAAGATTTATGGGGATCACGTCTCTCAGGGGGGAGA
>HERV9#LTR/ERV1 @Catarrhini [S:70]
TTTTGGCGACCACGAAGGGACCATCGCCTATCGCCAAGCGGTGAGACTATCGCCTATCGC
CAAGCGGTGAGTACCATCGGACCCCTTTCGCTTGCTATTCTGTCCTATTTTTCCTTAGAA
TTCGGGGGCTAAATACCGGGCACCTGTCGGCCAGTTAAAAGCGACTAGCGCGGCCGCCGG
ACTAAAGACACGGGTGTCAGGCTTTCTGGGAAAGGGCTCTCTAACAACCCCCGACTCTTC
GGAGTTGGGAGCGTTGGTTTGCCTGGAACCAGCTTCCGCTTTTCCTGTACTTCTGGGCTG
AGCCGAGGGTCGACAGAGAGGAAAGCCATTCAGCTCCAGGGGTCCCGACAACAAGTTGGT
TGACCCTGCGGCCATGAGCGGAACTCTCAAAGTCATGTCGCCCAAGCGAGACTCGCCCAT
CTATCCTATCTATCCTGACCCTTGCCTCCTGGGTCCTAATGCCTGTCAGACAAACTTCCT
CTCGCCTCTCTTCTCCGAGGCTAGTCCCGCTTCTAAAAACCACTCCCTGTCTCTGGTGCT
TTTCTAGTTTCTCCTATAAGAATGATTTCTAGTATAAACTCCAGGACTCTGTTACCTTCT
TTAGGCACCCGGGCTCACCAATCAGAAAGACATAATTTTTGCCCAAAGCCCCATCGTAGG
GGGGACTATCTGGAATTTTAGGATCCCTCCTCAGACNAGCAGGCCTAACAAAAGCTATTC
CTGAAGCTAGGATATGGGGAGCCTCAGAAATTGTATCCTTCCTATTCATATAAGTGAGGA
CAAAAGGCGTCACTCTTCCAACTCTGGAGATCCCTTCCCTCCCTCAGGGTATGGCCCTCC
ACTTCATTTTTGGGGCATAACATCTTTATAGGACACGGGTAAGGTCCCAATACTAACAGG
AGAATGCTTAGGACTCTAACAGGTTTTCGAGAATGCGTCGGTAAGGGCCACTAAATCCGA
TTTTTCTCGGTCCTCTTTGTGGTCTAGGAGGACAGGCAAGGGTGCAGGTTTTCGAGAATG
CGTCGGTAAGGGCCACTAAATCCGACCTTCCTCGGTCCTCCTTGTGGTCTAGGAGGAAAA
CTAGTGTTTCTGCTGCTGCGTCGGTGAGCGCAACTATTCCGATCAGCAGGGTCCAGGGAC
CGTTGCGGGTTCTTGGGCAAGAGGTGTTTCTGCTGCTGCGTCGGTGAGCGCAACTATTCC
GATCAGCAGGGTCCAGGGACCGTTGCGGGTTCTTGGGCAGGGGGAGAAACAAACAAACCA
AAACCGCGGGCGGTTTTGTCTTTCAGATGGGAAACACTCAGGCATCAACAGGCTCACCCT
TGAAATGCATCCTAAGCCATTGGGACCAATTTGACCCGCAAACCCTGAAAAAGAGGCGGC
TCATTTTTTTCTGCACTATGGCCTGGCCCCAATATTCTCTCTCTGATGGGGAAAAATGGC
CACCTGAGGGAAGTATAAATTACAATACTATCCTGCAGCTTGACCTTTTCTGTAAGAGGG
AAGGCAAATGGAGTGAAATACCTTATGTCCAAGCTTTCTTTTCATTGAAGGAGAATNCAC
AACTATGCAAAGCTTGCAATTTACATCCCACAGGAGGACCTCTCAGCTTACCCCCATATC
CTAGCCTCCCTATAGCTCCCCTTCCTATTAATGATAAGCCTCCTCTAATCTCCCCCGCCC
AGAAGGAAACAAGCAAAGAAATCTCCAAAGGACCACAAAAACCCCCGGGCTATCGGTTAT
GTCCCCTTCAAGCTGTAGGGGGAGGGGAATTTGGCCCAACCCGGGTACATGTCCCCTTCT
CCCTCTCTGATTTAAAGCAGATCAAGGCAGACCTGGGGAAGTTTTCAGATGATCCTGATA
GGTACATAGATGTCCTACAGGGTCTAGGGCAAACCTTCGACCTCACTTGGAGAGATGTCA
TGCTATTGTTAGATCAAACCCTGGCCTTTAATGAAAAGAATGCGGCTTTAGCTGCAGCCC
GAGAGTTTGGAGATACCTGGTATCTTAGTCAAGTAAATGATAGAATGACAGCCGAAGAAA
GGGACAAATTCCCTACCGGTCAGCAAGCCGTCCCCAGTATGGATCCCCACTGGGACCTCG
ACTCAGATCATGGGGACTGGAGTCGCAAACATCTGTTGACCTGTGTTCTAGAAGGACTAA
GGAGAATTAGGAAAAAGCCCATGAATTATTCAATGATGTCCACCATAACTCAGGGAAAGG
AAGAAAATCCTTCTGCCTTCCTCGAGCGGCTACGGGAGGCCTTAAGAAAATATACTCCCC
TGTCACCCGACTCACTCGAGGGTCAATTGATCCTAAAAGATAAGTTTATTACCCAATCAG
CCGCAGATATCAGGAGAAAGCTCCAAAAGCGAGCCCTGGGCCCTGAACAAAATCTGGAGG
CATTATTAAACCTGGCAACCTCGGTGTTCTATAATAGGGACCAAGAGGAACAGGCCCAAA
AGGAAAAGCGAGATCAGAGAAAGGCCGCAGCCTTAGTCATGGCCCTCAGACAAACAAACC
TTGGTGGTTCAGAGAGGACAGAAAATGGAGCAGGCCAATCACCCGGTAGGGCTTGTTATC
AGTGTGGTTTGCAAGGACACTTTAAAAAAGATTGTCCAACGAGAAACAAGCCGCCCCCTC
GCCCATGTCCACTATGCCGAGGCAATCACTGGAAGGCGCACTGCCCCAGAGGACAAAGGT
TCTCTGGGCCAGAAGCCCCCAACCAGATGATCCAACAACAGGACTGAGGGTGCCCGGGGC
AAGCGCCAGCTCATGTCATCACCCTCACTGAGCCCCGGGTACGTTTAACCATTGAGGGCC
AGGAAATTGACTTCCTCCTGGACACTGGCGCGGCCTTCTCAGTGTTAATCTCCTGTCCCG
GACGGCTGTCCTCAAGGTCCGTTACCATCCGAGGAATCCTGGGACAGCCTGTAACCAGGT
ATTTCTCCCACCTCCTCAGTTGTAATTGGGAGACTTTGCTCTTTTCACATGCCTTTCTTG
TTATGCCTGAAAGTCCCACACCCTTATTAGGGAGGGACATATTAGCCAAAGCTGGAGCTA
TTATCTACATGAATATGGGGAACAAGTTACCCATTTGTTGTCCCCTACTTGAGGAGGGAA
TCAACCCTGAAGTCTGGGCATTGGAAGGACAATTCGGAAGGGCAAAAAATGCCCGCCCAG
TCCAAATCAGGCTAAAAGACCCCACCACTTTTCCTTATCAAAGGCAATATCCCTTAAGGC
CTGAAGCTCATAAAGGATTACAGGATATTGTTAGACATTTAAAAGCTCAAGGCTTAGTAA
GGAAATGCAGCAGTCCCTGCAACACCCCAATTCTAGGAGTACAAAAACCGAACGGTCAGT
GGAGACTAGTGCAAGATCTTAGACTCATCAATGAGGCAGTAATTCCTCTATATCCAGTTG
TACCCAACCCCTATACCCTGCTCTCTCAAATACCAGAGGAAGCAGAATGGTTCACTGTTC
TGGACCTCAAGGATGCCTTCTTCTGTATTCCCCTGCACTCTGACTCCCAGTTTCTCTTTG
CCTTTGAGGATCCCACAGACCACACGTCCCAACTTACGTGGACGGTCTTGCCCCAAGGGT
TTAGGGATAGCCCTCATCTGTTTGGTCAGGCACTGGCCCAAGATCTAGGCCACTTCTCAA
GTCCAGGCACTCTGGTCCTTCAGTATGTGGATGATTTACTTTTGGCTACCAGTTCGGAAG
CCTCATGCCAGCAGGCTACTCTAGATCTCTTGAACTTTCTAGCTAATCAAGGGTACAAGG
CGTCTAGGTCGAAGGCCCAGCTCTGCCTACAGCAGGTCAAATATCTAGGCCTAATCTTAG
CCAGAGGGACCAGGGCCCTCAGCAAGGAACGAATACAGCCTATACTGGCTTATCCTCGCC
CTAAGACATTAAAACAGTTGCGGGGGTTCCTTGGAATCACCGGCTTTTGCCGACTATGGA
TCCCCGGATACAGCGAGATGGCCAGGCCNCTCTATACTCTAATCAAGGAGACCCAGAGGG
CAAATACTCATCTAGTAGAATGGGAACCAGAGGCAGAAACAGCCTTCAAAACCTTAAAGC
AGGCCCTAGTACAAGCTCCAGCCTTAAGCCTTCCCACAGGACAAAACTTCTCTTTATACG
TCACAGAGAGAGCGGGGATAGCTCTTGGAGTCCTTACTCAGACTCGTGGGACAACCCCAC
AACCAGTGGCATACCTAAGTAAGGAAATTGATGTAGTAGCAAAAGGCTGGCCTCACTGTT
TACGGGTAGTTGCGGCGGTGGCCGTCTTAGTGTCAGAGGCTATCAAAATAATACAAGGAA
AGGATCTCACTGTCTGGACTACTCATGATGTAAATGGCATACTAGGTGCCAAAGGAAGTT
TATGGCTATCAGACAACCGCCTGCTTAGATACCAGGCGCTACTCCTTGAGGGACCGGTGC
TTCAAATACGCACGTGCGCGGCCCTCAACCCTGCCACTTTTCTCCCAGAGGATGGGGAAC
CAATCGAGCATGACTGCCAACAAATTATAGTCCAGACTTATGCCGCCCGAGATGATCTCT
TAGAAGTCCCCTTAGCTAATCCTGACCTTAACCTATATACCGATGGAAGTTCATTTGTGG
AGAATGGGATACGAAGGGCAGGTTATGCCATAGTTAGTGATGTAACNGTACTTGAAAGTA
AGCCTCTTCCCCCAGGGACCAGCGCCCAGTTAGCAGAACTAGTGGCACTTACCCGAGCCT
TAGAACTGGGAAAGGGAAAAAGAATAAATGTGTATACAGATAGCAAGTATGCTTATCTAA
TCCTACATGCCCATGCTGCAATATGGAAAGAAAGGGAGTTCCTAACCTCTGGGGGAACCC
CCATTAAATACCACAAGGAAATTATGGAGTTATTGCACGCAGTGCAAAAACCCAAGGAGG
TGGCAGTCTTACACTGCCAAAGCCATCAGAAAGGTGAAGGAGAAAAGGCAGAAGGAAACC
GTCGGGCAGATGCTGAGGCCAAAATTGCTGCCAGGCGGAACCTCCCATTAGAAATACCTA
CGGAAGGACCCTTGGTATGGAACAACCCCCTCCAAGAGATTAAGCCCCAGTATTCCCCGA
CTGAAACAGAATGGGGACTTTCACGGGGGCATAGTTTTCTCCCCTCGGGGTGGTTAACGA
CAGAAGAAGGAAAGGTACTTATACCCGAAGCCAGCCAGTGGAAAATACTTAAAACCCTCC
ACCAAACTTTTCATATGGGTATTGAAAACACTCATCAAATGGCCAAATCCCTATTTACAG
GGCCAAATCTCCTCCGGACCATCCGACAGGTAGTCAAAGCCTGTGAGGTGTGCCAAAGGA
ATAATCCCTTGGTCCATCGTAAGGCCCCTTTGGGGGAACAAAGAATAGGTCACTATCCCG
GAGAGGACTGGCAGTTAGACTTCACCCATATGCCTAAGTCAAAGGGATTTCAATACTTGT
TGGTCTGTGTTGATACCTTTACAAATTGGATAGAAGCTTTCCCCTGCAAGACAGAGAAGG
CTCAGGAAGTGATTAAAGTCCTAATTCATGAAATAATTCCTAGATTTGGGCTTCCCCAAA
GCTTACAGAGTGACAATGGTCCGGCTTTTAAAGCCACGATAACTCAGGGAATTTCCAGGG
CGCTAGGGATACAATATCACCTTCACTGCGCCTGGAGGCCACAATCCTCAGGGAAGGTCG
AGAAGGCAAATGAAACACTCAAGAGGCACTTAAGGAAACTAACACAAGAAACTCATCTCC
CATGGCCTACTCTTTTGCCCATGGCCTTGTTGAGAATCCGAAATTCTCCTCACAAAATGG
GGCTCAGTCCATATGAAATGCTGTATGGACGACCTTTTCTCACAAATGACCTCCTACTTG
ATCAGGAAACGGCCAACTTGGTCAAAGATATAACTTCTTTGGCAAAATATCAACAAAACC
TTAAAAACCTACCTGAAGGATGTCACAGAGAAAAGGGAACAGAGTTGTTTCAACCAGGAG
ATCTAGTGTTGGTCAAATCTCTCCCCTCTACCTCCCCATCTATGGACTCTTTGTGGGAAG
GACCATACTCGGTAATCCTCTCTACCCCCACTGCAGTTAAGGTGGCAGGAGTGGAATCTT
GGATTCACCACACCCGAGTTAAACTTTGGACACCCCCTGAGGAACCTGCGGGACCGTCAG
CTCAGGAGTCCCAAGATCAGCCAGACCAGCCTCGATACACCTGCGAACCGTTGGAGGACT
TGCATCTCCTATTTCGGAAGGAAACATCCCAGACTAAAAAGGCTCCTACCACTGATCCTG
AGGAAAAACCCCTTCCTCCTTAAAAAAGATAAGTGAAAACCTACATAATCTTTATCTTTA
ACACCTCTCCTTGCCCCTTTAATGGAATCCTTTTACTATTTCATCATATTATTAAGCAGC
ATACTAACCATACTCTTTGCGATAGGACTATATACTGTAGCTCCTGCCGGGACGAAAATC
CTAATCACATCAACCTTCTTTCTATCTTCCTTCCTTCTGACAGCAATTTACTCCTACCTT
TAACTCAGACTGGATAAAATGATCTCGTCTTCCAGAGCACCCTCTTTACCTTCCTATTTA
CTCTTTGCCTATCTATCCCTCCTGCTTCCTTGGATACCTCATACAATCACCCCTCCCCTT
CCACTAGCTCCTAATTACCTCTACAAGACTCTCAACTTAACCCACTCTCTGTTAAACCAG
TCCAATCCTTCCCTGGCAAATGACTGTTGGCTTTGTATCTCTCTATCAACCTCTGCTTAC
GTTGCCACTCCCATTCCCGCAAAAAANCTGGGTCTTTACCAACTTAACCTACCACCCTCG
TTATGAAGGAAAAGACCCTTTCCGACTTCTAAATATGCAATCATTAGCCGACTTCCCCAT
CTCTGATAGGACCAAGAATACCCTAACAGGACGTGCAATCCAACTTTTACGTTCTTACAT
TTCCAACCTCACCTATTACACAAGCAATGAAAAGCCCATACACGGCCCTGTAACTACGAA
TACCATCTTAACTTTCCAAGCCCCTTTATGCATCCAACGCAACCTGTTATCAGGCCTGCC
CCTGGGGCACCTACTACCCCATCAGTGTAATTACACCCTACAACTTCAAGCCCCAACTGA
TCATAGTAACTTCCGAGTCACCCAAACAGCTCCATTCAGATGGCTTGTCCGCTTCTCAGG
GCCCCCAAAAATCATCACCTCCTCCCTGCTTAACAAACAGTCCAGGTTTTGTAATGGCAA
ACATACTCCCTGCATGACCATTCACCCCTGGACCCCCTGCAGCAGCGCCCCCACCACTAG
TGAATGCCTTCTCATCCCCTCTTTCAATCACTCTCTCGAATGGTTCCTAGTAGATACAAA
ACGGTTTTTTCTCCAATGGGAAAATAGAACACAGGGAGCCACTCAGTTTGCTCCCAACAC
CCCTTTCCAGCCGCTCACCGGAGCTACCTTGGCAAGTACTCTAGGAGTATGGGAAAATGA
AAACAACAAACTCACACACCTTTTTAACATACACAACCAGTTCTGTCTACCCAGCCAAGG
CATATTCTTCTTATGTGGAACGTCGACCTATATCTGCCTCCCCACTAACTGGACAGGCAC
CTGCACCTTAGTCTTCCTAAGTCCCAACATTAACATTGCCCCAGGAAATCAGACCCTATC
AGTGCCCCTCAAAGCTCAAGTCCGTCAGCGCAGGGCCATACAACTAATACCCCTACTTAT
AGGGTTAGGAATGGCTACTGCTACAGGAACCGGAATAGCCGGTTTATCTACTTCATTATC
CTACTACCACACACTCTCAAAGGATTTCTCAGACAGTTTGCAAGAAATAACGAAATCTAT
CCTTACTCTACAATCCCAAATAGACTCTTTGGCAGCAGTGACTCTCCAAAACCGCCGAGG
CCTAGACCTCCTCACTGCTGAGAAAGGAGGACTCTGCACCTTCTTAGGGGAAGAGTGTTG
TTTTTACACTAACCAGTCAGGGATAGTACGAGATGCCGCCCGGCGTTTACAGGAAAAGGC
TTCTGAAATCAGACAACGCCTTTCAAACTCTTATACCAACCTCTGGAGTTGGGCGACATG
GCTTCTCCCCTTTCTAGGTCCCGTGGCAGCCATCTTGCTATTACTCGCCTTCGGGCCCTG
TATTTTTAACCTCCTTGTCAAATTTGTTTCCTCTAGGATCGAGGCCATCAAGCTACAGAT
GGTCTTACAAATGGAACCCCAAATGAGCTCAACTAACAACTTCTACCGAGGACCCCTGGA
CCGACCCGCTGGCCCTTTCACTGGCCTAGAGAGTTCCCCTCTGGAGGACACTACAACTGC
AGGGCCCCTTCTTCGCCCCTATCCAGCAGGAAGTAGCTAGAGCGGTCATCGCCCAATTCC
CAACAGCAGTTGGGGTGTCCTGTTTAGAGGGGGGAT
>HERVE#LTR/ERV1 @Hominoidea [S:70]
TTTCTTGGTTCCCTGACCGGGAAGCGAGGTAATTGACGGACGGTCGAGGCAGCCCCTTAG
GCGGCTTAGGCCTGCCCTGTGGAGCATCCCTGCGGGGGACTCCGGCCAGCTTGAGCGACG
CGGATCCTGAGAGCGCTCCCGGGTAGGCAATTGCCCCGGTGGAACGCCTCGTCAGAGAGT
GCGTGGCAGGCCCCCGTGGAGGATCAACGCAGTGGCTGAACACCGGGAAGGAACGGGCAC
TTGGAGTCCGGACATTTGAAACTTGGTAAGACTGGTCTTTGGAACTTGCCCACTCCATTT
GAGTGGAAGCGTGGCCTGATCACCCACGGCGTGCCTGTACCGGCACTTTGGTTTTTGTTT
TTGACTTGACTTGAATTGCTTGATACTTTGGTTTTGGTTTGACCTGGCTTGGATTTCTGG
ATACTCTGATTTTGGTTTTGATTCTGGTTTGGTGAAAACTGAAAAAGTGTGTGTGTGCCC
TTTTTACCCATTCTTTGTTCTGTGGTGTGCGTGTGGTGTGAGCTTGGTGTTTTGTCTCGA
GGAAACGTGGGTCAGACACAAAGTAAGCCTACTCCGCTAGGAACTATGTTGAAAAATTTT
AAGAAAGGATTTAATGGAGACTATGGGGTTACTATGACACCAGGGAAACTTAGAACTTTG
TGTGAAATAGATTGGCCAACATTAGAAGTGGGTTGGCCATCAGAAGGAAGCCTGGACAGG
TCCCTTGTTTCTAAGGTATGGCACAAGGTAACTGGTAAGTCAGGACACCCAGACCAGTTC
CCATACATAGACACTTGGTTACAGCTGGTGCTAGACCCCCCACAGTGGCTAAGAGGGCAG
GCAGCAGCAGTGCTAGTAGCAAAGGGACAGATAGCCAAGGAAGGATCCCGCTCCACCCGC
CGAGGGAAATCAACTCCTGAAGTTCTGTTCGACCCAACATCAGAAGATCCATTGCAGGAG
ATGGCACCAGTGATCCCAGTGGTGCCCTCCCCTTACCAGGGAGAGAGGCTCCCCACTCTT
GAGCCCACAGTGCTTGCGCCTCCGCAAGACAAACATATCCCTAGGCCACCCAGAGTAGAC
AAGAGAGGAGGTGAAGACTCGGGAGAAACCCCTCCCTCGGCAGCTCGTTTACGACCCAAA
ACGGGGATACAAATGCCCCTGAGAGAGCAGCGGTATACTGGGATAGATGAGGATGGTCAC
GTGGTGGAGAGGCGTGTTTTTGGGTACCAGCCCTTCACCTCCGCCGACCTTCTCAACTGG
AAAAACAATACCCCGTCCTATACCGAAAAGCCACAAGCCCTAATTGATTTGCTCCAAACT
GTTATCCAGACCCACAACCCCACCTGGGCTGATTGCCACCAGTTGCTCATGTTCCTCTTT
AACAGAGATGAAAGGCGGAGAGTGCTCCAAGCAGCAACTAAGTGGCTAGAGGAACATGCA
CCAGCTGATTATCAAAACCCCCAAGAGTATGGAAGGACCCAGTTACCAGGAACCGACCCC
CAGTTGGACCCACATGAAAGAGAGGATATGCAAAGGCTAAACCGAGACAGGGAAGCTCTC
TTGGAAGGATTAANGAGGGGAGCTCAGAAGGCCACAAACGTTAACAAGGTCTCTGAGGTC
ATTCAGGGAAAAGAAGAAAGTCCAGCACAATTCTACGAGAGACTGTGTGAGGCCTATCGT
ATGTATACTCCCTTTGATCCCGATAGCCCTGAAAATCAGCGCATGATTCACATGGCTTTA
GTCCGTCAAAGCGCAGAAGACATGAGAAGAAAACTGCAGAAACAGGCTGGGCTTGCAGGG
ATGAATACATCACAATTACTAGAAATAGCTAGCCAGGTGTTTGTAAACAGGGATGCAGTA
AGCCGTAAGGAAANCGCAAAGAGAATGGAGGTCAGGCCCGGCGAAACGCGCCTGTTAGCT
GCAGCAATCAGAGGGGCCCCCCCAAANGAGGCAAGGNNGAAGGGGGGCCCTGGGAAAGAA
ACTCAGCTTGGCTGTCAGAGTTTGCAGCGTAACCAGTGTGCTTATTGTAAAGAAATAGGA
CAGTGGAAGAACAAATGCCCTCAGCTCAAAAGAAAACAAGGTGACTCAGAGCAGGAGGCC
CCGGACAAGGAGGAAGGGGCCCTGCTCAACCTGGCAGAAGGGTTATTGGACTGAGGGAGA
CCGGGCTCAAGCGTCCCCAAAGAGCCTCTGGTCAGAATGACAGTCGGGGGTAGAGACATT
GATTTTCTTGTAGATAGCGGTGCTGAACATTCGCTAGTAACCGCCCCGGTCGCCCCCTTA
TCCAAAAAGACTATTGACGTCATCGGAGCCACGGGGGTTTCAGCAAAGCAAGCTTTCTGC
TTGCCTCGGACTTGTACTGTAGGAGGACATAAAGTCATTCATCAGTTTTNGTACATGCCT
GACTGTCCCTTGCCCTTNTTGGGAAGGGACTTGCTCAGCAAGCTGAGAGCCACTATCTCT
TTGACAGAGCACGGCTCTTTGCTGCTAAAGTTACCCGGAACGGGAGTCATTATGACCCTT
ACGGTCCCCCGAGAGGAGGAATGGAGACTTTTCTTAACTGAGCCGGGCCAAGAGAGAAGA
CCAGCTCTGGCTAAGCGGTGGCCAAGAGTACGGGCGGAAGACAACCCTCCGGGGTTGGCA
GTCAACCGAGCCCNCGTACTCGTNGAAGTTAAGACTGGGGCCCAGCCGGTTAGGCAAAAA
CAGGACCCGGTCCCCAGAGAAGCTCTTCAAGGTATCCAGGTCCGTCTCAAGCACCTAAGA
ACTTTTGGAATTATNGTTCCTTGTCAGTCTCCATGGAACACTCCCCTCCTGCCTGTTCCC
AAGCCACGGACCAAGGACTACNGGCCGGTACAGGATTTGCGCTTGCTTNATCAAGCTACA
CTGACTTTACATCCAACAGTACCTAACCCGTCCACATTGTTGGGGTTGCTGCCAGCTGAG
GACAGCTGGTTCACCTGCTTGGACCTGAAAGACGCTTTCTTTCCTATCAGATTAGCCCCT
GAGAGGCAGAAGCTGTTTGCCTTTCAGTGGGAAGATCCGGAGTCAGGTGTCACTACTCAG
TACACTTGGACCGGGCTTCCCCAAGGGTTCAAGAACTCCCCCACCATCTTCGGGGAGGCG
TTGGCTCGAGACCTCCAGAAGTTTCCCACCAGAGACCTAGGCTGCGTGTTGCTCCAGTAG
GTTGATGACCTTCTGCTGGGACACCCCACGGCAGTCGGGTGGCCAAGGGAACGGATGCCC
TACNCCGGCACCTGGAGGACTGTGGGTATAAGGTGTCCAAGAAGAAANGCTCAGATCTGC
CGACGGCAGGTACGTTACTTGGGATTTACTATCCGACAGGGGGAACGCAGCCCGGGATCA
GAAAGAAAGCAGGTCATTTGCAATCTACCGGAGCCTAAGAGCAGAAGGCAGGTGAGAGAA
TTCTTAGGAGCTGTGGGGTTTTGTAGACTGTGGATCCCAAACTTTGCAGTATTAGCCAAG
CCTTTGTATGAGGTCACAAAGGGGGGGGACCGGGAACCTTTGGAATGGGGATCCCAACAA
CAGCAAGTCTTTCATGAGTTAAAGGAAAAACTTCTGGCAGCCCCAGCCCTGGGGCTACCC
GATCTGACAAAGCCTTTTCCATTGTATGCGTCAGAGAGAGAAAAGATGGCAGCTGGACTT
TTAACCCAAACTGTGGGGCCCTGGCCGAGGCCGGTGGCCTACCTCTCTAAACAACTAGAC
GGGGTTTCTAAAGGATGGCCCCCCTGTTTGAGGGCCTTGGCAGCAACTGCCCTGCTAGTA
CAAGAAGCAAATAAGCTGACTCTTGGGCAAAACCTGAACATAAAGGCCCCCCATGCTGTG
GTGACTTTAATGAATACTAAAGGACATCATTGGCTAACGAATGCCAGACTCACCAAGTAC
CAAACTTTGCTCTGTGAAAATCCCCGTATAACCATTGAAGTTTGTAACACCCTACACCCC
GCCACCTTGCTCCCGGTATCAGAGAGCCCTGTCGAGCNTGATTGTGTAGAAGTGTTGGAC
TCAGTTGACTCTGGGCATCAGTAGACTGGGAACTATACGTGGATGGGAGCAGCTTCNTCA
ACCCCCAAGGAGAGAGAGGTGCAGGGTATGCGGTGGTAACCCTGGACACTGTTGTTGAAG
CCAGATCGTTGCCCCAGGCCACTTCAGCCCAGAAAGCTGAACTCATTGCTTTCATTCGGG
CCTTAGAACTCAGTGAGGGTGAGACTGTCAACATTTACACTGATTCTCGGTATGCCTTTT
TAACCCTTCAAGTGCATGGAGCGTGATAGAAAGAAAAGGGCCTATTGAACTCTGGGGGAA
AAGACAGAAAATATCAACAAGAAATCTTGCAATTATTAGAAGCAGTATGGAAACCCCACA
AGGTGGCAGTTATGCATTGCAGAGGACACCAGCGAGCTTCCACCTTGCTGGGTTTGGGGA
ATTCCCGCGCTGACTCAGAGGCTCGAAAAGCAGCATCTGCCCTTCCGGGCATCAGTGACA
GCCCCCCTGCTCCCTCAAGCACCTGATCTTGGACCTACTTNTTCTAAAGAAGAAAAGGAC
TTTCTCCAGGTAGAGGGAGGACAAGTGATGGAGGAAGGATGGATTCGGTTACCAGATGGG
AGAGTAGCTGTGCCACAGCTGCTAGGAGCTGCAGTTGTACTGGCTGTGCANGAAACCACC
CATCGAGGTCAGGAGTCACTGGAAAAGTTGTTAGGCCGGTATTTCTACATCTCGCNTTTG
TCAGCCCTTGCCAAAACGGTGAGGCAGCGGTGTGTTACCTGCCGACAGCATGATGCGAGG
CAAGGTCCAGCCGTTCCGCCCGGCATACGAGCTTATGGAGCAGCCCCCTTTGAAGATCTC
CAGGTGGACTTCACAGAGATGCCAAAGTGTGGAGGTAACAAGTATTTACTAGTTCTTGGG
CGTACCTACTCTGGGTGGGTGGAGGCCTATCCAACACGAACTGAGAAAGCTCGTGAAGTA
ACCCGTGTGCTTCTTCGAGATCTGATTCCTAGATTTGGACTGCCCTTACGGATCGGCTCA
GATAACGGGCCTGCGTTTNTGGCTGNCTTGGTACAGAAGACGGCAAAGGTATTGGGGATC
ACACGGAAACTGCATGCCGCCTCCCGGCCTCAGAGTTCCGGAAAGGTGGAGCGGATGAAT
CGGACTATCAAAAATAGTTTAGGGAAAGTATGTCAGGAAACAGGATTAAAATGGATACAG
GCTCTCCCTATGGTATTATTTAAAATTAGATGTACCCCTTCTAAAAGAACAGGATATTCC
CCTTATGAAATATTATATCATAGGCCCCCTCCCATATTGCGGGGACTTCCAGGCACTCCC
CGAGAGTTAGGTGAAATTGAGTTACAGCGACAGCTACAGGCTTTAGGAAAAATTACACAA
ACAATCTCAGCCTGGGTAAATGAGAGATGCCCTGTTAGCTTATTCTCCCCAGTTCACCCT
TTCTCCCCAGGTGATCGAGTGTGGATCAAGGACTGGAACGTAGCCTCTTTGTGCCCACGG
TGGAAAGGACCCCAGACTGTCGTCCTGANCACTCCCACCGCTGTGAAGGTAGAAGGAATC
CCAGCCTGGATCCACCACAGCCGTGTAAAACCTGCAGCGCCTGAAACCTGGGAGGCAAGA
CCAAGCCCGGACAACCCTTGCAGAGTGACCCTGAAGAAGACGACAAGCCCTGCTCCAGTC
ACACCCGGAAGCTGACTGGTCCACGCACGGCCGAAGCATGAGGAAGCTCATCGTGGGATT
CATTTTTCTTAAATTTTGGACTTATACAGTAAGGGCTTCAACTGACCTTACTCAAACTGG
GGACTGTTCCCAGTGTATTCATCAGGTCACCGAGGTAGGACAGCAAATTAAAACAATCTT
TCTGTTCTATAGTTATTATGAATGTATGGGAACATTAAAAGAAACTTGTTTGTATAATGC
CACTCAGTACAAGGTATGTAGCCCGGGAAATGACCGACCTGATGTGTGTTATAACCCATC
TGAGCCCCCTGCAACCACCGTTTTTGAAATAAGAATAAGAACTGGCCTTTTCCTAGGTGA
TACAAGTAAAATAATAACTAGAACAGAAGAAAAAGAAATCCCCAAGCAAATAACTTTAAG
ATTTGATGCTTGTGCAGCCATTAATAGTAAAAAGCTAGAAATAGGATGTGGTTCTCTTAA
CTGAGAAAGGAGCTANAGAGTAGAAAATAAATATGTTTGTCATGAGTCAGGGGTTTGTGA
AAATTGTGCCTATTGGCCATGTGTTATTTAGGCTACTTAGAAAAAGAACAAAAAGGACCC
GGTTCATCTTCAGAAGGGGGAAGCCAACCCCTCCTGTGCTGCCGGTCACTGTAACCCACT
AGAACTAATAATTACCAATCCCCTAGATCCCCGTTGGAAAAAGGGAGAACGTGTAACCCT
GGGGATCGATGGGACAGGGTTAAACCCCCAAGTTGCCATTTTAATTAGAGGGGAGGTCCA
CAAGCGCTCTCCCAAACCAGTATTTCAAACCTTTTATGAGGAGCTGAATCTGCCAGCACC
AGAACTTCCGAAAAAGACAAAAAATTTGTTTCTCCAATTAGCAGAAAATGTAGCTCATTC
CCTTAATGTTACTTCTTGTTATGTACGCGGGGGAACCACTATCGGAGACNGATGGCCTTG
GGAAGCCCGAGAGTTGGTGCCTACTGATCCAGCTCCTGATATAATTCCAGTTCAGAAGGC
CCAAGCTAGCAACTTCTAGGTCCTAAAAACCTCAATTATTAGACAATACTGTATAGCTAG
AGAAGGGAAAGACTTTATCATCCCTGTAGGAAAGCTTAATTGTATAGGACAGAAGTTGTA
TAACAGCACAACAAAGACAATTACTTGGTGGGGCCTAAACCACACTGAAAAGAATCCATT
TAGTAAATTTTCTAAATTAAAAACTGCTTGGGCTCATCCAGAATCTCATCAGGACTGGAC
GGCTCCCGCTGGACTATACTAGATATGTAGGCACAGAGCCTACATTCGGTTACCTAATAA
ATGGGCAGGCAGTTGTGTTATTGGCACTATTAAGCCGTCCTTTTTCTTATTACCCATAAA
AACGGGTGAGCTCCTAGGTTTCCCTGTCTACGCCTCCCGAGAAAAGAAAGGCATAGTTAT
AGGAAACTGGAAAGATAATGAGTGGCCCCCTGAAAGGATCATNCAGTATTATGGGCCTGC
CACATGGGCACAAGACGGCTCATGGGGATACCGAACCCCCATCTACATGCTCAATCGGAT
CATACGGTTGCAGGCCGTCTTAGAAATAATTACTAATGAAACTGGCAGAGCTTTGACTGT
TTTAGCTTGGCAAGAAACCCAAATGAGGAATGCTATCTATCAGAATAGACTGGCCTTAGA
CTACTTGCTAGTAGCTGAAGGAGGAGTTTGTGGAAAATTTAACTTAACCAATTGCTGCCT
ACAAATAAATGATCAAGGACAGGTGGTTAAAAACATAGTCAGGGACATGACAAAGGTGGC
ACATGTGCCTGTACAGGTTTGGCACGAGTTTAATCCTGAGTCTTTATTTGGAAAATGGTT
TCCAGCTATAGGAGGATTTAAAACCCTCATTGTAGGTGTATTGCTAGTGATAGGAACTTG
CTTGCTGCTCCCCTGTGTATTACCCTTGCTTTTTCAAATGATAAAAGGTTTTGTTGCTAC
TTTGGTTCATCAGAAAACTTCAGCACACGTGTATTATATAAATCACTATCGCTCTATCTC
ACAAAGAGACTCAAAAAGTAAAGATGAGAGTGAGAACTCCCACTAAAAGTGAAAATNCTC
AAAGGGGGGAAAA
>HERVE_a#LTR/ERV1 @Catarrhini [S:70]
TTTCTTGGTTCCCTGACCGGGAAGCGAGGTGATTGACGGACGGTCGAGGCAGCCCCTTAG
GCGGCTTAGGCCTGCCCTGTGGAGCATCCCTGCGGGGGACTCCGGCCAGCCCGAGCGACG
CGGATCCTGAGAGCGCTCCCGGGTAGGCANTTGCCCCGGTGGAACGCCTCGCCAGAGCAG
CGCGTGGCAGGCCCCCGTGGAGGATCAACGCAGTGGCTGAACACCGGGAAGGAACTGGCA
CTTGGAGTCCGGACATCTGAAACTTGGTAAGACTGGTCTTTGGAACTTGCCCACTCCATT
TGAGTGGAAGCGTGGCCTGATCACCCACGGCGTGCCTTTATCGGCACTTTGGTTTTNGTT
TTTGACTTGGCTTGAATTGCTTGATACTTTGGTTTTGGTTTTGACCTGGCTTGGATTTCT
TGATACTCTGATTTTGGTTTTGATTCTGGTTTGGTGTAAACTGTAAAAGTGTGTGTGTGC
CCTTTTTACCCGTTCTTTGTTTTGTGGTGTGCGTGTGGTGTGAGCGTGGTGTTTTGTCTC
GAGGAAACATGGGTCAGGCACAAAGTAAGCCCACCCCACTAGGAACTATGTTGAAAAATT
TCAAAAAGGGATTTAAGGGAGACTATGGAGTCACTATGACACCAGGAAAACTTAGAACTT
TGTGTGAGATAGACTGGCCAGCATTAGAGGTGGGTTGGCCATCAGAAGGAAGCCTGGACA
GGTCCCTTGTCTCGAAGGTATGGCACAGGGTAACCTGTAAGCCAGGGCACCCAGATCAGT
TCCCGTATATAGATTCTTGGTTACAGCTAGTTTTGGACCCCCCACAGTGGTTAAGAGGAC
AGGCAGCAGCAGTACTAGTAGCAAAGGGACAGTTAGTTAAGGAAGGTTCTCGCTCCACCC
GCCGAGGGAAGTCGGCACCAAAAGTCCTGTCCGACCCAACGCCAGAAGAATCATGGCAGG
AATTGGTACCAGCAGTGCCCCCTCCTTATCGAGAGGAAGGGCTCCCCACTCCTGAGCCCA
CAGCACCTACACCTCCACCAGATANCCACACCCCTAGACCACCCAGAGTAGACAAAAGAG
GAAGTGAAGCCGCGGGAGAAACTCCTCCCTTGGCAGCTCGCTTACGGCCCAAGACTGGAA
TCCAAATGCCCCTGAGAGAGCAGCGATATACTGGGGTAGATGAGGACGGACACATGGTGG
AAAGGCGTGCCTTTGTGTATCAACCTTTCACCTCTGCTGACCTCCTCAATTGGAAAAATA
ATACTCCATCTTACACCGAAAAGCCTCAAGCTTTAATTGACTTGCTCCAAACTATTATAC
AGACTCATAATCCTACTTGGGCTGATTGCCACCAGCTGCTCATGTACCTCTTTAATACAG
ATGAAAGGCGAAGGGTGCTCCAGGCGGCAACTAAGTGGCTAGAGGAGCACGTCCCAGCCG
ATTACCAAAACCCCCAAGAATATATAAGAATTCAGCTGCCAGGAACAGACCCCCAATGGG
ACCCGAACGAGGGACCAGACATGGAGAGGCTAAGACGGTACCGTGAGGCATTAATAGAAG
GTCTAAAGAAAGGGGCTCAAAAGGCTACAAATGTAAATAAGGTCTCTGAGGTCATCCAAG
GAAAAGAGGAGAGTCCAGCGCAATTCTATGAAAGACTGTGTGAGGCTTACCGTATGTACA
CTCCTTTTGATCCAGATAGCCCTGAAAATCAGCGCATGATTAACATGGCCTTAGTTAGTC
AAAGCGCGGAAGATATCAGGAGAAAATTGCAGAAACAGGCTGGGTTTGCGGGTATGAATA
CCTCGCAGTTACTGGAAATAGCCAATCAAGTGTTTGTGAATAGAGATGCAACAAGCCGCA
GAGAAAGCCGTAAGGAAGGCGAACGCCAGGCCAGGCGAAACGCCGACTTACTGGCCGCGG
CCATTAGGGGAATTCCCCCGAAAGGAGAGGGAAAGGGGGGTTCCGGGAAGAATACCCAGT
CTAATCGCCCACGCTTGCAACGTAACCAATGCGCCTATTGTAAGGAAATAGGACATTGGA
AAGATAAGTGTCCCCAACTGAAGGAAAAGCAAGGTGATTCGGAACAAAAGACCTCAGATA
AAGACGAGGGAGCTTTGTTCAATCTGGCTGAAGGGCTACTGGACTGAAGGGGACCGGGCT
CAAGCGCCCCCAAGGAGCCCACGGTCAGGATTACAATTGGGGGCAAGGACATTAAGTTTT
TGGTCGATACTGGTGCTGAACATTCAGTAGTGACCACCCCGGTCGCCCCCTTATCCAAGA
AAACCATTGATATAATCGGAGCAACAGGAGTTTCCACTAAGCAGGCTTTCTGTCTACCGC
GGACCTGCTCGGTGGGGGGACATGAAATAGTTCACCAGTTCTTGTACATGCCTGACTGTC
CCTTGCCCTTGCTGGGAAGAGACTTGCTTAGCAAGCTGAGAGCCACCATCTCCTTTACAA
AACAGGGCTCTTTACAGCTAAAGTTACCGGGAACAGGAGTTATCATGGCCCTTACGGTCC
CCCGGGAAGAAGAATGGAGACTTTTTCTAACCGAGCCAGGCCAAGAGATAAAACCGGCTC
TAGCTAAGCGATGGCCCCGAGTATGGGCGGAGGATAATCCTCCGGGACTGGCGGTCAACC
AAGCCCCCGTACTCATAGAAGTTAAGCCTGGGGCCCAACCAATTAGACAAAAGCAGTATC
CGGTTCCCAGAGAAGCTCTCGAAGGAATCCAGGTTCATCTCAGGCGCTTGAAAGCCTNTG
GAATTATAGTTCCTTGCCAGTCTCCATGGAACACCCCCCTCCTGCCTGTCCCTAAGCCAG
GGACCAAGGACTACCGGCCAGTACAGGACTTGCGCTTGGTCAACCAAGCTACAGTGACTC
TGCACCCAACAGTTCCTAACCCTTACACATTGTTAGGGCTGCTGCCGGCTGAGGACAGCT
GGTTTACCTGTCTGGACTTAAAAGATGCCTTCTTTAGCATCAGACTAGCTCCTGAGAGCC
AGAAGCTGTTTGCCTTTCAGTGGGAAGATCCGGAGTCAGGTGTCACTACTCAGTACACTT
GGACCCGGCTTCCCCAAGGGTTCAAGAACTCCCCTACTATCTTCGGGGAGGCCCTGGCTC
GAGACCTGCAAAAGTTTCCTGCTAAAGACCTAGGCTGCGTCTTGCTCCTGTACGTGGACG
ACCTTCTGCTGGGACACTCCACGGCAGTCGGGTGCGCAAAAGGGACGGATGCCCTGCTTC
GGCACCTGGAGGACTGTGGGTATAAGGTGTCCAAGAAGAAAGCTCAGATCTGCAGACAGC
AGGTACGCTACCTGGGATTCACTATTCGGAAAGGGGAGCGCAGCCTGGGGTCAGAAAGAA
AGCAGGTCATCTGCAGCCTACCGGAACCTAAAACCAGAAGGCAAGTAAGGGAATTCCTAG
GAGCTGTGGGGTTTTGCAGATTATGGATTCCAAACTTTGCAGTGCTAGCCAAACCTTTGT
ACGGGGTTACAAAGGGGGGCGACCGGGAGCCTTTTGAATGGGGGCCTCTACAACAGCAAG
CCTTTTGTAAGTTAAAGGAAAAACTTATGTCGGCCCCAGCCCTAGGACTACCAGATTTGA
CAAAGCCCTTTACACTCTATGTGTCAGAAAGAGAAAAAATGGCAGTTGGAGTTTTAACCC
AGACTGTGGGGCCCTGGCCAAGGCCAGTGGCCTATCTCTCAAAACAACTAGATGGGGTTT
CCAAAGGCTGGCCNCCATGTCTAAGGGCCCTGGCAGCAACAGCCCTGTTAGCACAAGAAG
CAGATAAACTAACCCTTGGGCAAAACCTGAATATAAAGGCCCCCCATGCTGTGGTAACTT
TGATGAATACCAAAGGACATCATTGGCTAACAAATGCTAGATTAACCAAGTACCAAAGCT
TGCTATGTGAAAATCCCCGCATAACCATTGAAGTCTGTAACACCCTAAATCCCGCCACCC
TGCTCCCAGTATCAGAGAGCCCGGTCGAGCATAACTGTGTAGAGGTGTTGGACTCAGTCT
ATTCTAGCAGACCTGACCTTCGGGACCAGCCATGGGCATCAGTAGACTGGGAGTTATACG
TGGACGGGAGCAGCTTCATCAACCCACAAGGAGAAAGATGTGCAGGATATGCGGTGGTAA
CTTTGGATGCTGTCATTGAAGCCAAACCGTTGCCACAGGGCACTTCAGCCCAGAAGGCTG
AGCTCATTGCTTTAACTCGGGCTCTAGAACTCAGTGAAGGTAAGACTGTAAACATCTACA
CTGACTCTCGATATGCCTTTCTAACCCTCCAAGTGCATGGAGCATTATATAAGGAAAAGG
GCCTGTTAAACTCTGGGGGAAAGGACATAAAATATCAACAAGAAATTCTACAATTATTAG
AGGCAGTGTGGAAACCTCAGAAGGTGGCAGTCATGCACTGCAGGGGACACCAGCGAGCCT
CCACCTCAGTGGCCTTAGGAAACTCCCGAGCTGACTCAGAAGCTCGAAAAGCAGCATCTA
CCCCTTACCGGGCATCGGTAGCAGCCCCCTTACTCCCTCAAACACCTGACCTGGTACCTA
CCTATTCTAAGGAAGAAAAAGACTTCTTCCACGCAGAAGGGGGGCAAGTAATAAAAGGAG
GATGGATCAGACTGCCAGATGGGAGGGTAGCTGTGCCGCAGTTGCTGGGAGCCACAGTCG
TACTGGCCGTGCACGAAACCACTCATCTAGGTCAAGAGTCACTTGAAAAGTTGTTAGGCC
GGTACTTCTACATCTCACACTTGCCAGCCCTTGCCAAAGCAGTAGCACAACGGTGCGTTA
CTTGCCGACAGCACAATGCGAGGCAAGGCCCCACTGTTCCGCCCGGCATACAAGCTTATG
GAGCGGCTCCTTTTGAGGATCTTCAGGTGGATTTCACAGAAATGCCGAAATGTGGAGGTA
ACAAGTATTTGCTGGTTCTTGTGTGTACTTACTCTGGGTGGGTGGAGGCTTATCCAACAC
GAACTGAAAAGGCCTACGAGGTAACCCGTGTGCTTCTCCGAGATCTTATTCCTAGGTTTG
GACTGCCCTTACGAATCGGCTCAGATAACGGGCCGGCGTTTGTGGCTGACTTGGTACAGA
AGACAGCAAAGGCATTAGGAATCACTTGGAAGCTACATGCCGCCTACCGACCTCAGAGTT
CCGGAAAGGTGGAGCGAATGAATCGGACTATCAAAAATAGTTTAGGGAAAGTATGTCAGG
AAACAGGATTAAAGTGGATACAGGCCCTTCCTATGGTATTGTTTAAAATTAGATGCACCC
CTTCTAAGAAAACAGGATACTCCCCTTATGAAATACTGTATCATAGGCCTCCTCCTATAC
TACGGGGGCTTCCAGGCACTCCCCGAGAGTTAGGTGAAATTGAATTACAGCGACAGCTAC
AGGCTTTAGGAAAAATTACACAGACAATCTCAACTTGGGTAAATGAGAGGTGTCCCGTCA
GCTTATTCTCCCCAGTTCACCCTTTCTCTCCAGGTGATCGCGTGTGGATCAAGGACTGGA
ACGTAGCCCCTTTGCGGCCACGGTGGAAAGGACCTCAGACCGTCATCCTGACCACCCCCA
CGGCTGTAAAGGTAGAAGGAATCCCAGCCTGGATCCACCACAGCCGCGTGAAACCTGCAG
CCGCTGAAACCTGGGAGGCGAAACCGAGCCCGGACAACCCCTGCAAAGTGACTCTGAGGA
GGACGACAAGCCCTGCTCCAGTCACACCCGGAAGCTGACTGGTCTACGCACGGCCGAAGC
ATGAGGAGAATCATCGTGGGACTCATTTTCCTTATAATTTGGACTTGTATAGTAAAAACT
TCCACTGATTTTCCCCACACGGAGGACTGCTCTCAGTGTATACATCAGGTTACCGAGGTA
GGGCAACAAGTTAAAACAATCTTTCTGTTCTATAGTTACTATGAATGCCTAGGAACTTTA
AAAGGAACATGTTTATATAATGACACTCAGTACAAGGTATGTAGCCCAGGAAACGACCGG
CCAGATGTGTGTTATGACCCCTCTGAGCCTCCCATGTCCACAGTTTTTGAAATAAGATTA
AGGACTGAAGACTGGTGGGGACTCATAAATGATACAAGTAAAGTATTAGCCAGAACAGAA
GAAAAAGGGGTGCCCAAACGCATAATCTTGAAATTTGATGCCTGTGCTGTCATTAATAGC
AATAAGTTAGGAAGGGGATGTGGCTCTTTTAATTGGGAAAAAGGCTATATGACCGAAAAT
AAGTACATTTGTCATGAATTAGGACTGTGTGGAAATGAATGTGGATACTGGTCTTGTGTC
ATTTGGGCCACTTGGATAAAAAATGAAAAGGATCCAGTCCGCCTTCAGAAAGGAAAAAGT
GGCCCTTCCTGTACTAAGGGACAATGTAACCCCTTAGAGCTAGTAATAACCAATCCCCTT
GATCCTCGCTGGAAAAAAGGGGAGCGTGTGACCTTAGGAATCGATGGGGCCGGACTGGAT
CCTCGAGTAAATATCTTAGTTCGAGGAGAAGTTTACAAACGCTCTCCTGAGCCAGTGTTT
CAAACTTTCTATGATGAACTAAATGTGCCAGTACCAGAAATTCCAGGAAAAACAAGAAAT
TTGTTTTTGCAATTAGCCGAGCATGTAGCCCAGTCTCTCAATGTCACTTCATGTTATGTA
TGTGGAGGAACTGTAACGGGAGATCAATGGCCATGGGAAGCCCGAGAATTAGTACCTACA
GACCCAGTTCCTGATGAATTCCCGGCTCAAAAGAATCACCCTGATAATTTCTGGGTCCTA
AAAGCCTCAATTATTGGACAATATTGCATAGCTAGAGAAGGAAAAGAATTCACTCACCCC
GTAGGACGACTTAGTTGTCTGGGACAGAAACTGTATAATGGTACCACAAAAACAGTCACT
TGGTGGAGTTCAAATCACACAGAGAGGAATCCATTTAGTAAATTCCCAAAGTTGCAAACC
GTGTGGACCCACCCGGAGTCCCACCGGGACTGGACAGCCCCCACTGGATTATACTGGATA
TGTGGGCATAGAGCTTACGCCAAATTACCCGACCAGTGGGCAGGTAGTTGTGTTATTGGC
ACTATTAAACCATCTTTCTTCCTACTGCCCATAAAAACAGGCGAACTCCTGGGCTTCCCT
GTCTATGCTTCCCGCGAAAAGAGAAGCATAGCTATAGGAAATTGGAAAGATGATGAATGG
CCCCCTGAGAGAATCATACAATATTATGGGCCTGCTACTTGGGCACAAGACGGCTCGTGG
GGATACCGGACCCCCATTTACATGCTCAACCGAATCATACGGTTACAAGCTGTCTTAGAA
ATAATCACTAATAAAACCGGCAGAGCCTTGACTATTCTGGCCCGGCAAGAAACTCAGATG
AGAAATGCTATCTATCAAAATAGATTGGCTCTCGACTACTTGCTAGCAGCTGAAGGAGGG
GTCTGTGGGAAATTTAACCTTACTAATTGCTGTCTACACATAGATGATCAAGGGCAAGTA
GTTGAAGACATAGTTAGAGATATGACAAAACTGGCACATGTGCCCGTGCAAGTGTGGCAT
GGATTTGATCCTGGGGCCATGTTTGGAAAATGGTTCCCAGCGCTAGGAGGATTTAAAACT
CTTATAATAGGAGTTATAATAGTAATAGGAACCTGCTTACTGCTCCCTTGTTTGCTACCT
GTACTTCTTCAAATGATAAAAAGCTTCATCGCTACCTTAGTTCACCAAAATGCTTCAGCA
CAAGTGTACTATATGAATCACTATCGATCTGTCTTGCAAGAAGACATGGGTAGTGAGGAT
GAAAGTGAGAACTCCCACTANTGAGTGAGGTTCTCAAAGGGGGGGAA
>HERV-Fc1#LTR/ERV1 @Homininae [S:70]
TTGGTGCCGAAACCCGGGAGGGGACACCTCCTAAGCCCCCCCAGAGGCTCAGGGGGACTC
CCCTCCTGGTCGGATCAGGCCTCTCCCTCAGTCAGGTCAGGCTTCTCCTCCACGGCCATC
CGTCCGTTTCGTCCGGTTACTTGCCGCCAGGTCGCAGCTGCTGCAGCTACTCCAGTCCAA
TTCGGCNGACGCTGGGTGAGTACCCCTCCTTTTTCCTTTTGTCCGTTCCTCCCTGGCCGA
GAGTCATGCGCACGCCCAGGGAGAGTTTCCTTCCTCAAGGGAAGGCCAGTCCGGGTCACC
AGGTGACCCAAGTTTACTTCCCCAGGGGAAGTCCAAATCGGCACTGACGACTCGGAGACG
TCCGTGTCTGAAGTAGCCGATCCGAGGCTCCAGGAGCCGCGTGGTCTGAGTGACCCCAGA
AGGACGCTTCTGCTGTCCCTCAGACCGCTGCCATAAAGGGAAGAGGATGGGGTCCACCCA
GTCCAAAATCACGCAAAACACCCCCTTAGGGTGCCTCCTGCGCAACCTCCCAACTTTACA
ACTCGACCAAGATTTAAAACGAAAGCGACTAATTTTCTTCTGCACGGTTGCCTGGCCGCA
ATATACCTTAGACAACCAATCTCGCTGGCCCCCCGAAGGCACACTCGACTTCAGTATCCT
AAACGACCTTACCAATTTTTGTCAGAGGCGAGGCAAATAGTCAAAAATCAAATTTGTTCA
AAGGTTCTGGGACCTCCGCTCTCGTCGGACCGCTGCCGCCAAGTGTTTTCGCTGGCGCAA
GTCCCTCTGGCTAGCCTTCCCCTTGAAGTCTGGCCAGCCTCTCTTGCCGTTAATCCTGTC
CGCGGCCCCCATCTTAGTCTCTCCGCCGCCATCTCCTTCTGCACCGCCGCCATCTTACTA
CCTGCTTCCTCACCGCCGCCATCTTACTTCCTTTTTTCTCTGCCGCCATTTTAGTTCTTC
TGCCGCCATTCGGCCGCCATTTTAATTCCCGTTAGTTCCCATTTGTTCTTTTAACCCTGC
CCACCTAACTCCTTGGCTTCCGTCTTACCCCCATTCTTATTTCCACCTCCCCGTAGTGCC
ATACCAGTCCACTACATCTACAACTCCTAACACATTCGCTGCGGGCAGTGATATCCGCTA
ATCCTGGATGAGGCAGCGGAGGGCCCCCAAACCCCTATCCAGGACTTAGTAAAGCTGGCG
TTCAAAGTTTTTAATTCCCGAGAGGAGGCGGCTGAGGTACAACGACAGGCAAGACTGAAA
CAAAAAGTTCAGCTCCAAACCCAAGCCCTGGCAGCTGCCCTGCAACCGGCATTCCCTAAG
AGCCCCGGCAGGAGAGGTAGAGGTACAATCTCCCGGGCCCCGTCTGGCGCCTGCTTCAAG
TGCGGCAACTCGGGACACTGGGCCAGCCGGTGCCCTAGCCAACAGCAACCGTCCTGCCCG
CCTTGCAACTGTTTCAAGTGCGGCAATCCAGGTCATTGGGCAAAACAGTGCCCAAACCCC
AAGCCGCCAACGCGCCCGTGCCCTAACTGCCAACAAATGGGGCACTGGAGGTCAGACTGC
CCCGGCCTCGGAGCGGCCGCTGTGTCTCCACATGGCGACCCCTCCCCGGATGGCGAAGGT
GCCCTCCAGCTCCTCCAACTGGACGACGACTGAAGAGGCCCAGACTCGGGAACCCCTCTC
ACCCTTGCCGAGCCCAGGGTAATGCTTCAGGTAGCGGGTAAGTCCATTTCCTTTTTGCTA
GACACAAGGGCTACCTACTCTGTTTTGCCATCTTTTAGCAGGCCCAGCCGCCCCTCCTCA
ATCTCTGTTATAAGGATTGATGGCACTCCCTCCACCTACCGCCAGACGCCTTCACTGCCC
TGCCGCCTAGACCACTATATAACTTTCTTGAACCCATAATCTACCATCCTTCCCTTTATT
CCTTACTAAAGCAAATACATCGAGTTATCTTCTTACTTTAGTAAACACTTTCTCAGGTTA
GATTAAAGCCTGCCCTACCACTCATAAAACAGCAGAGGTAGTAGCTTCAACCCTCATTGA
ACAGATAATCCCGAGATTTGGCCTGCTTTTATCTCCAAAATAGTCAAACAGGTGACAACC
ACACTTGGCGTTAACTGGAAGCTACACACTCCATACCATCCGCAGTCTTCTGGAAAAGTG
GAACGCGCCAACGGCCTTGTCAAACAACACCTAATCAAATTGGCTCTCGAGACGCGCCAA
TCGTGGGTAACCTTACTTCCCTTTGCCCTCGCGCGGCTCCGGGCAGCACCCCGAAGCCCC
ACAGGCCTTAGCCCCTTTGAACTCCTATACGGGCGCCCCTTCCTCTTTCAAGAGCTCCCT
GTGAATACCCCACCTCTTGGCACGTACCTGCCCTACCTCACCCTGTTAAGGGAGCTGCTA
AGAGAACACGCCGACCGCAGCCTTCCAAAGCCCGGACCGCTCAGCCCAGACAGTCCGGCC
ATAATAACCCCAGGAGATCAGGTACTAGTAAAAGACCTCCAGGCAAGAGGTCTCTCCCCC
CGGTGGAAAGGCCCCTATACGGTAATTCTTACAACACCGACGGCAGCTAAACTTATAGGC
CTTCCCTCCTGGTACCATATTTCCCATCTTAAGAGGGCACCTACACAACATCAGGCCACT
TGGACTGTCACCTCCCTCTCCCCAACCAAACTGAAACTCTCTAAATCAAATACCGCATGA
ATTCTCCGTGTGACAGGCTCCAACAATTTATTCAGGTTCTTCTCGAGGAAAGCTGGTCAT
TCCCTACTTTTGCTAACACCCTTCGCTGGCCTGAAAATCTGTTGTCCTATATAGACGAAC
TGGTGTGGCAAGGCTCCCTCCAGAACTTTCACCAACATGAAGTTCGCTTTTTTTGTCTTG
TCACTCTTCTTATCTTGCACACCAGTCGTAGTAGACAAGCCCCCTCTCAGACTCCCTCTC
ACTGGGTTTTTTTCCCTCACTGAGAATTGGAGTTCCGGACAGGCAGTCTCCTCTAGACTA
GTAGCCACGGCAGCATGCCCGCCAGCAGGGTGCCAGGCACCCATAGCTTTCCTAGGTCTA
AAATTCTCTTCCCTAGGCCCGGCTAGAAAAAACCCTGCACTTTGCTTCCTGTATGATCAA
AGTAACTCCAAATGCAATACCAGCTGGGTCAAAGAAAATGTAGGCTGTCCGTGGCACTGG
TGCAATATCCATGAGGCATTAATTCGTACTGAAAAAGGATCTGACCCAATGTTCTATGTC
AATACCTCCACTGGAGGATGGGACGGCTTTAACGGATTTAACCTCCAAATCTCTGACCCT
TGGGACCCCCGCTGGGCCTCCGGTGTAGATGGAGGACTATATGAGCACAGAACTTTTATG
TATCCAGTAGCTAAGATCCGCATTGCCAGGACCCTTAAAACCACTGTCACAGGGTTATCC
GACTTAGCCTCCTCAATCCAGTCAGCCGAGAAAGAGCTTGCCANCCAGCTTCAACCGGCA
GCTGACCAGGCCAAGTCCTCCCCCTTCTCGTGGTTAACTTTAATCTCAGAAGGTGCACAA
TTGCTCCAATCCACAGGGGTACAAAACCTCTCCCACTGCTTCCTCTGTGCAGCCCTCGGA
AGACCTCCCTTAGTAGCAGTTCCTCTCCCTACCCCCTTTAATTATACAAGAAATTCATCC
ACCCCTATACCACCGGTCCCGAAAGGACAGGTCCCACTATTCTCAGACCCTACAAGACAC
AAGTTCCCGTTCTGTTACTCTACCCCAAATGCCTCTTGGTGTAACCAGACCAGGATGCTT
ACCAGCGCCCCGGCACCNCCCGGAGGCTACTTCTGGTGTAACTCCACGCTAACTAAAGTT
CTTAACTCAACTGGTAATCACACCTTGTGCTTACCCGTCTCTCTCATCCCTAGCCTGACC
CTATATAGTCAGGACGAACTTAGCCATCTGCTAGCCTGGACCGAGCCAAGGCCGCGAAAT
AAAAGCAAACGGGCTATTTTCCTACCCTTAGTACTAGGCATCTCCTTAGCCTCCTCCTTA
GTGGCATCAGGGCTAGGAAAAGGAGCCCTCACCCACTCAATCCAAACATCTCAAGATCTG
TCTACTCGCCTGCAGTTGGCCATTGAGGCATCGGCCGAGTCCCTGGCCTCCCTACAGCGA
CAGATCACTTCGGTAGCACAGGTCGCGGCACAGAACAGGCGGGCCTTAGACTTGCTTACG
GCAGAAAAAGGAGGGACGTGTTTATTCTTACAGGAAGAATGCTGCTATTATCTCAACGAG
TCAGGGGTAGTTGAGACCAATTTACAAACTTTAAAAAAAAAAAAGATCCAAGAGGAGTTA
AAACACTCCTACGACCCTCTCCGCCCTGGTCCTTCTTGGTGGTTTTCACCCGTGGTTCAA
CAGATGCTCCCTTTCCTTATCCCAATTATAATTCTCTGTATAATAATGTGTTTTGCCCCA
ATCCTAGTACAGTTTCTCCGCCAGCGGATACAAGAAATCACCAGGGTCGCTTTCAACCAG
ATGTTACTTCACCCCTACGTCCAACTGCCAACCTCTGATTTAGGCCCCCTCCCCAACGAC
GCCCCTTAACAGCAGGAAGTAGCCAGACGATTTCGTCGCCCCTTTTCTATAACCAAAAAG
AGGTTGGAC
>HERV-Fc1_LTR1#LTR/ERV1 @Hominidae [S:50]
TGATTGGACTCCGGTGAAGACTCCAAGATGGCGATCGCCACCTCGGATACCCTGACTCAG
CATTTCCGGGTTCACCTTTCCTGTTCCCGCCACCCCGACTAACGCGCATGCCCACTAGGG
CGTGTCACACTCAGAAGCGCGAAACTCAACCGACCCCGCCCCTACCCCGCCCACTCCTCA
CCCAGCATCCATAAAAGCGCGCTGCACCTTTGGCACAGCGCGACTTCCCTGGCCCTCCCC
CTGCGGACCAGTGAACCTCGCCCGAGAGCTCAATAAAGAAGATTTTTGCCCTCTTTGTCT
CGCCTCTCGGCCTTATTGATCCACGGTGCCCTTCCATTGCCTTTCA
>HERV-Fc1_LTR3#LTR/ERV1 @Hominidae [S:50]
TGATTGGACTCCGGTGAAGACTCCAAGATGGCGATCGGTAACCATCTTGGCTACCCTGAC
TCGGCATTCCCGGATTCGCCGGTTCCCGCCATCCCGGCGGCCATCTTGGCCACCCTGACT
TGGCATTTTCGCTTATTCCCGCCGTTTATTCCCGCCNTCCCGACAGCCACCTCGGGTACC
CTGACTCAGCATTTCCGGGTTCACCTTTNCCTGTTCCCGCCACCCGGACCAACGCGCATG
CCCACTAGGGCGCGTCACACTCAGAAGCGCGAAACTCAACCGACCCCGCCCCTACCCCGC
CCACTCCTCACCCAGCATCCATATAAGCGCGCCGCACCTTTGGCACAGCGCGACTTCCCT
GGCCCTCCCCCTGCGGACCAGTGAACCTCGCCCGAGAGCTCAATAAAGAAGATTTTTGCC
CTCTTTGTCTCGCCTCTCGGCCTTATTGATCCACGGTGCCCTTCCATTGCCTTTCA
>HERV-Fc2#LTR/ERV1 @Hominidae [S:70]
TTGGTGCCAAAACCCGGGAGGAGACCCCTCTCTGACCCAGGGTCGGGGAGCATCTCCTCT
CCCTACCTGCCAGGAACCAGACTCGGGCCAGCGCATTCGGCCTTTGCTATTGGGTAAGTC
TCCCCTCCGTCCTGTAGGCCCCGGGAACCTCTGTCTGTAATCGCGGCCACNTCAGAGTCT
TCCCCCCATCAGTTTCCGACTACGGGACCGAGGACGCGGAGACGTCCGTCCTCCTCGGCC
TCCGCCATCCGCGCTTCAAGGAAGGTTGGGGGACGCCCCTCCCCGGCCTCCGNCNNCCCG
CCTCAGGGNAGTGGGGGGTGCCCAATCCAAAANCTCCCTGACCTTGAATCGCCCGCCTCA
GGACNATGGGAGCCTCCCAGTCCAAAATCGATCCTAAGACACCCCTCGGGTGTCTCCTCC
GCAACCTTAACGCTCTCGGCCTCCGTTCGGACCTAAAACCTAAACGNCTTATTTTCTTCT
GCAACACCGCTTGGCCCCAATACAAACTNGACAATGGCTCTAAATGGCCANNNGAAGGCA
CTTTCGATTTCTCCATCCTACAAGACCTAGATAATTTTTGCCGAAAANNGGGCAAATGGT
CTGAGGTGCCTTACGTCCAGGCNTTTTTANACTTNCGCTCCCTCCCTAGCCTCTGTTCCC
AATGCTCCCTNNNNCAGATCTTNCTNNCTNNNNCNTCCCCCTCTNNCNNNGCGCCTGACT
CCTCCCCTCTCCCCGAGCCTTCTGAAGCCCTCNCTTTTCCACCANCGCCGNCTGNCCTCC
CTCCTCCCCGTCCAGGNTCCTCCGGCCCCACCCCAACGGCTCCTCCGCTNCCTCCTNCNC
CACCTTCCTCCCCCNCTAACCCTCCCGCTTCTGCTCTGCCACCGCCTTCCCCCGTACCCG
CCCACACTCGNCCNAAGACAGCCCTCTTATTTCCTCTTNGAGAGGTGGCTGGAGCTGAAG
GCATAGTCAGGGTACATGTGCCTTTTTCTCTATCAGACCTTTCCCAAATCGGNCAGCGTT
TNGGGTCTTTCTCATCAGACCCCACTAAATATATACAGGAATTCCGATATCTAACTCAGT
CCTACGATCTAACCTGGAGTGACTTAAATGTCATCCTGACTTCTACCCTCTCCCCAGATG
AACGGGAAAGAGTTTNTTCTNTAGCCAGGCAACACGCCGACCANCTTCATCCAACTGACC
CCGCCAGGCCTNCAGGAACNNTAGCAGTTCCCCGAGNGGANCCCCANTGGGACTACCAGG
CNGATCAGGCTAGCCGNCGNCGGCGAGATTACATGGTTTCCTGCCTNNTNGAAGGCANAA
AGGCAGCTTNCAATAAGGCTGTTAATTATGACAAGCTNAAAGAAACTACCCAAGGTAAAG
ACGAAAACCCAGCAGTTTNCNTNGCCCGCCTNGCAGCGACCCTTAGACGCTNTACCGNCC
TAGACCCCGNCTCCCCGGNAGGGGCCACCGTCTTNNNTACGCATTTTATCACCCAGTCNG
CTCCTGACATTAGAAAAAAGCTTCAAAAATTGGAATCCGGCCCTCAAACCCCACAACAGG
ACTTAATCAACCTCGCCTTCAAGGTGTACAATAACAGAGAGGAGGCGGCCGAGNCGCAAA
GACAGGCAACGCTANNNCNGANGNTACAGCTNCNTGCCCNNGCCGTGGNAGCCGCCCCGC
GGCCGGCCGGCTCCAGGAGCCAACCGAAAGGGGGTTCCGGCCACCGAGCNCCNCCTGGAN
CTTGCTTCAAGTGCCGGAAATCTGGCCACTGGGCCAAGGAATGCCCGCACCCGNAGGATT
CCTCCTAACCGTGCCCCGTCTGTCANCGGGCGGGACACTGGAAGTCGGACTGTCCNAGCG
TCGGAGCGNCCACAGAGCCCCTANGCTGCGAAAACTCCGAGGCGNCCGGTGACTCCTTCC
CACTCCTCGGCGCGGCTGAAGACTGACGCTGCCCGGACTCGGAAGCCCCCTTCACCGNCG
CCGAGCTTCGGGTAACTCTTACAGTGGAGGGTAAGTCCGTCCCCTTTTTAATCGATACGG
GGGCTACCCACTCCACATTACCTTCTTTTCAAGGGCCTNGTTTCCCTTCCCCCATAACTG
TTGTGGGTATTGACGGCGNCCCTTCNACCCCTCTTAAAACTCCCCNACTCTGGTGCCAAC
TGGACAACATTCTTTTNTGCCACTCTTTTTTAGTTATCCCCACCTGCCCAGTTCCCTTAT
TAGGCCGAGACATTTTAACCAAATTATCTGCTTCCATTCGNCTGGGCTACAGCCACACCT
CNATTGCNACCTCTTTGCTTCCCCCGCCAACNCNNAGCCGCGNCNCTCCTTCGCCNNTCC
TNTCGCTCCCTNCGCCCNTTAACCCACAAGTATGGGACACCTCTACTCCCTCCCTGGCCC
GACANCATGCCCCCATTACCATCCNACTNAANNACCCNACCANNCTTCCCTCGCGGCCNC
AATATCCCATCCCACCCGAACANCNCTAAGGGTTAAAGCCTGTTATCACTCGNCTCCTGC
NACAGCGCGTTCTAAAACCTACAAACTCTCCTTACAATTCCCCCATTCTACCTGTCCAAA
AAACCGCTGGCANGTACAGGTTAGTTCAGGATCTGCGCCTTATCAACCAAATTGTCTTGC
CTATCCACCCCGTGGTGCCNAACCCGTACACTCTCCTGTCCTCAATACCTCCCTCCACAA
CCCACTATTCCGTTCTTGATCTCAAAGATGCTTTCTTCACTATTCCCCTGCACCCTNNNT
CCCANCCCCTCTTCGCTTTCACCTGGACTGACCCTGACACCCATNNCTCNCAGCAACTTA
CCTGGGCTGTACTGCCGCAAGGCTTCAGGGACAGCCCTCATTACTTCGGCCAAGCTCTTT
CTCATGACCTCNNTACTTTCNCTCCGCCCCTCNGCNCCCTTATTCAATATATTGATGACC
TTCTNCTTTGCAGCCCCTCCTTATCTNNCTCCCAACAAGACACCCTCCTGCTCCTTAACT
TCTTNNCAAAANAAGGGTATCGGGTTCCCCCTCNCAAAGCTCAAATTTCTTCCCCATCCG
TTACCTACCTCGGCATTTCTCTCATCGAAACCACCAAGNGCCTCCCCGCCGACCGNGTCN
GCCTCATCAAANACCTCCAACTTCTNCAAAACGNANACAACATCCTTTCCTTCCTAGGCA
TGGTTGGATACTTTCGCCTTTGGATACCCGGTTTTGCCATCCTAACNAAACCACTATATA
AACTCGCAAAAGGAANACCTACCGACCCCNTANCCGATCCTACCCTANTTCCCCNCCGTT
TCCGNCAGCTNNAGCAGCGCTTNCNCACAGCTCCCGCNCTANCCCTNCCTNACCCCNCNC
AACCTTTTCATTTCTACACAGCCGAAGTGCAGGGCTGTGCGGTCGGCTTACCAGGGCAAC
CGGNAGGACCCGCCTNNCGNNTNGTAGCCTTTCTGTCCAAACAACTTGACCTCACCGTTC
TAGGCTGGCCATCATGTCTCCGTGCGNTGGCGGCCGCCGCNATNCTTACTNNAGAGGCCC
TCAAAATCACGCTCNATCACCCACTCACNGTCTACNGCTCTCATAACTTCCAAAATCTAC
TTTCTCNCANACGCCTGNCCCATCTGNCTCCCTCCAGNNTCCAGCTGTCTCACGCNCTCT
TTGTTGAGNCCCCANATATCACCCTGACCGCCTCACCACCTCTCAACCCNGCCACACTTN
TTCCCATAGAAGCCCCTGACCCCCCTCCTGNCCTGTCNCATTCTTGTCCCGAACTCCTNA
CNTTCATCCCCATTTCCCCACTTTCCTTCTTCGNNCGNCCTGTTCCTCACCCTGATCACA
CTTGGTTTATTGATGGCAGTTCAGGCCTCGCCACTCACCACCGGCAANAGGCAGGCTATG
CTATAGTCTTCCACANCTNNTCATTGGAGGCTACCGCTCTGCCCCCCTCCACTACCTCTC
AGCAAGCCGAACTCGTTGCCTTAACTCGAGCCCTACTCTTGNCAAAGGGACTACGCGTCA
ATATTTATACTGACTCTAAATATGCCTNTCCATATTGCACGCACNCATGCTGTTATATGG
CCGGAAAGAGGTTTCCTCACTACGCAAGGGTCCTCCATCATTAATGNNCCTCTTNNNTAA
AAACTCTTCAAGGCCTTACGNNNNTTCCAAGAGGTGGAGNTCATTCACTGCAAGGGCCAT
CAAAAGGCATCAGATCCCATCGCTCAGGGCAACGCTTATGCTGATAAGGTAGCTAAGCAG
CTAGCTCCNACTTCTGTCCCTNNCCCAGCTTCCGCGNTTTTCCCCTCCGNTTCAGNCACT
CCCACCTACTCCCCACCGAAAACCTTCCACCTCACTTCCCACNNACAAGGAATGGTCGAC
CAAGACGGNTGAACNTNGANCAATAANNAAATTCTCCTTCCAGCCTCACAGGCCCATTCT
ATTGTCGTCGATTTNCATAACCTCTTCCACGTAGGTTACAAGCCGCTAGCCCGCCTCTTA
GAACCTCTTTTCCTNTNTTCCATCNTGGAANCCNTCATCCTCNAGGGANATCACTTCTGT
GTTATCTGTTCTACNNTCACCCCTCAGGGATTGTTCAGGCCCCCNCGTCCCCATCACCAG
CTCNGNGGGNATCTGCCCGCCCAGGACTGGCAAATTGACTTTACTCACATGCCCCGANNC
AGGAACTACNAATACCTNCTTGGTCTGGTAGACACTTTCACTGGATGGGTAGAGGCCTTT
CCCACAGGGTCTGAGANAGGCCACGCCGCGGTCTCTTCCCTNCCGGNAGACATAATTCCT
CGGTTTGGCCTTCCCACCTCTATACAGTCCGATAACGGACCGGCCTTTATTTCAAAAATC
ACCCAAGCAGTTTCTCAGGCTCTTGGTATTCAGTGGAACCTTCATACCCCTTACCGTCCT
CAATCTTCAGGAAAGGTAGAACGGACTAATGGTCTTTTAAAAGCACACCTCACCAAGCTC
AGCCTCCAAAAAAAGNNGACGTGGACAATACTTTTACCACTTGCCCTTCTCAGAATTCGG
GCCTGTCCTCGGGATGCTACAGGGTACAGCCCATTTGAGCTCCTGTATGGACGCNCCTTC
TTACTTCCCGGTCTNNCCCCCACTGNTTCGCCCCCTCCCCTCGCGGNNTATCTTCCNNNT
CTNTCCCTCNTCCGCGATCTTCTCCGCGAACAAGCCGACGCAGGCCCTCCCGAANCTACC
CCCTCCTCCCCGGACGCCCCTGCTNCGCTCCCTCCAGGAGANNATGTCTTCCTTAAAAAC
CCTTANTCCAAGACCTTGANCCCGCGGTGGTAAGGCCCTTTCCAAGTCATCCTCACNACC
CCCACCGCAGCCAAACTNCCAGGACNACCATCTTGGTACCATCTTTCNAGGTTAAAAAAG
GCNCCNACTCAGCACGACTGGTCCTCAAAACTCACCCCAACCCGGCTTCGTATCACCCAT
GGCCAGACCTTCCCCACTATGCCTCCTACTCCTCCTGACCCTCCTAACCCCCATAGTGCC
CAGTAACTCCCTCCTAACTGAACCCCCGTTCCGATGGAGGTTCTACCTGCATGAGACTTG
GACCCAAGGCAACCGGCTCTCCACTGTCACACTGGCAACGGTGGACTGCCAACCTCACGG
TTGTCAGGCCCAAGTAACTTTTAACTTCACTTCCTTTAAAAGTGTTCTGCGGGGCTGGTC
CAATCCCACCATCTGCTTTGTCTATGATCAAACACACAGCAACTGCCGCGACTATTGGGT
GGACACAAACGGAGGATGCCCCTATGCCTATTGTCGTATGCATGTGACCCAGCTCCATAC
CGCCAAGAAACTCCAACACACCTATCGCCTGACATCTGATGGAAGGACAACTTACTTCCT
GACCATCCCAGACCCATGGGATTCTCGGTGGGTCAGTGGAGTCACTGGTCGACTGTACCG
GTGGCCCACCGACTCCTACCCAGTTGGCAAACTCCGGATATTCCTGACTTATATACGAGT
TATCCCCCAGGTTTTGTCTAATTTAAAGGACCAAGCAGACAACATTAAGCATCAGGAAGA
GGTCATCAATACTTTGGTGCAGTCCCATCCGAAGGCTGACATGGTCACCTATGATGACAA
GGCTGAGGCAGGACCGTTTTCATGGATAACCCTAGTCCGCCACGGGGCTCGCCTTGTTAA
TATGGCAGGCCTAGTTAATCTCTCCCACTGTTTCCTTTGCACCGCCCTCAGCCAACCACC
ACTAGTAGCTGTACCCCTACCCCAGGCTTTTAACACCTCTGGTAACCACACTGCCCACCC
TTCCGGCGTCTTCTCTGAGCAGGTCCCTCTTTTCCGAGACCCCCTCCAGCCCCAGTTCCC
CTTCTGCTACACCACTCCTAACTCATCCTGGTGCAACCAGACCTATTCTGGCTCCCTATC
TAACCTCTCTGCACCGGCAGGTGGCTACTTCTGGTGTAACTTCACCCTTACAAAACATCT
TAATATTTCCTCTAACAATACCCTTTCTAGAAACTTATGCCTCCCCATCTCTCTGGTGCC
TCGACTCACTCTGTACAGCGAGGCTGAACTCTCTTCCCTTGTCAACCCGCCTATGCGTCA
GAAGCGGGCCGTTTTCCCACCGCTGGTAATAGGTGTCTCCTTGACCTCCTCACTTGTTGC
CTCCGGGCTGGGCACAGGTGCTATTGTACATTTCATAAGCTCTTCCCAAGATCTCTCTAT
TAAGCTCCAGATGGCCATCGAAGCCTCAGCCGAATCCTTAGCCTCTCTACAGAGACAGAT
TACGTCTGTGGCCAAGGTGGCCNTGCAGAACCGNAGAGNNCTAGATCTCCTCACAGCCGA
CNAAGGNGGAACNTGCGTNTTTCTCGGGGAAGAGCGCTGTTNTTGCATCAATGAATCAGG
CTTAGTAGAAACCAGCCTCCTCACCCTTGATAAAATCCGGGACGGTCTCCATCGACCCTC
CTCAACTCCCAACTATGGAGGAGGGTGGTGGCAATCCCCTTTAACCACTTGGATTATCCC
TTTCATAAGCCCCATCCTAATCATTTGCCTTTTACTTCTCATAGCCCCCTGTGTCCTCAA
GTTCATCAAAAACCGCATCAGCGAAGTCTCCCGGGTGACGGTCAACCAAATGTTACTACA
CCCTTACTCCCGTCTTCCGACCTCCGAAGACCACTATGACGACGCCCTCACTCAGCAGGA
AGCAGCCAGATGATTACGTCGCCCCTTTTTCTTACAGTATGAGGTCGGAA
>HERV-Fc2_LTR#LTR/ERV1 @Hominidae [S:50]
TGTTAGGCAGGTCACCCAAGATGGCCGTTCCCCCAGGACCCAAGATGGCGGCACNAACCC
CTTCTTCCCCGNCCCCCCCCCCGCCNGCTTGGAGTCTCCCACCAGATTTTCCCGCCGGAC
GGGCACTTTCNGATGACNGCAGCCCCGAGAAGTCGAAACCTATCCCAGAAAACCGAAACT
TACTAAGCCCCTCCCCGCGCGCTCTATAAAAACCCTCTACTGCCCCAGTCGGGCGCGACT
TCCCTGGCCCTCCTCGTTAGGACCAGTGAACCTCGCCCGAGAGCTCCATTAATAAAGCAG
GTCGCCTCTGACCATTAGTNACCTAAATTCTGTGCGGCAGTTCTCATTGGATACCTGTCT
TCCCAAGCCGGACA
>HERVFH19#LTR/ERV1 @Simiiformes [S:70]
TTTGGTGCCGAAACCCGGGACGGGTGTTGGGGGCAGAGGCTCTCTTGCAACCCAGGAAGC
AGTGGGCAGCGGCAGCTCATCCTGAGTTAACTCCTGGATCCTGAGGGTCTCTGGCCACCC
GCCCCGTCTTTTCTCTCACTTCACTTTTCGAGCGATTTGCGTGAGGAGGACAACTGACCT
GAAGGGGACTGCGAGGCTCGGGCCGGGGCTACTCCCCGGTGGGCTCTCAAAACCCTCAGG
TCTCAGGAATCCACCTCCGACCGCCCGCAATGGGTATTTCGCTCTCTANCCCTCTCTCCC
TCTTCCTCCCTTCTCTCTCTCTCTCTCTCTCTCTCTCTCCGTTCCTCGTGCGGCTCCAGT
CCGGGAGGCCCTTTGCCGATTCCAACCGGAACATCCAACATCGGACACTAATCCAGCCGN
CTGGTAAGATCTGCCTTCCCCTGGCTTTCTCGCGGTACCCGGGAAAGTCAGGTCTGCCGT
CCNGGTCCTCGGAGGACCAGCGGGACTAAGCTAGAGGAAATCTTGGGGACGCCCAGTTTC
TTCTCAGCTTAACCGTCCTCTTTAGAAAGAGGATTCCGGGTCTCTGTCTTTCGTCTGGGG
ACGCCTAGAACAAAAACAGACACCCTCGGCTTCCTCTTACCAGTCCACATGGGTGCCAAA
CAATCCCACATCCCTACGTCCTCCCCACTGGGCTGTCTCCTTCACAACCTCGCCAAACTT
GGCTTACGGGGGAGCCTAAAGCCAAAGCATTTAGTTTTTTATTGCAACACGGCCTGGCCC
CAATACAAATTAGATAACGACAGCCGATGGCCCAAAAACGGCACCTTTGACTTTCAAATT
CTCAGGGACCTTGACAACTTTATAACCAGGAACGGCAAATGGCAAGAGGTTCCCTATATT
CAGGCTTTCTTCTACCTTAAATCCCGACCCTCCCTATGTCAAGCTTGCACCCCTCATGAA
ATCCTTCTTCTTAATGAAAACCCTCCCCGGGTCTCCCCTTCCTCCGNANCCCNTNCNNCC
GNNNNNNNNNNCGNNAAAACCCCTTCCTCCGAAACCCCTTTTGACCCTGCAGATGAACCC
CCTCCGTATTCTCAACCCCCTGCATCCGCTCCTCGCCCGNCCGAACCCTCCGCCCCGNCG
GCCCCTCCTGCCCCCAAGCCTTTAGCCCCAAACCCCGCCCCTCCTCCTTCTCCACCNGTT
ACCCGTTCAAAAACTACCAGTCAAACCACCTCTGCCATTCTCCCTCTCCGGGAAGTGGCT
GGGGTTGAAGGCATTGCTCGCGTTCATGTCCCTTTCTCCACGTCTGATTTGTCGCAGATC
AAACAGCACCTGGGATCTTTCTCTGAAAATCCCTCTCGTTATCGCAGGGAATTCCTGCAC
ATAACCCAATCCTTTAATTTAACTTGGCATGACATTTATATAATTCTAACCTCCACCCTC
ACTCCTGATGAAAAGGAGCGCATCTGGCGTTCAGCTGAAGCCCACGCAGATGAACTCCAT
AATCAAGCCCCTATACAAAATCCAGTGGCCAACGATGCAGTCCCCCGTAGAGACCCAGAT
TGGACTTACCAACAGGGAGACANTGGCATCAGGCGAAGAGACCACGTGATTACCTGTCCC
CTCGCGGGCATGGACAAAAATGCCCATAAGGCAGTTAATTATGAAAAACTCAGAGAAATT
ACACAAGAGCCCCAGGAAAATCCTGCCCTTTTCTTATCACGCCTCACTGAAGCTATGCTA
AAATATACCAATTTGGACCCAGAATCTAGAGAAGGTCAAACTTTTCTCCACCTCCAATTT
GTTTCCCAATCCGCCCCAGATATCCAGAAAAAATTATAAAAATTAGAGGAGGGTCCCCAG
ACATCTCGGCGGGACCTCCTAAATGCGGCCTTCCGTGTCTTTAACAACAGAGACGAGGAA
CAAAAAATTCAAAAAGACAAACATCTCCGTTTAAAATACCAGATGCTCGCCTCTGCTGTC
CAAAAGTCAGTTACACAAAAGCCTCCCGATAACCCGAAAGGAAACTCCCCCACCTCTCCG
GGAGTCTGTTTCCGATGTGGCAACCCTGGACACTGGGCAAAGGCTTGTCCTAACCCCCGG
CCCCCCACCAAACCGTGCCCAACTTGCGGTCTTTGGGGACACTGGAAAATGGACTGCCCC
CAACGGGGACACCTTCCCCGTTCGGGTGCGGCTCATAATGAAGCCCCCTGACCATCACAG
GAGGAAATCTCTTCACTGCTGGCGCTGACAACGGAGGACTGAGGGTGCCCGGGATCCTTC
GCCCCCACGTCCAGTGAGTCCACGGAACCCAGGGTAATTGGGACGGTATCCGGTAAGATT
ATTTCCTTTCTTTTGGATACTGGGGCGAGCCTATCGGTATTAACTGAATATCAAGGCCCA
TTAGAACGTTCATCCGTTTCTGTTGTTGGCATGAAGGGCATACAAGAAACCCCATACAAA
ACACCGCCNCTATACTGCTCATTTCAGGGAGTCACCTTCACTCACTCTTTCTTGGTCATT
CCTCATTGTCCCACTCCTTTACTAGGAAGGGACATCCTACACAAACTAGGGGGAATCATT
CATTTATCGGCCCTACACCAAAGCCACCCTTATTTATTATTATGTCAAGAACAGAACCCC
TCCTCAGACACTCNACATCAAACAGACTTAAATCCCAAATTCCTCAGCCAGGTAAATCCC
ATAGTATGGAACACCGACTCCCCCATAATAGCTACCCACCATTCTCCAATTCAAATTTCA
CTGAAGGATCCTAAGCGCTATATAGTGGTCCCACAATATCCCCTCAACCCTAATGGATTA
CGGGGACTCAAGCCCATCATCTCCCGACTTTTGGCTGCCAATATTTTAATCCCCACCCAT
TCTCCCCACAATACTCCTATTCTCCCAATTAAAAAACCGGATGGCTCCTATAGACTGGTT
CAGGATTTGCGACAAATCAACTCCGCTATTGTTCCTGTTTGTCCTGTTGTCCCAAACCCC
TACACCCTCCTATCGCGAATTCCTCCCAACACTAGCCATTTCTCTGTATTAGACCTCAAA
GATGCCTTTTTTACTATCCCTCTACATCCCTCCTCTCAAAACCTTTTTGCTTTCACTTGG
ACCGACCCTGACACAGGCTACTCCCAACAACTCACCTGGACTGTCCTCCCCCAGGGGTTT
AGGGACAGCCCTCACTATTTCGGTCAGGCACTTCAATTGGACCTCTCCCAACTACCTCTA
CAACCTAGCATTTTGCTTCAATATGTGGACGATTTACTCCTTTGCAGCCCCTCTCTAGAA
CATTGTATTCAACACACCACCAAGCTTTTAAATTTTTTGGCTGAATGCGGGTACCGGGTA
TCCAAAAGGAAGGCCCAATTAACCTCTCCAAAAGTTTCATACCTAGGATTAATCATAACT
CCAAATACCCGAGAAATTCCGCCGGCACGAAAGCAAGGCGTTCAACAAATCCCATTTCCT
AAAACAAAAAGGGACTTACTTTCTTTCCTCGGATTAGTGGGATATTTCCGATTATGGATA
GCAAATTTTGCCATTATCGCTAAACCCCTTTATGAACACACAAAAGGAAATCTTGACCAA
CCACTCACTCCCACCCCAGACCTTTATCATGCTTTCTCTCACCTAAAACGTGCCTTATTA
CAGGCCCCCGCTTTAGGCCTTCCAAACCCCCTAAGACCTTTTCATCTATATTTACACAGT
TCTCATAATCAGGCCCTTGGACTATTAGCCCAACCCATGGGAGACTCCCTCCAACCAGTG
GCATATTTTTCAAAACAACTAGACCCCATTTACAAAANCTGGCCCCTTTGCTTAAAAATT
TTGGCCACAGCCTCTCTAATTATCCCTGAGGCACAAAAACTCACGTTCTACGAACCCCTT
CAGGTATTTTCTTCTCACAGTCTACAAGATATGCTCAGCCATAAGGCGCTCACCTCCATC
TCATCCTCTCGCATGCAAGCCCTACATTCAACTCTCCTTCAACCCTCTATCTCTCTTCAT
AGATGCTCCCCTCCTAATCCCGCCACTCTTTTACCTTCAACACCAATTTTGGACCCCGAC
CAACACTCATGCTCTGATCTAATTGAAAGTTCTCTCACCATGTTTCACCACCTTACTTCC
ACTCACATAAAGGGAGCCCCAGATTGGTTTATAGATGGCAGCGCATCAAAAAACCCTCCC
CTCCAAGCAGGATATGCCATCATTGAGGGATATCATGATGATACCCACTCTCTCCCACCT
AGAAGAGTCGTAGAGGCTGCCCCCTTGCCTTTGGGCACATCCTCCCAACAAGCAGAATTA
GTTGCCCTAATAAGAGCACTAACCCTAGCAAAAAACACACAAGTTAATATATACACCGAT
TCTAAATATGCCTATAACATCATCCATTCCAATGCCCAAATTTGGAGCGAGCGGGGCTAT
CTCACGGCTAAGGGAACCCCTATCATTAATGGAAAACTAATCCATCATCTACTAAAGGCA
GCTCTACTTCCAGAAAAGGTTGCAGTTATCCATTGCAAAGGACATCAATCAGACAAAAGC
CACATTTCTTTAGGGAACCGTGAGGCTGACTATTGGGCAAAACACGCCTCAACCAATCAC
CCAATTCCCCAATACCTATTTCCCCTCATACAACATATCCCCTCCTTTTATCCAGAACAC
CAAACACAACAACTAATCACGGCGGGGGCACAATTCAAACCCCCATACTGGTTCATACAA
AACAAATTAGTCCTACCTGACCCTGAAAAAACAACTCTTTTACGGGACATTCACAACCTC
TTCCACACTAGCCATTCCCCTCTACAACATTTCTTAAGTTCCCATATACACATAACCCCA
GATATAAAGGAACAGTTAAAAGCCATTTCCCATCAATGCTCTATTTGCCAGAAAGCTTCA
CCCCACTCCAACACTAGACCCCCTTCTTTCCCAACCCATCAAGCCAGGGGACACCTTCCA
GGACAGGACTGGCAAATTGATTTTACCCATATGCCCCCAGTAAAAAAGGTTCGATTTCTT
TTAGTTCTGGTTGATACCTTTTCGGGATGGGTCGAGGCTTTTCCCACAACCAACAAACGA
GCTTCTACTGTCACCTCCAAATTAATAACAGAAATCATCCCCAGGTTCGGGGTGCCTCTT
TCTTTTCAATCTGATAATGGTCCTGAATTCATTTCTCAAATTACTCAAACACTTGCACAA
GCCCTACAAATCACCTGGAAGCTACACATCCCCTATCGACCTCAATCTTCAGGAAAGGTT
GAAAAAATGAATGGCATTCTAAAAAACACCCTCACCAGGTACTCACTCCAAACACATAAA
GACTGGGTTACACTTTTGCCTTTGGCCCTTCTAAAAATTCGGGCGCTCCCACGTAAACCT
TTAATGCTCAGCCCCTTTGAACTCATGTATGGGAGACCACTCGCCCCTTTTGTTCCACCT
CAGGGTCAAGCCCCACCTCTACCAACCCCTCTCGTTTCCCCTCTTCTACATACCATCCGC
CATTTCATTTGGGAATATGCTGACAAATACCTGCCACAACCCGTCGCCGACTCCTCTAAT
CCCTTCCTACAGCCAGGAGACTGGGTTCTGGTAAAAGATCCCAGTCCTACCCCCAATTCC
CCCCTCACACCTAAATGGAAGGGACCTTACCAGATCATCCTTACTACACCCACGGCAGCA
AAACTCCAGGGACTCCCCAGCTGGTTTCATTATACTTCTCTCAAGAAAACAGACTTCCCT
TCACCACATACCCAAACAACCAAATCTAAAACCCCTTCAGCCTTCTCTTGTGTCTCCACA
GGACCCACTTCCCTTCGCCTCACCCGAATCCCGGAGGAAAAGGAAGAGAAATCCACATAA
GCCGCTTATGTCTCTTTCTCTCCCAAACTTTCATCGCTTCCTAACCAACCTTGTTACAGA
CCTTCAGTGGTACCCTTACGAAACTCCCATTATACATCCTGATCAGCTCCTTACTGTTCT
ATGGGACCTACGGCTTCAAGGAACTTTCCAGGACTTTACTCCTACCCAAATAACTTTTTT
CTCTTTTTGCTTGTTTCTTTCAATATAAATTCCCTAATCACATCAACCTCACCAATACAA
CCACTCCTCACTGCTCTCAAACTAGAACGCTCTATAAACCTTACACAATCCCTCTTGCTG
CAAGCTAACTCTTCCTTTGCTCCGGAATGCTGGATGTGCTTATCGCTGTCTTCCTCAGCT
TACACAGCCCTTCCTACACCCCTTCATGACCTTTTAACAGGAAACATAACCCTAATCTAT
AAACTCCAAAAAGGAGCTTCCTTTTTTGAAAGAGCTGACACCCTGGTCGGCGATTATCCC
ACTTCCAGGGCCAATCAGGCCAACAAATTATTTCAAACCTATTACAACTCCCTACAACGC
CTTAAGCCCCAAGGCCCTCCCATTGAAGGGCCCATAACTAAACACACCCCCCTTTTACAA
CAAGCCTCACTTTGCTTTTCAGCCTCTGAGGGAAATTTCCCTGTAGGGTCCTTAACACCT
AACCAATGCAACCGCACTATCATTGTTAAACACCCCTCTGACCATCAAACTAACCGAGTT
GACTACCAAGTATCACCTGAAGCGAACGGAGCATTTCTGCAACCGGCTCGTTTTACAGCC
TCTCCCTCAACCAATGCCTCCGGCCTAACCTGTGCTGCCCCTAGTGCCCACCTTTTTCCA
TGGCTCAATATCAATGGTGCAACATCCGACCGCATTAAATGTGTAAAAAATAACTCTTCC
TATATCTCTACTATAGTGGGTGTCTCCCTGGCCTCCTCCTTGTCCACCTGGAGTAATGAA
CCACAGGAAAGAAAAAACACCCCATCTTTAATTCACTTGTTTTCTTTCCATATCTCCGCC
TGTATTTACGACAAAGGCTTGTTCTTTTTGTGTGGCACCAACACATATCTTTGTCTCCCC
ACCAACCGGACCGGAACCTGTACCCTAGTTTATCTTTCTCCCTCCATTGGACTAGTTCCT
CCTAATCAACCTTTGCCCATTCCATCCGTCCAATATGTTAGGAAAAGGAGGGCCATCCAC
GTCATTCCTTTAATGGCTGCCTTAGGTATAACCTCCGGACTTGGATTGGGAGCAGGCGGA
TTGGCCACCTCCTTAACATACTTTAAAGCTCTTTCAACAGAACTACAGGGTTCTTTAGAA
GATATAGCCCGAAGCCTTATAAGAGTCCAAGACCAACTAGACTCCTCGGCTGGAGCAGTC
CTCCAAAACAGACGGGGACTAGATCTTATAACGGCTGAAAAAGGGGGCCTCTGCCTCTCA
TTGGGTGAGGAATGTTGCTTCTATCTCAACCAATCGGGCCTAGTAAGAGACGCTGCTGAA
AAACTTAAAGAAAGGGCTAAAAAGCTAAGGGAATACCAAAACAACCAAATAGATTCTTGG
TTTGGGAACAAAATCATAACATGGGTCATCCCATTCCTGGGCCCTCTCCTAATAATATGC
CTAGGACTAATGTTCTTACCCTGCCTAATTAACCTTTTTCAAAGATTTTTAACCGACAGA
ATCATGGCCATTTCGCAGACAACTACCCAAAAACATCTACAGACGGCGTTGCTCCTGCAG
TCAATCCGAGACCAAAAAACTCTCCGCCCCCCCCTCAGCAGGAAGTAGCCAGAAAGAACA
CGTCGCCCCTCGTCCTTTTNATAACTATAGGGTCTGGAT
>HERVFH21#LTR/ERV1 @Catarrhini [S:70]
TTCTGGTGCCGAAACCCGGGAAGGGGATAGGCTCTGGCCGGGANTCACTCTCTCTCTCTC
TCTCTCTCTCTCTCTCTCTCCCTCTCCCTCCCCTATCACCCCTCTCCCGGCCGANCTCCC
CCTTCCCGAACCTGCCGAAGACCCGGAGGATCTCCTAGACCCTCCCATTGCTGGCGACCN
CATCCANCACCAGGGCCTCCGCAGGGGTGAGTNAAAAGAGACTCTTGCCATTCCCCGGAA
CCCTTGACCGTCCGTCTCTCCNTTCCCGAAAGACCCAGCGCTGGGCCAAGGGCTTCCTCC
CGCCTCCGGGCCTCCAGGCGNCCCTCGGTTCCTCCGTTTCAGGGACGCCTGACNCGGCGG
TTACCTCCCCTATTCCGGACAAGNCCCGCGGGACAGGGGACGCCCTCTCCCGCCGTCCTT
GTCACCGGCAGTCTCTTCTTCCTCTACCCCCCCCTCCTCCATTCACCATGGGAGCCTCTC
AGTCTACTCCCTCNAAGACNNCCCCCCTGGGTGTCTCCTCCGCAACCTCAACGCCCTCGG
CCTCCGTTCAGAAATCCGNCCNAAAAGGCTTATCTTTTTCAACATNCTCAGACCTAGATA
ATTTTTGCCATCGAAATGGGAAATGGTCTGAGGTGCCTTACGTCCAGGCATTTTTCACAC
TTCGTNCCCNCCCTNCCCTCTGTCAGTCCCGTTCCACTTCCCAAATCCTCCTCNCCCNCT
CCNANCCTGNCTCGCCTCCTANCCCCCNCCCCACAGCCCCAGCTGACGATTCCTCTTCCT
TTGACCCNNCCGACTTTCCCCTTCCCCGNCGGCATCACGNTCCTCCGCCAGAGCGTCCCG
ATCCTCCACCGTATGCCCCCGCTCCGGCTCTACCTTTCTCCCCTCCTCTCCCCAACCACC
CNGCTTCTGACTCTGGGTCCTCTCCNTCTCCACCCCTCACCCGCTCTCNGGCCCAACNTG
CCCAGCAACCAGCTCCCCTGCTTCCTCTTAGAGAGGTGGCTGGAGCTGAAGGCATAGTCA
GGGTACATGTNCCTTTTTCTCTATCAGACCTTTCCCAAATCAGCCAGCGTTTAGGCTCTT
TCTCATCAGACCCCGNCACTTATATACAGGAATTCCAATATCTAACTCNGTCCTACAATT
TAACCTGGAGTGACTTAAATGTCATCCTGACTTCTACCCTCTCCCCAGATGAACGGGAAA
GATTTNTCTCNTAGCCCAATCTCACGCTGATAACCTTCATGAGCCAGACCCCANNAAGGC
NNTAGAGGCCGCCGCAGTTCCCCGAGAGGANCCCCNNCGGGANTACCAGCCCGCAGACCC
CGGCCGGGCATCTCGAGATTACATGGTTTCCTGCCTAGTTGAAGGGCTTAAAAAGGCAGC
NTACAAAGCTGTTAATTATGACAAGCTTAAAGAAACTACCCAAGGTAAAGACGAAAACCC
AGCCCAGTTCATGGCCCGCTTNGCAGCGACCCTNAGACGCTNTACCGCCCTAGACCCNGA
NGGNCCGGAAGGCCGCCTTATTCTTAATATGCATTTTATCACCCAGTCCGCTCCCGACAT
TAGGAAAAAGCTTCAAAAATTAGANTCCGGCCCTCAAACCCCACAACAGGACTTAATCAA
CCTCGCCTTCAAGGTGTNCAATAATAGNGANGAGGNAAGNNAGGCAGCAACANGCAGAGT
TNCAANTACTTGCCTCCGCTGTNAGANGCCCTNCAGNCCACGGGACGCAGCTCCACACGG
AAGCCTCCTAGCAGTTCACCTCCNCCNGGANCTTGCTTCAAGTGCGGCAANGAAGGCCAC
TGGGCCAAGGAATGCCCCAGCCCAGGNATTCCTCCTAAGCCGTGCCCCTCTGTGCGGGAC
CCCACTGGAAGTCGGACTGTNANTNGCCCCCGCAAGGACCGCCCCCANCCCTTCCCGAGC
CGGCCGAAACCTCCTTCCCAGATCTCCTCGGCTTAGCGGCTGAAGACTGACGCTGCCCNG
GAACGGACGCCCCGGNAGCTACCATCACNGCATCCGAGCTTCGGGTAACTCTTACAGTGG
AGGGTAAGTCNGTCCCCTTNNTTTNATCGATACGGGGGCTACCCACTCCGCATTACCTTC
TTTTCAAGGGCCCGCTCCGTCCTCCCNNGTCTCTGTTGTGGGTATTGACGGCCAGGCTTC
NAAACCCCTTAAAACTCCCCNACTCTGGTGCCACTTGGACAACATTNCTTTTACGCACTC
TTTTTTAGTTATCCCCACCTGCCCAGCTCCCTTATTAGGCCGAGACATTTTANCNAAATT
NTCCGCTTCCCNTGTNTTCCTGGCNACTACAGCCACANTCCCTCCCGCCCCTCTCCGCCA
GTCCAGCCCCTNACCCCTCTCCCCGGCATCCNCTCCCCACCTCCCNCGTTAACCCACAAG
TATGGGACACCTCTACTCCCTCCCTGGCGACCGATCACGACCCCATTACCATCCCATTAA
AAAATCCCCCTAACCCGCCCAACGNTCNCCAATATCCCATCCCACNAGCACGCTTAAAAG
GATTAAAGCCTGTTATCANCNNGCTCTGCTCACGNCGTCTTCTAAAACCTACAAACTCTC
CTTACAATTCCCCCATTCTACCTGTCCAAAAACCGGACAAGTCTTACAGGTTAGTTCAGG
ATCTNCGCCTTATCAACCAAATTGTCTTGCCTATCCACCCCGTGGTGCCNAACCCGTATA
CTCTCCTNTCNCTCATNCCTTCCTCCACAACCCACTATTCCGTTCTTGACCTNAAAGATG
CTTTCTTCACTATTCCCCTGCACCCCTCNTCCCAGCCTCTCTTTGCTTTCACCTGGACTG
ACCCTGACACCCATCAGTCCCAGCAGCTTACCTGGGCTGTACTGCCGCAAGGCTTCAGGG
ACAGCCCTCATTACTTCGGCCAAGCTCTTTCTCATGATCTTACTTCCTTNNATCCGTCCC
CCNGCCACCTTATTCAATATATTGATGACCTTCTNCTTTGTAGCCCCTCCTTNGAANNCT
CCCAAACNCACACTNCCGCCCTTCTAAACTTCTTTNCTAANAAAGGATATCGGGTATCCC
CTCCAAAGCNCAAATTTCTNCCTCCATCGTTACCTACCTCGGCATNNAACTCTTCNTNAA
AACACGNGCTNTGACCCCTGCCCGAGCGGCCTTAATNGATAANTAATCTACCCCANCCCC
TTCTAAAAACGAAATCCTTTCCTTCCTAGGCATGGTTGGATACTTTCGNCTTTGGATACC
CGGTTTTGCCATCCTAACNAAACCATTATATAAACTCGCAAAAGGCCCCCTCGATGANCC
CCTAAACCCCTCNCNTAACCTACTCCCCANCTTCCGTNNACTCCAAACAGCTCTNGNNAC
CGCNCCCGCTCTANCCCTNCCCGACNTCTCCCAACCCTTCTCNCTNCACACAGCCGAAGN
CCGAGGNNTNGCNCTCGGNGTCTTAGGACAACAGAAGGGAANTCCTCCNTCCTTTGCCCC
TGTAGCCTTTCTGTCCAAACAACTTGACCTTACTGTTTTAGGCTGGCCNTCATGTCTCCG
NGCGNCGGCNGCNGCCGCCACTTTTAGCCCTCGAAATCACGAAACTAACGCTCAACTNNN
NCGNCACTCTCTACAGTTCTCATAACTTCCAAAATCTATTTTCCTCCCGAGCATTANGCT
CCCTTTCTGCTCCCCGGCTCCNNTTNCTCTATNCNCTCTTTGTTGAGTCTCCCAAATTCA
GTCTTGCCAANAGTGCTCCCTTCAATCCGGCCTCCTTATTCCCGATATCCNCCTCCCCNC
CTACCCATTCNTGCACTGATATCCTGATCCACCTGCATTCACNCTTTCCCCATATTTCCT
TCTTTCCTGTTCCTCACCCCGNTGATCAACTGTTTATTGATGGCAGTTCCACCAGGCCTA
ATCGCTCACCCAAAGNNGCAGGCTATGCTATTGTCTTCCACATCTANNTCATTGAGGCTA
CNNCCCTGCCTCCANNNACTACCTCTCAGCAAGCCGAACTCATTGCCTNTAACTCGAGCC
CTCACTCTTGCAAAAGGACTACGCGTCAATATTTATACTGACTCTAAATATGCCTTCCAT
ATCCTGCACCACCATGCTGTTATATGGGCNGAAAGAGGTTTCCTCACTACGCAAGGGTCC
TCCATCATTAATGCCTCCNNTTAATTAAAAACTCCTTNAGGCCGCTTTACTTCCAAAGGA
AGCTGGAGTCATTCACTGCAAGGGCCATCAAANAGGCTCAGANNNNCCNNTGANNCGNCG
NATCAATCTCAAGAGGNAACANNAANGCCGATAAGGCAGCAAAAAACAGNACCTCAAAAG
GGATCAGANNTGAAATCTCAAGAGGNAACGNNNANGCCGATGAGGCAGCAAAAGAAGCCT
CCCTTTCTTCTGTCCCTGCCTCTCTCCTCCTCATTACCCCNGCANTCCNACCCAAGTACT
CCCCCACTNAGAAANNGCTTCGCTACTACAGCAAGGAGCCTCCCTCCAAGGGGACTGGAT
AGTCAAAGATCAAAAGCTCNTCCTCCCCCAAGAGCAAGCCAANNNNATTCTGACATCNCT
TCACCAACCCTTCCATGTNGGTGCGCGCCCCCNGTACCTGCCCCTTCGCCCTCATTTCTC
CTCCCCCCATCTATTCACCTCACTAAAGGACATAACCTCNAACTGTCNCATNTGCTNTGC
TACTTCCTCCCAAGGGGCCCTCCGCTCTCCCCCCATCCCTACACATCAGCTCAGAGGANC
GCTCCCAGGGNAGGACTGGCAAATNGACTTCACCCACATGCCTCCCGTCAAGAAAACAAA
ATATCTTCTTANTCTNGTAGACACTTTCNCTGGNTGGGTAGAGGCNTTTCCCACNNCNTC
NGAGAAGGCCGCNGNAGTCTCCCAAATTCTCGTAACAGANATNATCCCTNGGTTTGGCCT
CCCCANCTCCATACAGTCNGACAACGGNCCNTAGCTTCATCNNCCAAATCACCCAACCGG
TTTCTCAGNCCCTTGGTATTCAGTGGCGCCTCCATATCCCNTACCGNCCCCAGTCNTCAG
GAAAAGTCGAAAGGGCAAATGGNATTCTNAAAACNCAGTTNACCAAACTCACCCTCGAAG
TCNAAAAACCNTGGACCTCCCTTTTACCCATAGCNCTGGCCCGCATCAGAGCCAGTCCAA
AAGCACCCTCCTTCCTCAGTCCATTTGAGTTAATGTATGGACGCCCTTTCCTCTTACAAA
ACAGGCCCCCTCCTAACTCTCAGTTAGGAGAATACCTCCCAACACTCTCCCTCATCCGCC
ATCTCCTCCGCGAACAAGCNGACCAGGNCCCTCCCAAAACCCCACGAAGGCCCTTGACAC
CTCCCACCTCCTTAACAAAAATTCAGGGTACTGCAACGGCCGACACCTCCCCTGTTTATC
CCTCTTCCCTTGGCTCCCCTCTCCGTGCACCATCCCTGCCCNNNACCCACCACCCGCGAC
TGTCTCCTTATCCCANCGTTCAACAACACTCCCACANGNNTCTTAGTGGACACAAAACGC
TTCCTCCTACACTGGGAAAAAAAAAAANNAACNCAAAGAGCCNCCCAGCCTAANCCAAAC
ACCCCCTTACAACCACTCNCCGCAGCGGCCCTAGCCGGCACCCTAGGAGCATGGATGCAC
GAGGACAACAAAATTNTACACCTTTTTAGCATACACAACCAGTTCTGCCTACCNAGCCAA
GGCATATTCTTCCTATGCGGCACCTCNACCTATNTCTGCCTCCCCNCCAACTGGACAGGC
ACCTNCGCACCCTGGTTTTCCTCAGCCCNAAAATCGACGTTGCCCCAGGAGACCAACCCC
TACCAATCCCNGTTAANACCCANATCCGACACCGCCGNGCCATACAGCTCATACCCCTNC
TAGTAGGCCTAGGAATNACNGCAGNAGTNGGAACCGGAGTNGCGGGATTNGCNACCTCCC
TNTCCTATTACCAATCCCTCTCCAAAGACCTTACGGANAGCTTGGAAGACATNGCCAANT
CCATTNCNACCCTCCAANCNCAAATAGACTCTTAGCAGCAGTCGCCCTNCAAAACCGCAG
AGGCCTNGACCTNCTCACCGCCGAAAAAGGAGGNCTCTGCNTCTTTCTAGATGAANAGTG
CTGCTTTTATCTCAACCAGTCAGGCTTAGTNCAAGATGCNGTCAAAAAACTNAAAGACCG
AGCNCAAAAAATCAAAGAAAACGTCCTCTGCTGGCCCNCNTGGCCCTCNTGGTCCCTCAG
CNCCTGGGCTCCCTGGCTACTGCCCCTCCTNGGCCCNGCCATAACCNTTCTTCTCCTTCT
AGCNTTCGGNCCCTGCCTCNTACGCCTCCTCACCCAGTTTTTACAGGACCGTATCAGAGC
CTTCACCCACGGAACAATACAAGATATGATGCTGCTCCAGGAATACCGACGGCTCCAAGA
ACGGCAGTCCCTACCNTCCAGCCTTTCCCCNCAACCGCCGCCCCTTCCCAGCNNGAAGCA
GCCAGACGACAACGGCGCCCCTCTTCTATTACCTATTAAAAGGCTGGAA
>HERVH#LTR/ERV1 @Catarrhini [S:70]
TTTGGTGCCGTGACTCGGATCGGGGGACCTCCCTTGGGAGATCAATCCCCTGTCCTCCTG
CTCTTTGCTCCGTGAGAAAGATCCACCTACGACCTCAGGTCCTCAGACCGACCAGCCCAA
GGAACATCTCACCAATTTCAAATCCGGTAAGCGGCCTCTTTTTACTCTCTTCTCCAACCT
CCCTCACTATCCCTCAACCTCTTTCTCCTTTCAATCTTGGCGCCACACTTCAATCTCTCC
CTTCTCTTAATTTCAATTCCTTTCATTTTCTGGTAGAGACAAAGGAGACACGTTTTATCC
GTGGACCCAAAACTCCGGCGCCGGTCACGGACTGGGAAGGCAGCCTTCCCTTGGTGTTTA
ATCATTGCAGGGACGCCTCTCTGATTATTCACCCACGTTTCAGAGGTGTCAGACCACGCA
GGGACGCCTGCCTTGGTCCTTCACCCTTAGCGGCAAGTCCCGCTTTTCTGGGGGAGGGGC
AAGTACCCCAACCCCTTCTCTCCGTGTCTCTACCCCTTCTCCGCTTTTCTGGGGNAGGGG
CAAGNACCCCTCAACCCCTTCTCCTTCACCCTTAGCGGCAAGTCCCGCTTTTCTAGGGGG
GCAAGAACCCCCAACCCCTTATTTCCGCGCCCCGACCTCTTATCTCTGCGCCCCAATCCC
TTATTTCCGCGCCCCGACCTCTTATCTCTGCGCCCCGATCCCTTATTTCCGCGCCCCGAC
CTCTTATCTCTGCGCCCCAACCCCTTATTTCCGTGCCCCGACCCCTTTCCCGCTTTTCTG
GAGGGCAAGAACCCCCGAACCCCTTCCCTCCGTGTCTCTACTCTCTCTTTTCTCTGGGCT
TGCCTCCTTCACTATGGGCAACCTTCCACCCTCCATTCCTCCTTCTCCCTTAGCCTGTGT
TCTCAAGAACTTAAAACCTCTTCAACTCACACCTGACCTAAAACCTAAACGCCTTATTTT
CTTCTGCAATGCCGCTTGACCCCAATACAAACTCGACAGTAGTTCCAAATAGCCAGAAAA
CGGCACTTTCAATTTTTCCATCCTACAAGATCTAAATAATTCTTGTCGTAAAATGGGCAA
ACGGTCTGAGGTGCCTGACGTCCAGGCATTCTTTTACACATCGGTCCCTCCCTAGTCTCT
GTNCCCAGTGCAACTCGTCCCAAATCTTCCTTCTTTCCCTCCCGCCTGTCCCCTCAGTCC
CAACCCCAAGCGTCGCTGAGTCTTTCTAATCTTCCTTTTCTACAGACCCATCTGACCTCT
CCCCTCCTCGCCAGGCCGAGCTAGGTCCCAATTCTTCCTCAGCCTCCGCTCCTCCACCCT
ATAATCCTTTTATCACCTCCCCTCCTCACACCCGGTCCGGCTTACAGTTTCGTTCCGTGA
CTAGCCCTCCCCCACCTGCCCAGCAATTTACTCTTAAAAAGGTGGCTGGAGCTAAAGGCA
TAGTCAAGGTTAATGCTCCTTTTTCTTTATCCGNNNNNTCCCAAATCAGATAGCGTTTAG
GCTCTTTTTCATCAAATATAAAAANCCCAGCCCAGTTCATGGCTCGTTTGGCAGCAACCC
TGAGACGCTTTACAGCCCTAGACCCTAAAAGGTCAAAAGGCCGTCTTATTCTCAATATAC
ATTTTATTACCCAATCTGCTCCCGACATTAAATAAAACTCCAAAAATTAAATTCCGGCCC
TCAAACCCCACAACAGGACTTAATTAACCTCGCCTTCAAGGTGTACAATAATAGAAAAAA
GTTGCAATTCCTTGCCTCCACTGTGAGACAAACCCCAGCCACATCTCCAGCACACAAGAA
CTTCCAAACGCCTGAACCGCAGCGGCCAGGCGTTCCTCCAGAACCTCCTCCCCCAGGAGC
TTGCTACAAGTGCCGGAAATCTGGCCACCGGGCCAAGGAATGCCCGCAGCCCGGGATTCC
TCCTAAGCCGCGTCCCATCTGTGCGGGACCCCACTGGAAATCGGACTGTTCAACTCACCT
GGCAGCCACTCCCAGAGCCCCTGGAACTCTGGCCCAAGGCTCTCTGACTGACTCCTTCCC
AGATCTTCTCGGCTTAGCGGCTGAAGACTGACGCTGCCCGATCGCCTCGGAAGCCCCCTG
GACCATCACGGACGCTTCGGGTAACTCTCACAGTGGAGGGTAAGTCCGTCCCCTTCTTAA
TCAATACGGAGGCTACCCACTCCACATTACCTTCTTTTCAAGGGCCTGTTTCCCTTGCCT
CCATAACTGTTGTGGGTATTGACGGCCAGGCTTCTAAACCTCTTAAAACTCCCCAACTCT
GGTGCCAACTTAGACAATACTCTTTTAAGCACTCCTTTTTAGTTATCCCCACCTGCCCAG
TTCCCTTATTAGGCCGAGACACTTTAACTAAATTATCTGCTTCCCTGACTATTCCTGGAC
TACAGCCACATCTCATTGCCGCCCTTCTCCCCAATCCAAAGCCTCCTTCGCGTCCTCTTG
TATCCCCCCACCTTAACCCACAAGTATAAGATACCTCTACTCCCTCCTTGGCGACCGATC
ATGCACCCCTTACCATCTCATTAAAACCTAATCACCCTTACCCCGCTCAACGCCAATATC
CCATCCCACAGCACGCTTTAAAAGGATTAAAGCCTGTTATCACTCGCCTGCTACAGCATG
GCCTTTTAAAGCCTATAAACTCTCCTTACAATTCCCCCATTTTACCTGTCCTAAAACCAG
ACAAGCCTTACAGGTTCAGGATCTGCGCCTTATCAACCAAATTGTTTTGCCTATCCACCC
CGTGGTGCCAAACCCATATACTCTCCTATCCTCAATACCTCCCTCCACAACCCATTATTC
TGTTCTGGATCTCAAACATGCTTTCTTTACTATTCCTTTGCACCCTTCATCCCAGCCTCT
CTTCGCTTTCACTTGGACTGACCCTGACACCCATCAGGCTCAGCAAATTACCTGGGCTGT
ACTGCCGCAAGGCTTCACAGACAGCCCCCATTACTTCAGTCAAGCCCTTCCTCATGATTT
ACTTTCTTTCCACCCCTCCGCTTCTCACCTTATTCAATATATTGATGACCTTCTNCTTTG
TAGCCCCTCCTTTGAATCTTCTCAACAAGACACNCTNCTGCTCCTTCANCATTTATTCTC
CAAAGGATATCCCCCTCCAAAGCCCAAATTTCTTCCTCATCTGTTACCTATCTCGGCATA
ATTCTTCATAAAAACACACGTGCTCTCCCTGCCGATCGTGTCCGACTGATCTCTCAAACC
CCAACCCCTTCTACAAAACAACAACTCCTTTCCTTCCTAGGCATGGTTGGATACTTTCGC
CTTTGGATACCTGGTTTTGCCATCCTAACAAAACCATTATATAAACTCACAAAAGGAAAC
CTAGCTGACCCCATAGATCCTAAATCCTTTCCCCACTCCTCTTTCCGTTCCTTGAAGACA
GCTTTAGAGACTGCCCCCACCCTAGCTCTCCCTGACTCATCCCAACCCTTTTCATTACAC
ACAGCCGAAGTGCAGGGCTGTGCAGTCGGAATTCTTACACAAGGACCGGGACCGCGCCCT
GTAGCCTTTTTGTCCAAACAACTTGACCTTACTGTTTTAGGCTGGCCATCATGTCTCCGT
GCGGCGGCTGCCGCCGCCCTAATACTTTTAGAGGCCCTCAAAATCACAAACTATGCTCAA
CTCACTCTCTACAGTTCTCATAACTTCCAAAATCTATTTTCTTCCTCACACCTGACGCAT
ATACTTTCTGCTCCCCGGCTCCTTCAGCTGTACTCACTCTGTTGAGTCTCCCACAATTAC
CATTGTTCCTGGCCCGGACTTCAATCCGGCCTCCCACATTATTCCTGATACCACACCTGA
CCCCCATGACTGTATCTCTCTGATCCACCTGACATTCACCCCATTTCCCCATATTTCCTT
CTTTCCTGTTCCTCACCCTGATCACACTTGGTTTATTGATGGCAGTTCCACCAGGCCTAA
TCGCCACACACCAGCAAAGGCAGGCTATGCTATGAACTCGTTGCCTTAACTCGAGCCCTC
ACTCTTGCAAAGGGACTACGCGTCAATATTTATACTGACTCTAAATATGCCTTCCATATC
CTGCACCACCATGCTGTTATATGGGCTGAAAGAGGTTTCCTCACTACGCAAGGGTCCTCC
ATCATTAATGCCTCTTTAAAAAAACTCTTCTCAAGGCCGCTTTACTTCCAAAGGAAGCTG
GAGTCATTCACTGCAAGGGCCATCAAAAGGCATCAGATCCCATCGCTCAGGGCAACGCTT
ATGCTGATAAGGTAGCTAAAGAAGCAGCTAGCGTTCCAACTTCTGTCCCTCACGGCCAGT
TTTTCTCCTTCTCATCGGTCACTCCCACCTACTCCCCCGCTGAAACTTCCACCTATCAAT
CTCTTCCCACACAAGGCAAATGGTTCTTGGACCAAGGAAAATATCTCCTTCCAGCCTCAC
AGGCCCATTCTATTCTGTCGTCATTTCATAACCTCTTCCATGTAGGTTACAAGCCGCTAG
CCCGCCTCTTAGAACCTCTCATTTCCTTTCCATCGTGGAAATCTATCCTCAAGGAAATCA
CTTCTCAGTGTTCCATCTGCTATTCTACTACTCCTCAGGGATTGTTCAGGCCCCCTCCCT
TCCCTACACATCAAGCTCGGGGATTTGCCCCCGCCCAGGACTGGCAAATTGACTTTACTC
ACATGCCCCGAGTCAGGAAACTAAAATACCTCTTGGTCTGGGTAGACACTTTCACTGGAT
GGGTAGAGGCCTTTCCCACAGGGTCTGAGAAGGCCACCGCGGTCATTTCTTCCCTTCTGT
CAGACATAATTCCTCGGTTTGGCCTTCCCACCTCTATACAGTCCGATAACGGACCGGCCT
TTATTAGTCAAATCAGCCAAGCAGTTTCTCAGGCTCTTGGTATTCAGTGAAACCTTTATA
TCCCTTACGGTCCTCAGTCTTCAGGAAAGGTAGAACGGACTAATGGTCTTTTAAAAACAC
ACCTCACCAAGCTCAGCCACCAACTTAAAAAGGACTGGACAATACTTTTACCACTTTCCC
TTCTCAGAATTCGGGCCTGTCCTCGGAATGCTACAGGGTACAGCCCATTTGAGCTCCTGT
ATGGACGCTCCTTTTTATTAGGCCCCAGTCTCATTCCAGACACCAGACCTCTAGGCGACT
ATCTTCCAGTCCTCCAGCAGGCTAGACAGGAAATTCGCCAGGCTGCTAATCTTCTCTTGC
CTACTCCAGATCCCCAGCCATATGAAGACACCCTAGCTGGACGATCAGTTCTTGTTAAGA
ATCTGACCCCTCAAACTCTACAACCTCGATGGACCGGACCCTACTTAGTCATCTATAGTA
CCCCGACTGCCGTCCGCCTGCAGGATCCTCCCCACTGGGTTCACCGTTCCAGAATAAAGC
TGTGTCCGTCGGACAGCCAGCCTAATCCCTCCTCTTCCTCCTGGAAGTCGCAAGTACTCT
CCCCTACTTCCCTTAAACTCACTCGCATTTCTGAAGAACAGTAATAACCCTTATGAGCCT
AATACATCCCTTCATTCTATTAGGTCTGTTCGTCCTTACCCTACTTTTTGCAACAGGGCT
TTACGNAGTCACCCCCACCACTTGGACCGAGCCCCAAAAAACTTGTCATCCCTACTATCT
TCTGTCTAGTCATACTCCTATTCNCCGTTCTCAACTACTCATAAATGCCCTACTCTTGTT
TACACTGCCGGTTTACACTGTTTCTCCAAGCCATCACAGCTGATATCTCCTGGTGCTATC
CCCAAACCGCCACTCTTAACTCCCTCTTAGAGTGGATAGATGATCTTTGCTGGCAGGGCA
CCCTCCAATACTTTCACCCTGATGAAGTTCTATTCTTTACTTTTATACTCACTCTTATTC
TCATTCCCATTCTTATGCCACCCTCTACCTCTCCCCAGCTATCTCCACCACACTATCAAC
CTTACCCATTCTCTCCTAGCCGTTTCTAATCCCTCCTTAGCGAACAACTGCTGGCTTTGC
ATTTCCCTTTCTTCCAGCGCCTACACAGCTGTCCCCGCCTTACANACAGACTGGGCAACA
TCTCCTGTCTCCCTACACCTCCGAACTTCCTTTAACAGCCCTCACCTTTACCCTCCTGAA
GAACTCATTTACTTTCTAGACAGGTCCAGCAAGACCTCCCCAGACATTTCACATCAGCAA
GCTGCCGCCCTCCTCCGCACTTACTTAAAAAACCTTTCTCCTTATATCAACTCTACTCCC
CCCATATTTGGACCTCTCACAACACAAACTACTATTCCTGTGGCCGCTCCTTTATGTATC
TCTCGGCAAAGACCCACTGGAATTCCCCTAGGTAACCTTTCACCTTCTCGATGTTCCTTT
ACTCTTCATCTCCGAAGCCCAACTACACACATCACTGAAACAATTGGAGCCTTCCAGCTC
CATATTACAGACAAGCCCTCTATCAATACTGGCAAACTTAAAAACATTAGCAGTAATTAT
TGCTTAGGAAGACACTTACCCTGTATTTCACTCCATCCTTGGCTACCTTCCCCTTGCTCG
TCAGACTCTCCTCCCAGGCCCTCTTCTTGTTTACTTATACCCAGCCCCGAAAATAACAGT
GAAAGGTTGCTCGTAGATACTCAACGTTTTCTCATACACCATGAAAATCGAACCTCCCCC
TCTACGCAGTTACCCCATCAGTCCCCATTACAACCTCTGACGGCTGCCGCCCTAGCTGGA
TCCCTAGGAGTCTGGGTACAAGACACCCCTTTCAGCACTCCTTCTCATCTTTTTACTTTG
CATCTCCAGTTTTGCCTCGCACAAGGTCTCTTCTTCCTCTGTGGATCCTCTACCTACATG
TGTCTACCTGCTAATTGGACAGGCACATGCACACTAGTTTTCCTTACCCCCAAAATTCAA
TTTGCAAATGGGACCGAAGAGCTCCCTGTTCCCCTCATGACACCGACACGACAAAAAAGA
GTTATTCCACTAATTCCCTTGCTNGTCGGTTTAGGACTTTCTGCCTCCACTATTGCTCTC
GGTACTGGAATAGCAGGCATTTCAACCTCTGTCACGACCTTCCGTAGCCTCTCTAATGAC
TTCTCTGCTAGCATCACAGACATATCACAAACTTTATCAGTCCTCCAGGCCCAAGTTGAC
TCTTTAGCTGCAGTTGTCCTCCAAAACCGCCGAGGCCTCGACTTACTCACTGCTGAAAAA
GGAGGACTCTGTATATTCTTAAATGAAGAGTGTTGTTTTTACCTAAATCAATCTGGCCTG
GTGTATGACAACATAAAAAAACTCAAGGATAGAGCCCAAAAACTCGCCAACCAAGCAAGT
AATTACGCTGAACCCCCTTGGGCACTCTCTAATTGGATGTCCTGGGTCCTCCCAATTCTT
AGTCCTTTAATACCCGTTTTTCTCCTTCTCTTATTCGGACCTTGTGTCTTCCGTTTAGTT
TCTCAATTCATNCAAAACCGTATCCAGGCCATCACCAATCATTCTATACGACAAATGCTC
CTTCTAACAACCCCACAATATCACCCCTTACCACAAAATCTTCCTTCAGCTTAATCTCTC
CCACTCTAGGTTCCCACGCCGCCCCTAATCCCGCTCGAAGCAGCCCTGAGAAACATCGCC
CATTATCTCTCNNCATACCACCCCCCAAAAATTTTCGCCGCCCCAACACTTCANCACTAT
TTTATTTTTCTTATTAATATAAGAAGACAGGAA
>HERVH48#LTR/ERV1 @Catarrhini [S:70]
TCTGGTGCCGAAACCCGGGAGGGGCTCAGGTCCGCGTCCCCCGTGGACCTACCCCTCCAC
CCCGGAGAGCAGGCCACAGCAGCCGGACAAAGGAAGCTCCTCAGCCTCCAGTCGCCTCTC
TGTGCATGCACATCGGTCACTGATCTCGCCTACTGGTAAGTTTCCCCGGGAGCCCGGTTA
ACAGGGAAAAATCCGCACGGCCTCTCTTGGTTTCTCCGGTCCGAAAATCCAACGTTGGTC
CAAGAAGGCTCCGGCGTGTGCCAGGCACTCGCTGATCATCTGGTCTTAGGGGGACGCCTC
TAAGCCATTTGATCCCGTTCCGGGAACGAAAAAGGCAGCGGTGACGATCGCTCCTTTTAT
CGTCTCCCTCCGGCCGTCCAGGACGGTCTCCTTTTCCCTGTTCTCCCGAGCCTACCCTCC
GTTATGGGAAACTCCCGGTCCTCCATTCCAAAAAACAGCCCTCTAGGCTGCCTCATAAAA
AANCCTGCAAACCTTAGGCCTCAGGCAAGATATCCGCCCTAAGCGCCTTGTCTTTTTTTN
NNNNNNCGCAATTCAGTCTGGCCACAGTACGAATTAGATAACGGGTCCAAATGGCCCGCA
AATGGAACATTCGACTTTACAATTTTAACTGACTTAAGCAATTATTGCCGACGACTGGAG
AAATGGGGAGAAATTCCTTATGTCCAGGCCTTTTTGCACTCAGATCACAACCCGACCTCT
GCAATTCTTGCTCACCTGTTCAAATCCTTCTCCTCCATTCTCGCCGCCCTGATCGCCTTT
CTCCTCCCGACCCTACCTCTTTTTCCNTCGTTNGATCCAGCAGACTGCTGTCCACCCCTC
CCANGCCCCTACCTCTCCCTCTCAACCGTCTTCTTTAACCCCCCAAGCCTCCTCTTTGTC
TTCTCAGCCGCCATCTTCCCAGNCGCCANCNTNTCAGCCGCCATCTTCCCAGCCGCCATC
TTCTCAGCCGCCATCTTCCCAGCCGCCATCTTCCCAGTCAGCAGTATCCACTTCTTTTCC
TACACCGTCCCCTCCTCAGGACAATTCTAGTATTGCCTGTACCCATTCTCCTCCCCCACC
GCCCTCTCCTGAGGCCTGTAAACCCATCCCGCCACCTTACGCCCCTATCTATCCTCCACT
GCCTGTTAACTCAACNCCCCCTTCCCCCTTCAAACCCTCAGCAGGAACCACTTCCGGCTT
CTTCCTTCTCTCCCGCCCATACTCGCTCAGGCGCCATCTTTGGCCCATGCCCCACCCTTA
CTTCAGCGCCTGCGCTAGAGTGCCCCCTTCGGGAAGTAGCAGGAGCTGAAGGTATTGTTA
GAGTTCATGTTCCCTTCTCCCTCACTGATCTCTCTCAAATTAACAAAAGACTCGGTTCAT
TTCCAGAAGACCCTACCTCTTATATTAGAGTTTCAGTACCTNACCCAGTCTTATGAACTT
GGCGTGACCTCTACGTTATCCTCTCTTCCACCCTCACCCCAGAAGACCGGGACCGTATCT
GGACCCTAGCTCAGGCGCATGCTGATACAATTCATCACCAGGCTCCTGCCCAGCCTACTG
GCGCAGAGGCAGTCCCCAANCAGGACCCCCACTGGGATTATCAAGACGGGGCCCCCGGAC
GCCGCCATCGAGACCACATGATTGCGTGCCTCCTTGCAGGACTCAAAAAGGNTGCCCATA
AAGCNGTNAACTATGAAAAACTTNCAGAAATCACCCAAGGTCCNGACGAAAACCCAGCCC
NNTTCCTCTCTCGTTTAGCNGAAGCCATGAGAAANTATACCGNCCTAGACCCAGCCGGCC
CAGAAGGAACCTTCGGTTCATCNCCCAATCCGCCCCCGACATTCGGCGCAAGCTTCAGAA
GCTTGACGACGGCCCTCAAACCCCACAACGAGACCTNCTTAACCTNGCCTTCAAAGTCTT
TAACAATCGTGATGAGGAAAGTAAAAGGCAAAAACAGGCAGAGTTTCAAATGCTTGCCTC
CGCCGTCAGGGGCCCTGCAGGCCCACGGGGCCGCAGCTCCACACGGAAGCCTCCTAGCAA
TCCACCTCCACCTGGCGCCTGTTTCAAGTGCGGCAATGAAGGCCACTGGTCCAGACAATG
CCCAAACCCAGGTAAGCCCACCAGGCCGTGCCCCNCTCTGCGGAGGACCCCACTGGAAGT
CGGACTGTGAGCGGCCCCCGCAAGGACCGCCCCCATCCCTTCCTGAGCCGGCCAAAACCT
CCTACTCGGATCTCATCGGCCTTGCCGCTGAAGACTGACGGTGCCCTGGAACGGACGCCC
CGGCAACTACCATCGCTTCATCCGAGCCAAGGGTAACCCTGACGGTGGCGGGTAGGCCAG
TACGCTTTTTTNAAATTAATACCGGGGCAACCTACTCCGCTTTACCTAATTTTTCAGGAC
CCACCCAGTCCTCCCAAGTCTCTGTTGTGGGAATTGACGGACAAGTCTCCAAACCCCGAG
CCACCCCTCCACTCTTCTGCTCCCTNCACACCTTTTCCTTCACTCACTCTTTCTTAGTCC
TGCCCTCATGCCCAACTCCGCTCCTAGGCAGAGACATCCTTTCAAAACTCCACACTACTC
TCCACTTCCACGTTCCCCATAGTACCCAACGCATCAACCCAGACCCCTCNNCGGNGCTTC
TAACTTTCTTCTACTCCTCCAACCTCCCACCTTAAAACATGCAACCTTTCCTTATCCCCC
ATCCGTAGTTAACCCCGCTGTTTGGGATACTTCCACACCNNNNNNCTCAGTCGCAAAACA
CCACACCCCCGTCCGCATTACCCTTAAAGAGCCCACCCAGTTCCTATCACAGAAGCAGTA
TCCCATCCCCCAAGCAGCTCTCATAGGCCTAAAGCCTATCATTTCTCGCCTCCTCGCCAG
TCACCTACTCCGCCCAACAAACTCCCCTTTTAACACACCAATTCTACCTGTTAAAAAGCC
AGACGGAACTTATCGCTTAGTCCAGGACCTCAGGCTCATTAACCAAGCTGTACTCCCAGT
ACGTCCAGTAGTTCCTAACCCATACACTTTACTTTCCGCAATTCCCTCCAATACCACCCA
TTTTTCTGTCTAGACCTAAAGGATGCTTTTTTCACAATTCCTTTACACCCTGATTCCCAA
AACCTCTTTGCCTTTACGTGGGAAAACCCCGACACCCACCTTTCACGTCAGCTCACCTGG
TGCGTACTACCTCAAGGTTTCAGAGACAGCCCCCACCTTTTTGCGNCCGACAGGCCCTTG
CTCGCGACCTCTGTACCTTATCCCTAAAACCGTCCACTCTCCTTCAATATGTTGATGATC
TGCTCCTGTGTAGCCCCTCTCAAAGAGACTGCAACGCCCATACTATCTCTCTTTTAAACT
TCTTGGCAGAACGGGGGTATCGGGTCTCCCCTAAGAAAGCACAAATATGCACCCCCNTCA
GTCACCTATCTAGGCCTAGCTCTTACCCCGCGAACCCGAGGGCTCACAACCGACCGCATA
TCCCTCCTCCAGTCCCTCCCGCCTCCGCAAACTAAGCAAGAAATTCTCTCTTTTCTAGGA
CTAGCGGGATATTTTAGGCTCTGGGTTCCCTCCTTCGCTCTACTTGCCAAACCGTTATAC
CAAGCTGCTAAAGGCCCTCTCCATGAGCCTTTAAACCCTGCTAAAGGCCCTCTCCATGAG
CCTTTAAACCCTGCACAGCCTATTACCCAACCTTTCCGTCTACTCCAGAAGGCTCTCACC
TCAGCCCCGTCCTCACTCTCCCAGACCTCACCAAACCTTTCTCCCTCTATACCGACGAAC
GGCGTGGAGTTGCACTAGGTGTTCTAACCCAGTCTAAGGGACCCACCCTCCAGGTTGTTG
CCTACCTCTCTAAACAGCTTGAAGCCACAGTTCTCGGATGGCCTGCCTGCCTCCGAGCAT
TGGCGGCAGCTGCTGTCCTCACCCTTGAAAGCCTAAAACTATCTCTCCATGCCAACCTAA
CAGTTTATTCAACCCATAACATCAAAGACATGCTAGCTCACCGCAGTGTACTAAGTCTCA
TCTCTGCCCCACGGCTCCTCCAACTGTATGCTCTATTCGTAGAAACCCCCCNCCCGCNAA
TCACCATGCTAACCAGCTCCCGTCTAAACCCGGCCACGCTCTTACCTGAAGCTACAACCG
CCCAAGACCCTACACACTTCTGTGTGAACACTGTTCAAACCTTTCTTATACCTTTTCCAA
ACCTAACAGACCAACCCCTTCCAGATGCCTCCTTTACTTGGTTTATTGATGGCAGTTCCA
CCCTACATCANNGCCACTAGCAGGCAGGCTATGCTATAGTATCTTCCCGCGNACATCTAT
CATTGAGGCCACTCTGCCCCCCCTCNCCACTACCTCTCAGCAAGCCGAACTCATTGCCTT
AACTCGAGCCCTCACTCTTGCAAAGGGACTACGCGTCAATATTTATACTGACTCTAAATA
TGCCTTCCATATCCTGCACCCACGCTCGTTCATATGGGCNGAAAGAGGTTTCCTCACTAC
ACAAGGNTCCCCCATCATTAATGCCTCTTTAATAANNAAACTCTTTCAAGCCGCTTTACT
TCCAAAGGAAGCTGGAGTCATTCACTGCAAGGGCCATCAAAAGNCGGANGATCCCATCTC
AGCTGGCAACGGCTTAGCTGATAAGGTAGCTAAANAAGTAGCNTTCCAACTTCTGCACGG
CCAGTTTTTCTCCTTCTCATCGGTCACTCCCACCTACTCCCCCGCTGAAANNNNNNNCTT
CCANNCCCAANCCCTTCCCACGCAAGGCAAATGGTACGCCAAGGAAAANTATCTCNTTCT
TCCNCAGCCTCACAGNCCCNCTCTNCTCCGNCGTCTTCATAACCTCTTCCATGTAGGTTA
CAAGCCTCTCTTACAACCTCTCCGCCCTATTCTCACTTNTCCTCACCTTTCCAGCCATGC
TCGAGAAATCACTCAGTNNCGTTCCATCTGCTATTCANTACCACCCCAGGGATTGTTCAG
GCCCCCTCCCTTCCCTACACATCAAGCTCGGGGCCNTGTGCCCGGGCAGGACTGGCAAAT
TGACTTTACTCACATGCCGGTCAGGAAACGNNTAAAATACCTCTTGGTCTGGGTAGACAC
TTTCACTGGATGGGTAGAGGCCTTTCCCACAGGGTCAGAAGGCGCCACCGTCGTCACTTN
NNCTCCCCTCNTGTACATAATTCCTCGGTTTGGCCTTCCCACCTCTATACAGTCCGATAA
CGGACCGGCCTTTATTAGTCAAATCACCCAAGCAGTTTCTACGCTCTTNGGTATTCAGTG
GAACCTTCATACCCCTTACCGTCCTCAATCTTCAGGAAAGGTAGAACGGACTAACGCTGT
CTTTAAAGCACACCTCACCAAGCTGGCTCTAGAAACCCGCCAGTCGTGGACAAAAAATCT
CCCTTTCGCCCTCATGAGACTCCGCGCAACACCAAAAGCACCCTCTTTTTATAGTCCCTT
TGAAATCATGTATGGCCGAACTTTTGTCTTGGGGCCTCCACCCTTACCAGACTCTGAGCC
ACTCGGGAATTACCTCCCCTCCTTAATCCAGACACGGTCTTTCATTCGTGAAGCAGCAAA
TGAGGCCATGCCTCTCCCTGTCGACACCTCCTTGTCCTCTCAACATAACTGTCTTGCAGG
CACAGACGTGTTTATCTGCCAACCCGACCCTCACNAAAAGCTACAACCGAAGTGGACAGG
CCCTACACTGTGATACTCAGCACGCCAACTGCAGTGAGAGTCCAAGGACTCCCCCACTGG
GTCCATCGCACCAGGGTCAAGCTCACCCCGCAAGGCTACTCCTTCCTCCAAAACATTAAC
GGCGGGCAACACCCTCGGAGTCCCTGTATATGATAACCTAAACAGAGAAAAACGATCCTT
AAAGGTAGGAGGAAGCCAAANNCGNCGNNNNNNCGNNNNNCGNNGATGGCGAGAGGACGA
ATGGCCTCCGCAACGGATCATCGAATATTACGGTCCTGCCACTTGGGCTGAGGATGGTTC
ATGGGGTTATCGCACTCCCATATATATGCTAAATAGAATAATTAGACTACAGGCTGTTCT
AGAGATAATCACTAACCAAACCGCCTCAGCCCTGGAAATGCTCGCGCAACAACAAAACCA
AATGCGCGCGGCAATTTATCAAAACAGGCTAGCACTAGACTACTTATTAGCAGAAGAGGG
TGGGGTCTGTGGTAAGTTTAATATCTCCAATTGCTGTCTTAACATAGACGATAACGGAAA
AGCGGTTCTAGAAATCGCTTCAAACATCAGAAAAGTAGCCCATGTACCAGTCCAAACCTG
GAAGGGATGGGACCCAACAAACCTTCTAGGAGGGTGGTTCTCTAATTTAGGAGGATTTAA
AACGCTGGTAGGGACAGTAATCTTCATCATTGGGCTCCTCCTGTTTCTCCCCTGTGTTAT
CCCACTGATAATAAAAGCCATTAAAACTCTTGTTGAAACTACAGTTAACCGCCAGACAAT
CCAGACGATGCTCCTGCTACAACGACACGATGGATACCAACCCGTCTCTCAAGAATACCC
CAAAAATTAAGTTTTTCTTTTTCCAAGGTGCCCACGCCACCCCCTATGTCACGCCTGAAG
TAGTTATTGAGAAAGTCGTCCCTTTTCCCTTTTCTATAACCAAATAGACAGGAA
>HERVI#LTR/ERV1 @Catarrhini [S:70]
AATTTGGGGGCCCATCCGGGGNTCCCATTCTCCTCCGGGGAAGGGTTCTCCGGTCNTCCT
CTCGTGAGGAGANCGCGTCCCGCTGNCCTCGTTGCGGTGGCCTCAGGGGTAGGAATCGAG
ACCCACCCGTGTGACGAATAAACCCGGACTCTCAGCAACGCGGGGAGAAANAGGCCTGCA
ATACCGCGGCGACCAGGTAACTCTGTGCACAGACCAAGGTAGGAAANGCCGCGGGGGCGA
CAAAGTACTTCCTTGGTGGTCGGGATATTCTGGAGGTTGAAAGTGCGTGAATGGTNACAA
GCGCTACTGCTGTGCGGAGTGAGTGAGTCCNATCTGCGGTTCCGTGGTCACCTCATACGG
CTTAGCCNNCTNTGGNGGATCCTGNCGTCGGGGTTTATACCGNCNTGCCAATGCTAAGAG
GGACCTAAAATATTCCCGNGAGGGAAGCGGCCAGAGCGGACGAAGCGAAAGGAGAAGAGT
GCGAGGAACCTCCAGCAGGTGGGGCTAAAGGATAGGCAAGAAATCTCTAGTACGAGGGAT
TGAGCCNCAGNAAGCTCCAGACGGATAGGCAAGAAATCCCTAGTACGAGGGGTTGAGCCN
CAGCAAGCCCCCAGTAGGCAAGAAATCTCTAGTACGAGGGATTGAGCCTAGCCAGGACCC
AANATGGGAAATACCCCAAGNAAGACAGGGAGCAAAAAGGATAAAGATAGTAACAAAGAT
ATNCCCCCTGATAGTCCCCTAGGTCTCATGTTAAAATATTGGAAGGATAATGAAAGGACT
AAACATAAGAAAAAGCANCAAATGATAAAATATTGCTGTTTCATTTGGACCCAAGGACCC
ATCCTCAAACCCTCAATCTTCTGGCCAAAGTTTGGGTCGAATGAGGATGTAATGTGTCAA
CTTCTAATTCAATATGTTAATGATAAAAGTCCGGTTTCTCAAGAAGAACTAGACTATGCT
CTTTGTTGGAGGCAGGGACCTGTCCTCCTTTNTCCCTTAAAGACAACTAGGGAAGAACCC
GATCCAGCATCTCAAANTGAAAAGTCAGACGAGCCGACTCCCACGCCTAAAGCCAGCACA
TGGGATCCCCTAGACCATCTTCCCCCGCTCAGTGCCCCAATCCTGACCCCCCTNCCCCTC
GGGCAGCTGCTGCCGCCCCAGATCCCGCCCCAGATCCTTCCCCTGCTCACGTTGTTCCTC
CTCCTTACAACCCTGACTCTTGGGAGTNATCGTCCCATGAGCCTGTCCCCTGCCAGCCTA
AGTACCCCTCCCTAAAAGGACTCCAGCGTGAGGTAGAGCAATGTAAAAAGGATATTCAGA
ACTTCCCTTTTCCCTCCACACCTAAGGAGTCAGCCCCGACTCTCTTCCCCTTAAAAGAGG
TGCCACAAGGAGGGGGAGCCATTGGCTTTGTGAATGCTCCCTTGACCAGTTCAGAAGTCC
GAAGTTTGAAAAAGGAACTTAAGCCACTGTTAGACGACCCTTATGGGGTGGCAGATCAGG
TTGATCAATTCTTAGGGACCTCAGTTATACACTTGGGTCGAGTTAATGTCCATCCTAGGC
TCCTCTTTTCGGGGGAGGAAAGAANGCATGATCCGTAGGGCTGCTATGGCAGTTTGGGAA
CGTGAACACCCTCCCGGTCAAAACGTTCCTACCGCGGACCAAAAATTCCCTGCCCAAGCG
NGACCCCCGGTGGGACAATAATAACGCAGCTCACCGAGAAAACATGCAAGACCTAAGGGA
AATGATAATAAAAGGAATTAGGGAATCAGTACCCCGAACTCAAAATCTCTCTAAAGCATT
TGATATACAACAGGAGAAAGATGAGGGGCCTATGAAATTCTTAGACAGACTAAAGGAGCA
AATGAGACAATATGCAGGCCTAAATTTGGAAGATCCCCTNGGACAGGGAATGTTAAAGCT
CCATTTTGTCACTAAAAGTTGGCCAGACGTTTCAAAAAAGTTACAAAAGNTAGAAGATTG
GGAAGACCGNCCCCTAAGTGAACTTCTCAGAGAAGCTCAAAAAGTATATGTGAGGAGAGA
CGAGGAAAAGCAAAAACAAAAGGCAAAACTTATGTTATCCACCTTCCAACAGGTGGCTCC
AAACCCATATACTTCTAAACAAAGCTTCCAGGGGGCCAGAAACTATAAAGGGTCCCAANC
CTCCCGNNCCCGGTTTAGAGGACCCAAGCCTCCANCTAGAGGACCNAGGCCCTCGTTTAC
CAGGCCCTCTAAAGAGCATAGGGGAGCAAGGCCAAAGAATCCCAGAACTGAGAGGGAGGA
AGGACAAGATAGATGTTNCAAATGTGGAAGAACAGGCCACTTCAAGAGGGAATGTCCCGA
ATTGGAAAAAGAGAGAGAAGCCCTCCCACTCATGACTTTTGAGGAAGAATAGGGGGGTCA
GGGGCTCTGTCTCTTTTATCTCGAGTCCCACCAGGAGCCCTTGATAAATTTAGAGGTGGG
ACCCAAACATGAACTTATCACCTTTTTAGTNGATTCAGGAGCGGCNCGCTCCTCTGTTTG
TTTCCCTCCACCTGATATCGCCTGCTCCTCAGAAGAACTTTTNGTCTCNGGGGTAAAAGG
AGAAGGATTTAAGGCAAAAATCTTAGAAAACACAGAAGTCAGATATCAAGATCGATCGAC
TCATATTCAATTTTTGTTAATCCCTGAAGCAGGAACTAATCTATTAGGAAGGGACTTAAT
GTTAAAGCTAGGCATAGGCCTACAAGTCGGCCCAAAAGGATTCCTCACCTCATTAAACCT
ACTCACCGCCGCGGATGAAAAATACATTCATCCTGATGTCTGGTCAAGGGAAGGAAACCG
AGGGAAACTCCGAGTCCCTCCAATACACATCAAGCTAAAAACCCCGNANNGGGAAGTAGT
AAGGAGGAAGCAATACCCCATTCCCCTAGAGGGCAGGATAGGGCTGAAGCCTGTAATTGA
AAGTCTCATTAAAGATGGGCTTCTTGAACCCTGTATGTCCCCTTATAACACCCCAATACT
GCCTGTCAAGAAATCAGACGGGTCATACCGACTGGTGCAAGACCTCAGAGCTATCAACCA
AATAGTCCAGACCACCCACCCCGTTGTCCCTAACCCTTACACCATTCTCAGCAAAATTCC
ATATGATCATCAATGGTTTACAGTAATAGATTTAAAGGATGCCTTTTGGGCATGCCCCTG
GCTGAGGACAGCCGAGACATATTTGCTTTCGAGTGGGAAGATCCCCATTCNGGGCGGAAA
CAACAGTATCGATGGACAGTCTTGCCCCAAGGGTTCACAGACTCCCCTAACCTCTTTGGT
CAAATTCTAGAACAAGTNCTAGAAAAAGTTNCTACCCCAAAACAAATATGCCTGCTCCAG
TACGTGGATGATNTTCTCATATCTGGTGAAGATATAGAGAAAGTAGCTGNCTTCTCTACA
CATATTCTTAACCATCTGCAGTGCGAGGGGTTACGGGTCTCAAAGGGAAAGCTTCAGTNT
GTAGAACCTGAAGTTAAATATTTAGGCCACTTAATAAGTGCAGGCAAGCGAAGGATAGGG
CCCGAACGAGTCGAAGGAATCGTGTCCTTACCCTTGCCTCAAACTAAACAAGAACTCAGG
AAATTTTTAGGATTAGTTGGATATTGCCGCTTATGGATTGACTCATATGCNCTAAANAGT
AAACTTCTATACCAAAAACTTGCCCAGGGGAAGCCTGACCATCTCCTGTGGACTTCTGAG
GAAATCCATCAGGTTGAAGAGCTAAAANANATAGCTCATAACTGCCCCTGTCCTAGCCTT
ACCTTCCCTAGAAAAGCCATTTCACCTTTTCGTTAACGTGAATAATGGGGTAGCTTTAGG
AGTGCTTACCCAAGAACACGGAGGCCGCCGGCAGCCCGTGGCCTTCCTGTCAAAAGTTTT
AGACCCAGTNACCTGTGGGTGGCCTCAATGCATTCAATCCATCGCGGCTACAGCANTATT
AGCTGAAGAAAGCAGGAAGTTAACCTTTGGGGGAAAATTAACGGTAAGCACGCCCCACCA
AGTTAGAANNCTATCTTAAACCAAAAAGCAGGGAGGTGGCTCACTGACTCAAGAATCTTA
AAGTACGAGGCTATTCTACTAGAAAAAGATGAGAGAGCACGCATGTTTAGATTTAATTGA
CTACCATACAAAAGTCNGACCAGACTTAGGAGAGACTCCCTTCAAGACGGGGCGGCACTT
ATTCATAGATGGCTCCTCCCGGGTGATTGAGGGAAAAAGACGCAACGGGTATTCAGTAAT
TGATGGAGAAGCTCTNNNTGCGNAAGAATAGAGTCAGGAAGACTGCCTAATAATTGGTCT
GCCCAAACNTGTGAGCTGTTTGCACTCAGCCAAGCTTTAAAGCACTTGCAAAACCAGGAA
GGAACCATCTATACTGATTCTAAGTACGCCTTTGGGGTGGCTCATACATTTGGAAAAATT
CGGACTGAACGAGGTCTTATTAATAGTAAAGGCCAAGACCTTGTTCATAAGGAGTTAATC
ACCCAAGTATTNAATAACCTCCAGTTGCCAGAAGAGATAGCTATTGTCCATGTCCCCGGG
CACCAGAAAGGCCTNTCTTTCGAAAGTCGAGGAAATAACCTNGCAGATCAGATAGCCAAA
CAAGCTGCCGTTTCTTCTGAAACGCCTGTTTTTCACTTAACTCCTTGCCTTCCTCCCCCT
ACCGCAATCCCCATTTTCTCTTCCGCTGAAAAAGAAAAATAAAAATAGGAGCTAAAGNAG
AANACCAGAAGGGAAATGGGTATTACCAGATCAAAGGGAAATGTTATCCAAACCTCTCAT
GAGGGAGGTCTTGTCTCAGCTGCATCAAGGGACCCACTGGGGACCCCAAGCNATGTGCGA
CGCAGTTCTCAGGGTTTATGGGTGTATAGGAATTTATACCCTGGCCAAACAAGTTACAGA
TAGTTGCTTAATATGTAAAAAGACTAATAAGCAGACTCTAAGAAAACCGCCCCTTGGAGG
AAGAAATCCAGGGCTAAGACCATTCCAAAGTGTTCAATTGATTACACCGAAATGCCCCCA
ATTGGTCGCCTAAAATACTTATTAGTAATAGTAGATCACCTTACCCACTGGGTAGAGGCT
ATCCCCTTCTCAAGTGCAACCGCCAGTAATGTAGTTAAGGCATTAATTGAAAATATCGTA
CCCAGGTTTGGACTAATAGAAAATATTGATTCAGATAATGGAACCCATTTCACTGCACAT
GTCATTAAAAAGCTAGCCCAAGTACTAGANATAAAATGGGAATACCATACCCCCTGGCAC
CCATCCTCNTCAGGAAGAGTAGAAAGGATGAACCAGACTCTAAAAAGCCACTTAACCAAA
TTAGTTCTAGAGACTCGGTTGCCATGGACTAAATGTCTTCCTATTGCCTTGTTAAGAATC
CGAACTGCCCCTCGGAGAGATATTGGCCTNTCCCCTTATGAAATGCTNTATGGGTTGCCC
TATTTACACTCCACTGCTGACATTCCTACGTTTGAAACAAAAGATCAGTTCCTCAAAAAC
TATATACTTGGTCTATCCTCCACTTTCTCTTCCCTTAGGACTAAAGGCCTCCTAGCACAG
GCGCCACCCCTGGAGTTTCCAGCACATCAGCATCAGCCTGGAGACCACGTCCTCATCAAA
GGGTGGAAGGAAGGGAAACTCGAACCAGCTTGGGAAGGACCCTACCTAGTGCTCCTAACT
ACTGAGACCGCAGTCCGNACAGCNGAAAGAGGATGGACTCACCACACCCGAGTCAAAGAG
GCGCCGCCACCTCCAGAATCATGGGCCGTCACCCCAGGGCCCACCCCCACCAAACTAACT
CTAAAAAGGGCTTAATAATCACTTGTTTATTTTCTCTTTTCTTTCCAACAGAAGGTCATC
TCGTCATCAATGTAACTCAGGCTAACCATCCCTTAACCCTTCAGTTCGACGCTTGTTCAG
TCATCCCGTGTGGAGACGAGCAAGCTCAAAGGCAGCTATCCCATGTNGATAAGTATCTAT
GTCCATACCGCAAAGAGTCAACCAAGTATAAGTATGGAGCCTTAAAAAGTCCCTGTGGTG
ACTGGGCAGATGTTTGGGGACCACTCAGTACGGAGGGTGGACAGCCAGGCCCCCTTTTCA
AATAAGTTACGGGGACTAAAACAGAAACTCCAACTNGTCCGTGGTCCCACCCCACCAAAT
TGTAAGCCATTGCAGTGTAACCCCTTATTGCTAATTATAGATAATCCCCGGACAATGGCC
CAAGAACCCTCTATATTCGAACGGTATGGGTTAGGAGCAGATGTTACAGGACGGGACCCC
ATAGGAATCTTCGACCACTGGTTAACAACGATAATNANAAAGAAATCCAGACCCAGAGTC
CGGGAAACGCGTGGGACCCAACGCTCTCCCCAAGCATAGCGAGCCCAGCGTCCTCCTCCC
ATCTCCAGAACGACCCAACCAAGGTAACGGTTGTGGAGGTAAAAGATTTAAGGCAAACTA
TAGCTCTAGAGACAGGGTACCAAGATGCAAATGCCTGGCTGGAATGGATTAAATATTCCG
TCCGCACTCTAAACAAAAGCGANTGTTACGCTTGTGCGCACGGTAGACCAGAGGCCCAGA
TTGTCCCCTTTCCACTCGGATGGTCTTCCAGCCGACCGGGCATGAGCTGTATGGTAGCTC
TCTTCCAAGACCCCACAGCCTGGGGTAACGAATCATGCCGAGCTCTCTCTCTGCTGTTCC
CTGAAGTCCGACACCCTGCGGGTCAGCCCCCGAGGGCATCAGCNTCCGTCTCCCGATGCC
AATTTTACCTCGTGTCTCTCACGACAGGGGGAAAACTTGGCATTCCTTGGAGACCTAACG
GGATGCAGTGAGCTTAAGCCCTTCCAAGAGCTTACCCATCAGTCTGCCCTTAGCCATCCT
CGAGCGGATGTGTGGTGGTATTGTGGCGGACCANTACTGGACACTGCCAAGTAACTGGAG
CGGAACTTGCGCTCTAATCCAATTGGCCATCCCTTTCACCCTGGCATTTCATCAACCAGA
AAGGATAAAAACNAAACATCGTNAAACAAGAGAGGCCCCTCATGGGTCCTTCGACTCTCA
TGTTTATATAGATGCCATTGGAGTCCCGAGAGGAGTGCCAGATGAATTTAAGGCCCGAAA
TCAAATAGCTGCNGGATTTGAATCTACGCTNTTCTGGTGGTTAACTGTAAATAAAAATGT
AGATTGGATAAATTACATCTATTACAACCAGCAACGATTTGTTAACTATACTAGAGATGC
TATTAAAGGGATAGCTAAACAATTAGGACCCACCAGCCAAATGGCCTGGGAAAATAGAAT
AGCATTAGACATGATACTAGCAGAGAAAGGTGGAGTTTGTGTCATGATCGGAACCCAATG
CTGTACTTNTATNCCTAATAATACTGCTCCCGGCGGGACCATAACNAAAGCATTACAAGG
TCTTACTGCCTTATCNAATGAGCTAGCCAAAAATTCTGGANTAAACGATCCCTTCACAAA
TTTAATGGGAAATTGTTCGGTAGATGGAAAGGACTTATGTCCTCAATCCTCACCTCTCTT
GCCATTGNAATAGGNNTGCTTATTCTCGTAGGATGCTGCATCATACCCTGTGCCCGAGGA
CTAATACAAAGACTTATTGAAACAGCTCTCACTAAAACCTCTTACGATCCTCCTCCCCCT
TATTCAAATAAGCTTTTCCTTCTAGAAGACCNAAGTAGAACAACGGAGCCAAATTATGCT
AAAAAGGTTTAAGAGAAAGAATTATAAAANATCNAAGAGGGGGA
>HERVIP10F#LTR/ERV1 @Catarrhini [S:70]
ATTTGGGGGCTCGTCCGGGATTACATTCCCCTCCGGGGGCGGTCTCCGGTCCTCTCTCGT
GAGGAGGCGCGCCCCGCCCCCTTGTGGCGGCCTCAGGGGTGAGAAATCGGGACCCACCCG
GTGCGAGGAATAACCCGGGCTCTCAGCAACGCGGAAAGAAACTGGCCGGCAACCTAGCTT
AAAGGATCCTCACATACCGCGGCGACGACTCTGTGCACAGACCAAGGAAGGAGAAGCCGC
GGGAGCCGGTAAAGTATTTCCTTGGTGGTCGGGACCAAGGTAAGAAAGCCGCGGGGGGGC
GGTGAAGTACTCCTTGGTCGGGGTGGCTTAGAGGTTAAAAAGAGGCGAGANATCCCCANT
GGNGGGGGATTGAGCCTCACACAAACCTCCAGTAGTAGAAAAGGCAAGAAATTTCCAGTG
GGGGAAATTGAGCCTCACCCCAAAAGGCGAGAAATTTCCAGTAAGGGAAATTGAGCCTCG
AACCTTACCCCAAAACCATCAAGATGGGAAATACCCCAAGCAAGACAGGGAGCAAGGGGG
ATAAAGATGGTAACAAAGATATCCCCCCGGATAGCCCCCTAGGTCTCATGCTAAAACACT
GGAAGGATAATGAAAGGACTAAACATAGGAAAAAGCAACAAATGATAAAATATTGCTGTT
TTATTTGGACTCAGGGACCCATCCTCAAACCCTCAATCTTCTGGCCAAAGTTTGGGTCGA
ATGAGGATGTAATGTGTCAGCTTCTAATCCGATATGTTAATGATAAAAGTCCAGTGTCTC
AAGAAGAACTAGGCTATGCCCTTTGTTGGAGGCAAGGACCTGCCCTCCTTTTTCCCTTAA
AAACAAATAGGGAAGAACCCAATCTGGCACCTCAAAATGAAAAGTCAGAGGAGCCAGCTC
TCATGCCTAAAGACTCCAGCGCATGGGATCCCCTAGACCATCTTCCCCCGCTCAGTGTCC
CCAATCTTTCCCCTCAGACAGCCGCTGCCGCCTCAGATCCCGTTCCAAATCCCCCCTCTA
CTCACGTTATCCCTCCTCCTTATAACCCTGACTCTTGGGAATTACCGTCCCACCAGCCTG
TTCCCTCCCAACCTAAATACCCCTCTCTAAAAGGACTCCAGCGTGAGGTAGAACAATGTA
AAAAAGATATTCAGAATTTCCCATTTCCCTCCGTACCTAAGGGGTCAGCCCCGACCCTCT
TCCCTTTGAAAGAGGTACCACAAGGAGGGGGGGCGNNCGNCATTGGCTTTGTAAATGCTC
CCTTAACCAGTTCAGAAGTCCGGAATTTTAAAAAGGAGCTTAAGCCGCTACTAGATGACC
CTTACGGAGTGGCAGACCAAATTGACCAATTCTTAGGACCTCAGTTATACACTTGGGTCG
AGTTAATGTCCATCTTGGGCATCCTCTTTTCAGGGGAAGAAAGGAGTATGATTCGTAGGG
CTGCTATGGTAGTTTGGGAACGTGAGCACCCTCCCGGTCAAAACGTTCCTACCGCGGACC
AGAAATTCCCCGCCCGAGACCCCCGGTGGGACAATAACAACGCAGNTCACCGGGAAAATA
TGCAGGACCTAAGGGAGATGATAATAAAAGGAATTCGGGAATCAGTACCCCGAACCCAAA
ATCTTTCTAAAGCATTTGATATACAACAGGAAAAGGATGAAGGGCCTATGAGATTCCTAG
ACAGACTGAGGGAGCAAATGAGGCAATATGCAGGCCTCGATTTGGANGATCCCCTTGGGC
AAGGAATGTTAAAACTCCANTTTGTCACTAAAAGTTGGCCAGACATTTCAAAAAAGTTAC
AAAAGATAGANAATTGGGAAGACCGNCCCCTAAGTGAGCTTCTCAGGGAAGCTCAGAAAG
TATACGTGAGAAGGGACGAAGAAAAACAGAAACAAAAGACAAAACTTATGTTNTCCACCT
TCCAACAGATGGCTCCAAACCCANGTACTTCTAAACAGAGCTTCCAGGGGGCCAGAAACT
ATAAAGGGTCCGAACCCTCCTTTAAAGGACCCNAGCCTCCATCTGGAGGACCAAGGCCCT
CGTCTACCAGGCCCCCTAAAGAGTATGGGGGAGCAAGGTCAAAGAATCCCAGAACTGAGA
GGGAGGAAGGACAAGATAGGTGCTACAGATGTGGAAGAACAGGCCACTTCAAGAGAGAAT
GTCCCGAACTAAGAAAGGAGAAAGAAGCCCTTCCACTCATGACTTTCGAGGAAGAATAGG
GGGGTCAGGGGCTCTGTCTCTTTTATCTTGAGTCCCACCAGGAGCCCTTGATAAATTTGG
AGGTGGGACCTAAACATGAGCTTATCACCTTTTTAGTCGATTCAGGGGCTGCTCGCTCCT
CTGTTTGTTTCCCCCCATCTAATGTTGCCTNCTCCTCAGAGGAACTTTTAGTCTCCGGGG
TAAAAGGGGAAGGATTTAAAGCAAAAATTTTAGAAAGCACAGAAGTTAGATACCAGGATC
GATCAGCTCATATTCAGTTTTTGTTAATCCCTGAAGCAGGAACTAATTTACTAGGGAGGG
ATTTAATGTTAAAGTTAGGCATAGGCCTACAAGTCAGCCCAAGAGGATTCCTCACCTCAT
TAAACCTACTCACCACTGCAGATGAAAAATATATTAATCCTAATGTCTGGTCCAAAGAAG
GAAACCGAGGGAAACTCCGAGTCCCTCCAATCCACATCAAGCTAAAAACCCCCGGGGAAG
TAGTAAGGAGGAAGCAATACCCCATTCCCCTAGAGGGCAGGATAGGGTTGAAACCTATAA
TTGAAGGTCTTATTAAAGATGGGCTTCTCGAGCCCTGTATGTCCCCTTATAACACCCCAA
TACTGCCAGTCAAGAAATCAGACGGGTCATACCGGCTGGTACAGGACCTTAGAGCTATCA
ACCAAATAGTCCAGACTACCCACCCCGTTGTCCCCAATCCTTACACCATTCTCAGCAAGA
TTCCATATAATCATCAATGGTTTACTGTAATAGATTTGAAGGATGCTTTTTGGGCATGTC
CCCTGGCTGAAGATAGCCGAGATATATTTGCTTTTGAGTGGGAGGATCCCCACTCAGGGC
GGAAACAACAATATCGATGGACAGTCTTGCCCCAAGGGTTCACAGACTCCCCTAACCTTT
TCGGTCAAATTTTAGAACAAGTATTAGAAAAAGTTGTCGTCCCAGAACAAATATGCCTGC
TCCAGTACGTGGATGATATTCTTATATCTGGTGAAGATATAGAGAAGGTAGCTGGCTTCT
CTACACATATTCTTAACCATCTGCAGTTCGAGGGGCTACGAGTCTCAAAAGGAAAGCTTC
AGTATGTAGAGCCTGAAGTTAAATATTTAGGCCACTTAATAAGTGCAGGCAAGCGAAGAA
TAGGGCCTGAACGAGTTGAGGGAATCGTGTCCCTACCCTTGCCTCAAACTAAACAAGAAC
TCAGGAAATTTTTAGGGTTAGTCGGATACTGCCGCTTATGGATTGACTCATATGCACTAA
ACAGTAAACTNTTATATCAAAAACTTGCCCAGGAGAAGCCTGACCGTCTCCTGTGGACTT
CTGAGGAAGTCGATCAGGTCGAGGAGCTGAAAGAAAGGCTCATAACTGCCCCTGTCTTAG
CCTTACCCTCCCTAGAAAAGCCATTCCACCTTTTTGTCAATGTGGACAATGGGGTAGCTT
TAGGAGTGCTNACTCAAGAACACGGAGGCCGCCGGCAGCCCGTGGCCTTCCTATCAAAAG
TCTTAGACCCAGTNACCCGTGGATGGCCTCAATGCATCCAATCCGTCGCGGCTACGGCAN
TACTAGTCGAAGAAAGCAGAAAGTTAACCTTTGGAGGAAAATTGACNGTAAGCACGCCCC
ACCAAGTTAGAACTATCTTAAACCAGAAAGCAGGGAGGTGGCTTACTGACTCAAGAATCT
TAAAGTATGAGGCTATTCTGTTAGAAAAAGATGATTTAACATTAACCACTGATAATTCGC
TTAACCCAGCAGGTTTCCTAACAGGGGATCCAAATCTAAAGAGAGAGCACACATGTTTAG
ATTTAATTGATTACCATACAAAGGTCCGACCAGACCTAGGAGAAACTCCCTTCAGGACGG
GACGACACTTATTTATAGATGGTTCCTCCCGGGTGATTGAGGGAAAAAGACACAATGGGT
ATTCAGTAATTGATGGAGAAACTCTCGNAGAAATAGAGTCAGGAAAATTGCCTAATAATT
GGTCTGCCCAAACGTGTGAGCTGTTTGCACTCAGCCAAGCCTTAAAGTACTTACAGAACC
AGGAAGGAACCATCTATACCGATTCTAAGTACGCCTTTGGAGTGGCTCATACATTTGGAA
AAATTTGGACTGAACGAGGTCTCATTAATAGTAAAGGTCAAGACCTTGTTCACAAGGAGC
TAATCACCCAAGTATTGAATAACCTTCAGTTGCCAGAAGAAATAGCTATTGTCCATGTCC
CCGGACACCAGAAAAGCCTTTCTTTTGAAAGTCGAGGAAATAACCTAGCAGATCAGATAG
CCAAACAGGCTGCCGTTTCTTCTGAAACGCCTATTTTTCACTTAACTCCTTACCTTCCTC
CTCCTACCGTAATCCCCATTTTCTCTTCCACTGAAAAAGAGAAACTAATAAAAATAGGTG
CTAAAGAGAATTCAGAAGGAAAATGGATATTGCCAGACCAGAGAGAAATGTTATCCAAAC
CCCTTATGAGGGAAATCTTGTCCCAACTGCATCAAGGGACCCACTGGGGGCCCCAAGCCA
TGTGTGACGCAGTTCTCAGAGTTTATGGGTGTATAGGAATTTATACCCTGGCCAAACAGG
TTACAGACAGTTGCTTAGTATGTAAGAAAACTAATAAACAAACTATAAAAAGATTACCCC
TTGGGGGAAGGAGTCCAGGCTTAAGGCCATTCCAAAGTATCCAGATTGATTACACAGAGA
TGCCTCCAATAGGTCGTCTAAAATATTTACTAGTGATAGTAGATCACCTCACTCACTGGG
TCGAAGCTATTCCCTTTTCAAATGCGACGGCCAATAATGTAGTTAAGGCNTTAATTGAAA
ATATAGTACCCAGGTTTGGACTAATAGAAAACATTGACTCAGACAATGGAACCCATTTCA
CCGCACACGTCATTAAAAAGCTANCCCAAGCACTAGACATNAGATGGGAATACCATACTC
CCTGGCACCCACCTTCATCAGGGAGAGTAGAAAGAATGAACCAGACTCTAAAGAACCACT
TAACCAAATTAGTCTTAGAGACTCGGTTGCCATGGACCAAATGCCTTCCTATTGCCCTGT
TGAGAATCCGAACTGCCCCNCGGAAAGATATTGGCCTNTCCCCTTATGAGATGCTCTATG
GATTGCCTTATTTACACTCCACTGCTGACATTCCTACNTTTGAAACAAAAGATCAGTTTC
TCAGAAATTATATACTTGGTCTATCTTCCACTTTCTCTTCCCTCAGAACTAAAGGTCTTT
TAGCACAGGCGCCACCCCTGGAGTTCCCAGTACACCAACATCAGCCTGGGGATCACGTCC
TCATCAAAAGCTGGAAAGAGGGAAAGCTCGAGCCGGCCTGGGAAGGACCTTACCTAGTGC
TCCTAACTACCGAAACCGCAGTCCGGACAGCAGAAAGAGGATGGACCCATCACACCCGAG
TCAAGAAAGCGCCGCCCCCTCCAGAGTCATGGGCCATNGTCCCAGGGGAAAACCCTACCA
AACTAAAGCTAAGAAAAGTTTAACTCTCTTTCATCTATTCTATTACTCTTTCTTCTTTCC
TCGCTCTATCGCTGACCACCTNGTTATTAACGTAACCAAGTCAATTTCGCCTCAAACTAT
TACATTTGATGCTTGCCTTGTTATACCCTGTGGAGACTTGCCAAGTCAAAGGCAGCTCTC
CACTTCAGAAAAGTACCTCTGTCCTTCCTGGCTCTCCTCAGACTGGGCATTAGTGAATTG
GGATCATTTAGTCTGGGAAGATTTCGATGAAGACCCCAGTGTCAACCGGGAGTCTTGCCC
CCCCGACGCAGAGCTTTTATGCCGTAGTTGGTCCAACGTTCTGTGGACCACCAAAGAGCA
AGGATGGACTGCCCCAACCAGTANTTGTAATTTCCTAAAACCATACATTCATTTTACTAA
AGGAACAGCCCCCCCCAACTGTCAGCTAAACCAGTGCAATCCAATACAGGTTATTATCTC
GANCCCCCAAAGTTCTTCCCCTTCTCTAAGCCGGTTCCCTTCTTTAAGCCGNTTCTATGG
TATGGGGGCTGAGGTTTCAGGAACGGACCCTATNGGATCCTTTGAAATGCGCTTCATTGC
TCCCCCACCGCCTGCACCTCCCTCTAAGCCTTCTTCCAAAACCTCTCACAACGAAACCGT
CGTTCCTCCTCCACCCAATGACAAGACCAAGGTAGCTATTGTAGAAGTTAAAGACTTAAA
ACAAACTTTGGCAATTGAGACAGGATATCAAGATGCAAATGCCTGGTTGGAATGGATCAA
ATATTCCGTCCGCACGTTAAACAAAAGCAATTGTTACGCTTGTGCGCACGGCAGGCCAGA
GGCCCAGATTGTCCCCTTTCCACTAGGGTGGTCCTCCAGTCGACCGGGCATGGGCTGTAT
GGTAGCTCTTTTCCAGGATTCCACAGCCTGGGGTAACGAGTCGTGCCAAGCTCTCTCTCT
GCTATATCCCGAAGTCCGACACCCTGCGGGTCAGCCCCCGAGGGCCATCCAGCTTCCGTC
TCCCGACGCTAAGTTCACTTCGTGTCTCTCACGACAGGGAGGAAACTTAGCGTTCCTTGG
AGACCTAAAGGGATGCAGTGAGCTTAAGACTTTCCAAGAGCTTACCAATCAGTCAGCCCT
TGTTCATCCCCGAGCGGATGTGTGGTGGTATTGTGGTGGACCTTTACTGGACACTCTGCC
AAGTAACTGGAGCGGCACTTGTGCTCTAGTCCAATTGGCTATCCCTTTCACCCTGGCATT
TCATCAACCAGAGAAAGGAAAAATACGACATCGTAAAGCGAGAGAAGCCCCTTATGGGTC
TTTCGACTCTCACGTTTATTTAGACGCAATTGGAGTCCCACGGGGAGTACCAGATNAATT
TAAAGCCCGAGATCAAATAGCTGCAGGATTTGAGTCAATATTTTGGTGGGTGACAATTAA
TAAAAATGTAGATTGGATAAATTACATCTATTACAACCAACAGCGGTTTATTAACTACAC
TAGAGATGCTGTTAAAGGAATAGCTGAGCAATTAGGGCCTACTAGCCAGATGGCTTGGGA
AAATAGAATAGCCCTAGACATGATATTAGCNGAAAAAGGNGGAGTTTGCGTCATGATTAA
AACTCAATGTTGTACCTTCATCCCAAACAACACCGCCCCCGATGGAAGTATAACAAAGGC
NTTGCAAGGNCTNACCGCTCTATCCAATGAGTTAGCCAAAAACTCNGGGGTAAATGACCC
CTTTACAGGATGGCTAGAAAAGTGGTTCGGTAAATGGAAAGGAATCATAGCCTCAATTCT
TACTTCCCTCGCAGCCGTAATAGGTGTACTCATTCTTGTCGGGTGCTGTGTCATACCATG
CATCCGTGGGCTGGTGCAAAGGCTCATAGAAACGGCACTTACTAAAACCTCCCTTAGCTN
TCCTCCACCTTATTCAGANAAGCTTCTTCTTTTAGAGGATCAAGCAGAACAACNAAGCCA
AGACATGTTAAAAAAGTTTGAAGAGAAAGCTGTAAGAAAANTGCAAGAGGAGGAAAT
>HERVIP10FH#LTR/ERV1 @Catarrhini [S:70]
ATTTGGGGGCTCGCCCGNGATTACATTCCCCTCCGGGGGCGGTCTCTGGTTCTCTCTCGT
GAGGAGGCGCGCCCCGCCCCCTTGTGGCGGCCTCAGGGGTGAGAAATCGAGACCCACCCA
GTGCGAGGAATAACCCGAGCTCTCAGCAACGCGGAAAGAAACTGGCCAGCAACCTAGCTT
AAAGGATCCTCACATACTGCGGCGACGACTCTGTGCACAGACCAAGGAAGGAGAAGCCGC
GGGAGCCGGTAAAGTACTTCCTTGGTGGTCGGGACTAAGGAAAAAGCCGCGGGGCGGTAA
AGCATTCCTTGGTTAGGACATACCAAGGAGAGAGAAACCGCAGGGGCGGTAAAGCATTCC
TTAGTCGGGACTAGGGAAAGAAAGCCGCAGGGGGCGGTGAAGTATTCCTTAGTCGGGATG
TCTTGGAGNTCAAAAAGAGGTGAGAAATCCCCATTGGGGGGAGTTGAACCTCAGAAAGAG
GTGAGAAATCCCCATGGGGGGGGGTTGAACCTCAGAAAGAGGTGAGAAATCCCCATGGGG
GGCGGGGGGTTGAACCTCAGAAAGAGGTGAGAAATCCCCATGGGGGGGGTTGAACCTCAG
AAAGAGGTGAGAAATCCCCATGGGGGGGGTTGAACCTCACACAAACCTCCGGTAGTAAGA
AAAATATTCAGAACTCCCCTTTCCTTTCTTCTCGGGGGAAGAAAGAGTAGCTCCACTCCC
GCCGGTCCCTCCCCTAGGGGAAGGGGAAGGAGAGGGGAGAACAGCAGCATAAGCGGCTGG
CAGAGGCAGGGAAAGACCAGCAGAGAGGAAAGAGAGAAGAGAGAGAGAGAGAGAGAGGAA
GAGAGAGAGAGAGAAAGAGAGAGAGAGGGAGAGAGAGAGACAAAGAGGGAGTCAAAGAGA
GAGAGAGGCAGAGAGAGGAAGAGACAGAGAGACAAAGAGGGAGTCAGAGAGAGAGAGAGA
GACAGAAAGTCAAAGAGAGAAAGAAAGAGAGAGATAGAAGTAGTAAAGAAAAAACAGTGT
ACCCTATTCCTTTAAAAGCCAGGGTAAATTTAAAACCTATAATTGATAATTGAAGGTCTT
CTCCGTGACCCTATAACACTCCAATACCACCTTGTTGTCAGTGTAAACAAGGGCGTAGCC
CGAAAGCACTGAGGCCACTGACAACCCGTAGCCTTCCTATCAAAAATCCTTAACCCAGTA
ACCCGCGGATGGCCCAAATGCATTCAATCTGTAGCGGCAACTGCTTTGCTAACAGAAGAA
AGTAGAAAAATAACTTTTAGAGGAAACCTCATTGTGAGCACACCTCACCAGTTCAGAACT
ATCCTAAGTCGAAAAAAAAAAAAAAAAAAGCAAAAAGGTAGCTTACTGACTCAAAAATCT
TAAAGTATGGGGCTATTCTGTTAGAAAAAGATGATTTAACATTAACCACTGAAAATTCCC
TTAACCCAGCAGGTTTCCTAACAGGGGATCTAAATCTTAATTACCATACAAAGGTCCGAC
CAGACCTAGGAGGAACTCCCTTCAGGACAGGACGATAGATGGTTCCTCCCGGGTGATTGA
GGGAAAAAGACACAATGGGTATTCAGTAANTGATAGGGAAACTCTTGTAGAAGCAGAGTT
AGGAAAATTGCCTAATAATTGGTCTGCTCAAACGTGCGAGCTGTTTGCACTCAGCCAAGC
CTTAAAGTACTTACAGAACCAGGAAGGAGCCATCTATACCAATTCTAAGTTAATTTGGAC
TAAACGAGGTCTTATTAATAGCAAAGGATAATTGAAATCCCAAACTTACAAGGTTTTCAA
CAAAAGTAAAGTTTGCTAAAAGTTAACAGTGTAACATGTATTATCCTAACTTCTAATCTT
GTGGCCTTAGGCAGTCTAGTCCACAGACATGAAGGAAGTTCGCTTTGGAAAAGAATGGTT
ATCATCTTTGAGAAAAAAAAAGGAGGGGGGGGGAGAATTTATGTAAAAAGGAATGTTATA
TGGTAAATTCTTGTCCTAAAATAAATTAACTGGTTGTTTAAAGAAAGGGATGTTTGCAAC
AAGTCAGAAAGTTGAGGCATGTCGAAGAATTGTCTGTGAAAGTCGTGAAAAAAAAGTTAT
AAAAGGGAATTTATGCAAGAAATGTTGTATAATTTAAAAGTAATTAGGCCTCCTGAATGT
AAAACTATTGAAGAAACAGTTTATGTGCAAGGTGTGTAAGGAAAGTAAAATATACTTTTG
GTAAAAGGATTATAAGGAGGCATAAGAATGTGGATTTTTACCTACATTAAAAGGTTAAAA
AATTTTTTGTTTTAAAGGTTTAAGCAAGTTTTGAAACGTTAATTGTAAAGGAAATTCTGT
GTGTAAACATATTGGCTAAAGTTAAAGGGGTATCATCCAGTTTTTCTGTGAACTGGACAT
TAAAATAAAAGCACAACGGGTTTTTCTTAAAGCACTAACCTGCTCTTTAACAAAAATTAT
AAAAGGTTAAAAAGAGTCTATAAAAATCTTACCTTATGGTCAGACATTAAAATTGGATAA
ATATGTCTACAAGGTTTTATTAAAATTGAGTTTAACATTAATAACACACTAATATAAAGG
TGAAATTTAGCTTATCTGGTATAAAAATCATACAGGAAGCATTGTCAAATATAAAATGGT
GTTTGGCTTTCTTTGGTCTAAAAACTAATAAAAATAGGTGCTAAAGGAAATTTCTCAGTA
AGAAGGCACCAAGGACTATAAAGTCCACTGCTGATGTCCCCACATTTAAAACAAAAGATC
AATTTCTTAGAAATTATATACTTGGTTTATCTTCCACTTTCCTTTCCCTCAAAACTAAAA
GTCTTTTAGCACAGGTACCACCCCTAGAATTTCCGGTAAACCAGCACCAGCCTGAGGATC
ACGTTCTCATCAAAGGGTGGAAAGAAGGAAAACTCGAGCCAGCCTGGGAAGGACCCTACC
TTGTGCTGCTAACCACCGAGACTGCTGTTCGTACAGCGGAAAGGGGATGGACTCATCACA
CCCGAGTCAAGAAAGCGCCGCCCCCTCCAGAGTCGTGGGCCATAGTCCCAGGGGAAAACC
CTACCAAACTAAAGCTAAGAAAAATTTAACTCTCTTTCATCTATTCTATTACTCTTTCTT
CTTTCCTCGCTCTATTGCTGACCATCTAGTTATTAACATAACCAAGTCAATTTCGCCTCA
AACTATTGCATTTAATGCTTGCCTTGTTATACCCTGTGGGGACTTGCCAAGTCAAAGACA
GCTCTCTACTTCAGAAAAGTACCTCTGTCCCTCCTGACTCTCCTCAGACTGGGCATTAGT
GAATTGGGACCATTTAATCCGGGGAGATTTCGATAAAGACCCCAGTGTCAACCAGGAGTC
TTGCCCCCCGATGTAGAGCTTTTATGCCGTAGTTGGTCCAACGTTCTGTGGACCACTAAA
GAGCAAGGATGGACTGCCCCAACCGGTTTTTGTAATTTCCTAAAACCATACATTCATTTT
ACTAGAGGGACAGCCCTCCCCCAACTGTCAGCTAAACCAGTGCAATCCTATACAGGTTAT
TATCTCAAACCCTCAAAGTTCTTCCCCTTTTCTAAGCCGGTTCCCTTCTTTAAGCCGGTT
TTATGGTATGGGGGCTGAGGTTTCAGGGACAGACCCTATTGGATTCTTTGAAATGCGTTT
CTTTGATCCCCCGCCGCCTGCACCTTCCTCTAAGCCTTCTTCCAAAACCTCTCACAACGG
AACAATTGCTCCTCCTCCATCTAACGACAAGACCAAGATAGCTATCGTAGAAGTTAAAGA
CTTAAAACAAACTTTGGCAATTAAGACAGGATACCAAGATGCAAATGCCTGGTTGGAATG
GATCAAATATTCCGTCCGCACGTTAAACAAAAGCAATTGTTATGCTTGTGCGCACGGCAG
GCCAGAGGCCCAGATTGTCCCCTTTCCACTAGGGTGGTCCTCCAGTCGACCGGGCGTGGG
CTGCATGGTAGCTCTTTTCCAGGATTCTACAGCCTGGAGTAACAAGTCGTGCCAAGCTCT
CTCTCTGCTATATCCCGAAGTCCGGCACCCTGCGGGTCAGCCCCCGAGGGCCATCCAGCT
TCCGTCTCCCAACACTAAGTTCACTTCGTGTCTCTCACGACAGGGAGGAAACTTAGCGTT
CCTTGGAGACCTGAAGGGATGCAGTGAGCTTAAGAATTTTCAAGAGCTTATCAATCAGTC
AGCCCTTGTTCATCCCCGAGCGGATGTGTGGTGGTATTGTGGTGGACCTTTACTGGACAC
TCTGCCGAATAACTGGAGTGGCACTTGTGCTTTAGTCCAATTGGCTATCCCTTTCACCCT
GGCATTTCATCAACCAGAGGAAGGAAAAATAAGACATCGTAAAGCGAGAGAAGCCCCTTA
TGGGTCTTTCGACTCTCACGTCTATTTAGACGCAATTGGAGTCCCACGGGGAATACCAGA
TCAATTTAAAGCCCGAAATCAAATAGCTGCAGGATTTGAGTCAATATTTTGGTGGGTGAC
AATTAATAAAAATGTAGATTGGATAAACTACATCTACTACAACCAACAGCGATTTATTAA
CTACACTAGAGATGCTGTTAAAGGAATAGCTGAGCAATTAGGGGCTACTAGCCAGATGGC
TTGGGAAAATAGGATAGCCTTAGACATGATATTAGCAGAAAGAGGAGGAGTTTGCGTCAT
GATTAAAACTCAATGTTGTACCTTCATCCCAAACAACACCGCCCCTGATGGAAGTATAAC
AAAGGCATTGCAAGGTCTGACTGCTCTGTCCAATGAGTTAGCCAACAACTCAGGGGTAAA
TGACCCCTTTACAGGATGGCTAGAAAAGTGGTTCGGTAAATGGAAAGGAATAATAGCCTC
AATTCTTACTTCCCTCGCAGCCGTAATGGGTGTACTTATTCTTGTCGGGTGCTGTGTCAC
ACCATGCATCCGTGGGTTGGTGCAGAGGCTCATAAAAACGGCACTTACTAAAACCTCCCT
TAACTATCCTCCACCTTATCCAGAGAAGCTTCTTCTTTTGGAAAATCAAGCAAAACAACT
AAGCCAAGACATGTTAAAAAGTTTGAAAAGAAAGAGCTGTAAGGAAATGCAAGAGGAGGG
GT
>HERVK#LTR/ERVK @Catarrhini [S:70]
TCTGGCGCCCAACGTGGGGGCTTTTCTCTAGGGTGAAGGTACGCTCGAGCGTGGTCATTG
AGGACAAGTCGACGAGAGATCCCGAGTACGTCTACGGTCAGCCTTGCGGTAAGCTTGTGC
GCTCGGAGGAANCCAGGGTAACAATGGGGCAAACTGAAAGTAAAANTAAAAGTAAATATG
CCTCTTATCTCAGCTTTATTAAAATTCTTTTAAAAAGAGGGGGAGTTAGAGTNTCTACAG
AAAATCTAATCANGCTATTTCAAACAATAGAACAATTCTGCCCATGGTTTCCAGAACAGG
GAACTTTAGATCTAAAAGATTGGGAAAAAATTGGCAAAGAACTAAAACAAGCAAGTAGGG
AGGGTAAAATCATCCCACTTACAGTATGGAATGATTGGGCCATTATTAAAGCAGCTTTAG
AACCGTTTCAAACAGAAGAAGATAGCGTTTCAGTTTCTGATGCCCCTGGAAGCTGTGTAA
TAGATTGTGAAGAAGAGGCAGGGANAGAATCCCAGAAAGGAACGGAAAGTTCACATTGCG
AATATGTAGCAGAGCCGGTAATGGCTCGGTCAACGCAAAATGTTGACTATAATCAATTAC
AGGAGGTGATATATCCTGAAACGTTAAAATTAGAAGGAAAAGGTCCAGAATTAGTGGGGC
CATCAGAGTCTAAACCACGAGGCCCAANTCCTCTTCCAGCGGGTCAGGTGCCCGTAACAT
TACAACCTCAAACGCAGGTTAGAGAAAATAAGACCCAACCGCCGGTAGCTTATCAATACT
GGCCGCCGGCCGAACTTCAGTATCGGCCGCCCCCAGAAAGTCAGTATGGATATCCAGGAA
TGCCCCCAGCGCCACAGGGCAGGGCGCCATACCCTCAGCCGCCCACTAGGAGACTTAATC
CTACGGCACCACCTAGTGGACAGGGTAGTGNATTACATGAAATTATTGATAAATCAAGAA
AGGAAGGAGATACTGAGGCATGGCAATTCCCGGTAACGTTAGAACCGATGCCACCTGGAG
AAGGAGCCCAAGAGGGAGAGCCTCCCACAGTTGAGGCCAGATACGAGTCTTTTTCGATAA
AAATGCTAAAAGATATGAAAGAGGGAGTAAAACAGTATGGACCCAACTCCCCTTATATGA
GGACATTATTAGATTCCATTGCTCATGGACATAGACTCATTCCTTATGATTGGGAGATTC
TGGCNAAATCGTCTCTCTCACCCTCTCAATTTTTACAATTTAAGACTTGGTGGATTGATG
GGGTACAAGAACAGGTCCGAAGAAATAGGGCTGCCAATCCTCCAGTTAACATAGATGCAG
ATCAACTATTAGGAACAGGTCAAAATTGGAGCACTATTAGTCAACAAGCANTAATGCAAA
ATGAGGCCATTGAGCAAGTTAGAGCTATCTGCCTTAGGGCCTGGGAAAAAATCCAAGACC
CAGGAAGCGCCTGCCCCTCATTTAATACAGTAAGACAAGGCTCNAAAGAGCCCTATCCTG
ATTTTGTGGCAAGGCTCCAAGATGCTGCTCAAAAGTCAATTGCCGATGAAAANGCCCGTA
AGGTCATAGTGGAGTTGATGGCATATGAAAACGCCAATCCTGAGTGTCAATCAGCCATTA
AGCCATTAAAAGGAAAGGTTCCNGCAGGATCAGATGTAATCTCAGAATATGTAAAAGCCT
GTGATGGAATCGGAGGAGCTATGCATAAAGCTATGCTTATGGCTCAAGCAATAACGGGAG
TTGCTTTAGGAGGACAAGTTAGAACATTTGGGGGAAAATGTTATAATTGTGGTCAAATTG
GTCATCTAAAAAAGAATTGCCCAGTCTTAAATAAACAGAATATAACTATTCAAGCAACTA
CAACAGGTAGAGAGCCACCTGACTTATGTCCAAGATGTAAAAAAGGAAAACATTGGGCTA
GTCAATGTCGTTCTAAATTTGATAAAAATGGGCAACCATTGTCGGGAAACGAGCAAAGGG
GCCAGCCTCAGGCCCCGCAACAAACTGGGGCATTCCCGATTCAGCCATTTGTTCCTCAGG
GTTTTCAGGGACAACAACCCCCACTGTCCCAAGTGCTTCAGGGAATNAGCCAGTTACCAC
AATACAACAATTGTCCCCCGCCACAAGCGGCAGTGCAGCAGTAGATTTATGTACTATACA
AGCGGTCTCTCTGCTTCCAGGGGAGCCCCCGCAAAAAATCCCCACAGGGGTATATGGCCC
GCTGCCTGAGGGGACTGTAGGACTAATCTTAGGAAGATCAAGTCTAAATCTAAAGGGAGT
TCAAATTCATACTGGTGTGGTTGATTCAGACTATAAAGGCGAAATTCAGTTGGTTATTAG
CTCTTCAGTTCCTTGGAGTGCCAGTCCAGGAGACAGGATTGCTCAATTATTACTCCTGCC
TTATATTAAGGTTGGAAATAGCGAAATAAAAAGAACAGGAGGGTTTGGAAGCACCGATCC
GACAGGAAAGGCTGCATATTGGGCAAGTCAGGTCTCAGAGAACAGACCTGTGTGTAAGGC
CATTATTCAAGGAAAACAGTTTGAAGGGTTAGTAGACACTGGAGCAGATGTCTCTATCAT
TGCTTTAAATCAGTGGCCAAAAAATTGGCCTAAACAAAAGGCTGTTACAGGACTTGTCGG
CGTAGGCACAGCCTCAGAAGTGTATCAAAGTACCGAGATTTTACATTGTTTAGGGCCAGA
TAATCAAGAAAGTACTGTTCAGCCAATGATTACTTCNATTCCTCTTAATCTGTGGGGTCG
AGATTTATTACAACAATGGGGTGCGGAAATCACCATGCCCGCTCCATTATACAGCCCCAC
GAGTCAAAAAATCATGACCAAGATGGGATATATACCAGGAAAGGGACTAGGGAAAAATGA
AGATGGCATTAAAGTTCCAATTGAGGCTAAAANAAATCAAGAAAGAGAAGGAATAGGGTA
TCCTTTTTAGGGGCGGCCACTGTAGAGCCTCCNAAACCCATNCCATTAACTTGGAAAACA
GAAAAACCNGTATGGGTAAATCAGTGGCCGCTACCAAAACAAAAGCTGGAGGCTTTACAT
TTATTAGCAAANGAACAGTTAGAAAAGGGACATATTGAGCCTTCGTTCTCGCCTTGGAAT
TCTCCTGTGTTTGTAATTCAGAAAAAATCAGGCAGATGGCGCATGTTAACTGACTTAAGG
GCCGTNAACGCCGTAATTCAACCCATGGGGCCTCTCCAACCCGGGTTGCCCTCTCCGGCC
ATGATCCCNAAAGATTGGCCTTTAATTATAATTGATCTGAAGGATTGCTTTTTTACCATT
CCTCTGGCAGAGCAGGATTNTGAAAAATTTGCCTTTACTATACCAGCCATAAATAATAAA
GAACCAGCCACCAGGTTTCAGTGGAAAGTGTTGCCTCAGGGAATGCTTAATAGTCCAACT
ATTTGTCAGACTTTTGTAGCTCGAGCTCTTCAACCAGTTAGAGACAAGTTTTCAGACTGT
TATATCATTCATTATGTTGATGATATTTTGTGTGCTGCAGAAACGAGAGACAAATTAATT
GACTGTTACACATTTCTGCAAGCAGAGGTTGCCAACGCAGGACTGGCAATAGCATCTGAT
AAGATTCAAACCTCTACTCCTTTTCATTATTTAGGGATGCAGGTAGAGGATAGAAAAATT
AAGCCACAAAAAATAGAAATAAGAAAAGACACATTAAAAACATTAAATGACTTTCAAAAA
TTGCTAGGAGATATTAATTGGATTCGGCCAACTCTAGGCATTCCTACTTATGCCATGTCA
AATTTGTTCTCTATCTTAAGAGGGGACCCAGACTTAAATAGTAAAAGAACGTTAACCCCA
GAGGCAACNAAAGAAATTAAATTAGTNGAAGAAAAAATTCAGTCAGCGCAAGTAAATAGA
ATAGATCCCTTAGCCCCACTCCAACTTTTGATTTTTGCTACTGCACATTCTCCAACAGGC
ATCATTGTTCAAAATACNGATCTTGTGGAGTGGTCATTCCTTCCTCACAGTACAGTTAAG
ACTTTTACATTGTACTTGGATCAAATGGCTACATTAATTGGTCAGGCAAGATTACGAATA
ATAAAATTGTGTGGAAATGACCCAGACAAAATCGTTGTTCCTTTAAACAAGGAACAGGTT
AGACAAGCCTTTATCAATTCTGGTGCATGGCAGATTGGTCTTGCTGATTTTGTGGGAATT
ATTGATAATCATTACCCAAAAACAAAAATCTTCCAGTTTTTAAAATTGACTACTTGGATT
TTACCTAAAATTACCAGACGTGAACCTTTAGAAAATGCTCTGACGGTGTTTACTGATGGT
TCCAGCAATGGAAAAGCGGCTTACACNGGGCCGAAAGAACGAGTCATCGAAACTCAATAT
CANTCGGCTCAAAGAGCAGAGTTGGTTGCNGTCATTACAGTGTTACAAGATTTTGATCAG
CCTATCAACATTGTATCAGATTCTGCATATGTAGTACAGGCTACAAGGGATGTTGAGACA
GCCCTAATCAAATATAGCATGGATGATCAGTTAAACCAGCTGTTCAATTTGTTACAACAA
ACTGTAAGAAAAAGAAATTTCCCATTTTATATTACTCATATTCGAGCACACACTAATTTA
CCAGGGCCTTTAACTAAAGCAAATGAACAAGCTGACTTGCTGGTATCATCTGCATTCATA
AAAGCACAAGAACTTCATGCTTTGACTCATGTAAATGCAGCAGGATTAAAAAACAAATTT
GATGTCACATGGAAACAGGCAAAAAATATTGTACAACATTGCACCCAGTGTCAAGTCCTA
CACCTGCCCACTCAAGAGGCAGGAGTTAATCCCAGAGGTCTGTGTCCTAATGCGTTATGG
CAAATGGATGTCACGCATGTACCTTCATTTGGAAGATTGTCATNTGTCCATGTAACAGTT
GATACTTATTCACATTTCATATGGGCAACCTGCCAGACAGGAGAAAGTACTTCCCATGTT
AAAAAACATTTATTATCTTGTTTTGCTGTCATGGGAGTTCCAGAAAAAATTAAAACTGAC
AATGGGCCAGGATACTGTAGTAAAGCNTTCCAAAAATTCTTAAATCAGTGGAAAATTACA
CATACAACAGGAATTCCTTATAATTCCCAAGGACAGGCCATAGTTGAAAGAACTAATAGA
ACACTCAAAGCTCAATTGGTTAAACAAAAAGAAGGGGGAGACAGTAAGGAGTGTANCACT
CCCCAGATGCAACTTAATCTAGCACTCTATACTTTAAATTTTTTAAACATTTATAGAAAT
CAGACCACTACTTCTGCAGAACAACATCTTACTGGTAAAAAGAACAGCCCACATGAAGGA
AAACTGATTTGGTGGAAAGACAACAAAAATAAGACATGGGAAATAGGGAAGGTGATAACG
TGGGGGAGAGGTTTTGCTTGTGTTTCACCAGGAGAAAATCAGCTTCCTGTTTGGATACCC
ACTAGACATTTGAAGTTCTACAATGAACCCATCGGAGATGCAAAGAAAAGCGCCTCCGCG
GAGACGGAAACACCGCAATCGAGCATCATCGACTCGCAGGGTGAACAAAATGGTGATATC
AGAAGAACAGATGAAGTTGCCATCCACCAAGAAAGCGGAGCCGCCGACCTGGGCCCAACT
AAAGAAGCTGACACAGTTAGCTGAAAAAAGCCTGGAGAACACAAGGGTGACACAAACTCC
AGAGAATATGCTGCTTGCAGCTTTGATGATTGTATCAACGGTGGTAAGTCTCCCTATGCC
TGCAGGAGCAGCTGCAGCTAACTATACTTACTGGGCCTATGTGCCTTTCCCGCCCTTAAT
TCGGGCAGTCACATGGATGGATAATCCTATTGAAGTATATGTTAATGATAGTGCATGGGT
ACCTGGCCCCACAGATGATCGCTGCCCTGCCAAACCTGAGGAAGAAGGGATGATGATAAA
TATTTCCATTGGGTATCGTTATCCTCCTATTTGCCTAGGGAGAGCACCAGGATGTTTAAT
GCCTGCAGTCCAAAATTGGTTGGTAGAAGTACCTACTGTCAGTNCCACCAGTAGATTCAC
TTATCACATGGTAAGCGGGATGTCACTCGGGCCACGGGTAAATTATTTACAGGACTTTTC
TTATCAAAGATCATTAAAATTTAGGCCTAAAGGGAAACCTTGCCCCAAGGAAATTCCCAA
AGAATCAAAAGACACAGAAGTTTTAGTTTGGGAAGAATGTGTGGCCGATAGTGCGGTGAT
ATTACAAAACAATGAATTCGGAACTATTATAGATTGGGCACCTCGAGGTCAATTCTACCA
CGATTGCACGGGACAAACTCAGTCGTGTCCAAGTGCACAAGTGAGTCCGGCCGTTGATAG
CGACTTAACAGAAAGTCTAGACAAACATAAGCATAAAAAATTACAGTCTCTCTACCCTTG
GGAATGGGGAGAAAAAGGAATCTCTACCCCAAGACCAAAAATAGTAAGTCCTGTTTCTGG
TCCTGAACATCCAGAATTATGGAGGCTTACTGTGGCCTCGCACCACATTAGAATTTGGTC
TGGAAATCAAGCTNTAGAAACAAGAGATCGTAAGCCATNTTATACTATCGACCTAAATTC
CAGTCTAACAGTTCCTTTGCAAAGTTGCGTAAAGCCCCCTTATATGCTAGTTGTAGGAAA
TATAGTTATTAAACCAGACTCCCAAACTATAACCTGTGAAAATTGTAGATTGTTTACTTG
CATTGATTCAACTTTTAATTGGCAGCACCGTATTCTGCTGGTGAGAGCAAGAGAGGGCGT
GTGGATCCCTGTGTCCATGGACCGACCGTGGGAGGCCTCGCCATCCGTCCATATTTTGAC
TGAAGTATTAAAAGGCGTTCTAAATAGATCCAAAAGATTCATTTTTACTTTAATTGCAGT
GATTATGGGATTAATTGCAGTCACAGCTACGGCTGCTGTNGCAGGAGTTGCNTTGCACTC
TTCTGTTCAGNCNGTAAACTTTGTTAATGATTGGCAAAAGAATTCTACAAGATTGTGGAA
TTCACAATCTAGTATTGATCAAAAATTGGCAAATCAAATTAATGATCTTAGACAAACTGT
CATTTGGATGGGAGACAGGCTCATGAGCTTAGAACATCGTTTCCAGTTACAGTGTGACTG
GAATACGTCAGATTTTTGTATTACACCCCGAGCTTATAATGAGTCTGAGCATCACTGGGA
CATGGTTAGACGCCATCTACAGGGAAGAGAAGATAATCTCACTTTAGACATTTCCAAATT
AAAAGAACAAATTTTCGAAGCATCAAAAGCCCATTTAAATTTGGTGCCAGGAACTGAGGC
AATCGCAGGAGTTGCTGATGGCCTCGCAAATCTTAACCCTGTCACTTGGGTTAAGACCAT
CGGAAGTNCCACTATTGTAAATTTCGTATTAATCCTTGTGTGCCTGTTCTGTCTGTTGTT
AGTCTACAGGTGTATCCAGCAGCTCCGGAGAGACAGCGACCAGCGAGAACGGGCCATGAT
GACGATGGCGGTTTTGTCAAAAAGAAAAGGGGGAAA
>HERVK11#LTR/ERVK @Catarrhini [S:70]
TCTGGCGCCCACGTGGTCTTTCTTTTTTCCTAAGTGCATGTGGGAACCCGATTCCCTTTG
GTAGGTGCGGAGAAACGTCATCGGTCCGGTCCACAGAAACGCTTGTTCGGCTCCCTGACG
ACTGGTGAGTNGTCTGTGTATTGTCCGGGNTAACTATGGGTCACGCGGAGTCTAAACATT
ATGCTTATCTCTGCTATATTAAACTCCTGTTAAAACAGGGAGGNGTTCGAGTGCCCATGG
AAAATATGGTCACTCTATTCAGGGCGGTGGAAGAACACTGTCCTTGGTTTCCTGAAAAAG
GAACCTTAGATGTAGAACTATGGGATCGTGTTGGTGCAANATTCCGGGAACTGGTCCCGA
CAGGGAATTATGTTCCCGTCACTGTTTGGGGTGATTGGGCCTTGGTACGTGCCGTCCTAA
TGACATACCAATCCCGTGACCCCCTGCAGTTACCACAGTTTTCTGAATCTGGCGACCCTC
CACCTCTTCCTCAGCCTTCCTCTCCCGCNCGGCCTTCGTTATCTGATCAGCCTCTCCCTT
CGCCTACTCCTCCCCCACCTGACGATGTTGAGAATTCAATATCTAACTCCGGTGACTTTG
GCTTAACGTCACCCCCTGATGATCTTATTTCTTTTCACGAAGAGCCGGTACTTGTAGCTC
CCGCGGCCCCGACTCGGACAGCCCGGGACCATATNTATGCTAATTCTTCCCTCTTCAAAC
CTTTGCAGCCTTTGCCTCCGGAGCCACCTAATGGCTCCGGGACCAAACTACAATTTACCT
GTAATTCTGCAGGCCCTCCCCCATCCACCGCAGCCCCTCACCCTCCTGTCGTTTCGGTTC
CTCAACCGGTCACTTTGCCATCCACTCAGCCTGCTTCTCTGTACCCTTCTTCACACATGG
ACGCCAGTAATCACCAGTATGCTTCTGCCTCTTCTGCTCCCCCAATGCCCCTTTCTCACA
CTCTCATNCCGGTCCGACCCCCTCAACCTCAGTTTCCCTTATCTACACATGCTTTTCCTG
TCACTTCTATGCCGACTCCGTCTCAGGTGCCTGCTCTTGAAACTTCNATGCAACGCTTAT
TACGCCAAAACAAAGAAACAAGTGGATTAGANGCGTGGGCTTATCCGGTCGCGCTGGAAC
CTCCCAACGCCCAAGGGGTACAAGTGCGTCGNTATGCGCCGCTCAATCTTACCTTTTTAA
AAGAATTTAAGGATGCTTGTACTCAGTATGGTCCTACTTCTCCTTATGTTAAAATGGTAT
TACAAACTTTTTGTACTGAGGTCATTTTGCTTCCTTTAGACTGGGACCTTTTGGCAAAAG
CTGTTCTAACCCCATCTCAGCATTTACAATTCCGTACCTGGTGGTCAGAGGAGGCCCGTC
TGCAGGCTCAGCTAAATCGGACTAATGGCATTCTAATTACTCAGGCTCAGCTCACAGGCT
CCGATAGTTTCTCTGATACTTATGCCCAATTAGGCTTTGATGCTCTTACCACGGAACAAG
TAACAAAGGTGTGTATGAGAGCTTGGGATAAATTACGCGCCCCAGGCCAAGCTCCTGTTT
CTTTTACTACTGTTAAACAAGGTCACANTGAATTATACCCTGATTTTTTGGCTAAATTAC
AAGATGCTGTTGAAAAATCTGTCTCTGATGAGCGCGCTCAAGGTATTCTCCTTCGTATGT
TAGCTTTTGAGAATGCGAACCATGAGTGTAAAATGGCCATGCGTTCCGTCCAACGACAAA
ATTTACCTGATCACGAGGTGTTGCCTGCATATATTAAAGCTTGTGAAGGCATTGGATCAG
ANACCCACAAAGCTATTCTGTGGGCACGGGCCATGAAGGACGGCAATCAAACTGGCCCNA
CTGATTCTTTTCTTGGAGCCTGCTATAATTGCGGTCAACTTGGTCATACTCGAAAAAATT
GCACTGTTAAAAACTTAAAAGCGGCCAAGCCGGCTCAACAAACACGGCCAAATGCTGCTG
CTACTGTTTGCCCACGTTGTCGCAAAGGTAAACATTGGGCAAGTACTTGCCGCTCTAAGT
ATGATATAGATGGAAACCCCCTGCCACAGAACCAGGGAAACGGGAAGCGGGGCCAGTCCC
AGGCCCCAATATCAAATGGGACGCCTCAGACTCAGACCAACGTTGCGTTTCCGCTTCAGG
CGGTCCCAACGCAGCCCCCAGCACAAACAAATTTACCTACAGCCAACCCAGATGGGTCCC
AGCCTCTTCTTCTGTCTCAGTACAATGCTTGTCCACCTCCACAGTAGGGGGCGGGGCGGT
CGATCTCTGTAGTACCATTCCTCTAAATTTACTACCTAATTCTTTGCCTTTAATTGTCCC
CACGGGGGTCACTGGCCCTTTACCTCAAGGTTCGGTGGGCCTGGTGTTAGGTAGGGCATC
CACCTCTGCTAAAGGAATCACCGTTCATACTGGTCTCATTAATTCTGATTCCNCTGATGA
GATTAAACTNATCGTGTCTGCCAAGGTTCCTGTTTCCATTCCGGCCGGTGAGTCAATTGC
TCAATTGCTTTTACTACCTAATATCGTTTTAAACAAAGGAGATAAGACACGTGGCCCTGG
GATGGGCTCCGGCGGTGAAAAGGCCGCTTATTGGATTAATGTAATTTCTAAACAACGGCC
CACCTGCACCATACACATTCAAGGAAAAAAGTTTGAGGGCCTAGTAGATACTGGGGCTGA
TGTTTCTATTATTTCCTCTAGTTTATGGCCTTCCTCCTGGCTTAAACATCCCGCTAACAT
GGGACTAGTAGGTGTTGGAAAAGCTGATGAAGTTCACCAGAGCACATTTATCTTGCCTTG
CACTGGCCCTGATGGTCAAAAGGGTACAATTCAGCCTTATATCACGCCAATCCCCATTAA
TCTTTGGGGTAGAGATTTGCTGGCACAATGGGGGGCTGAAATTAATATTCCACATAACTC
TTATAGTGCTCCCAGTCAGCATATGATGGAAAACATGGGGTTTGTTCCTGGACTCGGTCT
CGGTCCAAAACATGAAGGGATTACTAAACCCCTCCCAGTTACTGTAAAAGAAGACAGGGC
TGGTTTAGGTTATCCTTTTTAGTGGCGGCCGCTGCCACGCCTCCTGATCCTATCCCTTTA
CAATGGAAATCTGACACACCCGTTTGGATTCAGCAGTGGCCGCTTTCTAAAGAAAAACTG
GAGGCTTTAACTCAATTGGTTTCTGAACAGTTACAACTTGGAAATGTGGAACCTTCTCTT
TCCCCCTGGAATTCTCCTGTGTTTCTAGTAAAAAAGAAATCAGGCAAGTGGCGGATGGTA
ACCGATTTAAGGGCCATTAATGCTGTAATTAAACCTATGGGGGCCGTCCAACCCGGCATG
CCTGCCCCTGCTTTAATACCTAAAAATTGGCCTCTCATAGTTATTGATCTTAAAGATTGT
TTTTTTCATATTGCTTTACATAAATCGGATTGTGAAAAATTTGCTTTTACTGTACCATCT
ATCAATAATCAGGAGCCTGCAGCTCGTTATCAATGGAAAGTACTTCCTCAGGGAATGCTA
AATAGCCCTACAATCTGCCAGCTTTATGTTGGACAAGTGCTTTCACCAGTTCGAGCCCAA
TTTCCCCAGGCCTATATTCTTCATTATATTGATGATATTTTAATTGCTGCCCCCACTGAT
AAAGAATTAATTGACTGTTATCAAATTTTGAGCCGCCGTGTTACAGAGGCTGGATTACAC
ATCGCTCAGGATAAAATTCAACAGACCACTCCTGTTCAATATTTAGGAATGGTGGTCGAT
AAACAACGTATTCAACCTCAAAAAGTTCAAATTAGGAGAGATTCTTTGAAAACTTTAAAT
GACTTCCAAAAACTTTTGGGTAACATTAATTATTTAAGACCTACTTTAGGCATTCCGACC
TATGCGCTGTCTAACTTGTTTTCTACGCTGCGGGGAGATTCCGATCTCCGCAGTCCCAGG
ACTTTGACCCCTGAGGCTTCACTAGAACTGGAATTCGTAGAGGAAAGAATCCAGACCGCC
CAGTTATCTAGAGTACAGCCGTTTCAGCCTTTTCAGCTTCTGGTTTTCGCTTCATTACAC
TCCCCTACTGGACTAATAGTTCAACATAATGATTTAGTGGAGTGGTGTTTTCTTCCTCAT
TCTGTGTCAAAAACTTTGTCTGTTTATCTGGACCAAATGGCCATCTTAATTGGACAGGCT
CGGTGTAGAATACTTAAAATTTCCGGATTTGATCCGAATTTAATTGTAGTTCCTTTAAAT
CGGCTCGAAGTTCAAGCCGCCTTTCAACATTCCGTACTGTGGCAAATTCACTTGGCTGAT
TTTATTGGCGTTATTGACAATCATTATCCAAAAAACAAATTGTTTGATTTTATAAAAATG
ACNTCTTGGGTGGTCCCTCGATTAACCAAAGATCAGCCCATTCCTGAGGCCGTTACAGTG
TTCACTGATGGCTCCAGTAATGGCAATGCTGGTTATGTAGGTCCTACAGACAAGCTTATT
TCTACCCCTTATACCTCTGCTCAAAAGGCGGAGTTAATTGCTGTGATTACTGCCTTACAG
GATTTCCCCAAACCTTTAAATATTGTCTCTGATTCTGCTTATGTTGTACATGCCACTAAA
AATATAGAAACTGCTACTATCAAACATATTGATAATTCTGAATTGGCTTCTTTATTTTCA
AGGTTACAACAGGCGGTTCGCCAACGTAGACACCCTTTCTATATTACACATATTAGATCT
CATACCACTTTACCAGGACCCATGTCTGCCGGTAACCATAAAGTCGACTGTTTGGTCTCT
TTTGCAACCCAAGAAGCTCAGGAGTTCCATAATCTCACTCATGTCAATGCCGCTGGATTA
AAAGATAAATTTGCTCTCACCTGGAAACAGGCTAAGCTTATTGTTCACAGCTGCCCTCAG
TGCCAGGTCTTCGTACTTCCAAATCAGGAACCTGGCGTTAATCCCAGAGGCCTAACTCCT
AATGNTTTATGGCAAATGGATGTGACTCATGTTAGCTCCTTTGGCAGACTNTCATATGTG
CATGTTTCTGTAGATACCTTCTCAGGTTTTATCTGGGCTACTTGCCAAACAGGGGAAGGC
ACGGCCCATGTTAAAAAACATCTGTATTCTTGCTTTGCAGTTATGGGGCTTCCATATCAA
ATAAAGACAGACAACGCCCCTGGATATGTTAGTAAGGCTTTTGATTTATTTATGCAACAG
TGGGGAATTTCCCATATTACCGGAATCCCTTACAATCCTCAGGGACAGGCTGTGGTGGAA
CGGGCCAATCGCACTTTAAAAACCCAATTGAAACNNCGAGTCTGAACAACAAAACATAAT
TTAACTACTCCCCACTCCCAATTACATTTGGCATTGTTTACTTTAAACTTTCTAAATGTT
CCTAAAGACAATACTCTGACTGCAGCCGAACGCCATTATACAGGCAAAAAATTCTCCCTA
AACGAAGGCAAGCCAGTGTTATGGAAAAACTCCCAAACCAATACCTGGGAACCTGGAACA
ATTATAACGTGGGGAAGAGGATATGCTTGTGTTTCACCAGGAGATCATCAATCCCCTGTC
TGGGTGCCCACTAGGAGACTCAAGCTTCGTGTGAATACTGACAACGAAAACCACAGGGAA
AAGACGTCCGCGTCAGAGACCGCCCTCAGACGTGGTGAGATCTGTGCCGACTCCTCAGAA
GCTGGCACGCCAAATCANAATGGGTCTGATTCAATCCTCCCTGATGGCAACGGAGACCCA
TCTAACTAATCCCACTTCTCCTGATTACCTTTCTTTTTCTCCTTACAAACCTAAAAATCT
CACCATTTCTATTAGCCTGAAAATAACATCCCTCTGTTCTTCTCTTCCTCCTTCAGCACT
GAATCTCGCTTACAATAGGTTTTATTTAATGATTCTCCTCCTTATACTTTCTGTCTCACC
AGTTTCCTCTCACACTGATTTACCTGCTACACAAAATTATTCTTATTGGGCTTATGTGCC
TTTTCCTCCACTTATTCGACCTCTCACCTGGATGGATGCTCCTGCGGAAATCTACACTAA
CGATAGTGTGTGGATGCCTGGAGCTACAGATGACCGTTGCCCCGCTCAACCAGGAGAAGA
AGGCACTGCATTTAATGTTACCATGGGTTATAAATACCCCCCTCTGTGCCTCGGACATGC
ACCTGGTTGTATCCATCTAGAAACTCAAGTCTGGGCTGCTTATCTTCCGGAGAGATCAGC
TACAGAGGAACCGGGACATTTGGTCTCCGGCCTCTCCCTTTCTCCTTTAAAACAAATGAA
AGGGGGAGTAATGGGAGATACCCCATACTTTCAATATAAACCTGCAGGAAAACCATGCCC
TAAAAATTTTGAGGGCCCATCTAAAACTTTAATTTGGGAAGATTGTGTTAACTCACATGC
AGTAATATTAAAAAATGACTCATATGGTTTAGTAATAGACTGGGCACCAAAGGGCTATTT
AAAAAACAATTGCTCCTCTGGCGGAAGGGAATGCCTGGAGGCTACTTATTTTATTTCTTA
TCGGGAGAACGAGAATCATCATTCTACTTTGCATAGGAGGTTCAGCTCATTCTTTCCCTT
AAAATGGGAAGATAAAGGCATTACCCCCCGCCNCCCGAGGCCTCGTATGATACTCCCCAT
TCTGAGCCCAGAACACCCAGAACTTTGGAAATTGGCTATTGCCATGTCTGGACTGCGAGT
ATGGGAAGGGGAAACTNTTCTGTCTGTTGTCCCCACTACCGCCCCTCGCATCCGTGATTC
TGAACCCCATGATAAATCCCCTTTGAACCCTTTTCCTCTTTTTGATGCCGATCCTCCTTT
ATGGGACTCCAATTGGCATTATGATAATTCTTCTCGACCCAGGTATGCCCCTCTACCTCT
TCGGCATCCCCGGGCACCTCGGATTGCTTCTTTACGGCGGAGAACATCGGGCGTTGCCAC
TACCGCCCCTCTCCCTCAGTATCAACGTAGATCCAGACATTCTGCTTTGCTTACCTCCAA
CCTGACTGTTCCCATACAGAGTTGTGTTAAGCCTCCTTACATGCTGTTAGTGGGAAATAT
CAAAATTTGGACGAACAATCAAACTGTCCAATGCATTAATTGTCATTTATACACTTGTAT
TAACTCCCGTTTTGACTCCAGGAAAAGTGTAATGTTGGTTCGAGCTCGAGAAGGAATCTG
GATTCCGGTAACTTTGCCCAGACCTTGGGAATCCTCCCCCTCAATACATTTAATTAATGA
AGTGTTACAGCGAATTCTAAAAAGATCTAAGAGATTTGTTTTCACTTTAATCGCTGTGAT
CATGGGCCTAATTACAGTCACTGCANTGGCCACCACTGCCGGAATGGCGTTACACCAATC
TATTCAAACGGCTCATTTTGTTAATGATTGGCAAGCCAATTCCACCCAAATGTGGAATTC
TCAACAAGGCATCGATCAAAAATTGGCTAATCAAATTAATGATTTAAGACAGTCTGTTAT
TTGGCTTGGAGATCGGGTAGTGAGTCTCGAACATCGCATGCAAATGCAGTGCGATTGGAA
TACTTCGGATTTCTGTATCACCCCGTATTCCTATAACGAGACTGATCATTCATGGGAAAT
GGTCAAAGGACACCTTCTGGGTAGGGAAGATAATTTATCATTGGACATAACTAAATTAAA
GAAACAAATTTTTGAAGCCTCTCAAGCTCACTTATCCATTGTGCCTGGAGCTGAGGCGTT
AGATCAGGTGGCAGAAAATCTTTCTGGACTAAACCCCACGACTTGGATTAAGTCTATTGG
GGGCTCCACTGTAGTAAATTTTGGAATTATGTTTCTCTGTTTAATCGGCTTGTTTTTAGT
GTGCCGGACCAGTCAAAGAATCCTGCGTCAAAATCGAGAGAACGAACAAGCCTTCATCGC
CATGGCACATTTATATAAAAAGAAAGGGAGAGA
>HERVK11D#LTR/ERVK @Hominoidea [S:70]
TCTGGCGCCCAACGTGGCCTTCTTTGTTCCTCGGCTCAGTGCACTCCGAGTGCGGGTTCG
TGACGACTAGTCTTCAGTCTCGACGGTAAGGTCTCCGGGTACGCTTTTTCCGACTCTCCC
CTCTTTTCGGGTTTGTCGACCGGTATTATTCCAGGGTTATTATGGGACAATCACAGTCTA
AACACCAGGCTTATCTGTCTTTTATTAAACTTCTTCTTAAACAGGGTGGAATCAAGGCTG
ATTCCAATAACCTTATTCTCTTATTTCAGACTATTGAAAAATATTGTCCTTGGTTCCCTG
ACAAAGGTTCTATGGACCTGTTAGACTGGGATAGAGTTGGCGCCACNCTCCGCCAACTCA
TGAGAGATGGTGTTTTACTTCCTATTTCTGTTTGGACTGACTGGGCTCTTATTCGTGTTG
CTTTACTTCCTTTTCAGTCTGGTGATCCTCTTCAACTGCCACAAGTTAACGCGGATGGTG
AGCCGCTCCCTTTACCTCGGGTAGCTGACCCCCCTACTAGTCCTCCTTCTGATGATGAGG
AGGAATTCGATCTCTCCTTGTTTTCTCCCCAAGAGGAGGAACCTGGTGATGATCCCCTCC
CTCCGCCTCCTATCTTGGAACCTGTATATGTTAACTCTTCTTCTACTAAGCCGTTGCCCC
CTCTGCCAGAGGAGGACGTGTGGCATTCATCTGAATGGCCTGTTTCTCGTTCCTCTCGTC
CTTTTGGACCTCTCCCCTCTTCTAAGCCTACTGTTTCTTTCGACGCTCCGGGACCCCTTC
TTTCAGAGGCTTGGAATCCTGCTTCCCCCCAGTCCACGTCCCGGCGCCCTCACTCTCCTT
CTCTCTTTTCCTCTGCCCCTGCTAGACCTGTCCGCACTTCTATTCAGGAGGCAATGTGTA
GAGCTATGGCTTCTAGTGGTTTGGATGTCTGGCAGCTCCCCATAGCCATAGCCTCTAAGT
GTGAAGGTGCAGGAGGGTGGGGAAAAGGCACAGCTAAAGGCCGGTGATATTATGAATCTT
TCTCTGTACAACTCCTTAAGGATTTTAAAGCTGCTTGTGATCAATATGGACCAAATTCTC
CTTATGTTAAAACTGTTCTACATTCCCTTACCACTGAAAAACAACTTGTTCCTATTGACT
GGAATTTGTTAGCTCATGCTTCTCTTACCCCTTCTTGATTCCTACAATTTAAGATATTGT
GGTCAGAAGAGGCCATGATTCAAACTTCGATAAATTTTGAAAATGAGACTGAAGTGCCTT
ATGATATGCTTATGGGTACTAGTGATTTGTGGAATATACTTGCTCGACAATTGGAATATA
GTCAACGTATTTTAACTCAGGTAACTCAAGTGTGTTTACGAGCATGAGAATGTATTCAAG
ACACAGGCAAGGCCCCTTTATCTTTTAGTGCTATTAAACAAGGTCCTTCTGAACCCTATC
CTGATTTCATGGCTTAACTCACAGATGCTGCTGAAAAGGCTATTTCTGATACTAGAGCAA
GAGATGTGGTTATCCGACTTATGGCGCTTGAAAATGCTAACACTAAGTGTCAGGCTGCCA
TATGACCATTACGTCGTAAAACCCAAAACACACCTGATGATGCCATCATTCCTTCCTACA
TTAGAGCCTGTGATGGTATTGGTTCTGAAACTCATAAAGCTATGCTCAGGGCTCAAGCCA
TGACCTCATCTTTAAAAGCTGCTGCTGTTATTCTCAATGTTCCTACAACAGGTGTGCCCA
ATACTTTTCTTGGTACTTGCTACAAATGTGGGGGAGTAGGACACTTTAAAAAATCGTGTC
CTTTACTTAATGCTAATCCCCAACAACCTGCTCCACAAACTCCAAATTTACAAAAAACAC
CTAGTACTATTTGCCCACGGTGTAAAAAAGGTAAACATTGAATGAGTTCTTGTCAATCTA
AATTTGATATTANTGGTAATCTGTTGCCTCCTTTTAATGTGGTCAACACTGTTTTTAATC
CCTTTCCATTTCAGGGAAACAGGGGGAGGGGCCAGCCTCAAGCCCCAATCCCAATCAGGG
CTCCGGGGTTTCGTTCNCCCCTCCCTGTGGCTACCCCTATAACTGCACCAGAAATGCCGC
AGACTCAAGTACAAACAGTGCCACAGACATTACCTTAAATTCTATACCCACAACCCAATG
CCAATTACCCCCTCCTCTTGTCCCAGTACAATGCCCATCCACCTGCACCACAGGAGAGGA
CTCAATAGACTTATGTAGTACTCTCCCTTTGTCTTTACTCCCTGAAGAACAACCTGTCCT
TGCTCCTACTGGAGTTAAAGGGCCTTTACCTAAAAATCATATTGGTTTAATTCTGGGCAG
AGCTTCATTAGCCTTAAAAGGTGTAATTGTTCATACTGGCCTTATCCATGCCAACACTTC
AGATGAAATATGTTTGGTTATTTCTACAAAATCTCCCATTTTCATTGAACCAGGAGAATG
CATTGCTCTATTACTACTTCTCCCTGAACTGTGCCCCTCCACAGAATCTGCTACTCACAC
AAGAGGTGTAGAAAATACCTTTAAACAAAACAAAGCTGCTTATTGGGTTAATACTATTTC
TTCTCACCACCGCANCTGTANTATTAAAATTTCCNGAAAAANGTTTGNAGGTTTAGTCGA
CACNGGGGCTGATNTTTCTATAANCACTGCTAATCAGTGGCCTTCCTCTTGGCCNAAACA
GCCCTCTTCAACCAATTTAGTGGGAGTTGGAAAGTCATCTGACGTATACCGAAGCTCTCT
TATGCTTCCTTNTACAGGACCTGATGACCAAATNNGCACTGTTCAACNTTNTATCACTCC
AATTNCCGTAAACTTACAGGGACGTGACTTACTGCAACAATGGGGGGCTGAGGTGTCTAT
CCNCTTATCAAATTATAGTGAAGCTAGCAAAAACGNGATGTATAAAATGAATTTTNTTTC
CTGGAAGANGATTGGGAGTTAANGGAGAGGGAATTGAAGAGCCCTTGGAACCCTCCCGAA
AACTTAACAAATCAGGANTTNGATACCCTTTTAGGTGCCGTCACTGCTGNGCCTCCCCTG
CCNATCCCCTNNACAATGGATGTGTGAGTCACCTGTTTGGGTAGAGCAGTGGCCACTTTC
CAAACACAAGTTGGAGGCTTTAATTGAAATTGTTAATGATTTACTACAAGCAAACACTAT
TGAGCCCTCCTTGTCTCCATGGAACTCGCCTGTGTTTGTTGTACAAAAAAAGTCAGGAAA
ATGGAGGATGGTAACAGACTTAAGAGCTGTTAATGCAGTTATTAAACCTATGGGGGCGTT
ACAACCCGGTATGCCCTCCCCCTCCATGATTCCTAAGGAATGGCCTTTAATTATCATTGA
CCTTAAGGACTGCTTTTTTCATATTCCTTTAGACAAGTCAGACTGTGAAAAATTTGCTTT
CACTATACCTTCCATTAACAATTCAGCTCCCGCAGCTAGATATCAATGGAAAGTTTTACC
TCAAGGAATGATTAACAGTCCTACTATTTGTCAGTTGTTTGTCGGTACTGTGTTACAACC
TATCCGACAGACTTTTAAAAATAATTACATTCTTCATTATATGGATGATATACTGATTGC
TGCTCCCACTAAAGATGAATTAATTCAATGTTTTACCTCTTTAAAATTAGCTGTTGCCAA
TGCAGGACTCCACATCGCTCCTGATAAAATTCAACAAGCCACTCCTTTTCTGTACTTAGG
AATGCAGCTAGAAGCTCGCTCCATTAAGCCCCAAAAAGTCCAACTTCGTACTGACAATTT
AAACACCTTAAATGATTTTCAAAAATTACTAGGTGACATCAATTATCTCAGACCAACCCT
AGGCATCCCTACTTATGCATTATCTCATCTATTTGCCACTTTATCAGGAGATACAGATTT
AAACAGTCCTCGCTCTCTATCTGAACCAGCAAAACAAGAGTTGTCTTTTGTAGAACAANG
AGTGAGAGAGGCACAAGTCTCTCGTATTGACCCAAATTTGCCTTTACAATTTTTAGTTTT
TCCTTCCATCCACTCTCCTACGGGACTTATAGTACAAAATGATTCTCTAGTTGAATGGGT
ATTTCTTCCTAATTCAGCCTCTAAAACTCTTTCAATATATCTTGATCAAATGGCCACTTT
AATTGGGTTAGGACGTCAACGTATCACTAAAATTTCCGGCTTTGATCCAAACATTATTGT
GGTCCCTTTGTCAAAAAATGAAGTTAAAAATGCCTTTTCTACATCTTTGTGCTGGCAGAC
TAATCTGGCTGACTTCATTGGCACTATTGATAATCATTTGCCTAAGTCAAAATTCTTTCA
ATTTCTANGAAATACTTCCTGGATTCTACCAAAACTTACTCGTTCATCACCACTAGAGGC
AGCCGTTACCATTTTTACTGATGGATCCAGTAATGGAAAGGCAGGGTATGTAGGACCAAA
AGATAAAGTCATTTCTACTCCATACACTTCTGCTCAAAAAGCCGAGTTGTTTGCTGTTAT
CTCTGCATTACAGGATTTTGATCAGCCTCTTAATATTGTCTCTGACTCAGCTTATGTAGT
CCATGCCACTAAGGCAATAGAAACAGCTACCATCAAAAATATTGCTGACACTAATCTGTT
TTCCTTGTTCTCTTTGTTACAAAAAACTGTCAGAAACCGAAACCACCCTTTTTTCATCAC
TCACATTCGTTCTCATACTAATTTGCCTGGACCTTTATCCAGTGGTAATCATAAAGTTGA
TACTCTAGTTTCTCTAGCCATTACAGATGCAGAACAATTTCATCAACTCACTCATACTAA
TGCCTCAGGTCTTAAACATAAATATTCTCTCAGTTGGAAACAAGCTAAACAAATTGTACA
ACACTGTTCTCAATGTCAGGTTCTTGTCTTACCCACACAATCTCCCGGAGTTAATCCCCG
AGGCCTTTCTCCTAATGCTATTTGGCAAATGGATGTTACTCATGTTCCTTCTTTTGGAAA
ATTAGCTTATGTGCATGTCACAGTTGACACCTTTTCCAATTTCATCTGGGCTACCTGTCA
AACCGGAGAAGCCACTTCTCACGTTAAAAAACATATGTTTTCATGTTTTGCGGTTATGGG
AATTCCTAGTGAGCTCAAAACAGACAATGGTCCAGCCTATTGCAGTAAAGCTTTTAAAAA
TTTTCTTGATCAGTGGCATATTAAACATATTACTGGTATTCCTTATAACCCACAAGGCCA
AGCTATTGTAGAAAGAAGTAACAGAACTTTAAAATTACAATTACTTAAACAAAAAGAGGG
GGATAAGGAGTTGTCTACCCCTCACATACAACTAAACTTGGCATTGCTCACGTTAAATTT
TCTTAATATTCCTAAATCTAGTTCTGTTACTGCTGCCGAAAAACATTTCTCTGGTAACCG
TCCCACGGTAAACCAAGGAAGGGAAGTATGGTGGAAAGATGTTCAATCTAATATATGGTC
AAAAGTTTCTATTTTAACGTGGGGAAGAGGCTATGCTTGTGTTTCCCCAGGTGAACATCA
ATCTCCTGTTTGGATTCCTGCTAGACACCTGAAATTGTGTCCTGAAGATGCATGCAACAA
CGAGACAGAGAAATTTGCTGAAAAAGCGCCACAGCAGGAAACAACTAACACATCCAATCG
TCAAAAAGAAANAAAGAAAATAACCACGCTAACTCCTTTACAACAGACAATCCAGTCAGC
CATCCTGAACAACTCGTCTCCAGCGATCCAGGTCCGGCTCAACCTCTGCCTCCTCCTGAT
GACACTGATCCTTCTACCCTCTGTCACTCCACAGACTGTTAAAAACTATACATATTGGGC
CTATATTCCTTTTCCTCCTCTTATTCGAGCCATGACATGGATGGACGCTCCTATCGAGGT
CTATGTTAATGATAGTATTTGGATGCCTGGTTCTGTAGATGATCGTTGTCCTGCCCAACC
TTCAGAAGAAGGAACCCCTTTCAATATCACTTTAGGTTTTAGGTATCCACCTTTGTGCCT
GGGACCCACTAATGGATGTCTCTCATTAGATATTCAAACTTGGGCGGTCACACTACCGTC
TGGTCACTCTGTCCCTCCTTTAGGACACTTGGTATCAGGGCTCTCATTAAAACCTCTAAG
GCAGATCAAAACAGGAATCGCTGATTATATTCACACATCCCAATATAAGCCTTTAGGACC
TGCGTGTCCTCTCAACTTGTCTTCAAATGCTGACAAATTAATATGGAAGGATTGTGTTAG
TTCAGAAGGAACTGTGTTATTTAATTCTTCTCACTACACCATTGTTGATTGGGCTCCTAA
AGGTCATATTACTAATGATTGCTCTCAAGGTCACAGAGATTGTCAACATTTTCTCTATGA
TATTACTTATCAAAAAAGTAGTGACAACCCTCCCCTATTATATCGTAGATTTAACTCCTT
TTTTCCTCTTAAGTGGAAAGGGGCAGGGGTTGCCCCTCCAAAGCCAAGGCTCGTTGTTCC
CCACTTAGGACCTGAACATTCAGAATTATGGAGATTAACCATAGCTATGACTGGTATGAG
AGTTTGGGCTGGAGAAAGTGTTATAAGTAAATCCACCTTGTCACCTCGAAAACTAAGACA
ACAGATTGATTTACACTACTATTTCCACACAGCCAAAAATATCACTATGGCAATCGTCAA
AAGGTCAATTCAAAGATGGGACAGTAAAGATTATGAGGACTTATACCCCCCCGTTGCTAA
TGTCCCCCCACCACCTCTCATACAACCTATTCCCCCCACCCCACATTCACAAAAAAGAGT
ACCATCCCAAAATATATATACTATCTATATGGAGTCCAACAAAACTATACCACTTAAAAG
TTGTGTTAAACCACCATATATGTTATTAGTAGGAAAGATGCATATTAGTTCAAAAACCAA
CATAATTACCTGTGTTAATTGTTACTTGTATACTTGTATTGACTCATCCTTTAATCAATA
TCATAGTATTTTAATAGTCAGAGCCAGAGAAGGTATTTGGCTCCCCGTAGCCTTACATAG
GCCTTGGGAATCTTCCCCTTCTATCCATGTTATTAACAATATTCTACAGAAAATTCTTAA
AAGGAGTAAACGATTTATTTTTACATTAATTGCAGTAATAATGGGCTTGATTGCTGTTAC
TGTGACTGCTGCTACTGCTGGAGTTGCATTACATCAATCTATTCAAACTGTTCATTTTGT
GGATAAATGGCAAAAAAATTCTACTCGGATGTGGAATTCTCAGTCAGGTATTGATCAAAA
ATTGGCCAATCAAATTAATGATCTAAGACAAACTGTTATATGGATGGGAGATAGAATTAT
GAGTTTAGAACATAGATTACAAATGCAATGTGATTGGAATACTTCTGATTTTTGTATAAC
TCCGTTCCAATATAATGAGTCTGTTCACAATTGGGAATCAGTAAAACGCCATTTACAAGG
AAGTGAAGATAATTTAAGTTTAGACATAAGCAAGCTAAAAGAACAGATTTTTGAGGCCTC
TCAAGCACACTTAACTGCTTTACCCGGTGCTGAAGTTTTAGACGGTATCTCTGAGGGGTT
ATCTAATCTCAACCCCATTCAATGGGTAAAATCTTTGGGAGGATCCACTATCGTTAATTT
TGTTCTGTGTATAATTTGTGCTATTGGTTTATTGTTCATGTGTAAAATTGGAAAAAATAT
TCTTCAATCCAATCGTGATCAGCGCCAAGCTATGATTGCTATGGTTCATTTAAATCAGAG
AAAAGGGGGAGA
>HERVK13#LTR/ERVK @Hominoidea [S:70]
TCTGGCGCCCGACGTGGGGCTCTCCCTCGCTGTGTGAAGTTGCACCCTGAGCGCGGGACT
CAGCGGAGGATTTTTCGACGANAGATTCCTGAGGATTGCGGTCAATAAGCTTGGTGGTAA
GCTTGAGCACTCAGAGTATCCCGGGGACACCATGGGACAGGCCAGTACTAAGTACTCGGC
TTATTTAAACGNTTTATAAAAACTCTCCTTAAAGAAGGAGGGGTTNAAGTTTCTACTGAN
AAGTTAATTGAACTGTTTGAGGTCGTAGATCTTCTTTGCCCTTGGTTTCCGACTGAGGGA
ACTTTAGAACTTAAACGATTGGGATGAGATTGGCCGACAATTCAAAATTGCTCATAAAGG
GGGACATNTTATCCCGCCCACCATTTGGTCAATCTGGGCTTCGGTTCGCTCTGTCCTAGA
CTCCTTACAGACTCAGGAGGACAACATGGAGACTGATCCCTCTTTCCTCTCCTCTGAGGA
GGTCGAGGAAGTCCTCAGTTCTCTTTCCCCTGAGGATACTGCACAAATTGAGGCCGTAAT
TTTANAGGCGGACCTCCACTCTGACATTCCTTCGGCGCCACCACCTACGCCAGAGCCTAC
CNCGNNNNNCGCGCCCCCGTTATCGCTTTATGATGANCTTNTGAATGATCTCTTTCCCCA
AACCAGCAAAACCCAGCTGAAACGTACTNTCAACAGCCATTGCGCCGGACCCTCCTGTAC
TGTCTCAGCCCTGCTGTAGGGCTCTCAACCTTCCGCCTGTTCAGCCCGGTAATGAGGCTC
TCAACCCTATCCCTGTTCGGCCCGGTAATGAGGCCCTCAATCCTATCTCTTCACCCAATT
CTGCCTTTCCTCTTATGCATCAGGCTCCCCCGAAGCCTGACCTGCAGTCCGTGCNCCAGC
CTGGAGTTCAGGCCCTGNAGCCCGTGCACCGGCCTGGAGCTCAGGCCCTGCAGTCANTGC
AGCAGCCTGGNTTTCAGGCCCATGAAAGACCGCTCAGCAGGTAACCGCGCCTCANCCTGG
CTTNCAGNTTCTCGACTTCTCTATTCAAAATTCCAACTTCTTTTCTGCTCCTGGTCCGGT
CGCAACTGCCGTTGCTACCCATAAGCAACAAGTTACATACATCCCTGAAAATGACACTCC
NCTTATGAGGGCTATNCTCAGGGCAAGGGAATATGGGGATCCCGAAGCCTGGTTTCCTGT
AATTTTACAACCTCCAGTACCTGCCGCCCCCGNNCGAGCAGCNCCCGNNNCGGCTACAAC
GAATCANCCACAGCCCGCTGATCCTGCTCAGCAGGCGGCTGACCCCGCGGCTCCTCAAGA
CCCGCAGCTCAGAGAATCAGGCTCCTCAGCCAGTGCAATAAGGGCCTGCTGCTGCGGCAC
AGCCAGTACCTGGCATTCCCGCTGTTCAGGCGGTAGTTCAGCCTGACCCCATNCATCCAG
GCCAGGTTCAGCTACGCCCTGCTACNTGGGAAAGTTTTTCTTTTAAATTCCTCAAAGATT
TCAAGGAATCAGTGAAACAATATNGGCACCAACTCTCCTTTTGTCCGTTCCACATTAAAA
GCCCTAGCAGAAGATAAACGTTTGGTGCCCTATGACTGGGAAATTTTAGCAAAATCAGTC
TTATCTAAATCCCAATATTTACAATTCAGGACTTGGTGGGTTGATGCTGTCCAGGAACGC
ATTCGTCTTAATCAGGGCTCTAATCCTCCTGTTAACGTTACGGCTGACCAGTTACTGGGA
ATGGGTCAATGGGCTGCAATTCGANACCAAACTATACTAAATGATGAGGTTATTGAACAA
CTGCGAAAATGTTGCTTAGATGCTTGGGACAAGATTCAAGATGATGGTAAAGTATGCCCA
TCTTTCACGGCCGTCAGACAGGGACAACATGAACCCTACCCACGACTTTATTGCCCGTCT
TCAAGACGCAGCAGAAAAGGCTATCCCTGATAGCCACGGCCAANGACTTGTTGTAGAACT
TATGGCTTATGAACAAGCAAATCCAGATTGTCAGGCGGCTATTCGCCCCGTCAAAGGCAA
AATTCCACCGGGTGGTGATATACTCACCTCCTACATTAAAGCCTGTGAAGGGGTGGGAGG
AACTCTGCATACAGCAATGATCATGGCACAAGCTATGGCCTCTATTCGAATGCCTGGACA
ATTCTCTGGCAATCTTCATTGCGGCCAGAAGGGACATGCAAAAAGAAATTGCCCTCGGCG
TGCAGGTCGCCGTCCTTTACANCACCAACCCCAAAAAACTTTNCAGCAACAAGCCCCACC
TTCTACTNTATGCCCACGATGCCGAAAGGGNANTCACTGGGCANCTCAATGCCATTCNAG
ATTTGATATTGATGGCAATCCTTTACGGCCNCTTAAAAACCAGGGAAACGGGATGAGGGG
CCGGCCCAGGCCCCTCTAAACAATGGGGCATTCCTCAACTCCCAGCCCTGGCGTCCAGCC
AGACGGGNGCCTTCCCAGTTCAACCAATCGATCCAACCNCCCAATTCCCACTTCAGCAAT
TTGTGCCACAGGNCCNAACGNCTCAGCCCCAACACGAATCTCAGTACAATGCTTGTCCCC
CGCCACCACAGGCTCAGCAGCAGTAGATCTCTGTTGTACCAGAGATATTTCTCTTNTTGC
CTGGAGAGCCACCTATTGCTGTTCCACAGGTGTTTTTGGCCCTTGCCGACTGGCAGTGTC
GGTTTGCTACTNGGTCGCTCAAGCCTAAATTTAAAAGGTGTTCAAGTACATACTGGTGTA
ATTGATTCTGACTATTCAGGTGAAATTCATATTGTCATTAGCTCTGCAGTCCCTTGGAAT
GCGGCAGCTGGGGACCGCATTGCTCAACTTCTGATACTCCCTTACATTCCTTTAGGATCC
AGTTCTTGTACGAGAAACGGAGGTTTTGGTAGCACAGATTATCAGGGCAAAGCGGCCTAC
TGGGCCAGCAAAATTTCTGACACTCGTCCTGTGTGCTCCGTGCATATTCANGGAAGGAAG
TTTGAGGGAATGATTGACACGGGCGCTGATGTTTCCATTATCGCTTTACATCAATGGCCC
CGACACTGGCCNAAAGGAGNCGCGTCCACAGCATTAGTTGGTGTTGGTCAGGCTTCAGAG
GTATATGAAAGTTCCACAATTTTACATTGCACGGGCCCNGAGGACAGATTGGNACTATTC
GCCCCCTACACCCATTCCTGTTAACCTGTGGGGAAGAGATCTTTTACATCAATGGGGGGC
ACAGATTTCTTTTCCACAAGGCGNTNACAGCCAGCAGAGTAAAGACATTATGACAAAAAT
GGGATTTGTTCAAGGTATGGGCTTGGGAAAATCAGCACAAGGCATCACCGCCTATTATAC
CTACCCATAAATCAGACTCTACAGGACTTGGTTATTCTTTTTAGAAGCGGTCACTATCAA
GCCTCCAGATCCCATCCCTTTGACCTGAAAACTCAGCCGGTCTGGGTAGATCAGTGGCCG
CTCCCAAAAAATAAGCTGGAGGCACTCCATATTTTGGTCCTTGAACAGTTAAAATTGGGA
CACATCGAGCNNTCTTTTTCTCCCTGGAATTCACCTGTCTTTGTTATCCAAAAGAAATCT
GGTNNAAGTGGAGAATGCTTACTGATCTTAGGGCGGTAAATGCTGTCCTTCAGCCTATGG
GGACATTACAACCCGGCTTGCCCTCCCCCACTATGATTCCCGAGTATTGGCCACTTATCA
TCATTGACCTTAAAGATTGCTTCTTTAACATTCCTCTGGCCCCTCAGGACTTTGAAAAAT
TTGCTTTCACNGTTCCAACCCTTAACAACGTCGCTCCTGCAGCACGTTACCATTGGAAAG
TCCTACCTCAAGGTATGCTTAATAGCCCCACTATTTGTCAATATTATGTGGGGNGCATAT
TAAAGCCAGTNAGAGATCAATTTCCCCAATGTTATATCATTCATTACACGGATGATATTC
TTTGTGCAGCACCTTCACGCTCTGTATTAATATCTTGTTTTTCTGCANTACAACAAGCAG
TCGCAGCAGCTGGCTTGGTTATCGCCCCAGAAAAAATTCAGACTTCTTCTCCTTATCACT
ATTTAGGAATGCAGCTAGAGGACAAGGTCATTAAGCCTCAAAAAGTTCAACTCAGACGAG
ACTCTTTAAAAACTCTAAATGATTTCCAAAAATTACTTGGAGATATTAATTGGATTCGCC
CCTCCTTAGGCATTCCTACNTATGCTATGTCTAATCTTTTTGCAACATTACGGGGCGATC
CTGATTTACGCAGCAAAAGGTCTCTNACCGNNNCCTCGGACTCCTNGAGGCGGATTCTGA
ATTACGACTTATAGAAAAAACGATTCAACGGTCTCAGGTTACCAGAGTGAATCCACATTT
ACCTTTTGAAATACTAATTTTTCCCACTGAACATTCACCAACAGGACTCATTATTCAGGG
ACATAATTTAATTGAATGGTGTTTTCTTCCACACAGCTCTTTACGGACGCTTACTATTTA
CCTAGATCAAATTTCTACCCTAATTGGTCAGGCTCGTTCTCGTCTTCTNCGTCTTTCGGG
ACAGGAGCCCCAAAAAATCATTGTTCCCCTCACCCGATTACAAGTCCGACAGGCTTTTGC
AACCTGCGTCGCTTGGCAAGTACATTTGGCACGTTTCCCGGGTATAATTGACAATCACTA
TCCTAATGTAAAATTATTTCAGTTCCTTAAACTCACTTCTTGGATTTTACCTAACATTAC
TAGAAACACCCCATTAGCTGAAGCTGTCACTGTTTTTACTGATGCTTCCTNTAATGGCCG
AGCAGCATATACAGGACCAAGAGAACGTGTTCTTAACACAGGAGCTATTTCAGCACAACG
AGCTGAGCTGNCCGCTGTTATGGCTGTCCTTGAAGATTTCCCTGAACCAGTTAACATTGT
TTCTGATTCGGCGTACGTAGTACATGTTGCTCGCAACATTGAAACTGCCTTAAATTTCTG
CCTGATGATAACCTACTTTTTCTTTTTCAAAAGTTTCAGTCCGTGCTCAGAGCAAGGTCT
TCTCCTTTCTACATTACTCACATTCGGGCCCACACACCCCTCCCCGGACCCCTCTCGGCA
GCAAATGCCAGAGCTGATACATTAGTTGCTCCCGTTTTTACGGACGCGCGAAATTTTCAT
GCTTTAACTCATGTCAATGCTGCGGGACTCCGAAANAAGTTCCCCCTCACATGGAAACAA
GCTAAAACCATTGTACGTCACTGTCCTACTTGCCAAGTGTTAATTTTACAGCCACTTTCT
TCAGGAGTTAACCCTACAACCACTTCCTTCCAGAGTTAATCCTACACCACTTCCTTCCGG
AGTTAATCCTACAACCAATTCCTTCAAGTGTTAATCTTACAGCCACTTTCTTCAGGAGTT
AACCCTAGAGGACTTTCACAGAACGCTCTCTGGCAAATGGACGTGACTCATTATCCTGCT
TTTGGCAAGCTTTCTTTTATACATGTAACTATTGACACCTTTTCTCATTTTATCTGGGCC
ACTTGTCAAACGGGGGAAAGTACGGCTCATGTTAAACGACATATGCTTTCNTGTTTCTCG
GTTATGGGCTGTCCCGAGAAACTAAAAACTGATAACGGCCCCGGCTACACTAGCGCTGCT
TTTAAAAAGTTCACTCAGACATGGGCAATTACTCACACAACTGGCATCCCCTATAACTCT
CGAGGACAGGCCTTGGTGGAACGAGCCAATAAAACACTCAAAGATCAACTTCGNAAACAG
GACACTAAAAAGAAGGGGGATGCCGCTACTCCTCATGCTCAGTTAAATCTGGCTCTTTTT
ACACTAAATTTCTTAAACCTAGCAAGAAATCAACCTTTCACAGCAGCAGAACAACATTTC
ACTGGAAATAAATTTGATCCACAAAAAGGAATGCGGGTATGGTGGAAGGACGCAAAAACT
AACAAATGGGAATTAGGCACNGTCGTNAACATGGGGTAGGGGTTTTGCTTGTGTTTCCCC
AGGAAAAGGACAACAACCCGTGTGGGTTCCCTCCCGANCAACTGAAATTGCACCATAACT
CCAAAGATGAAGCGCTCCCAGAAACAAAAGGCGAAGANCCNTCGGAAACCAAAGAGCAAG
TTTCGCCGCCTGACACATAAACTTCATACCTCGACATTGAGACAAAATCTCGCCGTGTGA
CCTACAACACCANCATTCNACCCCACCAACATGGGGNNNTCAAATAAAGGTCTTATCCCA
TCAAACAGAAAAATTATTAAAAGAAAAAGGAATCCCAAAAACGACGGGTAATATAATTCT
GGCTGCCTTTATGGTAGTCAGTGCAGCGGTAAGTATACCACCGGTTGGGGCAACTCAAAA
TTATACCTACTGGCATATGTTCCTTTTCCCCCTTTATTCGGTCTGTCTCCTGGATGGACT
CCCCAGTAGAAGTTTACACTAATAATAGTGCATTCATGCCGGTCCCTAATGATGACAGGT
TTCCAGCTCAACCGGAAGAAGAAGGTATGCACTTTAATCTGTCAATTGGCTATAAATATC
CACCACTGTGCATGGGAANTNCGCCTGGCTGTTTAGCTTATTCTTACCAGAATTGGATGT
GGACCGTACCGTCCTTTACNAATGATTCTTATCAAGTACATAATGTGTTCAGTAGCAATT
CTTTTCAACTTCTGACTGTTAAACTTAATCCACATGAGGAATGGAGAGTTCCTGTCACAC
CAAAGCATAATAAAACAAAAGGACTGCCAGACTGCCCAAAGAAACCTACAAAGGGACCTA
GTGATTCAANNCGTTTTATGGAATGATTGTAATGCTCCCAAGGCCGTTGTGCTCCAAAGT
CTAGCCACGGGTATTGTTATTGATTGGGCTCCAAAAGGGCATTATTGGCGAGATTGCTCC
GGCNAAAATACCNCATGCTCGGAGTTTAATTATTTGTTAGATTATGTAGAGGACGGATGG
CAGTCCTACAGGTTGAGACAATGGGTGTCTCCTTACCCATTTAAATGGATGGACGCAGGC
ATCGTTCCTCCTAGACCAAAAATGATTCATCCCATTGTTACCCCAGAACATCCTGAATTA
TGGAAATTAGCTGCAGCTATGACAGGAATAAGGATATGGAACGCTACCTATCAACTCCTT
CNCACTAATACCAAAACACCCACATTCAACATCACCTTGATGTCTGAACGGGTGATACCC
ATCAGGAGCTGTGTCAAACCCCCACATGCTGTTGGTTGGAAATATAATTATCATTCCCGA
TACACAAACTATAGAATGTGATAACTGTAAGCTGTTCACGTGCATTGATGCTACTTTTAA
TCCCACAACAAGTATTCTCTTGGTAAGGGCTAGGGAGGGGGTATGGATACCAGTTTCTTT
ACATCGTCCATGGGAGTCTTCCCCTCTATTCACATAGTCAATGAAGTTCTTAAAGGATCC
TCAAAAGAACAAAGAGATTTATTTTTACTCTTATTGCAGTCATTGCAGGNCTAATTGCGG
TTACTGCAACAGCGGCAACCGCTGGAGTTGCCATCCACAATTCTGTTCAAACCGCTCAAT
ATGTTGAAGCATGGCAAAAAAACTCCTCCAGACTTTGGAATTCTCAGGCTCAAATTGATC
AAAAATTAGCTAATCAAATTAATGATCTCCGCCAAAGTGTAATCTGGCTGGGAGATAGAG
TTATGAATTTGGAACACCGTATGCAATTACAGTGTGATTGGAATACTTCTGATTATTGCA
TAACGCCTTATGCTTATAATAAAGATCAACATAGCTGGGAAAAGGTCTCAAGACATTTAA
AAGCCTGGGATGATAACTTAACCTTGGATATTTCAAAACTTAAAGAGCAAATTTTTGAGG
CTTCACAGGCTCATTTATCCACTGTTCCTGGCTCAGACATTTTTGAAGGAATAACTAAAG
AATTATCTGATCTTAATCCCTTTAAATGGATCAAACCCCTCGGAGGATCATTGTTGTCAC
TGGCATTATTAATATTGGTATGCTTATGTTGTCTNCTTTTAGTCTGCAGATGCCTCCAAG
GAGTCCGAAGACAAGTCCGAAGTCAACGACAAGCAATGATGGCGATGGCGATCCTAGTTA
ATAAAAAGGGGGGAGA
>HERVK14#LTR/ERVK @Catarrhini [S:70]
TTCCTGGCGCCCAACGTGGGGCGACGAAGACCCCGGTGAAGGAACGCTAGAGCGTGTGAA
AGCGGAGGACGCATCGTCAAAGGACACCCGAGGACGTCTAAAAGAAGCTCGGCGGGAAAG
CTGAGCGCTCGGAAGAACCAGGGTAACAATGGGACAAAGTGAAAGCAGACATTCTGCTTA
TTTAAATTTCTTAAGGCATTTATTACGAAGAGGGGGAGTGAAAGTTAGTACTCAGAATTT
GTTATCACTCTTTAGTACAGTAAAGCAGTTTTGCCCATGGTTCCCGGAACAAGGGACTAT
GGAGTTGGATGAATGGGAGAGAATTGGNAGAGATTTTAAAAAGGCGTATAAAGATGGAGC
AAAAATTCCAGTTTCCGTTTGGTCAATGTGGGCGCTAATAAAGGCAGCTCTTGAGCCATT
TCAAACAGATGATGAGGCAGATTCAGATGAGGAAGAGGAGGACGAGTGTAAAAAACTAAC
TTCAGATTCTGAGTGTGAGGAACAGNNACCGGAGGAGATTAAAGAAAAGAAAGGGAAACT
GAAAAAAGTATGTTTTACTAGCCCGTCGGCTCCACCTGCTGAATTAAGTGAATGGCCACC
TCCTCTCTCTCCCCTTAATGGGCGAGAAAATGAATTAGCTGNAAAACTTACTGCTCCTGT
AGTTGCAACATTAAAACCTGGAGCAATTGGTGGTGCTATACAAAATTCTATTCAAAAGGC
TAGAGCCGAGGGAGACCTTGAAGCATGGCAATTTCCCGTTACTATAATCCAGCAAGGAGG
ACAGAATATAGCTAATTGGGCCGCTTTTCCTTTTAAGTTACTAAAGGAATTTAAGCAAGC
CATTAGTCAATATGGACCGAACTCTCCTTTTGTGCAAACTTTATTAAAAAATGTGGCTCT
TGATAATAGATTAATACCATATGATTGGGATACTTTGACAAAATCTGTTCTCACTCCATC
TCAGTACTTGCAGTTTAAAACCTGGTGGGCTGATGAAGCTCAAACTCAGGCAAGGGAAAA
CACACAAGCGCAGCCACCTGTGCCTGTTTCCTTTGAACAGTTAATGGGAGTTGGCCCTAA
TTGGGGTCGATTAGAGAATCAAGCAGTAATGGAGGATGTTGCCATTGTTCAGCTGCGCTC
CGTGTGCTTACGGGCATGGGAAAGGATAAATGTTACAGGGGAAAAATATCCTTCTTTCAG
TTCTGTCCGACAAGGACCTAAAGAACCATATATTGATTTTATTGCTCGGCTCCAAGAGGC
TGTGTATAAAGCCATAACTGATAAAACAGCTCAGGATGTTGTAATACAGCTTCTTGCATA
CGATAATGCTAATGCAGAGTGTCAAACTGCTATTAGACCCCTGAGAGGGAAGGCTCATTT
AGCTGAATATATTAAGGCTTGCGATGGCATTGGAGGTAACTTACATAAGGCTACTCTTTT
AGCTCAGGCTATGGCTGGATTAAGAGTAGGAAAGAATATGCCCCATTTCTCAGGCTCTTG
CTTTAATTGTGGGCAATTTGGACACACAAGAAAGGAATGTAGAAAAGGAAATCAAAAGGC
AAAAACTACTACCATCAATCAACAGAAAAGTCCCGGTGTATGTCCCCGGTGTAAGAAAGG
CAATCACTGGGCAAGTCAGTGTCATTCTAAATTTAGCAAAGATGGACAACCTCTTTCGGG
AAACGGGAAGAGGGGCCCGCCTCGAGCCCCTCAACAAACCGAGGCATACCCGGCACAGCC
AGTGCCCTTACAAACGTACAACAATTGTCCCCCGCCNCAGCAGGCAGTGCTGCCGTAGAC
CTCTGCAGCACAATTCCCGTCTCCTTACTTCCTGGGGAGCCACCAAAGAAGGTCCCCACG
GGAGTTAGGGGACCCTTACCCTCAGGAACAGTCGGTCTATTACTTGGAAGGTCTAGTCTA
AATTTAAAAGGTGTCACTGTGCATACGGGAATAATTGACTCTGATTATACCGGAGAAATT
CAATTAGTTATTAGTTCCTCGACTCCGTGGTCTGCCTCCCCAGGAGAAAGAATTGCTCAG
TTGTTGCTGTTACCTTACATAAAACTAGGAAGCAGCACAGTGAAAAGAACAGGAGGCTTT
GGTAGTACTAATCCAGCAGGAAAGGCTGTATATTGGGTTAATCAAGTGTCTGACAAAAGA
CCTATTTGCACAGTAACTATTCAGGGAAAAGATTTTGAAGGACTAGTAGATACTGGAGCT
GATGTCTCTATTATTGCTNTAAATCAATGGCCCCGGCACTGGCCTAAGCAAAAGGCATCC
ATTGGTATTGTTGGAGTAGGAGCTGCCTCGGAAGTTTTTCAAAGTTCCTTGATTTTACCA
TGTCAAGGGCCGGATGGCCAGGAAGGGACAATTCAGCCTATCATTACACCTATTCCTGTC
AATTTATGGGGTAGAGACTTATTGCAACAATGGGATGCTGAAATATCTATTCCTATGGAT
CAATATAGTAATAATAGTAGACAAATGATGAAAAATATGGGATATCGCCCGGGAAAAGGA
CTAGGAAAAGATAAAAATGGCCAATCAGAACCTTTAGAATTAAAAGGGCAAACAGATCGG
ACCGGATTGGGGTGTCATTTTTAGGAGCGGCCATTGTTGAGCCTCCGGCTCCCATTCCTC
TTGTTTGGCTAACTGCCAAACCGGTTTGGGTGGAGCAATGGCCGCTGAAACAGGAAAAAC
TGGAGGCTTTAAAAGAACTGGTGCAGGAACAATTGCAAAAGGGACATATAGAGCCTACTT
TCTCCCCTTGGAATTCTCCTGTATTTGTCATTAAGAAAAAATCAGGGAAATGGAGAATGT
TAACAGATTTAAGGGCTGTTAATGCTGTGATTCAACCCATGGGTGCACTGCAACCAGGGC
TGCCCTCCCCAACAATGATCCCAAAATACTGGCCTCTCATAGTGATAGATCTAAAGGATT
GCTTTTTTACCATTCCTTTAGCTGCCCAAGATTATGAAAAATTTGCTTTTACTGTTCCCG
CCATAAATAATAAAGAACCAGCGGACAGATACCATTGGAAAGTACTACCACAAGGCATGC
TAAATAGCCCGACTATTTGTCAAACTTATGTCGGGAAAGCTATTAAGCCAGTTAGAGAAC
AGTTTAAAAAATGTTATATTATCCATTACATGGATGATATTCTGTGTGCAGCTGAAACTA
GGGAAGAATTGATGTTGTGCTACAAACAGTTAGAAAAGGCTGTAAATGCGGCAGGGTTAA
TTATAGCCCCCGATAAAATCCAAACTTCTACTCCCTTTCAATATCTAGGAATGAAGGTAG
AACAAAGTGCTATTAAGCCTCAAAAGGTTCAAATTCGAAGAGATAATTTAAAAACCTTAA
ATGATTTCCAAAAATTATTAGGAGACATTAATTGGATTCGTCCAACTTTAGGCATTCCTA
CCTATGCTATGTCTCACCTCTTTTCTACTTTACGAGGTGATTCTAACCTTAACAGTAAAC
GCTCCCTGTCCAAAGAAGCATTGGAGGAACTTCAATTAATTGAGGAAAAAATTCAGCAAG
CACAAGTGGAACGAATTAACCCGATGCAGCCATTACAGTTTTTAGTTTTTCCTACTAAGC
ATTCGCCTACAGGAGTTATNGTTCAACAGGATGATCTGGTTGAGTGGCTTTTTCTACCTC
ACAATACAACCAAAACGCTCACTCTGTACTTAGATCAAATTGCTGTGCTAGTAGGACAAG
CGAGGCTGCGCACAACAAAGTTAATGGGATATGATCCAAATCAGATTATAGTTCCATTAA
CCAAACAACAAATTCAACAAGCCTATATTAATTCCCAGGAATGGCAAGTTAATTTGGCNG
GTTTTGTTGGCATTCTTGATAATCATTATCCTAAATCTAAAATATTCCAGTTTCTAAAAT
TAACATCCTGGATATTGCCTTCCATTACTCAAAAAGCCCCTATTGAAGGGGCCATTACTG
TTTTTACTGATGGATCTAGTAATGGAAAAGCCTCATTTGCGGGACCTCAACAGCAAGTTT
TTCAAACTGACTTTGCTTCTGCTCAAAGGGCTGAACTTATGGCTGTGATAACAGTGTTAA
AAACTTTTAAACAGCCAGTAAACATTGTTTCTGATTCAGCCTATGTAGTGCAAGCCACGC
AAAATATTGAATGTGCCTTAATTCGAAATGTGACTGATGAACAACTTAATCTTTTATTTC
ATTCTTTACAGCAAGCAGTACAACAAAGGCATTCCCCTTTCTATATCACTCATATGAGAG
CACATACTAACCTCCCTGGCCCTTTAACTAAACTTAATCAAAGGGCGGATGCATTGGTGT
CTGCAGCCTTTGCTGATGCACAAACATTCCATTCTTTAACCCATCTTAATGCCGCAGGCC
TTAGAAAAAGATATGGTCTATCATGGAAACAAGCTAAAGAAATTGTGCAACACTGTTCTG
CCTGCCAAGTCCTGCATCTGCCACATCAAGGAACAGGAGTTAACCCTAGAGGTTTATCTC
CAAATTCCATCTGGCAGATGGATGTAACACATATTCCTGCTTTTGGAAAATTGTCCTTTG
TTCATGTTTCAGTAGATACCTATTCACATTTTATCTGGGCCACATGTCAAACAGGGGAAG
CTACAGCTCATGTTAAAAGACATCTTTTATCTTGCTTTTCAGTTATGGGAATCCCAGAAA
AAATCAAAACTGATAACGGCCCAGGATACTGTAGTAAAGCCATGGCTACATTTTTTCAAC
AATGGAATATTACCCATACTACGGGTATTCCATATAACTCACAAGGACAGGCAATAGTGG
AAAGAGCTAATCGTACTTTAAAAACTCAAATACAAAAGCAAAAGGGAGGGGACCAGGAAT
ATAAGACACCGCATATGCAATTGCATTTAGCTTTATTAACATTAAATTTTTTAAATTTAC
AAAAAGATCAACCCATGACTGCAGCTGAACAACACCTGACAGGACAAAAGGAAAATAAAA
AGGCTGGACAAGATATATGGTGGAGGGATGCACATACAAAGAGCTGGGAAAAAGGAAAGA
TAATTNTATGGGGAAGAGGATTTGCTTGTGTCTCTCCAGGTGACAATCAGGTGCCTGTGT
GGGTGCCCACCAAACATCTGAAGATCTATCATGAGCCACAGCATCTAGTGGACCCACCTG
TACAGTGCGAATTGAAGGTTTGAGGATTGCTTTTTTGCTNNNNCGNCGNACGNGAAGGAN
AAGCCTCGATTTGCTTTCTCTGTGCCTTCTGTTANNCAGAAGGGGCCTGTTTCTCATTAT
CAGTGGTAAGTTTTACCCCGCGGTAATTAACCAAAGAGGCAGAAGCTGAGTTACAAATGC
TTCAGCAATGGCANGCCTCCCGGCTACAGCCACAAAAGTTTTTGCTTCTGTTTCAGTAGA
TTTACTAACGTGGGGGTGAGGGTATGCTTGTGTTTTTGCAGGAGATGAACGAACCGTGTG
GATGCCCTCAAGATGTGTACGACCATGGAACGGGAGACTGGAGGGACCCATGGATCCCAA
CCATGGACCGGGTTCCCCCAGTACGAGCCATGAGCCAGTTGAATCTGAATGCGAAGATGG
AACGAGGACCGACCGGAGTCACTGCTGACATCAACCCCCATAACATGGGGACAGATCAAG
AAAACCGCACAGGAAGCTGAGAAACTGCTGGAGCGCCAGGGTTTTACCTNTTGCCGGNAN
TCAGAGNNACAATAGATGCTTAACGGACCAATGCTTTCTGACTCAGCTCCTCTCTACCCT
GAATACAAGAGACCCTAATAGTTAGGCAGGAATATCATCGCCCCTATTCAGCATGAAGAA
GTTACAGAAGACGGACCTTCATCCTTCTGCAACCCCTAGGATTAAGGGTCCTCTTGTAAA
ANGGGAAAGGGGAGATATGTGGGAAGCATTCAAACCAGAGTGACTCCANTNTGAATNANG
GCTANNAANAATGAAGCTGGATCACCAACCGGCAATTAAGGGCTGCACAGCCTGCAATTG
CCTTGCTCAATTAAAAAGAGGCCACCTTATGCTAGTAATAATGATAGCTNGTAATAATGA
TACGTGGTCTCTTTTACAAAAAAGAGAAGGGGGGCA
>HERVK14C#LTR/ERVK @Catarrhini [S:70]
TCTGGCGCCCAACGCGGGGCTCCCCGTAATCTCTACAAATAATCCGGTGAAGGAACGCCA
GAGCGTGGAAAGTGGAGGACGACTGACGAAGGACGCCCGAGTACGTTTTCACTTCAAGCT
CTACGGGTAAGTAGGGCGCTCGGAGAATTCCAGGGTAACCTCGGGAAAATATGGGTCAGG
CTGAAAGTAAGTTTGCTAATTACTTAAGCCTGGTGCGGCAGTTATTGCGCCGCGGAGGGG
TAATTGTGAGTACCCAAAATCTCACATCTTTGTTCCATCTCGTAGAAAAGTATTCTCCTT
GGTTCCCGGAATATGGAACCATGAATGTAAAAGATTGGGACAAGGTCGGATCAGACTTAA
AACGAGCACAACAAGAGGGCCACGATATTCCCTTCTCCGCTTGGTCTGTGTGGTCGGCAA
TTAAAACAGCACTGGAGCCCTTCCACACTGAGGAGGAGGAGGAGAAGTTTCAGGATGACA
TAGAAAAGTTTAATAATCAGGAGTCTGATGATCAGCAAAGTGAACCATCACAGTCTAGTT
TNAAAAAGGGGGAGAAACGGGAAGNTATATATGCTAACCTCCAAAAACTTATGAAAGAAA
CAGTTCCACCTACTGCAGAAACAGTGCCACCTACTGCGCCTTTAGGGGAAGGTCCGGAAC
GGCCACCCCCGCCTCAGCCTTATGAATTTTTGGAACGGGAGCCTGAGACGCGGCTTGCCG
CTCCCATTGTTGCACGCCCCACCATTAACTATGGCGAAGGGAAGCTTCAGGCTCGCCCAA
CAGCCAATTACGGTGAGGGAATGATCCAGGCTTGTCCACCTGTTAATTATGGTAGAGGAA
TGCTGCGAGCCGGCCCAAATACAAATTATGGCGCAGGGACAATCCAGGCATCCATTCGCC
AGGCACGAGAAATGGGGGATTTGGATGCTTGGCAGTTTCCGGTAATTATTTCNCCAGCTG
AGGAGCCCGGAGAACATGCTCAAGCACGCTGGGAGCCATTTCCTTTTAAAATATTAAAAG
ACTTAAAGCAAGCAATTGGACAATATGGGCCAAATTCTCCTTATGTTCATTCCTTGTTAC
AATCTGTGGCTTATAACCGGCGTTTAATACCTATGGATTGGGAGTCATTAGCCCGATCCA
CCCTGTCCCCCTCTCAATTTCTCCAATTTAAAACCTGGTGGACGGATGAAGCAACAAATC
AGGCACGCAGAAATGCTCAAGCCCAACCTCCCGTTAATATCACATCTGATCAATTGCTTG
GAATCGGACAGGCATGGGGTACTNTAAATCAACAGATGGTAATGGGTGATGAGGCTGTTG
ATCAGCTCAGAACTATATGCCTAAGAGCCTGGGAAAAAATTCACGACCCTGGTACTACTT
ATCCTTCTTTTAACTCAGTTCGACAGGGTCCAAGGGAGCCTTATCCAGATTTTATCGCCC
GTTTGCAAGACGCGGCTCAAAAGGCTATTTCGGATTCTCATGCCAGGAAAGTGATCGTTC
AGCTGCTTGCTTATGAAAATGCTAATACAGAATGTCAGGCAGCAATTAGACCTATTAAGG
GAAAGGCAGATCTAAATGAGGAAAAAACTTTAAGTGAATACATTAAAGCCTGTGATGGCA
TTGGGGGGCACTTATATAAGGCCAGCCTCCTTGCTCAGGCAATGGCTGGACTAAGGGTAA
CAAAAAACACACGAGTGTTCCCTGGATCTTGCTATAATTGTGGACAGATAGGACATACAA
AAAGAGAGTGTACAAAGAGCCAAAAAAGGCAAAACTCAGGAGGAAAAAGCAGGGAACCAG
GTACCTGTCCCAGATGTAAAAAAGGAAAACACTGGGCTAATCAATGTCATTCAAAGTTTG
ATAACAGCGGACAGCCCTTGCCGGGAAACGGANAGAGGGGCCAGCCCCGGGCCCCGATTC
AAAACGGGGCATTCCCAATTCAGGACGGGACGTCCCCGACTCCAAACGGAGTGTTCCCGG
CCCAGTCTATCCCTGTACAAATGTACAGCAATTGTCCCCCTCCACAGCTAGAAGCGGGGC
AGTAGATTTATGCTGTACNAAAGCCGTATCCCTCCTTCCTGGGGAGCCTCCTAGGAAGGT
CCCAACGGGAGTTTACGGCCCATTGCCAAANGGCACGGTGGGACTTATACTGGGAAGGTC
CAGCTTAAACTTAAAGGGAATTCAAGTACATACTGGAGTAGTGGACTCTGATTGCCAGGG
AGAAATTCAAATTGTTATCTCCTCCACTGTTCCCTGGAGTGCTAATCCAGGTGACAGAAT
AGCTCAACTGTTGCTTTTACCGTATGTTAAGTTAGGAGAAAGCTCAGAAAAAAGAACAGG
AGGATTTGGAAGCACAAATTCAGCAGGCAAGGCTGCCTATTGGGTAAATCAAGTCTCTGA
CAATAGACCTATTTGTACGGTCACTATTCAAGGAAAACAATTTGAGGGTCTGGTCGACAC
AGGAGCAGACGTGTCGATCATAGCTCTTTATCAATGGCCANAAAACTGGCCCAAACAAAA
GGCCCCAGTGGGTCTTGTTGGGGTCGGNANNGCCTCAGAAGTNTNTCAAAGTACTTNTAT
TTTGCNTTGTCNNGGNCCNGATGGACAGGAAGGNACNATTCAACCTNTAATTACACCCGT
TCCTGTNAACTTATGGGGGAGAGATCTGCTNCAACAATGGGGCGCAGAAATTTCAATCCC
TNCNCCCCGGTACGGTCAAGCCAGTCAANANATGATGNNAAACATGGGGTATGTCCCCGG
AAAGGGNCTAGGAAAACAGGAGACGGGCATTANTGAACCCATACAGGTTACTGNAAAAAA
TGACCGAAAAGGATTAGGNTATCATTTTTAGGGGCGGCCACTGTTGAGCCTCCAGANCCT
ATTCCCTTAAAATGGANGACCCAAAANCCNGTTTGGGTNGANCAGTGGCCGCTNNCTCAG
GAAAAACTGGGGGCCTTACAGGAATTAGTCAAAGAACAATTAGANAAAGGACACATNGAG
CCCACATTTTCTCCNTGGAATTCNCCAGTGTTTGTAATNAAGAAAAAATCCGGCAGATGG
CGNATGCTAACCGACTTACGAGCCGTCAATGCAGTCATNCAACCNATGGGGGCNCTGCAG
CCAGGGCTGCCNTCCCCCGCCATGATTCCTAGAGACTGGCCNTTAATAGTTATAGATTTG
AAGGACTGCTTCTTTACTATTCCTCTAGCAGAGCCNGATTTTGAAAAATTTGCTTTTACT
ATTCCTGCTATGAACAACAAGGAACCNGCAGCCAGNTATCATTGGAAAGTNTTGCCGCAG
GGCATGTTGAATAGTCCNACNATTTGTCAAACTTNTGTGGGGNAGGCTATTCAACCTGTN
AGAGATCAGTTTCCAGATTCNTATATCATTCATTATATGGATGACATATTNTGTGCGGCC
GAAACTCGAGACCAACTTATCCAGTGTTATTCACATTTACAGAAGGCGGTNGCCGACGCT
GGATTGNTCATAGCNCCNGATAAAATTCAAACGNCTACTCCTTTCCAATATTTGGGAATG
CAGGTTCAGGAAAGGGCAATTAAGCCNCAAAAGGTTCAAATTCGAAAAGACTCTCTGAAA
ACTTTAAATGATTTTCAAAAATTATTAGGGGATATTAATTGGATTCGACCTACTTTAGGC
ATTCCTACCTATGCCATGTCTAATCTGTTCTCTATCTTAAGAGGAGATCCTGNTCTCAAT
AGTAAACGAGAACTGACTCCNGAGGCTGACAAAGAATTACAANTGATTGAAGAAAAAATN
CANCAGGCCCAGGTNAATAGAATAGACCCAAGTTTACCATTACAGTTCNTCGTTTTCCCT
ACTCNNCATTCNCCTACAGGNGTTATTGTTCAGAGCGAGGACTTAGTNGAATGGTCTTTT
CTNCCTCACAATACTGTTAGAACACTCACNGTNTACTTGGATCAAATNGCTATCTTGATT
GGGCAAGCTCGCCTTAGAGTTGTTAAACTTCGTGGNTNNGATCCNGATAAAATTATNGTT
CCNATGAATAAAAATCAGATTCGGCAAGCCTTTGTTAATTCGGTCANTTGGCAAATNNAT
TTAGCTGGCTTCGTNGGNATTCTTGATAATCATTATCCNAAAANNAAANTNTTTCAGTTT
TTAAAACTAACNACTTGGATTCTTCCNAAAATTACCNANNGTGCNCCATTGGAAGGNGCN
GTGACTGTNTTTACNGATGGNTCTAGTAATGGAAAAGCNGCTTATGCGGGACCNAAAGAC
AGAGTTATTCAAACTGACTTTCANTCGGCNCAAAGGGCTGAATTACAGGCAGTTATAGCT
GTGTTAGAAGACTTTAAGCAGCCTGTNAATATTGTCTCTGATTCNGCNTATGTNGTNCAN
GCCACTCAATACATNGAAACTGCNCTCATTAAATATCTTGCGGATGAACAACTCTATCAG
CTGTTTTCTTCTTTACAAAAGGCAGTGCGTGATCGCTATTTTCCTTTCTATATTACTCAC
ATTCGAGCACACACTAATCTTCCCGGGACCCTTGTAAGGGCNAACGATCAAGCTGATTTA
CTAGTTTCCACTGCGCTTACTAATGCCCAAGATTTTCACNCCTTAACNCATGTTAATGCN
GCAGGACTCAAACANAAATATCGNATTACNTGGAAACAGGCNAAGGNCATTGTNCAACAT
TGCCCTNNGTGCCAGGTGCTACAACTGCCACATCAAGGGACTGGNGTTAACCCNCGAGGA
TTGGCNCCTAATNCGCTNTGGCAAATGGACGTNACCCATGTACCTNCATTTGGGAAACTN
TCNTACGTCCATGTNACTGTAGATACCTTTTCTCATTTTGTNTGGGCNACTTGCCAAACA
GGNGAGGCNGCTGCTCGTGTTAAAAGACATTTGCTTTCCTGTTTCGCNGTCATGGGCATT
CCACAAAANATTAAAACNGACAATGGCCCAGGCTACNNTAGTAAANCTTTANANGCGTTC
CTTCAACAATGGNACATTAAACACANTACTGGNATCCCCTATAATTCTCAAGGNCAAGCC
ATTGTTGAACGAGCTAATCGAACCTTAAAANCTCAATTACAAAAACAAAAGACAGAAGGG
GGGAACCAGAGAATACTCNACTCCNCATATGCAGCTACAATTGGCTCTTATTATCACTTT
AAATTTTTTGAACCTGCCTAGAGATCAGGTTACNACGGCAGCNGAACAGCATTTNACAGG
GCAAAAAATAAATCCNCATGAAGGAAAACGNGTNTGGTGGAAGGACGTCAGAACNAAAAC
CTGGGAAANAGGCAAAATNATNACATGGGGTAGAGGNTTTGCTTGTGTCTCNCCAGGAGA
GAATCAGCTTCCTGTCTGGGTACCCACAAGACATCTNAAGCTGTGCCATGAGCCAGAATC
CAAGGAAGAGGAAAAGACCTCGGAACGTCCCTGCACCCCCAGTTCATCAGATGGCTCAGA
TGAACATCTCTGTTGAGCAGATGGAAACCAGTAANACTCGCCAAGCAACTCCACCGACCT
GGGGGCAGATNAAGAGGCTGGCTCANATNGCAGAAGAGAACCTGAGGTCNCAGAACAAGC
CGCTGACNACCAGTAATCTAATGGTAGCTATGATGGCGGTAATCNCCNTGGCGGTGAGTC
TCCCCGCAGCTGAGGCAGATCAAAATTACACTTATTGGGCNTACGTTCCNTTCCCNCCAC
TNATTNGGCCTGTNACNTGGNTGGACCCCCCNGTGGAGGTNTACGCTAATGATAGTGTCT
GGATGCCTGGNCCNACAGATAACCGAGGCCCTACTCANCCAGAGGAGGAAGGAATGTTAA
TGAATGTTTCCATNGGTTATNANTNTCCTCCCATCTGCCTGGGGCCGGCAGCNGGATGTT
TAAATTATGATAAACAAAGTTGGATGGTTTATGTCCCTGCACATAATGGATCAAAAGCCT
CTATTCATGCAATCAGTGGAAGAACATTTCAATCTTTGGACACTATTAAATACCTTGAGC
ACGGCTATGTTATGACACATCGCCAGATTAATAAATTTAAACCTAATAAGAAGCCCTGCC
CTAGGCAGGCCACTAAATGGTCTGAAAAGCTAGAGGTGCTAACTTGGGAAGATTGTATTG
CAAACAGCGCTGCGGTGCTGCAAAATAATTCCTATGGAATCGTCATTGATTGGGCCCCTA
AGGGNCACTTTGCAGTAAATTGCACTGGACAGNGCGAAGATTGTNGAGAGACTCCTTTTG
CAAACGACTACCCAGATAATGCACCAAAATTATATAGAAGAATTGAAACAAATTNCCCTA
TTAAGTGGGAGGANAACGGTATGGCTCCTCCAAGCCCAAAAATGATTGATCCNATTATAA
GNCCAGAACATCCAGAATTGTGGAAATTAGCGATGGCTCAAACCCCAATTCGGATTTGGG
AAGGAGAATATAAAACAGAGACCCATAGTAAAAAACTTCGATTTGTTNTAGCCATGACCT
CTAATCAGACGGTCCCGNTGCAGAGTTGTGTTAAACCTCCTTTTATGTTGGCAGTGGGAA
ANATTAATATCCTACCTGACTCTCAAACCGTATCATGCCTCAACTGTCATCTTTTTACCT
GCGTTAATTCTACCTTTAATAAAGATNATAGTATTTTANTGGTTAGAGCCCGAGAAGGAG
TTTGGATACCTGTTTCCCTNAATAGACCTTGGGAGGCCTCTCCCTCCATNCATATTATCA
CTGAAGTNCTAAAAGGAATNCTTAANAGATCNAAGAGATTCATNTTTACTTTAATNGCTG
TNATCATGGGCCTNATTGCTGTCACAGCTACTGCCGCNGCNGCTGGNGTTGCTTTGCACT
CNTCTGTTCAAACNGCGGACTTTGTNGATAATTGGCAGAAAAATTCTNCTAAGCTNTGGA
ATTCCCAAAGCCAAATAGATCAAAAATTGGCNAATCAAATTAATGATCTCCGNCAAACNG
TAATTTGGATGGGAGATCGGATNATGAGTTTGGAACATAGAATNCAAATGCAATGTGATT
GGAATACTTCTGATTTTTGTATTACTCCTCGCTCTTATAATGANACTGAACACCANTGGG
AAANGGTTAGACGNCACCTANAAGGNAAAGAAGANAATTTAACNTTGGATATTGCNAAAC
TGAAAGAACAAGTTTTTGAAGCNTCTCAGGCTCATCTNACCCTGNTGCCTGGAGCTGANA
TTCTTGANGGAGCCGCTGATGGNCTNTCTANTATCAATCCTTTAAAGTGGATTAAGACCA
TTGGAGGNTCNACGATTGCAAATTTTATTTTGGTTTGTGTCTGTTTGTGCTGTTTGTTTT
TAGTCTGCAGATGCGGACGGCGCCTCGGGAGAGAAGCCAGACACCGTGAACGAGCCATGA
TAGCNATGGCGGTTATTAATAAAAAAAAATTAATAGAGACAAAAAAGGGGGACA
>HERVK22#LTR/ERVK @Simiiformes [S:70]
GGTGGTGCCCCGCGTGAGGAACGCTGCAAACGGATCGCGACGGAACCCTCGAAAACGAAG
GTGAAGAGAACTGCGCAGTCAGTGAGTNNNCAGTAAGTCATTGGTGCCCGCTCGGGATTT
CCAAGTTCGAGGGGAATTGTTCAGGCTAGGGTTTCATCATGGGACAACAGTTATCAGCTC
AACAGAAACAGTATATAAAAGTATTGAAACAGCTGCTTAAAGCTAGCGGAGCCTCGGTTT
CGCAGGCTCAATTAAGGGACCTAATGCAAACTGTTGTTTCCCATAACCCATGGTTCCCGG
AAGAAGGCACGCTAGACGTAGAGCTCTGGGAACAAGTGGGGAGAAATCTTAAACAACATC
ATGCGCAAGGGCAACGGGTCCCAGTAACATCTTTAACGTTATGGGCCTTAGTTAGGGCNG
CTTTGGCCCCGCTCTACACAGAAGAGCCTAAAAAGGGAAGGGAGGAGGAACCGTCACCTA
CCTTACCGCCTCCTCCTCCCTCAGCCCCGCCATCACCGGGCAAAAATAACAAAGAGGAAA
CGGAGGTTTTGCCTGAGCCCCCTCCTCCAATAAATTGGAAAAAAGACAAGGGATACGCTA
CAGCTATGGGACCCTGTCTTAGGCAAGCGGCATTAGAAGGGGAGCTCTTAGCCTGCCCGG
TAATGCAAGATCGACAAGGCAATCAGGTATATGAACCCATTTCTTTTAACGCTTATAAAG
AGATAAGAAAAAGCATTAGAGAAAACGGAGCCGCTAGCCCATTTACGAAAGGATTAATTG
AGGCCATAGCAGACAACTTCCGTATGACCCCATGGGACTGGTCAGTGCTAGCTAAAACAA
CTTTAGAGNCCAGTCAATACCTCCTCTGGAGGGCAGAATATGATGAGTTGTGCGAACAAC
AAGCCAACCAGAATCAATTGGCCGGGCAAGACATAACAGCTGCTATGCTCCAGGGGAGGG
GTCCCCATGCCGATGTACAACAACTAAATTTTGATCCCCAGGCCTATGCACAAGTGTCTT
TGTGCGCTCTCAGGGCTTGGGACCGAATTCCCGAAAGCGGAGTTCAACAGGGATCTTTTA
TAAATGTTCGACAAGGGCCTCAGGAGCCATTTGTTGAATTTATCAATCGGTTAACCCAGG
CAATTAAGAGACAAATTAGTCACGCCCAGGCCGCTGATATCTTATTGTTGCAATTGGCTT
ATGAAAATGCTAATGTNGACTGCCAGCAAGCAATGCAGGCAATCAGAGGAAAGGCAGCCA
CAGTCGGGGAACTTATACGAGCATGTCAACTGGTGGGGACTGAAACACACAAAGCCAAAA
TATTGGCTATGGCATTAAGGCCTCCTAAAGTGAAAAGGGAGAGAAACCCAAATTGTTTTC
TATGCGGAGAGCCAGGTCATATGAAGAGGGAATGCCCCAATAGTAGAGACCAAGGTAACT
CAGGAAAAGAACCCCCTTCTATATGCCCCCGATGTAAAAAGGGGAAACATTGGGCAAATC
AATGCAGGTCCAAATTTGATAAAAACGGCAACCCCATAAGTAACCAGGCGGGAAACTTCA
TGAGGGGCCGGCCCCAGGCCCCGCTCCAAACTGGGGCAATGCCAGCGGCTTTCCTCGGTC
AGATGGAAAGCCCACAGTCCTCTCTCTCAGAGCAGCCACCACTGGGAGCGCAGGACTGGA
CTTACTCTGCCCCAACGAATTAGTGCTAAAAGAAGGAGAAGACCCTAAAAGGGTTGCAAC
CGGGATCTGGGGCCCACTGCCTCCGGGAACAGTGGGATTAGTCCTAGGGCGATCAAGCCT
ATCCAGTAAAGGAATTAATGTGCTCACCGGGGTAATTGATAGTGATTATCAAGGTGAGAT
ATTAGTTATGATGGAATGTAAAGGTCTGCATATTCTTCCCCCTGGATCAAAGATAGCTCA
GTTACTACTTTTACCATACTGGGTCCCCAATGCCCAGGGAAAGGAAAGGGGAAAGGGAAG
TTTTGGAAGCACGGGAGCCACAGGAGTATATTGGAACCAATTAATCACTGATCAGAGACC
CATGATTACCTTAAAAATTGGAAATAAAAATTTTACTGGCTTATTGGACACAGGGGCGGA
CATTTCGATCATTAGTGATCAAAACTGGCCAGAAACTTGGCCTTGGGTCACTCAGAAACA
AAAAATTGTCGGCATCGGGGAAGCGCACACAGCCAAGCAGAGCACGCGCCCCCTAACATG
TTGCGATTCGGAGGGAAGAAAGGCAGTTATACAACCTCTAATCATGCCCATCCCTGTTAA
TCTTTGGGGACGGGACCTATTAGCCCAATGNGGGGGGTCACTCTGCAGACCCCTTTCTAA
TAATGGCCACTGTTATTATTCCTCCCCTACCCCTGACGTGGCTCTCTCAAGATCCAATTT
GGGTAGAACAGTGGCCTTTAAAGGGAGAGAAATTACAAAGAGCCCATGAATTAGTTGAGG
AGCAATTAAAAGCCGGCCATATAGAACCATCAAACAGCCCTTGGAATTCGCCCATTTTCG
TCATTCCCAAAAAGTCTGGTAAATGGAGACTTTTGCATGACTTACGTGCTATCAATGCTA
ATTTGCAACCTATGGGGCCCCTTCAACAGGGGCTCCCTTCCCCCGCGGCGATTCCTCGAG
ATTGGCCTATAGTCGTTATTGACTTAAAAGACTGCTTTTATACTATTCCCCTTGCAGAAC
AGGACAGAGAAAAATTTGCGTTTACAATACCAGCTATCAATAATGAAAGGCCAGCTCGCC
GATTTCATTGGAAAGTGCTTCCTCAAGGAATGCTGAACAGTCCTACCATGTGTCAGTATC
ATGTAAATCAGGCTTTGCTCCCCAGTAGAAAAGAATTTCCTAATTGCAAGATTATTCATT
TTATGGATGATATTTTACTAGCAGCCCCAACGGAGCCAGTACTTTTAAGTTTATATGCCT
CTGTCGTAAAGAATACACAGTTAAGAGGTTTAATCATAGCACCTGAAAAAGTACAGATGT
CCTCTCCTTGGAAATATCTTGGGTACATACTAACTTCCCGGTCAGTAAGACCTCAAAAGG
TTAAATTAAATACTAGCAACTTACACACCTTAAATGATTATCAGAAATTACTGGGCGATA
TTAACTGGCTTCGCCCCACCTTGGGCATAACTACTGATAAGTTACAAAACCTGTTTTCTA
TCCTAAAGGGCAATGCAGCCCTAGACTCTCCCAGGTATTTAACCCCTGCAGCAAAAAGGG
AAATTGAGGAAATAGAGCAAGCTATTTCTCAGAGGCAACTAGATCGCATAGACCCACGAT
ATTCAGTTCAATTGTTTGTTTTTCCCACTAAACACTCCCCNACAGGATTAATAGGACAGA
TGGCCCCAGGGCTGCGCTTCCTAGAATGGGTTTTTTCGCTCACATACCGGGACTAAAACA
CTATCTCCCTATATCCAGCTAGTTAGTAAAGTCATCTATTCAGGCCGCAGACGATGCAAT
CAGTTGCTAGGTTATGACCCTGATGTCATCAGAATTCCTTTAAGTAAAAAGCAATTCGAA
GCAGTATTGCCCTTATCTCTAGACCTGCAAATAGCACTCTCTGATTACGCAGGCCATATA
GAGCATGCCCTTCCTGCTGACAAACTACTTCAGTTCTTATCTCGTACTCCTGTAGTTTTG
CCTACAAAAGTAGTTCACTCCCCCATACCTAACGCTTTAACGCTGTTTACTGATGGCTCT
GGTAAANATGGAAAAGCGGCTGTCTGGTGGAGACCGCATAATTCCCTCACTCGNTCTGGA
TTTACTAGCACTCAGAGAGCTGAGGTTGGAGCCCTAATATTGGCCCTGGAAACTTTTTCC
GCTCAGCCCATCAATATTGTTAGTGACTCTGCTTACTCTGTTTATTTATTGCAGAACCTT
GAGACAGCCCTCATTAAGTCCACTCTNGAGCCCACCCTGTGTGCNCTTTTTCTTCGACTT
CAGCAATTGCTAGATCAACGTACACATCCTATTTTTATCACACACATTCGAGCCCACAGC
TCACTGCCTGGCCCACTGGCTTATGGCAATGATCAAGCAGACCTGCAGGTTATGACGTCA
CTGCTTGACCAAGCCACCCAATCGCATCAATTTTTCCACCAAAATTGGAGAAACTTATCT
AAACAATTTCAACTTACCCAGAGACTAGCTAAACAAATTATCCTGCAATGCCCAGATTGC
CAGCTCACAGGCACGTCCCCTCCTTCAACAGGTGTTAACCCTAGAGGACTAGAACCTAAT
CAGTTATGGCAAACAGATGTTACACACGTCCCTGAATTTGGAAAACTAAGATATGTACAT
GTATCCGTTGATACCAATTCTCACCTAATTAGCGCNCATGCTCTTCCTGGAGAGTCCACC
CGATATGTCATTAAACATCTTCTTTTAACTTTTGCGTTTATGGGGCGGCCCACAAAAATT
AAAACTGATAATGGTCCGGCTTATGCCAGCTCACAATTTCAACAATTTTGTCACACGTGG
AACATCCAACATTCCACAGGCATCCCGTATAACCCCCAAGGACAGGCCATAGTAGAACGT
GCCCACTCCACCCTTAAAAATATGCTCAGAAAACAAAAAAGGGGGAATATGAGTAAGGAC
CCTGCAACACTATTGGCACAAGCCTTATTTACCCTTAATTTTTTAAATTTAGATGATAAA
TTTCAATCAGCTGTAGAAAAGCACTTTGCTAAAACCTCTCAAGACATAAAACCTGCAGTT
TTATGGAAAGATGTAAACAGTAATGTATGGTGTGGTCCAAATGAATTGCTAACGTGGGGA
AGAGGATATGCTTGTGTTCACACCCCCTCAGGTCCTCTTTGGATTCCAGCACGACGCATC
AAACCATACCATGGCGTGGCTAGGACCCAACCCGGTACCAGAAATGAAGGAAATGACCCT
GCAGGACCCGCAGCCCCGGACGATGCGGCTTCCTCGGACGACACAAGCCCCGGACATTAC
CTGGGGGATGCTGAAGAAGACAACTCAGGAGGCTGAGCGAATCCTGCTCCGGACACAGAC
ACCATTCACTCCAGATAATTTGTTCCTTGCTATGCTTTCTGTTGTACATTGCAACTCNCG
TAGGGTATTGATCCTTTTTATNCTCTCGCTTTGCCTGCAACCCGTACCTGCTACACTCTA
TTGGGCCCATCTCTTAGATCCGCCTTTCTTCCGCCCTGTTACCTGGGCAGACACCCCCTT
CCCAGCCTCTAATAACGTAACTGCTTGGCTAGGAGGGATNGACTTACCCCCAGTGGGGTC
CCTCANTAATGGCACACATTGGACTAAGGTGCCAGGTAACACTACATATCACTCCACTAT
CCTCCCACTGTGTGTAAGTTATAAAAGTTCTAACCCTTACTGTGTACCTGCCCAAACACA
ATTATGGCTACATCATGGCAAAGGAAATGCCTTAACANTCTTAGCTGCAGGTAGCCTCAA
ACCGGGCAATGCAATCAATGCCACTTTCCCAAACATTCCTTCCTGTGCTAAAGAACAAAG
CCGGGAAAGTAATGGATTCCACTTTAGCTGGGAGGTCTGTCACGGGGGACAAGCCCGTAG
CCTCCAGTTAGGCAATTATAACATCTTAGACTGGAGCCCCCACGGCCATTTGCAGGGCGG
CCNTACTGATGTCCNCGTCCATCGTGGCATCAATCACAGTTTCGTAGCCACGTCCCGTTC
CCCTATGATTTGGGCCGATGGGGGGATGGGATATCCCAGACCCCAAGTAAAGTCCATGCC
ACCCCAAGACACTTTATGGCGCCTGGGACATCTTAGCACCTCCCTTAACACCTGGCATGG
GACATATCATAATTCCAGTNACAACTATACTATGACCTTTATTCATAATCACACTGATCA
GTGCCTGATTTGCACTACCCATCCATATGTTTTCCTTATGGGAACCAATATTTCCATTAC
ACCCCAAAACTCCACGTTTGTGACCCGGGTGCAGGGACAGGCTTGGTTCGCCTCATGTAT
CACTAATTACAATATATCTAATTTAAATATTACTAGTGTCATGGTATTAAGGAGACAATC
TGAGGCATTCCTACCAGTCAATTTGACACGCGATTGGCAAGGTTCCTCTGCCCTTGCCAC
CTTAGAACGTGCCCTGTCCCAGGTCAGACACAAAAGATTCATAGTTACACTTATAGCCTT
TATAGTCTCAGCCATAGTCATCCTAGCAACTGCTAGTGTTGCTGTGGCATCTATTACTGA
ATCAGTACAAACAGCTGCCTTTGTAGATAATTTGGCCAGAAATGTGTCTAATGAACTTCT
CTTACAGCAGGGTATAGATCAAAAGATTCTTGCACGTCTGCAAGCCCTCGAGGCTGCCTT
GGAATATGTGGGGGAGCGACAAGATGCACTGGCATTCCGACAGCAATTAAACTGCGACTG
GGAGCATAAGCATATCTGTGTCACTTCTCTACCATGGAATCAATCAATACATAGTTGGGA
TGAGGTGAAACAACACCTCTGGGGAACCTTTCATGACAATTTAACAGCAGACGTAAAGCA
ACTTAAAACTAAAATTCTAGAATCCCTNNACGCCATAGATCTACACGCCCAACAAACAGC
CATATGGAAGGGTGTGCGAGATCATCTCTCCTGGATAGACCCCCGCTCCTGGGGGTCACT
CCTTGATTGGAAAAGAATGTTGCTAATTATACTCATGTTTGTCTTATGTTATTTACTAAT
TCTAGGATGCAAAGCCGGAATACGAGCAGTGACCGCCGCGCCTGACAAACCTGTTGCTGC
ACACATCTGTACTCTTCAATCAACAAAACCTGATGCAAAAAACAGAAAAGGGGGAGA
>HERVK3#LTR/ERVK @Catarrhini [S:70]
AGTGGCGTCCGAACACAGGGACTTCGAGGACGTGAACGAAGAAGGTCTGCTGGAGCAGAG
GAACTGAAATTGACAAGGCGAACGGGGACCCCGGGACGAGTCTGCCGGCAGCGGATATAA
GGTCAGTGCCCTAAAGAGGTACTGGGAGCAATATAAGGTCAGTGCCCTAAAGAGGTACTG
GGAACGGGAAGTTTTCTGAATCAGNGGTAACATGGGGCAGAATTTGTCTATTGAAGAAAA
ACATTATCGTGCAGTTGCTTAAAGTTCTGTTGAGACAGTCTGGNGCTCAGGTTAGTTCNC
AGACACTAACTAAGATGCCGCAGGAGGTTATTACGCATAACCCATGGTTTCCACAGGCAG
GCACTCTTGATGTGGAAAATTGGGACAGAGCAGGAGAAGGATTAAAACGGGCTCATCAAA
AAGGTCTTAAAGTTGATTCTTCTGTTTTCTCCACTTGGAGTTTAGTTCGTACTGTNCTTC
TGCCATTATCTCCTTNTTATTCTGCNGGACAGCAGGAGTCATGTTCTGAGTCTAAAAATC
TGAAAGAATCTGTTGTCCCACCCACAGCTCCAATTGAAAATAAAAAACAGGAGAGGGAGG
ATAAAAATTGGCCTATACCGCCTCCTCCAGTTGCAGAAACATCTGTACCGCCTCCTTCGG
TAGCAGAAATAGAGACCCCAATACAAAGAATTTTACGCTCTGCTGCCATAGCTGGAGAGC
CCTTAGGACCTNTGCGCTTTTCCTATTTCCGTAAGGCCTGATCCAAATAATCCACAGCAG
NTTATTCATGAACACACCCCACTAGAGTTTAAGTTGTTGAAGGAATTAAAAGCTAAGTGT
GGTNAATAATGGCGTACAGAGCCCATTCACTTTAGGATTGCTAGAATCTGTGTTTGGTGC
TATGCGTCTTCTACCCTTTGATGTAAAACACTTGGCNCGAACTTGCTTGTCTGCTAGTGC
ATATCTGACATGGAATTTAAATTGGCAAGAAATGTGTGCAGACCAGGCTAGACAGAACCG
TGCTGCTGGACACGGAGACATTACAGAGGATATGCTGTTAGGTAATGGCCCTTNATTCAG
ACCTGGAACGTCAAATGGCACTCCCAGACGCTGCTTATCAGCAGTGTGCACAGGCCGCTA
AACGCGCCTGGGCCACAATTCCTGAAGAGGGAGTCCCAGTACAATCCTTTTTACATATCA
TGCAAGGGTCGCAGGAACCCTATGCGCAATTTCTTGCAAGATTACAAGAGGCAGTGAAGC
GTCAGATTCCTCATACCGCTGCCGCAGAAATGCTAACCTTAACTCTAGCTTTTGAGAATG
CAAACGCGGATTGTAAACGTGCACTGGCACCTGTGAGGTGTAAAAAAACTTGGGAAATTT
TCTCAGAGCTTGTCAGGATGTAGGAACTGAGCTTCATCGCTCTGCAATGTTAGCNCAAGC
AATGGCTAATTTAGCAGTTGACAAATCTAAAAGGAGCCAAGGGTCAAACCCTAAAATGGG
AAAATGTTATAATTGTGGAAAAACTGGACATTTTAAAAAGGAATGCCGCCAGATCTCAGG
ACAGAAAGGACCTTACAATGCAGTNCCCCCCACCCCCGCGNNCCAGCGGAAAAAAACGCC
AGGACTTTGTCCTCGCTGTAACAAAGGAAATCACTGGGCTAATCAGTGCCGCTCAAAATT
TCATCAGAATGGCACCCCCCTGTCGGGAAACGAGANGGGGGCCTGGACCCGGGCCCCTCA
AACAATGAGGGCATTCCCAGTCCAGACCACAACCCCGTTTCAGGGATGGGTTCCCGGAGG
NACATTGATTCCCTCACCCCAGGAACACCAGGAAGTGCAGGATTAGATCTCCCCGCCAGA
GAAAGAATTACGTTAGTTGGNGGAGACAAACCCACCAAAGTTCCCACTGGCATTTGGGGA
CCTTTACCAGCAGGATACATGGGACTAATTTTAGGCAAAAGCCGCCTTAACTTGCAAGGC
ATTACTGTAGTCCCAGGAGTNGTTGACTCCGATTATGAAGGAGAAATTCAAGTAGTTTTA
ATGTCACAAGATCTTTGGGTTTTTGAACCGGGAGAATATATTGCTCAATTATTGCTTATT
CCCTGCAAATTACACCCTTCTCCACGAAAGGAGAAACGAGGAAATAAAGGGTTTGGGAGC
ACAACTACATGGGAAATCTATCTATCCNCAACCCATAGCCTCTAATAGACCCACCTGTGT
AGTACAAATTAAAGGAAAGAAATTTTATGGGCTTATGGATACGGGAGCTGATGTGTCAGT
AATATCTAGNAACGACTGGCCCCCATCCTGGCCCCTGCGATTAACTTCTACATCCCTAGT
GGGAGTAGGAACAGCTCAAAGTGTTCAACAGAGTGCTGAGATTTTACCTTGTCTTGGTCC
GGATGGACAGTCATGTACTTTTCAGCCTTATGTTGCAAATATAGCTATCAATTTATGGGG
TCGAGACTTACTTACAGCATGGGATATGAGACTTACAAATGAAAACTTTGATAACCCAGG
ATTTAAAATGTTGAAGGACATGGGATATCAGAGTGGAAAAGGTTTAGGGAAATTCCTACA
AGGAAACCCTAACCCGATATCAGTAACTGGAAAAACAGATAGAAAAGGGCTAGGACGTCA
GGATTTCTGACGGGGGTCATTGATATTTCTCCTCCGCCCACTGCCTTACCATTAGAATGG
CTNAGTGACAAACCTGTGTGGGTGGATCAATGGCCCCTANCACAGGAGAAGCTAGNTCAA
CTTCATCNGCTAGTAAAAGAGCAATTGGATGCAGGACATATAGAGAAGAGTTNCAGCCCC
TGGAATTCACCGGTGTTTGTTATTCCAAAAAAGTCCGGAAGATGGTGACTGCTGCATGAT
TTGAGAGCTATTAATGCACAAATTAAACCGATGGGTGCATTACAGCAAGGTCTGCCATCC
CCAGCGGCCATTCCAAGAGACTGGCCTCTCGTAGTAATAGATCTTAAGGATTGTTTCTTT
ACTATACCNTTACACGAGAAGGATAAGCCTCGATTTGCCTTCTCTGTGCCTTCTATTAAT
CAAAGAGAACCTGTTTCTCGTTATCAATGGAAAGTTTTACCCCAAGGCATGCTTAACAGT
CCTACGCTATGTCAGCATTTTGTAGGACGGGCATTAAAGGAGCCTCGGAATATGTTTCCC
ACTGCTTACATCATTCATTNTATGGATGATATTCTTTTGGCCGCTCCTACAGATCAAATC
TTACATCAGTTATTCAGAGAAACAAAGCGGGCTTTGACTAAATGGAATCTCAAAATNGCT
CCAGAGAAGGTGCAAACAACTTCCCCATACCANTACTTAGGAACTATTGTTACGGAGAGA
AGTGTACGGCCTCAGAAAGTAGTTCTCCGTAAAGACAGGTTACAGACTTTAAATGATTTT
CAACAATTATTAGGGGATATTAATTGGCTGCGCCCGATGCTAGGTATTGCTACCTATCAA
CTTACACATCTTTACCAAACCCTGCAAGGAGATTCTTCNTTAAATTCCCCGCGGCAACTN
ACTAAAGAGGCAGAAGCCGAGTTACGGCTTGTAGAGCAGATGCTTCAGCAGAGACATGCC
TCNCGGCTACAGCCGCAAAAACCTTTGCTTTTGTTTATTCTTCCTACCCCCCACTCTCCA
ACAGGACTTTTGGGCCAGTTCATAGACAAGTCTGTAACAGTAATAGAATGGCTCTTTCTA
CCTAATCAGTCAAAACCTTGCAAGTTTATCTTTCTTTAATTACACAAATTGTGACTATGG
GCAGGCATAGGTCAAAAATGCTTACGGGATATGATCCNGACAAAATTATTGTTCCCTTAG
ACTCCCAGCAACAGGCCGCAGCNTGGGAAATGTCGACTGCNTGGCAAATCGCTTTCGCAG
ACTTCGTGGGAATAATAGATAACCACTATCCCTCAGACAAAATTTTGCAGTTTTATAAAG
TCCATTCTTTCATTCTTCCTGTGATTACTCATCACAAGCCTATTCCAGGTGGACAGACTT
ATTTTACTGATGGCTCTTCCAAAGGTCGTGCAGCTATCTATGGACCTAAACATACTCAAA
CAATAATGACCTCTGGGGTTTCAGCTCAACGCTCAGAGCTAATTGCAGTCATTCAGGTTT
TACAGCTCACAGCTTCAGATCCTATCAACATTGTCTGTGATTCAGCTTATGTTGTAAATG
TAGCCAGTCGCATAGAAACTGCTACAATTAAAAGTACACTAGACCCAGAACTGCTTAATT
TGTTTCTAAGACTTCANACAGCTATTCGCTCTCGTGCAGCTCCTTTTCATATTTCTCATA
TTCGCTCTCACACACAACTTCCTGGACCACTATCTCTAGGTAATGATAGAGCAGATAAAC
TGATTGGTTCTGTGTTTCAGCAAGCTCAAGCNTCTCNATGCGCTACTGCACCAAAACACC
TCCGCCCTTACTCGCATGTTTCATCTGCCTCGCAGCCAAGCTAGGGCTATNGTACAAGCC
TGTCCTACTTGCCAGCATGTCCCTGGNGCCGCACCTGTAGAAGGNTGTAACCCACGAGGT
TTGGCTCCAAATGAAATCTGGCAAATGGATGTTACACACATAGCAGCCTTTGGCAAGCTT
AGCTATGTTCTGTGANCTATAGACACTTATTCTCATATGCTGCATGCTACATGCCAAACA
GGTGAGACAGCTGGTCATGTACGGCGACATTGTCTGTCATCATTTGCTCATATGGGGATA
CCTAAACAATTAAAAACTGACAATGGACCCGCTTATACTAGTCATGCTTTTCAAAATTTC
TTACAGCTTTGGGCTATAACCCATAAAACAGGAATTCCTTATAATCCTAGAGGACAAGGC
ATTATAGAGCGGGCACATCAAACATTACAACGCATGTTGAAAAAACAAAAAGGGNGGTAT
AGGAGGCCAACTACCACCTCAATCAAAACTACATTTAGCCTTATTTACTTTAAATTTTTT
NGACTCCTGGTACGGATGGTAAGACTCCAGCAGAAAGACATTGGCAAGTGTTAGAGGAAA
AGAGGAAAGTTTATCCGAAAGTGTTATGGAAATCCCCGGAAGAAGNGACAATGGAAAGGT
CCGGTGGATTTACTGACGTGGGGANGAGGGTATGCTTGTGTTTTTACAGGAGATGGACAA
ACCGTGTGGGTGCCCTCAAGGTGCGTGCGACCATGGAACGGGAGACTGGAGGAACCCAGG
GTGGCCAACCATGGGCCCGGTCCCTCCGGTACGAGCCATGAGCCAGCTGAGCCTGAGTGC
AAAGACGGAGAGAAGGCCGACCGGAGTCACGACGACATCAACCCCCATAACCTGGGGACA
ACTCAAGAAAACCACGCAGGAAGCTGAGAAACTACTGGAGCGTCAGGGNCAGGCAAAAAC
CCCTGATTCCATGTTCTTGGCCATGTTAGCCATAATGTCCTGTGCGGTATGTTTTCCCTG
TGCAGAGGCAAAAACATATTGGGCATATGTTCCCAATCCCCCAGCAGTACGACCTGTACT
TTGGAGTGACACTCCTCCTGAGATTTATCATGATCAGGGAGCGTGGGCTCCAGGACCCCT
AACTCCCCTGACANTAGAACAGTTAGACTCTCAGAACAATGTCATCAATTATACCGCTCC
ACTGGAAGGACTCCCTTTGTGTATCACCACAAAGACGTCGCTCAGCCGTAGCTGTCTTAC
AATTCAAGCTCAAGCATGGTTGAGTCACTATGGAAAAGTCATGTACTTATTAGGTCTTGG
TTCTATTAATGTAACTGGTGTGCTAACCAACCATTCCCGGCCCAATCGCCCTAATTGTGC
TGACTATACGGAATGGATTCCCTTCAATAGTTCCTACCCCCCCTCNCGTGGACCCAGTGT
CTTGGCCCACTGGCTAGAAAACAATCTATGTTAACTGGAGACATTGTGGATTGGGGACCT
AAAGGTCAATTAGATGGAAAAGATGAAAATCAGAAATCATGGCACAAACTTCGCTGGCAT
TGGTGGCAAGCTTTTAATGCTTCTTCTTTATACNACACCGGGATCCAATCCCAGTCTGCC
GCCCAGATTGCTTGGCATGGAGCAGGCTTTAGCCCGCCTCTTCCTCAGTGGCATTATCTA
GGGAGGAAAGGACCAATTCAAGAGACGATATGGAAGGCAGCACTCCCATTTACGAATGGA
GCATCTGGGTTNGGGATACTATCCAATAATAGCAATAGTAAGCGACACAGTCTTAATGTT
ACATTTGTAAAGAATATCACCACTCAATTTACGGTTTGTGTTTTTAATCCTTATGTCTTT
TTGGCAGCTAAGAAGGACCAGCTCCAGGTAAACAATACCCAATTGACCTGTAAATCTTGC
CAGTTATATCACTGCATTAATCATAGCACATTGCAAACACATAATATCTCTACTTTGATG
ATTTTGGGTCGCATCCCTGGGCTATGGATTCCTGTTAATCTGTCCGAGCCTTGGGCTGCC
ACACCTGCTTTGCATTTTGTGAAACTTCTTCTAACTCAGCTTACTCATCGTGTCCGTAGA
GCCTTAGGCATGATAATTTTTGCTATTGTTTCCTTGGTCACACTAATAACTTCTGTTGTG
ATGTCCTCTGTAGCTTTGCATAGTTCTGTTCAAACAGCTCAGTACGTGGAGAACTGGACG
CGCACAGCCGACCAAGCGTGGCTACTTCAGAATAAAATTAACACTGAGTTACAAACTGAA
GTGGCAATGTTGAAATCCACGGTTCTATGGTTAGGGGAACAAGTACAAAGCTTGCAGTTG
CAGCAGCAATTGCGTTGTCATTTTAATCACACTCATATTTGTGTAACCAACTTAGAATAT
AACCAAAGTGAGTATCCGTGGGACCTTGTGAAAGCCCATTTGCAGGGAGCTTTCACATCC
AACATCACCTTTGATATTGGTGAATTACAAAACAAAATTCTTGATTTAAATAGGCAAACT
CAAGAGTTTCAGCCTTCTTTAGAAGACTGGACCGAATTCCAGCAAGGCCTGGAGAGCCTC
AACCCTTGGACCTATCTAAGGCACCACATTAACATCTTATATGTAGTTCTTGGAATAATG
TTGTTTTGTCTCTGTCTTCTGTTCATAGTCTGTAAAATCGGATGGACCGCCAATCGGAGA
ATGAGAGCTGCCCAGCCTGGCCTTACATTCTTTCAATTAATNCATAAACAGAAAGGGGGA
TA
>HERVK9#LTR/ERVK @Catarrhini [S:70]
AGTGGCGTCCACGTGGGGGCTCGAATCCAGGTCGAAGGGTCGCCGGAGCGACGGTTGGAG
AACGTGGAANNCTAAGCTGGAGGACACCCGAGTACTCTTAAAGCAATCCCCGTGGTGAGT
AAGAAGGGGAGCTCGGAAGCATCAGGGTAACAATGGGACAAGTGTGGGGTCTGGTTCGTT
CCACCTTGGAACTTTTTCACACTGATGATGAGGAGGAAGGAGAGTATAACGAAGTAACAG
AAGAGGTTACAGAGCAGGTTTATTTGCCAGCTAAAGCTAAAGCGGCAAAGGAGGGAGAGG
TTCATCCCTACCCTTCTGCACCCCCTCATTATTATTTTGAAGAAAAAGAGTGGCCTGACC
CTCCAGATCTTTCTTTTCCGGAGGACACTGGGCGAAAAGTAGTTGCCCCAGTGACTGTTC
GAGCAGCGCCTCGAGCGACCGCTCTTAGTTCTATTCAGGCAGGAATTCAGCAAGCTAGAC
GAGAGGGTGATTTAGAGGCTTGGCAGTTCCCTGTTAGAATACACCCCCCAGATCAACAGG
GAAATATTATAGCTACATTTGAGCCTTTTCCTTTTAAATTACTCAAAGAATTTAAACAAG
CTATAAATCAGTATGGACCAGGTTCTCCTTTTGTAATGGGACTGTTAAAGAATGTTGCTG
TTTCCAGTCGGATGATTCCTACTGACTGGGACGCTCTTACTCGAGCTTGTCTAACTCCTG
CTCAGTTCTTACAATTTAAAACTTGGTGGGCAGATGAAGCTTCCATTCAGGCTGCTCGCA
ATGCCCAGGCCCAACCTCAAATTAATATAACTGCAGACCAACTTTTGGGGGTTGGCGGCT
GGGCTGGTTTAGATGCACAANTGGTCATGCAGGATGATGCCATAGAACAGCTTAGAGGAG
TGTGCATTAGAGCTTGGGAAAAAATCACTTCAGGTGGAGAACAATACCCTTCCTTTAGTG
CTATAAAACAGGGACCAAGAGAACCATACGTNGATTTTATAGCTCGGTTACAGGAGTCTC
TTAAAAAGATGATTGCAGATTCGGCTGCTCAGGATATAGTGTTGCAGTTATTAGCTTTCG
ACAATGCTAATCCCGATTGCCAGGCTGCTCTGCGACCTATCAGAGGGAAAGCACATTTAG
TTGATTATATCAAGGCCTGTGATGGTATCGGAGGTAATCTGCATAAAGCTACTCTGCTGG
CACAGGCAATGGCAGGACTGAGAGTGGATAAAGGAAATACTCCATTTCCTGGAGCTTGTT
TTAACTGTGGGAAGCATGGTCATACTAAAAAAGAATGTAGAAAAAATCAGCGAGTCAGGC
CGCCAGATAGGGGAAAAAAGAAAACTGCTGAGCCTGAAATATGTCCAAAATGTAAAAAAG
GAAAACATTGGGCTAATCAGTGTCACTCTAAGTTTGATAAAGATGGGAACCCGATTTCGG
GAAACGCCATGAGGGGCCCGTCCCGGGCCCCGTTCCAAACCGGGGCATTTCCGGCTCAGG
CCATTCCCTCACCCCTGTACAATGTCTGTCCCCCGCCACAGCCGGTAGTGCCGCAGTAGA
TTTATGCTGCACAAAAGCTGTGAGCCTTCTGCCTGGGGAACCCCCGCAAAAGGTCCCAAC
AGGAGTCTGTGGACCCTTGCCAGCGGGGACGATAGGATTACTTCTAGGAAGGTCTAGTTT
AAGTTTAAAAGGGGTACAAATACATACAGGAGTCATTGATTCAGATTACAATGGGGAAAT
TCAAATTGTTATATCTACTTCTGTTCCCTGGAAAGCAGAGCCAGGAGAGCGCATAGCACA
GCTCCTGATTGTGCCGTATGTGGGAATGGGGAAAAGTGAAATTAAACGAACAGGAGGATT
TGGAAGCACAAATAAACAAGGCAAAGCAGCTTATTGGGTAAATCAAATTACTGATAAACG
TCCTACCTGTGAAATAACTATTCAGGGAAAGAAATTTAAAGGTTTGGTAGATACAGGAGC
GGACATTTCAATCATTTCTCTACAGCACTGGCCGTCCGCGTGGCCAATTCAACCCGCTCA
ATTTAACATAGTTGGAGTTGGTAAAGCCCCTGAAGTATATCAAAGTAGTTATATTTTGCA
TTGTGAAGGGCCCGATGGACAACCTGGGACTATTCAACCAATTATAACTTCTGTACCTAT
AAATTTATGGGGAAGAGATTTATTACAACAATGGGGAGCACAAGTTCTAATTCCAGAACA
ATTATATAGCCCTCAAAGTCAACATACGATGCATGAAATGGGGTATGTCCCTGGTATGGG
ACTAGGAAAAAATTTGCAAGGTTTGAAAGAACCGCTTCAAGCGGAAAGACAAAGTTCCCG
CCAAGGNTTAGGATATCATTTTTGATGGCGGCCATTGTTAAGCCTCCAGAACCTATACCT
TTAAAATGGTTAACAGATAAGCCAATTTGGATAGAACAATGGCCGCTAAGTAAAGAGAAA
CTGGAGGCTTTAGAGGAATTAGTTACTGAACAATTAGAAAATGGGCACATAGCTCCAACA
TTTTCCCCTTGGAATTCTCCAGTTTTCGTAATTAAGAAAAAATCAGGTAAATGGAGAATG
TTAACTGACTTAAGAGCCATCAATTCAGTTATACAACCTATGGGAGCATTACAGCCAGGA
TTGCCTTCTCCTGCTATAATTCCAAAAAATTGGCCTTTAATAGTCATAGATTTAAAAGAC
TGTTTCTTTACTATCCCCTTAGCTGAGCAAGACTGTGAACGGTTTGCATTTACAATTCCT
GCAGTAAACAACCTGCAGCCTGCTAAGCGTTTTCATTGGAAAGTGTTGCCACAAGGCATG
TTAAACAGTCCAACAATTTGCCAGACNTATGTAGGGCAAGCAATTGAACCTACTCGTAAA
AAATTTTCACAGTGTTACATTATTCATTATATGGATGATATACTTTGTGCTGCCCCCACT
CGAGAAATATTACTCCAATGTTATGATCACTTGCAAAATTCGATTTCTCGCGCTGGTTTA
ATTATAGCTCCTGACAAAATTCAGACTACTACTCCTTACTCCTACTTGGGGACCTTAGTA
AATGACACTACCATTGTGCCACAGAAAGTAACCATACGTAGGGATCAATTGAAAACATTA
AATGACTTTCAAAAATTACTAGGGGACATTAATTGGATACGACCTGCTCTAGGCATTCCT
ACCTATGCCATGAGTAATCTATTTTCTATCCTTAGAGGAGATCCTAGTCTCACTAGCCCT
CGGCAATTAACAAAGGAGGCTGAGGCAGAGTTACAGCTGATCGAAAAGCAAGTCCATAAA
GCTCAAATAAATAGAATAGATCCAGAGAAGACTCTAGATTTGCTAATTTTTTCAACTCAG
CATTCACCTACTGGTGTTATTGTCCAAGAGCAGGACTTAGTAGAGTGGCTTTTTCTTCCA
CATACTAATTCACGGACTCTAACTCCTTATTTGGATCAAATCGCTACTATGATAGGAAAT
GGGAGAACTCGGATTGTTAAATTACATGGATATGATCCTGGAAAAATTATTGTCCCTCTC
ACGAAGGCACAAATACAGCAAGCTTTTATAAATAGTCTTACTTGGCAAACCCATTTAGCT
GACTTTGTGGGTATTCTCGATAATCATTTTCCTAAAACGAAACTGTTTCAATTTTTGAAA
TTAACTAATTGGATTCTCCCTAAAATAACTAAATTTAAACCAATTGAAGGTGCTGAGAAT
GTTTTTACAGATGGGTCTAGTAATGGTAAAGCTTCTTATTCTGGCTCGAAAGGTAAAGTT
TTCCAGACGCCCTATACTTCAGCTCAAAAAGCGGAGCTTGTAGCTGTAATTGAGGTATTG
ACTGCTTTTGATATGCCTATTAATGTGATTTCTGATTCTTCATACGTGGTTCATTCCACA
CAGTTAATTGAAAATGCTCAGTTACGATTTCATACAGATGAACAACTGATGACTTTATTT
ACCCAATTGCAAACAGCAGTTAGGAGTAGAATGCACCCTTTTTACATCACTCACATTAGG
GCTCATACACCTCTTCCAGGACCTTTGACTGAAGGGAATCAAATGGCTGATCGCCTAGTT
GCTANTGCAATATCTAATGCTAGACACTTTCACAATTTAACCCATGTTAATGCCTCTGGT
CTCAAACGCAGATACAGCATTACCTGGAAAGAAGCTAAAGCTATTATCCAGCGATGCCCA
ACTTGCCAAATGGTACATTCCTCATCTTTTACAGGAGGAGTTAATCCTCGAGGATTGGAA
CCTAATTCTCTTTGGCAAATGGATGTCACACATGTTCCCTCGTTTGGGAGACTAGCTTAT
GTACATGTATGTGTGGACACCTTTTCTCACTTTGTCTGGGCTACATGCCAATCAGGAGAG
TCTTCTGCCTGTGTTAAACGTCACCTTTTGCAGTGTTTTGCGGTGATGGGCATTCCAGCT
TCTATTAAAACAGATAATGCCCCAGGCTATACTAGCCAAGCTCTAGCTACATTTTTCTCT
ATGTGGAATATTAAACACATTACTGGTATCCCATACAATTCTCAAGGACAAGCCATAGTG
GAAAGAATGAATCTCTCCCTGAAACAGCAGTTGCAAAAGCAGAAAGGGGGAAACAGGGAN
TACGGGACACCNCATATGCAACTGAATCTAGCATTATTAACTTTAAATTTTTTGAGCCTG
CCCAAAGGCCAGATGTTATCAGCAGCTGAACAGCATCTACAGAAACCAGCTGCAAAGACA
GAAGCAGAACAACTGGTTTGGTGGAGAGATCCGATAACAAAAAGTTGGGAAATAGGTAAA
ATAATAACTTGGGGTAGAGGTTATGCTTGTGTTTCTCCAGGCCAAAATCAACAGCCGATT
TGGATACCATCAAGACACCTGAAACCTTATCATGAGCCAGATGCCGAGGAAGAGATTCCG
GGAGGATCCCGAGGGNCCCCCGGTTGCAGCCATGTCGAGACTGACGCTGAGGAGGACCCC
AACTGTCACGAGCAACACCCGTCGAACACAGCCACCCACCTGGGGACAGATCAAGAAGCT
GTCACAGATGGCGGAAGAAAACCTGAGGAAAGCGGGACAACCAGTCACAATGAGTAATTT
AATGGTAGCTATGATAGCGGTGATCACCACTGCCGTGAGTATTCCTTCAACAAGGGCTGA
CACAGAGAACAATTATACTTATTGGGCATATTTATCAATCTTGGCTGGCAATAATGCCTG
GATGTAATCACTCTATGACACAGTTACACATGCTTTCTGATCTCAGTATTTACCATAATA
AATCTGCTCCTATAATTGAGGCATACCGCCCTCAAAAACCTATTTGTAAACAGAATTGGA
CCCGGCCAGAAAAAATGAACGTACTTGTTTAGGAAGATTGCATTGCAGAACAGGCAGAGG
TGCTGCGCAACGATTCCTATGGAATCATTATTGATTGGTCCCCTAAGGGGATGTTTAGCT
TGAATTGCACCTCTCAGTCTGCGTGCCACGGCCACACTATGTTCAGCTGGTCTGAACAAA
ACGGTCAGATGGTAGAAATGATAAGAAGTACGGCAAGAGTTCCTATTATCTGGAACCATG
GCGGTATAGTGGCACCTCAACCTCAAATGATATGGCCCGCTGTAGGAGCTAAACATAAGG
ATTTGTGGAAACTATTAATGGCTCTTAATAAGATCAAAATTTGGGAAAGAATAAAAAAGC
ATCTAGAAGGACACTCTACAAACTTGTCTTTGGATATTGCAAAATTAAAAGAACAAATAT
TTAAAGCATCCCAGGCACACCTGACCTTAATGCCAGGAACTGGAGTGCTTGAAGGAGCTG
CAGACAGATTAGCAGCTAGTAACCCATTAAAATGGATAAAAACACTTGGAAGCTCTGTGA
TTTCAATGATGATTGTGCTTTTAATCTGTGTTGTTTGTCTTTGTATAGTCTGCAGATGCG
GATCCCGACTCCTGCGAGAAGTAGCTCACCGTGACAAAGCTGCCTTTGCTTTTATCGCTT
TGCAAACAAAGAAGGGGGACA
>HERVKC4#LTR/ERVK @Catarrhini [S:70]
TTCTGGCGCCCAACGTGGGGCCCGAAAGAATCTGGTGAAGGAACGCTCAAGCGTGTGAAA
CGGAGGGCCGACGGACGAAGGACTCCCGAGGACGAAAAAGTTTTAAGCTCTGCAGGTAAG
CGGGGCGCTCGGAGAAAGCCAGGGACACAATGGGAAAAACTGAAAGTAAGTACACCACGT
ATTTGAGCTTGCTACGGCAGCTCTTGAAGCGTGCACGGTGGGGTAAAAGTTGATACGGAA
AATCTTATGGATTTGTTTCATGCTGTGGAACAATTTTGCCCTTGGTTCCCNGAACAGGGA
ACTTTGGAATTAAAAGATTGGGAAAGAGTTGGAAAGGACCTTAAAAGAGCACGTAGAGAA
GGAAAGGAAATTCCTTTGCCTGTTTGGTCAGTTTGGTCATTGGTGCGTGCAGCACTGGAG
CCTTTTCAGACAGATGATGAGGCTGAGTCAGAGGAGGAGAGAGAGGAGTTTGATAATCAG
GACTCTGAACCGCCTCTACCGAGTACTAGCNAAAAGGAGAGTCCGGAGGTGATTTATGCC
AATCCCCCCGGTCTCCCTAAACCTACTCAGAAAATCGTTCAGCCCACGGCTCCTTCAGAG
GAATGTCCGGAATGGCCACCTCCTCCTCAGCCGAGTGAGTGCNGGGGGAGGGAGCCCGAG
ACTCGGCTCGCCGCGCCCATTATTGCCCGACCCGCAGTTCATTACGGNGAGGGGGCAATT
CAGGCTCGCCCTGCAGTTATTACGGTGAAGGAGCAATTTCCCTTAAAATGGATGACCCAG
CGCCCTGTCTGGGTCGAACAGTGGCCGCTCCCTAAGGAAAAGTTGGGGGCGCTTTATGAA
ATAAACTACTAGAAAAAGGACATATTTCACCCACTTTCTCTCCTTGGAATTCCCCAGTAT
TTGTAATTAAGAAAAAGTCCGGTAGATGGCGTCAACGCTGTAATTCAACCGATGGGAGCC
TTACAACCNGGGCTCCCATCCCCCACCATGCTCCCTAAAGACTGGCCGCTTGTTATTATA
GATTTAAAAGACTGCTTTTTTACAATTCCTTTAGCAGAGGCAGATTTCGAAAAATTTGCC
TTTACCATCCCTGCCGTTAATAACAAAGAACCTGCAGCCAGATATCATTGGAAGGTTTTA
CCCCGGGGTATGTTAAACAGTCCCACAGTTTGTCAAACTTTTGTAGGCAGAGCTATCCAG
CCTGTTAGAGATCAATTTCCAGATTTGTGCAGCAAAAAATAGAGACCAACTTATTCAATG
TTATTCATCTTTGCAAAAGGCAATTACAAACGCTGGATTGCTTATAGCACCTGACAAAAT
TCAAACAACCACTCCTTTTCAGTATTTGGGGATGCAAGTACAGGATAGAGCCATTAAGCC
TCAAAAGGTTCAAATTAGAAGAGATTCTTTAAAAACCTTAAATGATTTTCAAAAATTGTT
AGGAGATATTAATTGGATTCGGCCCACCTTAGGAATTCCTACTTACGCTATGTCTAATCT
CTTCTCAATATTGAGGGGAGATTCCAACTTACACAGTAAAAGAGAACTAACACCCGAGGC
CATGAAAGAGTTAAGAGTAATTGAAGAAAAAATTCAGCAAGCCCAGGTCAGTAGGATTGA
CTCAGACTTGCCTTTACAATTCATTGTGTTCCCTACTTCACACTNNCCNCACGNNNATGG
GGGTTATTGTTCAAAATGATGATTTAGTTGAATGGTCCTTTTTGCCACATAATACCATAA
AAACACTTACAGTATATTTAGATCAGATGGCAATTCTAATTGGACAGGCTCGTATACGAA
TTGTTAAACTTTGTGGCACTGAGCCCAATAAGANTTATAGTTCCAATAAATAAAAATCAG
GTTAAACAGGCATTTATTAACTCAGTTACATGGCAAGTTAATTTAGCAGAATTTGTTGGA
TGTATTGATAATCATTATCCTAAAAACTTTCCAGTTCTTAAAATTAACTACATAGGTTCT
TCCGAAAATTACTCGTGATGCCCCTTTGGAAGGAGCCGTGACTGTTTTTACTGATGGGTC
TGGTAAACATGGAAAAGCGGCAGTCTGGTAGAGACCACATAATTCAATCACTCGATCTGA
GTTTACTAGCACTCAGAGAGCTAAGGTTACTCTGTTTATTTATTAAAGAACTTTTACAGC
CTTAAGTTCGCTCTGGAGCCCACNCTGTGTGCTCTTTTTCTCCGACTTCAGCAATTGCTA
GACCAANGTACACATCCTATTTTTATTACACACATTCGAGCCCACAGCTCNCTGCCTGGC
CCATTGGCTTATGGCAATAATCAAGCAGACCTTCAGGTTATGACATCACTGCTTGACCAA
GCCACCCAATCGCATCAATTTTTCCACCAAAATTGGAGAAACTTATCTAAACAATTTCAA
CTTACNCAGAGGCTGGCTAAACAAATTATCCTACAATGCCCAGATTGCCAGCTCACAGGC
ACGTCCCCTCCTTCAACAGGTGTTAACCCTAGAGGATTAGAACCTAATCAGTTGTGGCAA
ACAGATGTTACACACATCCTGAATTTGGAAAACTAAGATATGTACATGTATCCGTTGATA
CCAACACTCATCTAATTANTGCACATTTAAAAAAATAAAAGTAAAAAAAAGACTAAGANA
GAAATCGAAAAAANACGAAAAAGTAAAAAAATTTAAAAAGTTATAAAAATGCACCTTTAG
TAAGAAAATTATAAAACATAGAAAGTTAAGACATGTTGAAGATTGTCTGTGAAAGTCGTG
AAAAANGTTATAAAAAATTTATGCAGGAAANGTTGTATAATTTTGTTTTGAAGGTCTAAA
CAAGTTTTAAAACGNTAATTGTAAAAAATTCTGTGTGTAAACATATTGGCTAAAGTTAAA
AAGGTATCATCCAGTTTTCTGTAAACTAGACATTAAAATAAAGCACAAGTTTTTCTTAAA
GCACTAACCTGCTCTTTAAAGATTGTAAAAAGTCTCTTAGCACAGGCACCACCCCTAGAA
TTTCCAGTACCAGCCTGGAGACTACGTCCTCATCAAAGGATGGAAAGNTAAAAAAGAAAA
AAACACTCGAGCCAGCCTAAGAAAGACCCTACAGGACCCGCAGCCTCAACGATGCGGCTT
CCACGGACAACACAGGCCCCAGACATTATGCTGAAGAAGCAGAAGNCTAAGCCAAATAAT
TTATTCNTTTTTAATTCTCTCACTTTGCCTGCTACCTGTACCTGCTACACTCTATTAAGC
TCATCTCTTAAATCCGCCTTTCTTCCGCCCTGTTACTTNGGCAAACACCCCCTTCCCAGC
TTCTAACAACGTAACTGCTTGGCTAGAAGGGATTAACATACCCCCAGTGGGGTTCCTTAG
TAACGGCACACATCGAACTGAGGTGCCAAGTAACACTACAGGTCACTCCTTGACTGGAAA
AGAATGTTGCTAATTATACTCATGTTTGTCTTATGTTATTTACTAATTCTAGGATGCAAA
GCCGGAATAAGAGCAGTGACCGCCNCGCCTGACAAACCTGTNGCTGCAACAGACCAAAAT
TATACCTATTGGGCATATGTCCCATTCCCGCCTTTAATTAGGCCTGTCACATGGTTGGAA
CCCCCGGTTGAGGTTTATGTTAATAATAGTGTTTGGATGCCTGAGCCTACAGATACTCAT
GGGCCCTCTCACCCAGAGGAGAAAGGAANNNGTTAATAAATGTGTCCATGGGTTATCAGT
TCCCCCCTCTTTGCATAGGGCCGGCTATCGGTTGCCTAAAAGGCTACCGACAACATTGGC
TAGTTAAAATTCCAGGTCATAATCAAAGACCAGTATCCTATCATTTATTTTCTGGATGGA
GCCCGGATCATTCACAGAGTTCGGTTCAATTAACAGTTTAAGCCCAGAAAAGAGAGGTGT
CAACAACCTCAACAATGGTCAAAAGATTTAGAAATATTGATTTGAAAGAATTGCATCTCT
GATCACACTGTGGTACTGCAAAATAATTCCTATGGAATCGTCATTAATTGGTCCCCTAAG
GGGACCTTTGCAGTTAATTGTACCAATCAAAATGATAGATGCAAGACAAAACTAAAACAG
GAACTATACTATCAAAGAGATGACACTACTTACACTGAAAAACGTGCTCATTTTCCCATA
ATTTGGACCAATTTTGGTACGGCCGGCCCACATCCAAAAATGATTAATCCAATAATAGGC
CCTAAACATCCCGAATTATGAAAGTTAATGATGGCCCAATCTCATATTCGGGTTTGGAAA
AAAANATATTATCTTNNGANGGAGAAGGTGAGAGACTTCAATTTGCGTATCAGTTTTCTT
CCAACAGAACAGTGCCCATTCAGAGTTGTGTCAAGCCTCCTTTTATGTTGATGGTCAGAA
ATATTAATATTCGACCTAATTCTCAAACTATTACTTGTCAAAACTGTCGCCTTTTCACCT
GTATTGATTCCACGTTTGGTGTAAAAACATCTGTGTTGCTGGTGAGGGCTANAGAAGGAG
TTTGGATACCGGTTTCCCTCAATAGACCTTGGGAAGCCTCTCCTTCCATTCATATCGTCA
CAGAAATGTTNNNAAAGGGAGTGTTTACCAAAACAAAAAGATTTATTTTTACCCTTATAA
CAGTCTTATGGGCCTTATTGCAGTCACAGCTACTGCTGCGGCTGCTGGAATTGCTTTACA
CTCCTCTGTTCAAACTACAAAATATGTAAATAATTGGCAAAAAATTCCTCAAAATTGTGG
AATTCTCAGACCCGGATAGACCAACAATTGACAAATCAAACAAATGATCTTAGACAGACT
GTTATTTAGATGGAAGATCGTATAATGAGCTTAGAGCATCGATTACAAATACAATGTGAT
TGAAATACTTCTAATTTCTACATAACTCCCCATTCGTATAATACTACTAAACATCATTTG
AAAAAAGTTAGACGTCATCTAGAAGAAAGAAATAAAAATTTAACATTAGATACAGCCAAA
TTCGAAAAGAACAGGTTTTTAAAGCATCTCAGGCTCATTTAACTCTCCTGCCTGGGACTG
ACATTCTCGCTGGAGCTGCTGATGGACTTTCAAACGTAAACCCTCTTAAATGGATTAAGA
CCATTAGAGGATCAACTATTGCAAATTTTACTTTAATGTGTATCTGTTTATACTGTTTGC
TTTTAGTCTACAAATGCGGAAGACGCCTCTGGAGAGAGACCAGACACCACGAACAAGCCT
TAATAGCAATGGCGGTTAAAAAAGAAAAAANGGGGGGGGGCA
>HERVL#LTR/ERVL @Primates [S:70]
GATTTTGGTACCAGGAGTGGTTCTAGAGGAACAGAATATTAAGGATGGAGTTCTTTCGTT
GGTTTTGGGGTTTCTGGAGTTGGCTGCTTAATATGATTAGACCCAAAAATGCTAAGGACT
CTACTTCTAATAGTATGGAGAACACTGATAGTCCTTGGCGTGAACTGTTTAGAGAGTTAT
GCAAAATAAATGCATTTGACACTCCTGATTCACCGCTCGTGAGAGGCAAGGAGTTTAGTG
ACTCTATACATAATACCTTTGACCATATGTGGAGAACCAAGGAACATAATGAAGCTGGTT
GGTTGCTCCTAAGTTCAGTGGACAAAGTGATGAAAGAAAATGATGAACTCAGGGATTCTA
TCTCCCGGCTTCAGAAGCAGATACTGAGCCTCAAATCTGCTAAGATTGCCCTGAGTGAGA
GTCTTATCTCCTGTAGAGAAAGAGCTGAAATTGTGGAAAAACAGACACAAGCTCTTATCA
TGCGAGTGGCTGACCTGCAACGAAAGGTGCATGCACAGCCTCGCCAGGTGTCTACTGTTA
AAGTGAGGGCATTGATTGGAAAAGAATGGGACCCTGCAACTTGGAATGGGGACGTGTGGG
AGGACCCTGATGAAGCTGGGGACACTGAGTTTGTAAACTCTGATGAACCTTTTTTGCCAG
AAGAAACAGCTTCCCCATCCCCAGTAGTGGCAACATCCCCTCCCCGACCCATGCTGCCAT
CAGCCTTTCCACCTTTGTCTGAGGAGATAAACCCTGCGCTGCCTGAGGCAACAGTGATGG
CCTCCCCTGAGGCAGTTGCCAGGCAAGATAATGTTGATTCTCCTCAGGAGCCACCCCCAA
CACCCCTGTTTGCTTCTAGACCTATAACTAGACTAAAGTCCCGGCGGGCCCCTAGAGGTG
AGGTTGAGAGTGTGACCCATGAGGAGGTGCGCTACACTCGAAAAGAACTGCTTGAGTTTT
CTAATTTATATAAACAGAAATCTGGAGAACAGGCATGGGAATGGATATTAAGGGTGTGGG
ATAATGGTGGAAGGAACATAGAGTTGGATCAGGCTGAATTTATTGATTTGGGCCCACTAA
GTAGGGACTCTGCATTTAATGTTGCAGCTCGGGGAGTTAAAAAAGGTTCTAATAGTTTAT
TTGCTTGGTTAGCTGAAATATGGATTAAAAGATGGCCCACTGTGAGCGAGCTGGAAATGC
CTGATCTCCCTTGGTTTAATGTAGAGGAAGGGATCCAAAGGCTTAGGGAGATTGGGATGG
TGGAGTGGATTAGTCACTTTAGACCTACTCATCCCAGCTGGGAGGGTCCAGAAGATATAC
CCTTGACCAATGCCTTGCGAAATAGATTTGTGAGGGCAGCACCTGCATCTTTGAAGAGCC
CTGTAATTGCTCTTCTCTGTATGTCAGATCTAACAGTGGGAACCGCAGTCACTCAACTAC
AAAATTTAAATACAATGGGAATAATTGGATCCCGAGGTGGCAGGGGCCAAGTGGCGGCAC
TCAACCGTCAAAGGCAAGGTGGGCGTAGCTACCGTAATGGACAGCAGAGGCAAAGCGGCA
ATCAGAATAGTCTGACTCGTGTAGAGCTCTGGCATTGGCTAATTAATCACGGTGTTCCTA
GAAGTGAAATTGATAGGAAGCCTACTGCATTCCTACTTAATTTATATAAGCAGAAAACTT
CTAGGTCGAATGGACAAAAGACTAATTTGAATTATAAAAACAGAGAATCACGGCCCCTCA
ATCAATTTCCAGACTTGAGCCAGTTTACAGACCCAGAACCCCTTGAATGAAGGGGAGGCC
GGGTCCCCTTGAGGAAGGACCCCACTACACTACCGACAATTTATGCNGTGAATCTTTCTC
CCATCCTTCCCCAAGGAGACCTCCGGCCTTTTACCAGGGTAACTGTGCACTGGGGAAAGG
GAAATGATCAGACATTTCGGGGACTACTGGACACTGGCTCTGAGCTGACGTTGATTCCAG
GGGACCCAAAACGTCATTGTGGTCCTCCAGTTAAAGTAGGGGCTTATGGAGGTCAGGTAA
TTAATGGAGTTTTAGCTCAGGTCCGACTTACAGTGGGTCCAGTGGGTCCCCGGACTCATC
CTGTGGTCATTTCCCCAGTGCCAGAATGCATAATTGGCATAGACATACTTAGCAGCTGGC
AGAACCCCCACATTGGCTCCCTGACTGGTAGGGTGAGGGCTATTATGGTGGGAAAGGCCA
AATGGAAGCCATTAGAGCTGCCTCTACCTAGAAAAATAGTAAATCAAAAACAATATCGCA
TCCCTGGAGGGATTGCGGAGATTAGTGCCACCATCAAGGACTTGAAAGACGCAGGGGTGG
TGATTCCCACCACATCCCCGTTCAACTCTCCCATTTGGCCTGTGCAGAAGACAGATGGAT
CTTGGAGAATGACAGTGGATTATCGTAAGCTTAACCAAGTGGTGACTCCAATTGCAGCTG
CTGTACCAGATGTGGTTTCATTGCTTGAGCAAATTAACACATCTCCTGGTACCTGGTATG
CAGCCATTGACTTGGCAAATGCCTTTTTCTCCATTCCTGTCCATAAGGCCCACCAGAAGC
AATTTGCCTTCAGCTGGCAAGGCCAGCAATATACCTTTACTGTCCTACCTCAGGGGTATA
TCAACTCTCCGGCTTTGTGTCATAATCTTATTCGGAGAGACCTTGATCGCTTTTCGCTTC
CGCAAGATATCACACTGGTCCATTACATTGATGACATTATGCTGATTGGATCCAGTGAGC
AAGAAGTAGCAAACACACTGGACTTATTGGTGAGACATTTGCGTGCCAGAGGATGGGAAA
TAAATCCGACTAAAATTCAGGGACCTTCTACCTCAGTAAAATTTCTAGGGGTCCAGTGGT
GTGGGGCCTGTCGAGATATTCCTTCTAAGGTGAAGGATAAGTTGCTGCATTTGGCCCCTC
CTACAACCAAGAAAGAGGCACAACGCCTAGTGGGCCTATTTGGATTTTGGAGGCAACACA
TTCCTCATTTGGGTGTGTTACTCCGGCCCATTTATCGAGTGACCCGAAAGGCTGCCAGTT
TTGAGTGGGGTCCAGAACAGGAGAAGGCTCTGCAACAGGTCCAGGCTGCTGTGCAAGCTG
CTCTGCCACTTGGGCCATATGACCCAGCAGATCCAATGGTGCTTGAGGTGTCAGTGGCAG
ATAGGGATGCTGTTTGGAGCCTTTGGCAGGCCCCCATAGGTGAATCACAGCGGAGGCCTC
TAGGATTTTGGAGCAAGGCCCTGCCATCTTCTGCAGATAACTACTCTCCTTTTGAGAGAC
AGCTCTTGGCCTGTTACTGGGCTTTGGTGGAAACTGAACGTTTGACTATGGGTCATCAAG
TCACCATGCGACCTGAACTGCCTATCATGAACTGGGTGCTTTCTGACCCATCTAGCCATA
AAGTGGGTCGTGCACAGCAGCATTCCATCATCAAATGGAAGTGGTATATACGTGATCGGG
CTCGAGCAGGTCCTGAAGGCACAAGTAAGTTACATGAGGAAGTGGCTCAAATGCCCATGG
TCTCCACTCCTGCCACCCTGCCTTCTCTCCCCCAGCCTGCACCGATGGCCTCATGGGGAG
TTCCCTATGATCAGTTGACAGAGGAAGAGAAGACTAGGGCCTGGTTCACAGATGGTTCTG
CACGATATGCAGGCACCACCCGAAAGTGGACAGCTGCAGCACTACAGCCCCTTTCTAGGA
CATCCCTGAAGGACAGCGGTGAAGGGAAATCTTCCCAGTGGGCAGAACTTCGAGCAGTGC
ACCTGGTTGTGCACTTTGCATGGAAGGAGAAATGGCCAGATGTGCGATTATATACTGATT
CATGGGCTGTAGCCAATGGTTTGGCTGGATGGTCAGGGACTTGGAAGAAGCATGATTGGA
AAATTGGTGACAAAGAAATTTGGGGAAGAGGTATGTGGATGGACCTCTCTGAGTGGTCAA
AAACTGTGAAGATATTTGTATCCCATGTGAGTGCTCACCAACGGGTGACCTCAGCAGAGG
AGGATTTTAATAATCAAGTGGATAGGATGACCCGTTCTGTGGACACCACTCAGCCTCTTT
CCCCAGCCACCCCTGTCATCGCCCAATGGGCCCATGAACAAAGTGGCCATGGTGGCAGGG
ATGGAGGTTACGCATGGGCTCAGCAACATGGACTTCCACTCACCAAGGCTGACCTGGCTA
CGGCCACTGCTGAGTGCCCAATTTGCCAGCAGCAGAGACCAACACTGAGCCCTCGATATG
GCACCATTCCTCGGGGTGATCAGCCAGCTACCTGGTGGCAGGTTGATTATATTGGACCTC
TTCCATCATGGAAAGGGCAGAGGTTTGTCCTCACTGGAATAGACACTTACTCCGGATATG
GGTTTGCCTATCCTGCACGCAATGCTTCTGCCAAGACTACCATCCGTGGACTCACGGAAT
GCCTTATCCACCGTCATGGTATTCCACACAGCATTGCCTCTGACCAAGGCACTCACTTTA
CGGCTAAAGAAGTGCGGCAGTGGGCTCATGCTCATGGAATTCACTGGTCTTACCATGTTC
CCCATCATCCTGAAGCAGCTGGATTGATAGAACGGTGGAATGGCCTTTTGAAGTCACAAT
TACAACGCCAACTAGGTGACAATACTTTGCAGGGCTGGGGCAAAGTTCTCCAGAAGGCCG
TGTATGCTCTGAATCAGCGTCCAATATATGGTACTGTTTCTCCCATAGCCAGGATTCACG
GGTCCAGGAATCAAGGGGTGGAAGTGGAAGTGGCACCACTCACCATCACCCCTAGTGATC
CACTAGCAAAATTTTTGCTTCCTGTTCCCGCGACATTACGTTCTGCTGGCCTAGAGGTCT
TAGTTCCAGAGGGAGGAACGCTGCCACCAGGAGACACAACAACGATTCCATTAAACTGGA
AGTTAAGATTGCCACCTGGACACTTTGGGCTCCTCCTACCTTTAAGTCAACAGGCTAAGA
AGGGAGTTACAGTGTTGGCTGGGGTGATTGACCCGGACTATCAAGATGAAATCAGTCTAC
TACTCCACAACGGAGGTAAGGAAGAGTATGCATGGAATACAGGAGATCCATTAGGGCGTC
TCTTAGTATTACCATGCCCTGTGATTAAGGTCAATGGGAAACTACAACAGCCCAATCCAG
GCAGGACTACAAATGGCCCAGACCCTTCAGGAATGAAGGTTTGGGTCACTCCACCAGGAA
AAAAACCACGACCTGCTGAGGTGCTTGCTGAAGGCAAAGGGAATACAGAATGGGTAGTAG
AAGAAGGTAGTCATCAATACCAGCTACGACCACGTGACCAGCTGCAGAAACGAGGACTGT
AATTGTCATGAGTATTTCCTCCTTCTTTTGTTAAAAACATGTTTGTGCATGTATACACTT
GTACTAAGAAAATATCTTCATTTTATTTCCTTTCTCCTTTATCATGTGACATAAGATTTA
TTGACTTCATATCAGCATTTAAGTATTGTTAACTTTATGTAATAGTATTTGGGTTGGGGA
TTGGTGCGTTTCCGGTTGTACGAAGGATAGTTGTATTATGTTAGGCGTAATTATGACCTT
ATTATTGTCTTTATTTGAAGATTATGTATGATCTCAGGAGATGTGTATGGGTTCAAGTTG
ACAAGGGGTGGACT
>HERVL18#LTR/ERVL @Simiiformes [S:70]
ATAGTCGGCAGGATCCCGAGGTGAGTGAGCCTTCGGCCCCCGATGATCCCGGGTCGGCCA
TGTGGCCGCAGCATGGGCTGTGGTACCCGGTGGCAGCCGTGCTGCTCGGATGGGCCCCGG
TGGAAACNTGGGCGGCGGTGGACGGGTCCCCCGCGAGCGTGGAGAAGGCGCTGAAGCAGC
TGGAAGCGCAGAGCACCGAGAAGGAGCGCGCCTTTGCCGGCAGAGTCGGATGGGCGTTTT
TGACTGCGCTACGGGAAGTACACGCCCAGTCCCTGCGGGATGCAGCGCAGGTAAGGGACC
TCCAGGCGCAAGCGGGGCGCCTGGAGGCCCGGNTACACAGCTCGGAANAAGANTTGGGGG
TAAGGGACCTCCAGGCGCAGGCGGGGCGCCTGGAGGCCCGGNTACACAGCTTGGAANAGG
AATTAGAGGCTGCCGTNAGTGCGGGCCTGGGCCCGTCGTCCCGGCCGGAGACCCCCGCTC
GGTCTGATACCGAGGAGGAAGAACCCCCCGTTGCGGGCTCGCCCAGTGGTCCGTCAGAAG
GTAGANCATGAACAGCCGNTGGGGCCCCAAGGGCGGGCTCAGGGACCCCCCACCGTGACG
GAACACACTTCATATAGTGCCTATACCCCAACTGAGTTGCGGGAATTAGGCAAGCAGTGC
CGGCAGCGTCCGGGGGAACCCCTGCCCGCCTGGATGCTTCGTCTNTGGGACGAGGGAGCN
GACAGTATTTCCTGCTCCGCCTCTGAGATGGAAAAGCTGGCCTCTATCACGACTCACCCC
TCCCTCCGTCAGCGGTTGCAGGTGAGCAGGCGGTTGGCACAAGGGCAAGGTGACCACACC
CTGATTGAGTGGCTGATGGCAGCCATACGGACTGTGTGGAACGACGCCGGNGAAATACCA
GAAACTGTGAGTAAATGGCAGTCGTATACCGATTTGGTGCAAGTNATCCGGGAGATGGGT
ATGCGGCAGGCTATGTTTGATCTGAATACCCGGGGGCCAGATGATGAACGCTTTACCTCC
CACATGAGGGATCTCGTGTTGGGCTCTGCGCCCCCGAGTGCCTTTGGCTCCCTAGCCGCT
GTCCTCACCCCGTACGTGGGGCGCCGCATACATGAAGTGACTACTGCTATGGCGGCCCTC
GGGGAAGCAGAAGGCCATCGGCGGGACCGGGGGGTCCGCGCCATAAAGAAGGGGAAGGTG
CCCCNCCCGCAGGGGGCCACCCCACGGGANAAAAGGGGGCCCCAGCGGGTGACNCGCNCG
CAGATGTGGATNGATTTGATTTCGGCCGGGGTTGACCGAGAGAAAATTGATAGGCAGCCC
AATGAAGTGCTGTTAACTTTGTGGAGGCAATTGTCCCCGGAGCAGCAATTCCGGAAAATG
CCCAAGGGGGGGNAGGACANTGCTGCGCGACCCAGTCCCGCCCGGGCGCTCCAGCTCAAG
GACTACTTGCAGNCGGGCGGAGATGTAGAGCCTTTTCTGTTTGATTAGGGAACTGGCCGA
GGTGCCCGGCTTGGGGGGACACCGGACGACCGGAGGCCACATGTGGAATTGGCAATCCAC
TGGTCCCCCACCAATGTACAGCGGGTGCTGGCGCTGGTAGATACTGGCGCAGATTGCAGC
CTCGTTTATGGGAACCCGGATAAGTTTCCGGGCAAAGCTGCATACATTGACGGTTATGGA
GGCCGGTCAGTGAAAGTGAAACCTGTATCTCTGCACCTTGGCATCGGCCGCTTGGCTCCC
CGCTTATACACTGTGTATGTCTCTCCCATACCTGAATACATTCTGGGGGTGGACGTTTTA
CACGGCTTGGNCTTACAAACCACGGCCGGAGAATTCAGACTCCGAGTNCGTGTGGTGAAG
CCGGTGCTGCGTGGACATACGCATCACCAGCCCCAGGTCCTGCCACAACCCCGACGGGTT
ACTTCCACCCGTCAATACCGTTTGCCGGGTGGGCATACGGAGATAACTGAGACNATTAAG
AAGCTGGAGGAGGTGCAGATAGTGCGTGGCACCCACAGCCCCTACAATTCTCCGGTATGG
CCAGTCAGAAAGCCTGATGGAACTTGGCGGATGACGGTGGACTATCGGGAACTGAATAAA
GTAACACCCCCTTTGCATGCAGCTGTGCCGTCTATCACGGATTTGATGGACCGCTTGACG
ACGGAACTGGGACAGTACCACTATGTGGTGGACTTGGCCAATGCATTCTTCTCCATCGAC
ATTGCTCCAGAGAGCCAGGAACAGTTTGCCTTCACGTGGGAGGGGCGACAATGGACTTTC
ACAGTGTTGCCGCAGGGCTATGTGCATAGCCCCACCATATGTCATGGTCTTGTTGCCACG
GATTTAGCCGCCTGGNAATGTCCAGAAGGGGTCCGCCTATTCCATTATATTGATGATATT
ATGTTAACCTCTGATTCTCTTGCAGATTTAGAAGCGGCGGCGCCCCTCTTGCGGCAACAT
TTGGCAGCATGCGGTTGGGCCGTCAACGAATCCAAGGTCCAAGGGCCTGGATTGTCTGCC
AAATTCTTGGGAGTTATCTGGTCGGGTAAGACGAAGGCCATACCAGAGGCCATCATTGAT
AAAATTCAGGCATATCCCCGGCCCACCACGGTGAGGCAGCTGCAGACTTTTGTGGGCCTC
CTGGGATATTGGCGGGCATTTGTGCCCCATTTGGCTCAAATGATAAAACCGTTGTATCGG
TTAACAAAGAAGGGAGCTACCTGGGATTGGGATGATGCGGCTGAGACNGCCTTCCTGGCA
GCCAAGCGGGCTATTCAGCAGGCACAAGCCCTACGGGTAGTTGACCGGGGCGCCCATTTG
AGCTGGATGTGCATGTGACCACAGATGGTTTCGGCTGGGGCCTATGGCAGCGCACGGAGC
GCTTGAGAACGCCAGTAGGCTTTTGGTCCCAACTATGGAAGGGAGCTGAGCTCCGGTATT
CNTTGATAGAGAAGCAGTTAGCAGCTGCATATGCCGCCCTTCAGGCTCGTGAGAGCGTGA
CAGGACGGGCTACAGTCGTCGTGCGGACGACTTACCCAATAGCGGGATGGGTGCGTTCAT
GGGTAACGACCCCCCGGACTGGGACGGCGCAGACATCCACTTTAGCAAAGTGGGGCGCCT
ACTTGGAGCAGCGGAGTACGCTGAGTACAAGTCCCTTAGCAGCAGAGTTGCAAGAGGTCT
TGGGACCTGTAGTCCTAATGCAAGATAAGGCCATGGGGCCTGAGGCACCCCTAGACCCTG
AGCCTTCACCGTTTAAGGAAGGGCGTCCCCCCATTCCCGATGGGGCATGGTACACAGATG
GGTCTAGCCGGGGTGCTACTGCTGCCTGGACCGCTGTCGCAGTCCAGCCTAGTACTGACA
CCATATGGTTTGANACCGGGTGTGGACAAAGTAGCCAATGGGCTGAACTCAGAGCAGTGT
GGATGGTGATCACCAAGGAGGTGACACCTATGGTAATCTGCACCGATAGCTGGGCAGTTT
ATCGAGGCTTAACTTGTGGTTAACTACCTGGAAGTTACAGAANTGGCTAGTTGGCCACCG
GCCCATNTGGGGCCAAGCCATGTGGCAAGACCTATGGGAAATGGGTCATCAGAAAGANGT
AACTATTTATCATGTGTCAGGCCATATGCCTTTGGCCACCCCCGGCAATGATGAGGCAGA
TGCCTTGGCCAAGGTCCGATGGTTAGAGTCGGCACCTACACGAGATGTGGCCTTGTGGCT
ACACCGGAAACTGGGACATGCGGGGGGTAAACTGATGCAACAGGTCAATAAGCGTTGGGG
TCTGTCCCTGCCCACGCAAGACATTTGGGAGGCTTGTCAGAAATGCCCGGCATGTGCTCA
GGCATACCCTAAACGGAGGCAGCTGCCCAGTGTTACACAACAAGTGACGATAGGGCGGGT
GCCCTTGACCAGGTGGCAAGTAGACTACATCGGGCCGCTGCCGAAGTCGCAGGGGTATAC
GCATGCGCTGACGGCTGTGGACACGGCCACAGGCCTGTTGTTCGCCTACCCTTGCAGGGT
GGCCGACCAACAGCACACCATCCGGGCCCTGCAACACTTATGTGCCCTGTATGGTCGCCC
TCTGGCCGTTGAGAGTGATAGGGGAACACATTTCACTGGACAACAGGTACAACAGTGGGC
ACAACAGATGGACATAAAGTGGGGATTCCATGTGCCATACAACCCGCAAGCCGCGGGTAT
GATTGAGCGATATAACGGGCTCTTGAAGAATGGGTTACGCTTGCATGTCACNCCCCCGTC
TTTGCGGGGCTGGAGTTCCAGGCTGGACCTGGTGCTCCAAACCTTGAATGAACGGCCACG
GAAAGGCGGCCCGGCCCCGGTGGAGGCNTTGTTACACCGGGCCGCCGCCCCCATTCAGTT
GCAGATACACACCAAGGATGACCTCCTCCGACCAGGTATGGGGACGAACGGTAACCTGTT
GTTGCCTGCCCCAACGCCCCTGAAGGCAGGGGAACAGAAAACCTGGCTTTGGCCATGGAC
CCTCCAAGCCCCCCACTGCCGGTGGTTGGCCATCGTAGCCCCCTGGGGGGAGGGCCTACA
GTATGACTTGCATGTCACTCCTTGGGTATTCAATGCGTGGCCCCCGCGGTTGACCGTTCG
TAGGGGAACGGCCAGGGAAGGAACCCTCCTCCGGGGGACATATGTACTGTCTGTGTGGCC
TATTATGAGCTCCCCCGTGACTTTGGCACGGATACAGGACCCAAAGGAACCATGGGGAGC
TGAGAAGGTGTGGTACCATCGCCCAGGGCAGAAGCCCTTGGCGGCTGCATTGTTATCCAG
GGATGAAAGGTTAGCCTGTATTTTGCCTGAGGGACGTGATTTACCCCTGTTAGTACCTGT
GCCTGCTCTGTCGTTTCGGCCGTAGGTTGACATGCTCCAACNGCATTGTGGACTGGGCCC
ACACCTACGCTGAGGTGACCAATGTTTCCAACTGTTGGATCTGCACCGCCCTTCCAGCAG
CAGCTGCGGACGGCTTGCCCTGGCACATACATCCAGCNTCTGCGGAGAACTGGACATGGC
TGGAGACTTGGGGTCCCATGGCCGACGCCTGGAATGCAACGCGGCAAGCTTTGGACAGGG
GGCGCCGCAAGACCCATGGCANCGCCCGCCCCCTGGCTGGCCCGTAGCGTCTATGATGGG
TGGGGCTGGCTAGTGGGGGAACACGTGGTGCCCCCANCGCAGGTACCACGGTGCATAGAG
CAACACTGGGGTAACGCCACTGTGGGATGGNTGCCCGCCGCGGCCTGTGCAAACATAACA
CGTGTCACCACACCGAAGGTGTGGTGGAACAAGCGGCCCCACCAAGGCCGGGCCCCGATG
GACTTTGTGCCCCCTGGGAGTTTATGGGTCTGTGGGGACACAGGGTGGCCNTACCTGCCA
GCGAACTGGACTGGACGTTGTACCTGGGGGTGGCCTTATGTGCCTGCCACTGTTCTCCCC
ACATTGCCCAGACGCCCGCATAACTGGGAGGCGCTACGCTCCCGGTTTTTGCGAGTGCGG
CGAGCCCCCTGGTGGTTCTACCCCTTGGCAATGACTATCCCTGGAGCGGGTGTCATNACT
GTAGAAGCGCAAGTTACNGCCCTTGCAGAGCACACCGCTCGGGCCCTGAATTACACCCGA
GTNGCCCTCCTCCTGTTAACNGATGAGGTTGATCAGATCAGAAAGGTGGTGCTGCAAAAC
CGGATGGCCTTAGACATAGTAACTGCTGCCCAAGGNGGCACCTGTGCCCTTTTAGGAACA
CAATGTTGTACCTTTATCCCTGACAATCGGCAGAACATAACAGCAGCCCTGCAAGGGGTN
TCACGGGAGATTAAGGCGGTCGAGAGCCTTACTGACGACCCCCTGCAGAGATGGTGGGCA
TCCCTGGGCTCTGGCCTACGCTGGGCCCTAATAGTCATAGGTAGCATAGCNGGGATNCTA
GTAGTGAGCTGTTGCTCTCTGTATTGTTGCTGTGGCCTATGGGTCCAGGGCTCCGCCCTA
TGGGCACGTGTCCCCGCCNAGAGGACNCCCTCGGCCTAGGGGGTGGA
>HERVL32#LTR/ERVL @Simiiformes [S:70]
ATTGGCGAGCCAGCCAGGAGGTCGGAGAAAATCCCGTGAGCGCCGAGACGATGGGATCGG
GGAAGGGGAAATCCGCGGGGGAAATCCCGGGCTGGCCGTCCACGTCTATGTGGGGCCCGA
TAGCCGCTATCCTTGATGGATGGGGCCCACCGCGTGAGTACGGGGACGCCCCCAAAACGC
CGAAGGGTCTGGAAGAGCTGTTGCAGGGGGTGGATCTAACTAAGCGAAGGTCAGATGCCC
GAGCTGTGGCAGCCGCGGTTGGCTGGCCGCTCCTGTGTGCCGAGCAGCCACNGAGGCTGA
GCTCGCGGCACAGGCGAGGGTNCGTCAGTTACAGGACGAGCTGCGACTAGAAAGAGATGC
CAGATTAGCTCAGGCTGAAACGTCGGAGACCTTACTGTCCCGCCTGCGGGNACAGGATGA
CAAAATGGAGACCCTGGCTTGTCGGGTAGCCCGTTTGAAGGGTCGCCGGCTGCCACGTCG
ACGAGTCAGGGCTATCATGACTAAATCGTCCTGGGACCCTAAGTCCTGGGACCCCATGGA
GAGCTCTAGTGGGGAGGAGAGCGAGGACTGGGACGAGCCCATAGAGGTTCCCATCCTCTC
TGCGCGTCCGNTGGTCACCACCAAGATAAAAGCGGACCCCGCAGNGGGTAGCCCCACAAG
ACTTGCCCCGCCTGAAAGACGGCAGCGCGCCACAATGCGGGACTGCACCACTGTGGAACT
GGGAAATAGGTTCAGGCAGAAGGGGAGAGAGTCGATCGCGGGGTGGCTTCTCCGTCTATG
GGACATGGGGGCGGAGGGTATTATACTCTCCGGACTCGAGATGAGTAAAATGGCATCCAT
CACAAACCACCCGGCCCTGAGGCAGCACCTCTGTGGCGCCAGTAATGAGGATCGGGCCAT
CCCCCTCCTTAGCTGGGTGGTTGTGGGCTGCAAGGCGGCCTGGCCAAATGAGGGAGACGT
CCCCACGTCTCCTTTGCGATGNCAGACTATGGAGGAATTGCCGGACATCCTCTGGGAATT
AGGGATGAAGCATGCTGTCNNCGNNTATGCTGAGCATTACCAAGGTCCCAACAATGAGCT
TTTCACTGCCGGCACGAAAGACGATCTTGNAGTCGGCACCCAACCAATGGTATGGCGCGC
TAGTGTCTATCCTGAGCCCCCTGGTAGGACAGCCAGTGTCTCGGGCGGCCCAAGCGGCCN
CCGACTTAGGGGAAATAGAAACTGCGTGGGCGAGGGGTGTGCGCTGCTGGATGAAAGACA
AGGGAGCCAAAGGAAANNNNNNGGAGACGGCCAAGGGGCCCATCAGGGTGACCCGCCGAC
AAATGTGGGCGACCTGGTAGTGGCAGGGACACCTACTGCGAAAACAGATAANACAGCCTA
ATGCTGTTCTGGTCGGACTGTGGCAGAAGCTCAAGCCAGAACAGCGCTTCACTAAGGAGC
CTCAGGTTCAGCCCACCGCCCCTCCCGCAGAGGGATGGCAGGCGCCAACCCCTTTAGACT
AGGATGAAGGCCAAGGCCCCAGAATCCCGATAAGAGCAATGGTGGCCAGGGACCGGAGGC
CACATGTAGAAACTATATATTGGTCACCTAAGAATAGACTGTGCNTGCCCTAGTGGATAC
TGGAGCCGAATGCACTCATATATGGTAACATTCATCGGTTCCAAGGGCCTATAACAGCAA
TAGATGGTNANGGGCGACGGGGAATGAGGTAGACAGGTTGAACTAGTATTACAAGTTGGG
AGACTGCCACCAAAACCCTATTTAGTATACATAGCTCCCATCCCAGAATACATCTTGGGA
ATGGATATCTTATCAGGCTTGACCCTCCAAACTGCCGGGGAATTCCGACTGAGAGTTAGG
GTGGTGAAGCGTGATCANGGGAACGCGAAATGGACACCGGTACAGTTGCCNAGCCCCGCG
GCGAGTAGTAGCGCTGAAGCAATACCGCCTGCGAGTGGGGNNNGGGGGCATGATGAAATC
ACGGGGANTGTTAAGGAGTTAGCCCGGGTAGGCATTATAAGGCCAGTNNCGCACAGCCCA
TACAACAGCCCTGTATGGCCCGTGCGGAAGCCTGATGGGACATGGAGAATGACAGTAGAT
TACCGGGAATTAAAATATCACCTCCCTTCTGACGAGGGTAGGAGAGGCGCTNGGCACATA
CCATTTTGTTATCGATTTAGCCAAGCCTTCTTCAGCATCCCCATTGCCCCAGAGACAAGA
CCAATTTGCATTCACCTGGGAAGGAGAACAATGGACCTTTACCGTCTTGCCCCAGGGATA
TTTACATAGCCCCACTATCTGTNACGGCCTAGTGGCCGCAGACCTCANACGTCGGTCGAT
GGACCGCCCCGGAGGGGGTACATGTTTTCCATTACATTGATGATATCATGCTAAGTCTTT
TTCCAGCTTACAAACTGCAGCCCCGCCCCCGNNNCGNNNNCGNNCGNCGNCCGNNCCCAC
CTTGCTGTCTCACTTGGCGAACAGAGGATGGGCAGCGCAGACAGTCCAGGGTCCAGGCTT
ATCAAATACTNGGTGTCATCTGGTCGGGTAAGACTAAAGTCACGNTNTTCCGTCTGCCGT
TATGGATAAGGTGCAGGCCTACCCACGTCCTACCACACCAAAGCAGTTGCAAACCTTCTT
AGGCCTTCTAGGGTATTGGTCCTTTTATTCCCCATTTGGCCCAACTCCTTAGGCCCCCAT
ACCGCTTAGTCAAGAAGGGGGCCCACTGGGACTGGTCCACAAAGGAGGATGAGGCCTTTG
AACAAGCTAAAGTCGCAGTGAAACGAATACAAGCCTTGGGAGTTCTAGTGCAGGGACAGC
CTTGTGAATTGGACGTAGCCAGTTACCCTGAGGGGTGTGCCTTTAGGATTCTGGTCCCAA
CTATGGAAGGGGGCTGAAGTTAGATATAGCGTCATGGAGCAACAACTCTGCGCTACATAT
TATGCCTTACAACANGNGGACGTTACAAAGGGGGTCCCGGTGCTAGTACGCACCCAGTAC
CCCATAGCAGGTTGGCTGAAGGATACCTTCCAGAAACCGAAGTCTGGGAATGCCCAGACA
CAGATGTGGCCAAATGGCATGCATGCCTGCAACANNCGNCTNCGANCANAGGGAGCACAT
TAATAGCCCCTTGAGCGCAGAGCTCCATTCGGTGCTTGGCCCTGTCACCTATGTGACAAC
TGAAGGACAGTCTTTGACGGAGGCCGCTGAACCAGGTTTAATCAACTCCCAAGCGCTTGG
AAAAACTTTCTATACAGTATGATTGTTATTATATTCGTTATTCTTTTTTGTTGGTAGTTT
GTATTGCTGCTGCGGCATCTGGCTGCAANCGNTGCTCCTCCGCATACCTGGCCCCAGGAA
ATCGCGGAAGAANGGCGTGATAAGAATGTGAGGGCCATTCAAGGGTATGCTGGGGTGG
>HERVL40#LTR/ERVL @Eutheria [S:70]
TTTTGGCGATGAGGATGGATGGGATGCTGACAGAGACATGGCTTTCTGGAAGAGGAAGGA
TGAGGGCCTCGCGGGCCGATTAACGGGATTTGAGGGAAGTCCNTGGGAATCGGTAGCGAA
CATGTTGACCAAATTGTATGGTCAACCGGGCAATAAATGGTCCTCCACTTTATTGCCTGT
TAATGAGGAGGATTGGGGAGGTGGTTGCAGGCCGAGTACCGGGAAGTAGGTTCAAAGACA
GCTGCCCGAACGGTGCCCTGGTTGTTGCTAACTCTCCTNCNGGNGNGGGACTTCCTTACC
AATCTGGAGTCAGCCTCAGGTCCGCCCCATTGTAACAACTAGTACTAAGATTTNTCCTGG
GTGGGCAGAAGGTTCCGCCCTCTTTCAGACAACAGTTACAGAGATATGTAACCACTGTGG
GCAGAAACCAGGCGAATCGTTAGAACTTTGGCTGGTTCGCTTGGGAGATGAGGGNGCGGG
GCACGTAATGCTTGTTAAGGAAGAATGGCAACAGCTGGGCCGTCTTACGGCTCAGCCCCT
CCTGCAGTCTATCATGCCAACCTTAGATCCTGGCTGCCAATAAGAGAGCTTNGGGACTCT
CGGGGAGATTTCCCTGAGANAGACAAACTCCCGTGGGAAACCATAGATGAGGCATTGACT
AGTATTCGGGCTCTTACTGCCCCGGATTGGGTTTACAATGCTGATGAAGGTGACCCACTG
GAGAATGAGAAACTGACCCAAAGAAATCTAGATAAATTCTTGCGTCAGCCTGCCGCCCTG
GAAAACTCCCCTAGCCCTTATGTTGAAACCGGGCGAGAACTTAAGAGATGTTATGGTAAT
GGGGCAGCAGATGCCCCGGATTAAGGTNGAATCCTTAAAGNAAGTCGCCGCTGTGCGAGT
CAAGCCCGAGTCAGCCAGGGGACGCAAGCCCCGCGGCCCCAGCCAGAAAGCAATGTNCGG
CTGTGGCTGCTGAGTCAAGGGGTCCCCAAAGCTGAAATAAATGGTGTCAGCAATGAGGAC
CTTGCTACCCAATATAGAGCTTTGGGTGGACCGAAAACATTGGAAGTTCGTTTGGTTGAG
CCACGAGCAGCCGCTACGCCGCTCGAAACTGAAAGTAAATGCAAAGCCTTGCTTACTGGC
GCAGAGCCGCTCTCTCCCTNCATGCTNCCTGCTCCCCTCCCNNCCACCCCGACCTCAGCT
GCTTTAAGGAGAAAGATGATTAGAGGTGGGGCCGAGGTCTCCCTGTCCAAGGGGGACCGA
AGGCCATACGCACCCGTCCGAGTATGCTGGGGAACTTCGGGGAGGGGAGGGACTCAAACT
TTTATGGCTCTGTTGGATACGGGCGCCCAAGTCACCATCCTACCTGNANTCCCGTGGAAG
GAAAAGGCGCCCGGATTCAGCTAATGGGGTTTGGGCAGGGTTCGCAGTGGGGAAGGGAAG
CTAACGTGACCTTGTGGGTGGGNCCTTTGGGCCAATTCAATGTACTGTNTTGTTGCTTCT
ACATCTGAATGTATAGTAGGAATTGATGTTTATATGCTTGTACTTCCCCGTCCCATAAGT
GCCAGAGGGGATCTCCCGATCGGGAAGAGCCGCATGTAGAGAAGTGCTAGTGGGACACAT
AAATCGCTCCGTCACCAGGCTCCCTGTCCCCTCCCGGGTGGTCCAACAGAAACAGTATAG
AATCCCAGGAGGAAGAAAGGAAATCNNNGCCTTGATTAAGGACTNANACCTAAAGGCAGC
AGGGGTAGTAAGAGATGCANTATCTCAATACAACAGCCCTGTATGGCCAGTGAAAAAGNC
TAACGGGAGCTGGAGGCTTACAGTGGATTATCGCCAACTGAATTCAGTTGTTGCTCCCAT
AGCCCCGGCTGTTNCAGACATCGCGACTGTAACTGAATCCATTACACAGACTGATGGCAC
TTGGTACGCTGTCTTGGACATTGCCAACGCCTTCTTTNCCATACCANTGGCACCTGAGGA
TCAAGATCAGTTCGCATTCATGTGGCAAGGCCTCCAATATATGTTTGCAGTACTCCCCCA
GGGNTACCTAAACTCCCCTGCCATTTGCCACCAGTGGGTGGGTCAGGATTTAGCGCGAGT
GCCTCTACCCTCTGATGTCCAAAGCTTTCACTATATAGATGATGTCCTGTTGGTTGGCAA
GTCAGAAGCCTCAGTCTCAACGGCCCTGACTGCGGTGTTATCACACCTCTGCNGNNAGGG
TGGCTGATAAACCCCGANAAAATTCAGGGGCCTGCTCGCCAAGTAAAGTTTCTTGGAACT
ATGTGGGCGGATTCACAACGCTCAATCCCTCCGGCAGTCAAGGAAAAGCTGTCTCTTCAG
NCCCCCACCACCAAAAAGGAGCACCTTATTGGACTCTTTGGGTATTGGAGACAGTATGTG
CCTCACTTGGGCATTCTACTTGGTCCTTTATATCGGCTAACCCGCAAATCAGCATCCTTT
GAGTGGGGCCCAAACCAACAGGCTGCGTTGGAAGCTGTCCAGCAAGCTGTGGCACGCTCT
CTACCTTTGGGGCCCCACAACCCTAATGACCCCTTTGAGCTACAAGTCTCTGTGACTGAT
GATTTTGCCGATTGGAGCCTCTGGCAAAGGGAGGCAGCCTCCACCCGGAGGCGCCCCTTG
GGGTTTTGGACTCGCTNCCCTCCTGACACGGCTACCAGGTACACCCCTTTTGAAAAGCAG
[truncated: 1,238,877 more chars]
