# Supplementary material for: MCHelper automatically curates transposable element libraries across eukaryotic species
Source: Genome Res. 2024 Dec;34(12):2256–68. doi: 10.1101/gr.278821.123 (PMC11694758; doi:10.1101/gr.278821.123)
Supplement: Supplement 9 [file Supplemental_Data_S6.zip › Supplementary Data File S6/Hsapiens/RM2+MCHelper.fa]

>ltr-1_family-1_s_2#CLASSI/LTR
aggcctctgagcccaagccaagccatcgcatcccctgtgacttgcacatgtacgcccaga
tggcctgaagtaactgaagaatcacaaaagaagtgaatatgccctgccccatcttaactg
atgacattccaccattgtgatttgttcgtccttgccttaagtgattgctttaccttgtga
atttccttttcctggctcagaagctcccccactgagcaccttgtgacccccgctgctgcc
tgccagagaacaacccccttttgcttaattttcctttaccttcccagatcctataaaacg
gccctacccctatctccctttgctgactcttttcggactcagtccgcctgcacccgggtg
aaataaacagccgtgttgctcacacaaagcctgtttggtggtcttttcacatggacgtgc
atgaaatttggtgccgtgactcggattgggggatctcccttgggagatcaatcccctgtc
ctcctgttctttgctctgtgagaaagatccacctacgacctcaggtcctcagactgacca
gcccaaggaacatctcaccaattttaaatccggtaagcggcctctttttactctcttctc
caacctctctgtccctcaacctctttcttttttccactcttcaatctctcccttctctta
atttcaattcctttcattttctggtagagacaaaggagacatgttttatctgtggaccca
aaactctggcgctggtcacggactgggaaggcagccttcccttggtgttttatcattgca
gggacgcctctctgattattcagtcacgtttcaagggtgtcagaccacgcagggacgcct
gccttggtccttcacccttagcagcaagtcccgcttttctggggaaggggcaagtatctc
aaccccttctctccttgtctctaccccttctctgcttttctgggggaggggcaagtaccc
ctcaaccccttctccttcactcttagcggcaagtcccgcttttctagggggcaagtaccc
cccaatcgcttatttccgcgccccaacctcttatctctgtgccccaatcccttatttcca
tgctcgaatctcttatttctgtgccccgatctcttatttctgtgccccaactctttttct
gcttttctggagggtaagaacccccgaccccttttccgtttctctactcttttctctggg
cttgcttccttcactatgggcaagcttccacctttcattcctctttcttctcccttggcc
tgtgttcttaagaacttaaaacctcttcaattctcacctgacctaaaatctaagtgtctt
attttcttctgcaatgctgcttgaccccaatacaaactcgacagtagttccaaatagcca
gaaaatggcactttgaatttttccatcctgcaagatctaagtaattcttgtcgtaaaatg
ggcaaatggtctgaggtgcctgacgtccaggcattcttttacacatcagtcccttcctag
tctctgtgccccgtgccattcgtcccaaatcttccttctttccctcccgcctgtcccctc
agtaccaaccccaagcatcgctgagtctttctaatcttccttttctacagatccatctga
cctctcccctcctcgccaggccgagctaggtcccaattcttcctcagcctctgctcctcc
accctataatctttttatcgcctcccctcctcacacctggtttggcttacagtttcgttc
cgtgactagccctccccctcctgcccagcaatttattcttaaaaaggtggctggagctaa
aggcatagtcaagtttaatgctcctttttctttatcgcaaatcagatagcgtttaggctc
tttttcatcaaatataaaaatccagcccagttcatggcttgtttggcagcaaccctgaga
cgctttacagccctagaccctaaaaggtcaaaaggccgtcttattctcaatatacatttt
attacccaatctgctcccgacattaaataaaactccaaaaattggattctggccctcaaa
ccccacaacaggatttaattaacctcgccttcaaggtgtgcaataatagaaaaatgttgc
aattccttgcctccactgtgagacaaaccccagccacatctccagcacacaggaacttcc
aaatgcctgaactgtagcggccaggcttctccagaacctcctcccccaggagcttgctac
atgtgccagaaatctggccactgggccaaggaatgcctgcagcccgggattcctcctaag
ccgtgtcccatctgtgtgggaccccactgaaaatcggactgttcaactcacctggcagcc
actcccagagctcctggaactctggcccaaggctgtctgactgcttccttcttggcttag
cggctgaagactgacgctgcttgatcgcctcggaagccccgtagaccatcacggatgccg
agctttcggtaactcacagtggagggtaagtccgtccccttcttaatcaatatggaggct
acccactccacattaccttcttttcaagggtctgtttcccttgcctccataactgttgtg
ggtattgacggccaggcttctgaacctcttaaaactcccccactctggtgccaacttaga
caatactcttttatgcactcttttttagttatctccacctgcccagttcccttattaggc
tgagatattttaactaaattgtctgcttccctgactcttcctggactacagctatatctc
attgccgcccttcttcccaatccaaagcctcctttgcgtcttcctcttgtatcccgccac
cttaacccacaagtataggatatctctactccttccttggcgaccgatcatgtgcccgtt
accatttcattaaaacctaatcacccttaccccgctcaatggcaatatcccatcccgcag
catgctttgaaaggattaaagcctgttatcacttgcctgctacagcatggccttttaaag
cctataaactctccttaccattcccccattttacttgtcttaaaaccggacgaggcttac
aagttagttcaggatctgcgccttatcaaccaaattgttttgcctatccaccccgtggtg
ccaacccatatactctcctatcctcagtagctgcctctattacccattattctgttctaa
tctcaaacatgctttctttactattcctttgcacccttcatcccagcctctctttgcttt
cacttggactgaccctgacaccgattaggctcagcaagttacctgggctgtactgccgcg
aggcttcacagacagcccctattacttcagtgaagcccaaatttcttcctcatctgttac
ctatctcggcataattctcataaaaacacacgtgctttccctgctgatcatgtccgatta
atctctcaaacctcaatcttttacaaaacaacaactcctttccttcctaggcatggttag
tgtggtcagaattcttacacaagagccaggaccgcaccctgtagcctttctgtccaaaca
acttgaccttactgttttagcctagccctcatgtctgcgtgcagcggctgccgctgcttt
aatacttttggaggccctcaaaatcacaaactatgctcaactcactctctacatttctca
taacttccaaaatctattttcttcctcatacctgacgcatatactttctgcttcccggct
ccttcagctgtactcactctttgttgagtcccacaattaccgttgttcctggcccggact
tcaatctggcttcccacgttattcctgataccacacctgacccccatgactgtatctctc
tgatccatctgatattcaccccatttccccatatttccttctttcctgttcctcaccctg
atcacgcttgatttattgttggcggttccaccaggcctaatcaccacataccagcaaagg
caggttatgctatagtataagccactagcctgcctcttagaacctctcatttcctttcca
tcgtggaaatctatcctcaaggaaataacttctcagtgttccatctgctattctactact
cctcggggattattcaggcccccttccttccctacacatcaagctccaggatttgcccca
cccaggactggcaaattagctttactcaacatgcccgagtcaggtaactaaaatacctct
tagtctaggtagatactttcactggataggtagaggcctttcctacagggtgtgagaagg
ccaccgtagtcatttcttcccttctgtcagacataattcctcagtttagccttcccacct
ctatacagtctgataacagaccagcctttattagtcaaatcagccaagcagtttttcagg
ctcttagtattcagtgaaacctttatgtcccttatggtcctccgtcttcaagaaaagtag
aatggactaaaggtcttttaaaaacacactcagccaccaacttaaaaaggactggacaat
acttttaccgcttttgcttctcagaattcaggcctgtcctcggaatgctgcagggtacag
cccatttgagctcctgtatagatgctcctttttattaggccccagtctcattccagacac
cggaccaacttagactgtgccgcaaaaaacttgtcatccctactattttctgtctagtca
tactcctattctccattctcaactactcatacatgccctgctcttgtttacactgccggt
ttacactgtttttccaagccatcacagctgatatctcctggtgctatccccaaactgcca
ctcttaactcttgaagtaaataaataatctttgctggcaggactatgctgaatctcctta
ggcactctctaatcagatatcctgagtcgtcccaattcttagaccttttatatctgtttt
tctccttcttattccatttagtttttcatttcatccaaaaccgtatctaggccatcacca
atcattctatatgacaaatgtttcttctaacatccccacaatatcaccccttaccacgag
gtctcctttcagcttaatctctcccactctaggttcccacgccgcccctaatcccgcttg
aagcagccctgagaaacatcgcccattctctctccataccaccccctaaaaatttttgcc
gccccaacacttcaacactattttgttttatttttcttattaatgtaagaaggcaggaat
gtcaggtctctgagcccaagccaagccatcgcatcccctgtgatttgcacatgtacgccc
agatggcctgaagtaactgaagaatcacaaaagaagtgaatatgccctgccccatcttaa
ctgatgacattccaccattgtgatttgttcgtccttgccttaagtgattgctttaccttg
tgaatttccttttcctggctcagaagctcccccactgagcaccttgtgacccccactgct
gcctgccagagaacaaccccctttgactgtaattttcctttaccttcccaaatcctataa
aatggccccacccctatctccctttgctgactctcttttcggactcagtccgcctgcacc
cgggtgaaataaacagccatgttgctcacacaaagcctgtttggtggtc
>ltr-1_family-1_s_0#CLASSI/LTR
gtcaggcctctgagcccaagctaagccatcgtatcccctgtgacctgcacgtatacgtcc
agatggcctgaagtaactgaagaatcacaaaagaagtgaaaatggcctgttcctgcctta
actgatgacattccaccacaaaagaagtgtaaatggctggtgccttgccttaactgatga
cattaccttgtgaaattccttctcctggctcatcctggctcaaaaagctcccccactgag
caccttgtgacccccacccctgcccgccagagaacaaccccctttgactgtaattttcca
ttacctacccaaatcctataaaacggccccacccctatctcccttcgctgactctctttt
cggactcagcccgcctgcacccaggtgaaataaacagccttgttgctcacacaaagcctg
tttggtggtctcttcacacggacgcgcatgaaagttttcctttttgaatatcaataaaga
tttatataa
>ltr-1_family-11_s_0#CLASSI/LTR
gatatggtttggctctgtgtccccacccaaatctcatcttgaattgtagttcccataatc
cccacgtgtcatgggagggaccggtgggaggtaattgaatcatgggggcagtttccccca
tgctgttctcgtgatagtgagtgagttctcatgagatctgatggttttataaggggcttt
tcccctctgcctcattctctttcctgccgccatgtgaagaaggctgtttgcttccccttc
tgccatgattgtaagtttcctgaggcctccccagccatgcggaactgtgagtcaattaaa
cctcttttctttataaattacccagtctcgggtatttctttattagcagtatgagaatgg
actaata
>ltr-1_family-107_s_1#CLASSI/LTR
atgtcacaagactttgggtttttgaacgggagaatatagccaattattcttattccctgc
aaattacacccttccccatgaaaggagaaaaggaaataaagggtttgggagcacaactac
gcggaaatctatctatcacaacccatagccttaatagacccacctgtgtagtacaaatta
aaggaaaaaattttatgggcttatggatagggagctgatgtgtcagtaatatcaaaacat
tggcccccatctggcccctgcaattaacttctacgtcctagtgggagtagaacagctcaa
agtgttcaacagagtgctgagattttaccttgtcttggtctggatggacagtcatgtact
tttcagccttatgttgcaaatatagctatcaatttatggggtcaagacttacttacagca
tgggatatgagacttacaaatgaaaactttgataatccaggatttaaaatgttgaagaac
atgggatatcagagtggaaaaggtttagggaagttcctacaggaaaaccctaatctgata
tcaataactggaaaaacagatagaaaagggctaggcgtcaggatttctgatgggggtcat
tgatatttctcctccacccactgcttccatagatggctatgacaaacctgtgtgggtgga
tcaatggcccctatcacaggagaagctaagcaacttcatcagctagtaaaagagcaattg
gatgcaggacatatagaaagtcagcccctggaattcaccagtatttgttattccaaaaaa
gtcggaagatggcgactgctacatgatttgagagctattaatgcacaaattaaaccgatg
ggtgcattacagcaaggtctgccatcccagcagccattccaagagactggcctcttgtag
taatagatcttaaggattgttttttactataccattacaagaaggataagcctcatttgc
cttctctgtgccttctattaatcaaagagacctgttctcgctatcaatggaaagttttac
cccaaggcatgcttaacagtcctacgttatgtcagcattttgtaggaaagcattaaagga
gcctcgaatatgtttcccactgctatatcattcattatatggatgatattcttttggccc
tcctacagatcaaatttacatcattattcagagaaataaacgagctttggctaaatggaa
tctcaaaatagctccagaaaaagtgcaaacaacttccccataccatacttaggaactatt
gttatgaaagaagtgtacggcctcagaaagtagttctctgtaaagacaggttacagactt
taaatgattttcaacaattattaggagatattaattggctgcgcccgatgctaggtattg
cacctatcaacttacacatctttatcaaaccctgcaaggagattcttctttaaattcccg
cggcaattactaaagaggcagaagcgagttacagcttgtagagcagatgcttcagcaaga
catgcctcccgctacagccacaaaaacctttgcttttgtttattcttcctaccccccatt
ctccaacaggacttttaggccaattcatagacaaatctgtaacagtaatagaatggctct
ttttacctaatcaaacagtgaaaactttgcaagtttatctttctttaattacacaaattg
tgactatgggcaggcataggtcaaaaatgcttatgggatatgatcctgataaaattattg
ttcccttagactcccagcaacaggccacagcttgggaaatgtcgactgcatggcaaatta
cttttgcagactttgtgggaataatagataaccattatcctcagacaaaattttgcaatt
ttataaagtccattctttcattcttcctgtgattactcatcacaagcctattccaggtgg
aagacttattttactgatggctcttccaaaggtcgtgcagctatttatggacctaaacat
actcaaacaataatgacctctggggtttcagctcaatctcagagttaattgcagtcattc
aggttttaagctcacagctttagatcctatcaacattgtctgtgattcagcttatgttgt
aaatgtagccagtcacatagaaactgcacaattaaaagtaccctagaccagaactgctta
atttgtttctaagacttcaacaagctattcctctcatgcagctccttttcatatttctca
tatttgctctcacacacaacttcctggaccactatctctaggtaatgataaagcagataa
actattggttctgtgtttcagcaagctcaagctctcatgcgctactgcaccaaaatactt
ctgcccttactcacatgtttcatttgcctcgcagccaagctagggctataatacaagcct
gtcctacttgccagcatgtccctgggccacacctgtagaaggatgtaacccacgaggttt
ggctccaaatgaaatctggcaaatggatgttacacatatagcagcctttggcaaacttag
ctatgttcatgtgactatagacacttattctcatatgctgcatgctacatgccaaacagg
tgaacagctggcatgtacagtgacattgtctgtcatcatttgctcatatggggatcccta
aacaattaaaaactgacaatggaccgcttatactagtcatgcttttcaaaatttcttaca
gctttgggctataactcataaaacaggaattccttataatcctagaggacaaggcattat
agagcgggcacatcaaacattacaacgcatgttgaaaaacaaaaagggggtataggagac
cagctaccacctcaaacaaaatacatttagccttatttactttaaattttttgactcctg
gtatggatggtaagactccagcagaaagacattggcaagtgttagaggaaaagaggaaag
tttatccaaaagtgttatggaaatcccggaagaaggacaatggaaaggtccggtggattt
actgatgtggggacgagggtatgcttgtgtttttacaggagatggacaaccgtgtgggtg
ccctcaaggtgcgtgcgaccatggaatgggagactggaggaacccatggttgccaaccat
gggcccagtccctccagtacgagccatgagccagctgagcctgagtgcaaagaggagaga
ggccgaccagagtcacaatgacatcaacccccataacctggggacaactcaagaaaacca
cacaggaagctgagaaactactggagttcaggcagcaaaaacccctgattccatgttctt
ggccatgttagccataatgtcctgtgcggtatgttttccctgtgcagaagcaaaaacata
ttgggcatatgttcccaatcccccagtagtacgacctgtactttggagtgacactcctcc
tgagattatcatgatcagggaggtgggctccaggacccctaactccccctgacatagaac
attagactctcagaacaatgtcattaattatactgcccactggaaggactccctttatgt
atcaccaaaaacatcactcaaccgtagctgtcttgcaattcaagctcaagcatggttgag
tcactatggaaaaatcatgtacctattaagtcttggttctattaatgtaactggtgtact
aaccaaccattcccggcccaatcacccaattgtactgattatacagaatggattcccttc
aatagttcctacccccctcctggacccagtgtcttggccccctggctagaaaacaatcta
tgttaactggagacattatggatggggccaaaggtcaattaatggaaagatgaaaatcag
aaatcatggcacaaacttcgctggcattggtggcgagcttttaatacttcttctatacac
actggatcaatcccagtctgccacccagattgcttggcatggagcaggctttagcccacc
tttgcctcaatggcattatctaggaaagaaggaccaattcaagagacaatatggaaggca
gcactcccatttatgaatggcagcatctgggttgggatactatccaataatagcaatagt
acaacacagttttaatgttactttgtaaaaatatcaccactcaatttacagtttgtgttt
ttaatccttatgtctttttggcagctaagaaggaccagctccaggtaaacaatacccaat
tgacctgtaaatcttgccagttatatcactgcattaatcatagcacattgcaaacacata
gtatatctactttgataattttaggtcgcatccctggctatggattcctgttaatctgtc
tgagccttgggctgccaccccgctttgcattttgtgaaactcttctaactcagcttactc
attgtgtccgtagagccttaggcatgataatttttgctattgtttccttggtcacactaa
taacttctgttgtgatgtcctctgtagcctgcatagttctattcaaacagctcagtatgt
ggaaaattggacgcgtacagccaaccaagcatggctacttcagaataaaattaacactga
gtacaaactgaagtggcaatgttgaaatccacgttctgtggttaggagaacaagtacaaa
gcttgcagttgcagcagcaattgcgttgtcattttaaccacactcatatttgtgtaacca
acttagaatataaccaaagtgatatccatgggaccttgtgaaagcccatttgcagggagc
tttcacatccaacatcacttttgatattggtgaattacaaaacaaaattcttgatttaaa
tagcaaactcaagagtttcagccttctttagaagactggacaattccagcaaggcctgga
gagcctcaacccttggacctatctaaagcaccacttaacatcttatatgtaattcttgga
ataatgttttttgtctctgtcttctgttcatagtctgtaaaatcagtggaccgccaatca
aatgagagctgccagcctggccttacattttttcaattaatacataaacagaaaggggga
atgtagggagccaaaggctgagggtcgtgaccaactcagcattccactggaggctatatg
atcaaacagcaaactgtttatcatgaatgcagatgtgggcaaactcacactgccctgccg
ccagaaggatgctgagggcaatcactccctggtccgtgttccttgaggttatctacggaa
catctgagctttgtcaaagaatgcaatctgcaagcctgcctaaatcaagcagctgaccac
ttcacccctttctccctatctcttttacctaataaatacgaagggctgtgaaagtcaggg
cccttgtcactagaagcaaggagccccctgaccccttcttccaaatatacccttttgtct
ttgtctttattcctgcatttgtctcctttgttcagtc
>ltr-1_family-107_s_2_s_2#CLASSI/LTR
ccactggaggctatatgagcaaacagcaaactgttctcatggatgcaggatgttggcaag
ctgacaactgcatctgccgccagaaggaatgctgagggtggtcatgccgtaggtgcagtg
ttttttgtggttatctataggaacatctggagcctgttgtataaagaaagcaattatgtg
agcctgtgataaatcaggcagctgattaaccgttgcctcttcctccctgttgattctacc
taatgaatacgaagggctgtataagctcagggcccttgttccctagaagcaaggagcccc
ctgaccccttctttaaaacagatctttttgtctttgtcttcatttctgcgtttgtccttc
ttcttcagtcctgaactgacagccacaagtggtgcctgatcagggacttgaaggaagaag
gtctgctggagcagagaaagtgaaactgaccagatgagtgagaaaccctgggatgagtct
gcttgcagaggatataaggtcagtgtcctaaagaggtactgggagtgggaagtttgtgaa
tcagggtaacgtggggcagagtttgtctgttgaggagcagcattatgtgcagttgcttaa
agttttacttaaacaatctggtgctcaggttagttctcaaacactaagctgctgcaggag
gttgttatgcataacccctggtttccgcagacaggcgtcttgatgtggaaaattgggact
gtgtaggggaaggattaaaatgggcttatcaaaaaggtcttaaagtttatccttctgttt
tgagtttattccatactgtcctcctgccattgtctccttcttattctgccggaccgcagg
agccatgttctgaatctcaaattttgaaagaatcttttgtccctcccacagcgcccattg
aaataataaacaggagagggaggatgaaaattggcgtgtaccgccccctccagtagtgga
cacacgtgtactgtctccttcagtaacagaaatagagaccccactgcaaagaattctatg
ctctgctgccatagctggagagcccttcggaccttgtgcttttcctatttctgtaaggct
tgatccaaataatccacagcagtttatttatgaacatgcctcactagagtttaagttgtt
gaaggaattaaaagctcgtgtagtgaataatggagtacagagcccatttactttaggatt
gttagaatctgtattttgtgctatgtgtcttccatcctttgatgtaaagcatttggctcg
cacttgtttgtctgctagttcatatctgacatggaatttaaattggcaagaactgtgtgc
agaccaggctagacagaattgtgctgctggacacagggacattacagaggatatgctgtt
gggtaatggcccttattcagacctggaatatcaaatggcactcccagacgctgcttatca
gcagtgtgcactggctgctaaatgcacgttggccacaattccagaggaaggggtcccaat
acaatcttttttacgtggcatgcaagggttgcaggagccctctgcacattttcttgcatg
attactagaggcagtgaggtgtcagattcctcataccgctgctgcagagatgctaacttt
aactttagcttttgagaatgcaaatgcggattgtaaatgtgcactggcttctgtgagatg
tactaaaaacttaggacattttctcaaagcttgtcaagatgtgggaactgagcttcattg
ctctacaatgttagctcaagcaatggctaatttattagttgccaaatctagaaagggcta
agggtcaaactctaaaatgggaaaatgttataattgtggaaaaatcggacgtttcaaaaa
ggagtgccatcagaccttgggcagaagggatcttataatgcagtaccctaccttcagcag
aaaaaattccaggactttgcccttgttgcaataaaggaaatcattgggctaatcaatgcc
gttcacaatttcatcagaatgggacccctctgttgggaactgagaagggggcctggaccc
ggtcccctcaaacaatgagggcatttcctgtccaggccacaacccgatttcaggggtggg
tctctggaggaacattgattccctttccccaggaacacctggaagcgcaggaatagctct
ccctgtcagagaatgggttacgttagttggaggagacaaacccactaaaattcccactgg
tatttggagtcctttgccaacaggatatatgggattaattttgggtagaatccgtctcaa
cttacagggcattactgtagtcccaggagttgactgtgattatgaaggagaaattcaagt
agtggtaatgtcacaagatttgttggtttttgaacctggagaatatgcaactactgctta
ttgcctgggagttgtccttctccacataaggagaaatgagggaatcaaggatttgggagt
acagctaggagggaaatttatttcaaccgatagcttctaatcgacccacctgtacagtgc
aaattaaaggaaaaaagttctatgggcttatggatatgggagctgatgtgtcagtaatat
ctaaaaacaattggcccccatcctggcccctgcaattaacttctacatcgttagtgggag
taggaacagttcaaagtgttcaacagagtgctgagattttacccgtctcagaccagatgg
acagtcgtgtacttttcaactttattttgcaaatgtagctgttaacctatggggccaaga
tttacttacagcatgggatatgagacttgcaaatgaaactattgacaatccagggtttaa
aatgttaaagaaaatgggatgtcaggcggaaaaggcttaggaaagtccctacagggaaac
cctgatcctatatcagtagctgggcaaacagatagaaaagggctaggtcgtcaggatttc
tgatgggggtcattgatatttctcctccatctactgttttgccgctggggtggctgactg
acaagcctgtatgggtggatcagtggcccctatcacaggagaaactaactcaattccatc
agctagtaaaagagcaactggatgcaggacatattgaagagtcagttcctggaattcatc
agtatttgtaattcctaaaaagttaggaaaatgtttactgtttcatgatttgagagctat
taatgcacagattaaaccaatgtgtgcattacagcaaggtctgccatccccggcagtgtt
tccaggaggctggcctcttgtagtaatatatcttaaagattttttgtttttttttttatt
ttactgttacatgagcaggataggcctcgatttgccttttctgtgctttctgttaatcaa
aaagagcctgtctctcattatcaatggaaagttttaccccaaggcatgcttaacagtgtt
atgtcagcattttgtaggataggcattaaaggtgcctttgaatatgtttcccactgccta
catccttcattatatggatgatattctttttgctgcttctacagattaaattttatatca
gttattcagataaataaaatgggctttgactaaatggaatctcaaagtagctccagaaaa
ggtgcaaacaacctcctgataccagtacttaggcactattgttactgaaagaagtgtttg
gcctcagaaagtagttctccgtagggacagattacaaattttgaatgatttccaacaatt
attaggggatattaactggctgtgcccaatgctaggtattgctgcttattaactcaaaca
gctttatcagacccttcaaggagattcttcattaggctctcctctgcaacttattaagga
ggcagaagctgagttacagcttgtagagctggtgttttggcaacgacatgcctcctggct
acagccacaaaaggctttgcttctgtttattcttcctaccctccattctgcaacaagact
tttaggccaattcatagtcaaatctgtagtagtattagaatggctttttttaaatccaat
cagacagtgaaatctttgcaagtttgtctttaattactcaacttataacaataggtaggc
atagatcaaaaatgcttatgggatattatccagacaaaattattgttcccttggattccc
aacaacaggctgcagcatgggaaatgttgactgcatggcaaattgctcttgcagattttg
taggaataatagttaaccgttatctatcagacaaaattttgcaattttataaagttcacc
cttttattcttcctgtgattactcatcacaagcctattccaggtggacagacttatttta
ctgatggttcttccaaaggccgcgcagctatttatggacctaacatacttagacaataaa
gacctctggagtttcagctcaatgctcagaattaatggtagttattcaggttttacagct
caccgcttcatctcctattaacattgtttgtgattcagcctatgttgtgaatgtagccag
tcgtgttgaaactgccactattaagagcagcctagaaccagagctgtttaacttgtttct
aagacttcaacaagctgttttctctcgtgctgttccttttgatatttctcatattcactc
tcacacgcaacttcctggaccactatctctaggtaatgatggagcagataaactgatcgg
ttctgtatttcaacaagcccaagtttctcatgcattattgcatcaaaacacctctgccct
tactcgtatgtttcatctgcctcgtggccaggctgcagctattgtgcaagcctgccctac
ttgccagcatgttcctggtgttgcacttgtggaaggatgtaacccatgaggcttggctcc
aaatgaaatctggcagatggatgttacacatatagcagcctttgggacactcagctgtgt
tcgtgtgactatagacactctcatatgttacatgtcacatgtcaaacaggaaatggctgt
ccgtgtctgacgacattgtttgtgattattcgcccatatgggggttcctaaacaattaaa
aactgacaatggatctgcttgtgttagtcatgcttttcaaaatttttacagttgtgggca
atcactcataacacaggaatttcttataattctcgaggacaaggcattatagagtgggca
catcaaacattacagtgtatgttgtaaaaacaaaaagggggaataggagaccagctacca
cctgaaacaaaattacatttatccttatttacttttaattttttacttttggtatggata
gtaagactctggcggaatgacattggcaaatgttagagggaaagaggaaagtttatccaa
aggtattatggaaatccccagaagaaggacaatggaaaggcctggtggatttactgacgt
ggggatgagggtatgcttgtgtttttacaggagatggataaaccgtgtgggtgccctcta
gttgtgtgcgaccatggaatgggggactggagggatctgtggatcccaactatgggtccg
gttcctccagtatgagccatgagccag
>ltr-1_family-107_s_0#CLASSI/LTR
tgtagggagccgaaggccatgggacgtgaccaactcagcattccactggaggctatatga
tcaaacagcaaactgtttatcatgaatgcaggatgtgggcaaactcacactgccctgcca
ccagaaggtttgctgagggcaatcactccctggcgccggctccttgaggttatctactgg
gacatctagagcctattgttcaaagaatgcagtcttgcaagcctgctgtgaaccaagcag
ctgactgacaatacccccaccccccttctcctatctcttttgcctaataaatacggaggg
ctgtgtaaagctcagggcccttgtccactagaggcaaggtgccccctgaccccttcttcc
aaatatactcttttgtctttgtcttttattcccgcgttcgccccctttgttcagtccacc
aaggtccgtggcaggttac
>ltr-1_family-130#CLASSI/LTR
tgaggcaggagaatagggtctggaggcagggaacctaaggctgtttcacgctgacttcct
agaactaaattgaaaggaaaaccctaactttccacgcctaagtaacaaaaggaccagagg
ctactccctttgcaaccccccaccttttctgcgggcagatgggaaattggctgtccgcaa
ccaatcagactgattgcggccgagtcttcatttgcatagaagtataactttgtaacttca
ccttagcctctgattggttgctttttgcaaccaatcagatgtttgcacaggagtgtgacc
tttgtaacttcacttcagcctctggttggctgctttctgcaaccaatcagactgattgcg
ggctaccacttcatttacatgaggtgagcatgaagtggccaatgggaaacttctaggggg
tatttggacccaagaagattctgtatccaggcccttgagctgctgctcggcccgctccca
cactgtggagtgtactttcgttttcaataaatccctgctttcgttcttttgttgcttcat
tctttctttgctttgctgggcgttttgtccaattctttgttcaaaacgccaagaacctgg
acaacttgcagtcagaccctctaccggtaac
>ltr-1_family-142#CLASSI/LTR
gttagggacaaactgccccaagaaagcttcttggtgctgcccacccctccccctaatgct
ctgcaactcttctccgtgccgcccacccttcccccaagcctctttacatttctaagccct
tatctaggcgccacggtgaagccagcagacttcacttatcagaccttgctgcgataagca
aaccccaattacaaaccatccagaccgcacagggggaggtcgtgggaagcataaacaaac
tttacctacaccctcctgtaattcctaccataaacgtcacaaggtgatatgtggcaaaat
taaccagcaaacaaccccgggatgcggccataccaaagaactccctcaaactcccctccc
caatataaacccctcattctgtaagcttggggctgcttcctctgactgttaagggggcag
ccggcaggttaataaaaacttgcttgcctgactttgggtctatttttcctttctctcggc
tgaccttac
>ltr-1_family-16_s_0#CLASSI/LTR
tgatatggtttggctgtgtccccacccaaatctcaacttgaattgtatctcccagaattc
ccacgtgttgtgggagggacccagtgggaggtaattgaatcatgggggcggtctttccca
tgctattctcgtgatagtgaataagtctcacgagatctgatgggtttatcaggggtttct
gcttttgcttcttcctcattttctcttgctgccaccatgtaagaagtgcctttcacctcc
cgccatgattctgaggcctccccagccatgtggaactgtaagtccaattaaacctctttt
tcttcccagtctcgggtatgtctttatcagcagcgtgaaaacggactaatac
>ltr-1_family-153_s_1_s_2#CLASSI/LTR
tgactcagcaggattggagtgcaggcacacaattccatgcattatataacacagctattt
agccataacatgggaaagctcatacctggctctgagccactattgtttgtaagagtataa
atgcatactgacactggaaagagtgctaataaagccatgtccatctactgctgtctctcg
agtgttcttccagctcctgcccccatccacccactcccctcagacctcagctggggttga
acctgacatttggcgtagtcagcaggatgaggtgagtgggccttagtccctgaggctccc
ggtcagctatgtggcccagcatgggttgtggtacccggtggcagggtgctgctggatggg
ccccaggaaactgggaggcagtggagggtctcccatgagtgtggagaaggcactgaagca
gctggaagcacacagcacgagaaggaatgcgcctttgctggcagagtcagatgggcgttt
ctgactgcactgtgggaagtacatgctcagtccctgcgggatactgcgcaggtaagggac
ctccaggcacaagctggtgcctgggggcccaaatgcacagcttggagaaaacctgggggt
aaggacctccaggcgcaagcagggtgcttagaggcccagataaacagcctggaacaggag
ttagagactgctgtcagtgcgaccttgagcctgtcctcctggccagaactcccgttcggt
ctgatgccgaggaggaggaggctcccctgctgcgggctcgccccgtgatccatcagaagg
tagaacatgagcagccaatggggccccaggggcggctcagggaccccctaccgtggtgga
acacacttcctatagtgcttatacccccactgagttgcgggagttaggcaagcagtgtcg
gcagcattgggggagcccctcctgcctggttactccgtctttgggatgaaggagctgaca
gcatttcctgctccacctctgagatggagaagctggcttctattacaactcacccctccc
ttcatcagcggctgcagctgagccaacagttagcacaggggcaaggtgaccacactctga
ttgagtggctgatggagccatacggactgtgtggaatgatgccggagaaataccagaaac
tgtgagtaaatggcagtcatatacgatttggtgcagatactctaggagatgggtatgtgg
caggccatgtttgatctgaatacccaggggccagatgatgaatgctttacctcccacatg
agggatcttgtgttgggctcagtgcccccaagtgcttttggctctctggccactgtcctc
accccgtatgtggggtgccgcatacatgaagtgactactgctatggcagccctcagggag
gcagaaggctattggcgggaccagggagtctgtgccataaagaaggggaagatgctcctc
cacaggtaaccaccccatgagataaaagggggccccagtgggtgactcacatgcagatgt
ggattgatttaatttcagctggggttgctcaagagaaaattgacaggcaacccaatggaa
tgctgttggctctgtggaggcaattgtccccggagcaacaattctggaaaatgcccaaga
gggggcaaaacaatgttgctcaacctagtcccgcccagacgcttcagctcaaggactatt
tgcagacgggcggagatatggagcctttcctgtttgattagggaactggccgaggtgcct
ggctttgggggaaccagatgaccggaggccacatgtggagttggcaatccactggtcccc
cactaatgtacagtgggtcctggcactggtagatactggtgcagactgcagtcttgttta
tgggaacccggataagtttctgggcaaagctgcatttattgacggttatgggggccagtc
agtgaaggtgaaacctgtgtctctgcatcttggcattggccgcttggctccccacctata
cactgtgtatgtctctcccatacctgaatatattctgggggtggacattttgcatggtct
ggacttacacaccatggccagagaattcagactccaagttgtgtagtaaagccggtactg
cgtggacatacacatcaccagccccaagttctgccacaaccctgacgggttacttccact
catcaataccatttgccaggggggcatatggagataactgagactattaagaagttagag
gaggtgcaaatagtgcgtggcacccatagcccctacaattccctggtatggccagtcaga
aagcctgatgggacttggcggatgacagtggattattgggaactgaataaagtaacaccc
cctctgcatgcagctgtaccttccatcatggatttgatggaccacttgacaatggaactg
ggacagtaccactatgtggtggacttggctaatgcattcttctccattgacattgctcca
gagagccaggaacagtttgccttcacatgggaaggataacaatggactttcaccgtgctg
ccacagggctatgtgcatagccccaccatttgtcatggtcttgttgccatggatttagcc
gcctggaaatgtccaaaaggggtccacctgttccattatattgatgatattatgttaacc
tctgattctcttgcagatttagaagtggcggcgcccctcttgtggcaacatttggcagca
tgtggttgggccatcaacaaatccaaggtccaagggcctggattgtctgccaaattcttg
ggagttatttggttgggtaagacaaaggccataccagaggccatcattgataaaatccag
gcatacccccgacccaccatggtgaggcagctgcagacttttgtgggcctcttggggtat
tggcaggcatttgtgccccatttggctcaaatgataaaaccattgtattggttaacaaaa
aagggggctacctgggattgggatgatgaggctgagacagcctttctggccgccaagtgg
gctattcagcaagcacaggccttacaagtgattgatcaggggtgcccatttgaacttgat
gtacatgtgactacagatggttttggctggggcctatggcagtgcatggagcactttaga
atgccagtaggcttttggtcccagctgtggaagggagctgagctccggtattcattgata
gagaagcaattagctgctgcatatgctgcccttcaggcttgtgagagtatgacgggatgg
gctacagtcatcgtgtggatgacttacccaatagtggggtgggtacgttcatgggtaatg
accccccagactgggacagcacagacatccactttagcaaagtggggtgcctacttggag
cagcagagtacactgagtacaagtcccttagcagcagagttacaagaggtcttggggcct
gtagtcctaatgcaagataaggccatggggcctgaggcacccctagaccctgagccatca
ctgtttaaggaagggtaccccccattcctgatggggcatggtatacagatgggtccagcc
agggtgctactgctgcctggactgctgtgcagtccagcctagtactgacaccatatggtt
tgatactgggtgtggacaaagcagccaatgggctgaactcagagcagtgtggatggtgat
caccaaggaggagacacctatggtaatctgcaccaatagctgggcagtctattgaggctt
aaccttgtggttgactacctggaagttacagaattggcttgtaggccatcggcccatttg
gggccaaaccatgtggcaagacctctgggaaatgggtcatcagaaaatgtaactatctat
catgtgtcaggccatatgcctttggccacccctggtaatgatgaggcagatgccttggcc
aaggtccaatggttagagttggcacctacatgagatgtggccttgtggctacacaggaaa
ctgggacatgcggggggtaaactgatgcaacaggtcaataggtgctggggtctgtctttg
ccctcgcaggacatttgggaggcctgccagaagtgcccagcatgtgctcaggcataccct
agacaagacaactgcccagtgtacacaacaagtgagtagggcagatgcccttgaccagat
ggcaaatagattacattgggccactgccaaaattgcagggctacacacatgcactgacag
ctgtagacatggccaccggcctgttgttcgcctacccttgcagggtggccgaccagcaac
acaccattcgagccctgcaacacttatgtgccttatacggccatcccctggccattgaaa
gtgataggggaacacatttcactggacagcaggtacaacagtgggcacagcagatggaca
tacagtgggggttccatgttccttataacccacaagccgctggcatgattgagcgatata
atggactcctgaagaatgggttacatttgcatgttactcccccatctttgtggggctgga
gttccaggttggacctggtgctccaaatcttgaatgagtggccacggaaaggtggcccag
ccccggtggaggcactgttacactgggccgctgcccccatccagctacagatacacacca
aggatgacctcctccgaccaggtatggggacaaatggtaatctgttgttgcctgccccaa
tgcccctgaaggcaggggaacagaaaacctggtgttggccatggaccctccaagcccccc
attgcagatggttggctatcatagccccctgggggagggcctgcagtatgacttacatgt
tactccttgggtatttaatgtgtggcctccacgattgaccattcataggggaatggccag
ggaagggaccctcctccgggggacatatgtactgtctgtgtggcctatcatgagctcccc
tgtgactttggcatggtacaagacccaaaagaaccatggggagctgataaggtgtggtac
catcgcccagggcagaagcccttggtggctgcattgttatccagagatgaaaagttggcc
tgtattttgcctgagggacgtgatttacccctgttagtacctgtgcctgctttgtcgttt
cggccgtaggttgacatgctccaacagcattgtggactgggcccacacctatgctgaggt
gaccaatgtctccaactgttggatctgcactgcccttccagcagcagctgtagatggctt
gccctggcatgtacatccagcttctgtgagaactggacatggctagagacttggggtccc
atggacaatggttgggatgcaacatggcaagctttggatagggggtgttgcaaaacccat
ggcatgcctgccccctggctgacttatagcgtccatgatggatggggctggctaatggga
gaacacatggtgcccccattgcaggtaccatgatgtatagagcaacactggggtaaagtc
actgtgggatggttgcccccgaggcctgtgcaaacataacacatgtcaccacaccaaggt
gtggtggaacagcgccttaccaaggctgggccctaatggactttgtgcccctgggagttt
atgggtctgtggggacacaggatggccatatctgccagccaactggactggatgttgtac
ctgggggtggccttatgtgcctgccactgtcttcccacattgcctagttgcccgcataac
tgggaggtgctacattcctggtttttgtgagtgtggcgggccccctggtggttctacccc
ttagcaataactatccctggagcaggtgtcatcactgtagaaatgcaggttacagccctt
gcagagcacacagctcgggccctgaattacacccgagttgccctccttttgttaactgat
gaggttgatcagatcaggaaggtggtgctgcaaaaccggatggccttagacatagtaaca
gctgcccaaggtggcacctgtgcccttgtagggacacaatgttgtacatttatccctgac
aaccaccagaacataacagcagctttacaaggggtgtcacgggagattaaggtgattgag
tgccttactgatgaccccctgcagagatggtgggcatctctgggctctggcctatgttgg
gctctcataatcataggtagcatagcaggaatattagtagtaggttgttgctctctgtat
tgttgctgtggcctatgggttcagggtgctgccctatgtgcacaggtccccactaagagg
actcccttggcctagggggtggagtgtaaggaacatggctgtactgcagccaggcaggca
taggccgaggtaaacatcctgcatgactcagtgggattggagccaggtgcacaattctgt
gcattatgtaatcacagctatgtagccataacatgggaggctcatcacctggctctgagc
cactattgtttgtgaggtgtataaatgcaaactgacactgtgagagagctgctgaataaa
gccatgtcccatctacctgctgtctcttgagtgttcttccagctccctgccccccgtcca
cccactcccctcggacctcagctggggcttgaacctgacactcctgacaatt
>ltr-1_family-153_s_2#CLASSI/LTR
gtcaggagtaggctgaggtggccttctgatgcagcatgactcagcgggtttggagtgcag
gtgcacaactctgcacgttatgtaaccacccatgtgaggcgcattaggtgatcacccatg
tgagctcatgcttggctcagagccactattgtctgtaaaaggtataattaccctgctaat
gctgtacatatggctcacttgcagccagagagagagtaaagccatgtcaaaactgtctac
gattccttgagtgtttttccagctacccaccactcacccactgactccccttggacctca
gttggaacctgacaattggcatctcaaacaggatcctgaggtgagtgaccttcggtcccc
acgattctgggtcgccattccacaacatgggttgtggtaccggtggcagctgtgctgctg
atggctctgagggaaactgggtagatgggtcccgagcatgaaactgaagagctggaagca
gagcacgagaagacgagtttgcgcagagttggatgggcatttttgactgcctatagaact
acacccagtccctaggatgcagcacagcagttgcaggtgagcaggtggttggcacaaggg
caaggtgaccacaccctgattgagtggctatgggcagccatacagactgtgtggaacgac
actggtgaaatacccaaaaccgtgagtaaatggcagtcgtatgctgatttggtgcaagtc
atctgggagatgggtatgtggcaggctatgtttgacctgaatacccaggggccagatgat
gaacgtttcacctcccacatgagggatctcgtgttgggttctgtgcccccgagtgccttt
ggctccctagctgctgtcctcaccctgtatgtagggcaccacatacatgaagtgaccact
gctatggtggctcttggggaagcagaaggctgtcagtgggactgaggggtctgcgccata
aagaaggggaagatgctctgcccacagggggccccccatgggagaaaagggggccccaac
aagtgacacgctcacggatgtggatagatttgattttggccggggttgaccaagagaaaa
tcgataagcagcccaatgaagttctcttaactttgtggagacagttgtctctggagcagc
aattccagaaaatgcccaagggggagaaggacattgctgcgtgacccggtcccacccggg
cacttcagctcaaagactacttgctgcagccaggtggaaatgtagagccttttctgtttg
attagggaactggccgaggtgcccagtttggggggacactggacgactggaggccacatg
tggaattagcgatccactggtcccccaccaatgtgcggtgggtgctggtgctggtggata
ctggtgcagattgcagccttgtttatgggaacctggataagtttctgggcaaacctgctt
acattgacggttatggaggctggtcagtgaaagtgaaacctgtatctctgtaccttggca
tcggctgtttggctccccgtttatatactgtgtatgtctctcccataccagaatacattc
tgggggtggacattttacatggcctggcattacaaaccacggccagggaattcagactct
gagtgtatgtggtgaagctggtgctgcgcggacatacacatcaccagcctcaggtcctgc
cacaaccctgacgggttacttccacccatcaatactgtttgccgggtgggcatacagaga
taactgagacaattaaaaagctggaggaggtgcagatagtgtgtggcacccacagcccct
acaattctccagtgtggccagttagaaagcctgatggaacttggtggatgatggtggact
attgggaactgaataaagtaacaccctctttgcatgcagctgtaccatcaatcatggatt
tgatggactgtttgatgatggaactgggacagtaccactatgtagtggacttggccaatg
catttttctccatagacatcactccagagagccaggaacagttcgccttcatgtgggata
ggcaacaatggacttttacagtgttgctgcagggctatgtgcatagccccaccatatgtc
atggtctagttgccacagatttagctgcctggcaatgtccagaaggggtccacctattcc
attatattgatgatattatgttaacctctgattctcttgcagatttagaagtggtggcgc
ccctcttgtggcaacatttggcagcatgtggttgggccgtcaatgaatccaaggtccaag
ggcctggattatctgccaaattcttgggagttatctggtcaggtaagacaaaggccatcc
cagaggctatcgttgataagattcaggcatatccccggcccaccatggtgaagcagctgc
aaatttttgtgggcctcctgggatattggcgggcatttgtgccccatttagctcaaatga
taaaactgttgcattggttaacaaagaagggagctacctgggattgggatgatgcagctg
agactgccttcctggcagccaagcgggctattcagcaggcataagccctatgggtagttg
accaggggcgcccatttgagctggatgtgcatgtgaccacagatggttttggttggggcc
tgtggcagtgcatggagtgcttgagaatgccagtaggcttttggtcccaactatggaagg
gagctgagctccagtattccttgatagagaaacagctagcagctgtatatgctgcccttc
aggcttgtgagagtgtgacaggatgggctgcagtcattgtgtggatgacttacccaatag
tgggatgggtgcattcatgggtaacgaccccccagactgggacggtgcagacatccactt
tggcaaagtggggtgcctacttggagcagcagagtacgctgagtacaagtcccttagcag
cagagttgcaagaggtcttgggacctgtagtcctaatgcaagataaggccatggggcctg
aggcacccctagaccctgagccttcaccatttaaggaagggcgtccccccattcctgatg
gggcatggtacacagatgggtctagccgaggtgctattgctgcctggactgctgttgcag
tccaacctagtactgacaccatatggtttgaaaccaggtgtggacaaaatagccaatggg
ctgaacttagagcagtgtggatggtgatcaccaaggaggtgacacctatggtaatctgta
ccaatagctgggtggtctattgaggcttaaccttgtggttaactacctggaaaatacaga
agtggctagttggccactaacccatttggggccaagccatgtggcaagacctctgggaaa
tgggtcatcagaaagaggtaactatttatcacgtgtcaggccatatgcctttggccaccc
ctggcaatgatgaggcagatgccttggccaaggtccgatggttagagttggcacctacat
gagatgtggccttgtggctacactggaaactgggacatgtggggggtaaactgatgcaac
aggtcaataagcgttggggtctgtccctgcccatgcaagacatttgggaggcttgtcaga
aatgcctggcatgtgctcaggcataccctaaacagaggcagctgcccagtgttacacaag
taacgatagggtgagtgcccttgaccaggtggcaagtagactacatcgggccactgccaa
agtcacaagggtatatgcatgcgctaacagctgtggacacggccacaggcctgttgttca
cctacccttgcagggtggccgaccaacagaacaccatctgggccctgcaacacttatgtg
ccctgtatggttgccctctggccattgagagtgataggggaacacatttcactggaaaac
aggtacaacaatgggcacaacaaatggacataaagtggggattccgtgtgccatacaacc
tgcaagctgcgggtatgattgagcgatataatgggctcttgaagaatgggttatgcttgc
atgtcacacccctgtctttgtggggctggagttccaggctggacctggtgctccaaacct
tgaatgaatggccacagaaaggtggcctggccctggtggaggctttgttacaccaggctg
ccacccccattcagttgcagatacataccaaggatgacctcctccgaccaggtatgggga
tgaatggtaacctgttgttgcctgccccagtgcccctgaaggcaggggaacagaaaacct
ggctgtggccatggaccctccaagcccccactgccagtggttggccattgtagctccctt
gggggagggcctacagtatgacttgcatgtcactccttgggtgttcaatacatggcccct
gcggttgactgttcataggggaatggccagggaaggaaccctcctctgggggacatatgt
actgtctgtgtggcctattatgagctcccctgtgactttggcacagatacaggactcaaa
ggaaccatggggagctgagaaagtgtggtaccatctcccagggcaaaagctcttggtggc
tgcattgttatccagggatgaaaggttagcttgtattttgcctgagggacgtgatttacc
tctgttagtacctgtgcctgctctgtcattttggccgtaggttaacatgctccaactgca
ttgtggactgggcccacacctacgctgaggtgaccaatgtttccagctgttggatctgta
ccacccttccagcagcagctgtggatggcttgccttggcacatacattcagcatctgcag
agaactggacatggctggagacttggggtcccatggctgatgcctggaatgcgatgcagc
aagctttggacaaaggataccgcaagacccatggtgcgcctgccccctggctggcctgta
gtgtttatgatgggtggggctggctagtgggggaacatgtagtacccccagcccaggcac
cgtggtgcatagagcaacactggggtaacaccactgtgggatggctacccatcacggcct
gtgtaaacataacacatgtcaccacaccgaaggtatggtggaacaagcggccccaccaag
gttggtccctgatggattttgtgccccctgggagtttatgggtctgtggggacacagggt
ggccttacctaccagcagactggactggacgttgtacctgggggtggccttatgtacctg
gcactgttctccccatgttgcccagatgcccgcataactgggaggtgctatgctctcagt
ttttgtgagtgcgatgagccccctggtggttctaccccttggcaatgactatccctggag
tgggtgtcataactgtagaagcacaagttactgctcttgcagagcacaccactcgggctc
tgaattacacctgagtggccctcctcctgtaatggatgaggttgatcagatcagaaaggt
ggtgttgcaaaactgaatggccttagacatagtaactgctgcccaaggaggcacctgtgc
ccttttaggaacacaatgttgtacctttatccctgacaatcagcagaacataacagcagc
cctgcaaggggtctcatgggagattaaggtggtcaagagccttactgatgaccccctgca
gagatggtgggcatccctaggctctggcctatgctgggccctaatagtcataagtagcat
agctgggatcctagtagtgagctgttgctctctgtattgttgttgtgggttatggattca
gggctctgccctatgggcatgtgtccctgcccggagggcgctcttggcctagggggtgga
gtgtaagggaaatggctgcgctttagtcaggagtaggctgaggtagccttccagcgcagc
atgactcagcaggtttggagtgcaggtgcacaaccctgcacattatgtaaccatgccatg
tgaggtgcattaggtgatcacccacgtgagcttgtgcttggcttggagccactattgtct
gtaaaaggtataattaccctgctaatgctgtacatatggcttgctcatgcccaagagaga
gagtaaagccatgtcgaaactgtctacgattccttgagtgtttttccagctacccgccac
tcacccactgactcccctcggacctcagttagaacctgacat
>ltr-1_family-18#CLASSI/LTR
gattggactccggtgaagactccaagatggcgatcggtaaccatcttggctaccctgact
cagcattcccggattcgccggttcccgccatcccagtggccatcttggccaccctgactt
ggcattttcgcttattcccgccatttattcccgcctcccgacagccacctcgggtaccct
gactcagcatttccgggttcacctttcctgttcccgccacccgaccaacgcgcatgccca
ctagggcgtgtcacactcagaagcgcgaaactcaaccaccccgcccctaccccgcccact
cctcacccagcatccatataagcgcgctgcacctttggcacagcgcgacttccctggccc
tccccctgcggaccagtgaacctcgcccgagagctcaataaagaagatttttgccctctt
tgtctcgcctctcagccttattgatccacggtgcccttccattgcctttca
>ltr-1_family-19#CLASSI/LTR
ttgctgctgaaaccctggaggggatacctcctaagcccccccagaggctcagggggactc
ccctcctggtcagatcaggcctctccatcagtcaggtcaggcttctcctccatggccatc
tgtccgtttcgtccggttacttgccgccaggtcgcaactgctgcagctactccagtccaa
ttcggtgaacgctgggtgagcaccccttctttttccttttgtctgttcctccctggccga
gagtcgtgcgcacgtccagggagagtttccttcctcaagggaaggccagtctgggtcacc
aggtgacccaagtttacttccccaggggaagtccaaatcggcactgacaactcggagacg
tccgtgtctgaagtagccgatccgaggctccaggagccgcgtggtctgagtgaccccaga
ggacgcttctgctgtccctcagactgctgccataaagggaagaggatgaggtccacccag
tccaaaatcgcgcaaaacacccctttagggtgcctcctgcacaacctcccaactttacaa
ctcgaccaagatttaaaacgaaagcgactaattttcttctgcatggttgcctggccgcaa
tataccttagacgaccaatctcgctggctccccgaaggcacactggacttcagtatccta
aacgaccttaccaatttttgtcagaggcgaggcaaatagtcaaaaatcaaatttgttcaa
tggttctgggacctccactctcgtcggaccactgccaccaagtgttttcgctggtgcaag
tccctctggttagccttccacttgaagtgtggctagcctctcttgccgttaatcctgtcc
gcggcccccatcttagtctctccaccgccatctccttctgcaccgccgccatcttactac
ctgcttcctcactgccgccatcttacttccttttttctctgccgccattttagttcttct
gctgccattcggccaccgttttaattcctgttagttcccatttgttcttttaaccctgcc
cacctaactccttggcttccgtcttacccccattctcatttccacctccccatagtgcca
taccagtccactacttctacaactcctaacatatttgctgcgggcagtgatatccgctaa
tcctggatgaggcagtggagggcccccaaacccctatgcaggacttagtaaagctggcgt
tcaaagtttttaattcccgagaggaggcggctgaggtacaatgacaggcaagactgaaat
aaaaagttcagctccaaacacaagccctgcaaccggcattccctaagagccccggcagga
gaggtagaggtacaatctcccgggccccgtctggtgccgcttcaagtgcggcaactcggg
acactgggccagccggtgccctagccaacagcaaccgtcctgcctgccttgcaactgttt
caagtgcagcaatccaggtcattgggcaaaacagtgcccaaaccccaagccgccaacacg
cccgtgccctaactgccaacaaatggggcactggaggtcagactgccccggcctcggagc
ggccactgtgtctccacatggtgacccctccccggatggcgaaggtgccctccagctcct
ccagctggacgatgactaaagaggcccagacttgggaacccctctcacccttgccgagcc
cagggtaatgcttcaggtagcgggtaaatccatttcctttttgctagacacaagggctac
ctactctgttttgccatcttttagcaggcccagctgcccctcctcaatctctgttataag
gattgatggcactccctccacctaccgccagacgccttcactgccctgccatctagacca
ctatataactttcttgaacccataatctaccatccttccctttattccttactaaagcaa
atacatcaagttatcttcttactttagtaaacactttctcaggttagattaaagcctgcc
ctaccactcataaaacagcagaggtagtagcttcaaccctcattgaacagataatcccga
gatttggcctgcttttatctccaaaatagtcaaacaggtgacaaccacacttggcgttaa
ctggaagctacacactccataccatccgcagtcttctggaaaagtggaacgcgccaacgg
ccttgtcaaacaacacctaatcaaattggctcaaccgtgggtaaccttacttccctttgc
cctcgcacggctccgggcagcaccccgaagccccacaggccttagctcctttgagctcct
atacgggcaccccttcctctttcaagagctccctgtgaataccccacctcttggcacgta
cctgccctacctcaccctgttaagggagctgctaagagaacacgccgaccacagccttcc
aaagcctggaccgctcagcccagacagtccagccataataatcccaggagatcaggtact
agtaaaagacctccaggcaagaggtctctccccccggtggaaaggcccctatacggtaat
tcttacaacaccgacggcagctaaacttataggctttccctcctggtaccatatgtccca
tcttaagggggcacctacacaacatcaggccacttggactgtcacctccctctctccaac
caaactgaaactctctaaatcaaataccgcatgaattctccgtgtgacaggctccaacaa
tttattcaggttcttctcgaggaaagctggtcattccctacttttgctaacaccctttgc
tggcctgaaaatctgttgtcctatatagatgaactggtgtggcaaggctccctccagaac
tttcaccaacatgaagttcgctttttttgtcttgtcactcttcttattcttgcacaccag
tcatagtagacaagccccctctcagactccctctcactgggttttttaacctcactgaga
attggagttccagacaggcagtctcctctggactagtagccatggcagcatgcccgccag
cagggtgccaggcacccatagctttcctagatctaaaattctcttcccaggcccggctag
aaaaaaccctgcactttgcttcctgtatgatcaaagtaactccaaatgcaataccagctg
ggtcaaagaaaatgtaggctgtccgtggcactggtgcaatatccatgaggcattaattca
tgctgaaaaaggatctgacccaatgttctatgtcaatacctccactggaggatgggatgg
ctttaacggatttaacctccaaatctctgacccttgggacccccgctgggcctccggtgt
agatggaggactatatgagcacagaacttatatgtatccagtagctaagatccacattgc
caggacccttaaaaacactgtcacagggttatccgacttagcctcctcaatccagtcagc
cgagaaagaacttgccaaccagcttcaaccggcagctgaccaggccaagtcctccccctt
ctcgtggttaactttaatctcagaagttgcacaattgctgcaatccacaggggtacaaaa
cctcttccactgcttcctctgtgcagccctcggaagacctcccttagtagcagttcctct
ccctacctcctttaattatacaagaaattcatccacccctataccaccggtcccgaaagg
acaggtcccactattctgagaccctacaagacacaagttcccgttctgttactctacccc
aaatgcctcttggtgtaaccagaccaggatgctcaccagcaccccggcaccacccggagg
ctacttctggtgtaactccacgctaactaaagttcttaactggtaatcacatcttgtgct
tacccatctctctcatccctagcctgaccctactatatagtccagacagacttagccatc
tgctagcctggaccgagccaaggccgcaaaataaaagcaaacgggctattttcctacctt
agtactaggcatctccttagcctcctccttagtggcatcagggctaggaacaggagacct
cacccactcaatccaaacatctcaagatctgtctacttgcctgcagttggccactgaggc
atcggccgagtccctggcctccctacagtgacagatcacttcagtagcacaggtggcggc
acagaacaggcgggccttagacttgcttacggcagaaaaaggagggacatgtttattctt
acaggaagaatgctgctattatctcaaccagtcaggggtagttaagactaatttacaaac
tttaaagaaaagatccaagaggagttaaaacactcctacgaccctctccgccctggtcct
tcctggtggttttcacccgtagttcaacagatgctccctttccttatcccaattataatt
ctctgtataataatgtgttttgccccaatcctagtacagttcctctgccagtggatacaa
gaaatcaccagggtcactttcaaccagatgttacttcacccttatgtccaactgccaacc
tctatttaggccccctccccaacaatgccccttaacagcaggaagtagccagacgatttc
gttgccccttttctataaccaaaaagaggttgga
>ltr-1_family-3_s_1#CLASSI/LTR
caggcctctgagcccaagctaagccatcatatcccctgtgacctgcacgtacacatccag
atggccggttcctgccttaactgatgacattccaccacaaaagaagtgaaaatggcctgt
tcctgccttaactgatgacattgtcttgtgaaattccttctcctggctcatcctggctca
aaagctcccccactgagtaccttgtgacccccactcctgcccgccagagaacaacccccc
tttttcctttacctacccaaatcctataaaacggccccacccctatctcccttcactgac
tctcttttcggactcagcccgcctgcacccaggtgaaataaacagctttgttgctcacac
aaagcctgtttggtggtctcttcacacggacgcgcatgaaatttggtgccgtgactcgga
tcgggggacctcccttgggagatcaatcccctgtcctcctgttctttgctccatgagaaa
gatccacctacgacctcaggtcctcagaccaaccagcccaaggaacatctcaccaatttt
aaatcaggtaagcggcctcttcttactctcttctccaacctctctcactgtccctcaacc
actttctcctttccactcttcaatctctcccttctcttaatttcaattcctttcattttc
tggtagagacaaaggagacacgttttatccgtggacccaaaactccggcgccggtcacgg
actagggaaggcagccttcccttggtgtttaatcattgcagggacacctctctgattatt
cacccaggtttcagaggtgtcagaccacgcagggatgcctgccttggtccttcaccctta
gcggcaagtcccgcttttctgggggaggggcaagtaccccaaccccttctctccatgtct
ctaccccttctccacctttctggggggcaagaaacccccaaccccttctccttcaccctt
agcggcaagtcccgcttttctagaggaggggcaagtaccccaacctcatatctctgtgcc
ccgatcccttatttccgtgccccaacctcttatatctctgcgccccgatcccttatttcc
atgccccaacctcttatatctctgtaccccaatcccttatttccatgccctgacctcgta
tctctgtgccccaacccctttcccgcttttctggagggtaagaacccccaaccccttccc
tccgtgtctctactctctcttttctctgggcttgcctccttcactatgggcaaccttcca
ccttccattcctccttcttctcccttagcctgtgttcttaagaacttaaaacctcttcaa
ctctcacctgacctaaaatctaagtgtcttattttcttctgcaatgctgcttgaccccaa
tacaaactcgacagtagttccaaatagccagaaaatggcactttcaatttttccatccta
caagatctaaataattcttgtcgtaaaatgggcaaatggtctgaggtgcctgacgtccag
gcattcttttacacatcggtccctctctagtctctgttcccagtgcaactcatcccaaat
cttccttctttccctcccacctgtcccctcagtcccaaccccaagcgtcactgagtcttt
ctaatcttccttttctacagacccatctgacctctcccctcctccccaggctgctcctcg
ccaggccgagctaggtcccaattcttcctcagcctccgctcctccaccctataatccttt
tatcacctcccctcctcacacctggtccggcttacagtttcgttccgtgactagccctcc
cccacctgcccagcaatttactcttaaaaaggtggctggagctaaaggcatagtcaaggt
taatgctcctttttctttatcccaaatcagatagcgtttaggctctttttcatcaaatat
aaaaatccagcccagttcatgactcgtttggcagcaaccctgagacactttacagcccta
gaccctaaaaggtcaaaaggccgtcttattctcaaaatacattttattacccaatctgct
cccgacattaaataaaactccaaaaattaaattccggccctcaaaccccacaacaggatt
taattaacctcgccttcaaggtgtacaataatagaaaaaagttgcaattccttgcctcca
ctgtgagacaaaccccagccacatctccagcacacaagaacttccaaatgcctgaaccgc
agcggccaggtgttcctccagaacctcctcccccaggagcttgctacaagtgccagaaat
ctggccaccaggccaaggaatgcctgcagcccgggattcctcctaagccgcgtcccatct
gtgtgggaccccactggaaatcggactgtccaactcacctggcagccactcccagagccc
ctggaactctggcccaaggctctctgactccttcccagatcttcttggcttagcggctga
agactgacgctgcccgatcgcctcggaagccccctagaccatcatggatgccgagcttcg
ggtaactctcacagtggagggtaagtctgtccccttcttaatcaatacggaggctactca
ctccacattaccttcttttcaagggcctgtttcccttgcctccataactgttgtgggtat
tgacggccaggcttctaaacctcttaaaactccccaactctggtgccaacttagacaata
ctcttttaagcactccttttagttatccccacctgcccagttcccttattaggccgagac
actttaactaaattatctgcttccctgactattcctggattacagctatatctcattgct
gcccttcttcccaatccaaagcctcctttgcgtcctcctcttgtattcccccaccttaac
ccacaagtataagatacctctactccctccttggtgaccaatcatgcaccccttaccatc
tcattaaaacctaatcacccttaccccgctcaatgccaatatcccatcccacagcatgct
ttgaaaggattaaagcctgttatcactcgcctgctacagcatggccttttaaagcctata
aactctccttacaattcccccattttacctgtcctaaaaccagacaagccttacaagtta
gttcaggatctgtgccttatcaaccaaattgttttgcctatccaccccatggtgccaaac
ccatatactctcctatcctcaatacctccctccacaatccattattctgttctggatctc
aaacatgctttctttactattcctttgcacccttcatcccagcctctcttcgctttcact
tggactgaccctgacacccattaggctcagcaaattacctgggctgtactgccgcaaggc
ttcacagacagcccccattacttcagtcaagcccaaatttcatcctcatctgttacctat
ctcggcataattctcataaaaacacacgtgctttccctgctgatcgtgtccgattaatct
cccaaacctcaatcccttacaaaacaacaactcctttccttcctaggcatggttagtgtg
gtcagaattcttacacaagagccaggaccgcaccctgtagcctttctgtgcaaacaactt
gaccttactgttttagcctagccctcatgtctgcgtgcagcggctgctgctgccttaata
cttttagaggccctcaaaatcacaaactatgctcaactcactctctacatttctcataac
ttccaaaatctattttcttcctcatacctgatgcatatactttctgctccccggctcctt
cagctgtactcactctttgttaagtcccacaattaccattgttcctggcccggacttcaa
tccggcctcccacattattcctgataccacacctgacccccatgactgtatctctctgat
ccacctgacattcaccccatttccccatatttccttctttcctgttcctcaccctgatca
cgcttgatttattgatggcagttccaccaggcctaatcgccacacaccagcaaaggcagg
ctatgctatagtacaagccactagcccgcctcttagaacctctcatttcctttccatcgt
ggaaatctatcctcaaggaaataacttctcagtgttccatctgctattctactactcctc
agggattattcaggccccctcccttccctacacatcaagctcgaggatttgcccccaccc
aggactggcaaattagctttactcaacatgccccgagtcagataactaaaatacctctta
gtctaggtagacactttcactggataggtagaggcctttcctacagggtctgagaaggcc
accacagtcatttcttcccttctgtcagacataattcctcagtttagccttcccacctct
atacagtctgataacagaccagcctttattagtcaaatcagccaagcagtttttcaggct
cttagtattcagtgaaacctttatatcccttacggtcctccgtcttcaggaaaagtagaa
cggactaaaggtcttttaaaaacacacctcaccaagctcagccaccaacttaaaaaggac
tggacaatacttttaccactttcccttctcagaagtcagacctgtcctcagaatgctaca
aggtacagcccatttgagctcctgtatagacgctcctttttattaggccccagtctcatt
ccagacaccagaccaacttagactgtgccccaaaaaaacttgtcatccctactatcttct
gtctagtcatactcctattcaccgttctcaactactcatacatgccctgctcttgtttac
actgccggtttacactgtttctccaagccatcacagctgatatctcctggtgctatcccc
aaactgccactcttaactcttgaagtaaataaataatctttgctggcaggactatgctga
atctccttaggcactctctaatcagatgtcctgagtcatcccaattcttagaccttttat
acctgtttttctccttctcttattccatttagtttttcaattcatacaaaactgtatcca
ggccatcaccaataattctaaattacaaatgtttcttctaacaaccccacaatatcaccc
cttaccacaaaatcttccttcagcttaatctctcccactctaggttcccacgccacccct
aatcccgctcgaagcagccctgagaaacatcgcccattatctctccataccatcccccaa
aattttcgctgtcccaacactttaccactatttcattttatttttcttattaatataaga
agacaggaatgtcaggcctctgagcccaagctaagccatcatatcccctgtgacctgcac
gtacacatccagatggccggttcctgccttaactgatgacattccaccacaaaagaagtg
aaaatggcctgttcctgccttaactgatgacattgtcttgtgaaattccttctcctggct
catcctggctcaaaagctcccccactgagtaccttgtgacccccactcctgcccgccaga
gaacaacccccctttttcctttacctacccaaatcctataaaacggccccacccctatct
cccttcgctgactctcttttcggactcagcccgcctgcacccaggtgaaataaacagctt
tgttgctcacacaaagcctgtttggtggtctcttcacacggacgcgcatgaa
>ltr-1_family-22_s_2_s_2#CLASSI/LTR
ggccataaactggcccctaaactggccataaacaaaatctctgcagtgctgtggcatgtt
tgtgatggccatgatgcccatgctgaaggttgtgggtttactggaatgagggcaaggaac
acctggcctgccctgggtggaaaaccgcttaaaggcattcctgagccacagacaatagca
tgagcaatctgtgccttaaggacatgttcctgctgcagataactagcagggcccatctct
ttgtttcggcccatccctttgtttcctgtaaggaatacttttagttaatctataatctat
agtagcaatgtttatcactggcttgttgtcaataaatttgtgggtaaatctctgtttggg
gctctcagctctgaaggctgtgagttccctgatttcccactccacatgctgtatttgtgt
gtgtgtctttaattcctctagtgccgctgggttaggtctccccggctgagctggtctcgg
caagtggtgcctattgggaggtttgaacccaggttgaagggtccccggagtgacggttgg
agaatgtggaattatgctggaggacacctgagtactcttaagcaatccctatggtgagta
agaaggggagcttggaagcatcagtgtaacaatgggacaagtgtggggtctggttcgttc
caccttggaaccttttcatagtgatgatgaggaggaaggagagtataatgaggtaacaga
agaggtgacagagcaggtttttttgcctgctaaagctaaagtggcaaaggagggagaggt
ttgtccctattcttctgcaccccctccttattttgaagcaaaagagtggcctgaccctcc
agatctttcttttctggaggatgctgggcaaaaagtggttgccccagtgactgtttgagc
agtgcctcgagtgatcgctctcagttctattcaggcaggaattcagcaagctagacgtga
gggtgatttagaggcttggcagttctgtttaggatacaccccccagatcaacagggaaat
attatagctacatttgggccttttccttttaaattactcaaagaatttaaaaagctatta
atcaatatggaccaggttctccttttgtaatgggactgttaaagaatgttgctgtttcta
gtcagatgattcctactgactgggatgctcttgctcgagcttgtctgactcttgctcagt
tcttataatttaaaactttgtgggcagatgaagtttccattcaggctgcttgtaatgcct
aggcccaacctcagtttaatataactgcagaccaacttttgggggtcggcggctgggctg
gtttagatgcacaagtggttatgcaggatgatgccatagagcagcttagaggggtgtgca
ttagagcttgggaaaaaaatcacttcaggtggagaacaatacccttcctttagttctgtc
aaacagggaccaaaagaaccatatgcaggttttatagctcggttacaggagtctcttaaa
aaggtgattgcagattcagctgctcaggatatagtgttgtggttattagctttcgacagt
gctaatcctgattgccaggctgctctgtgacctattagagggaaagcacatttagttgat
tttatcaatgcctgtgttggtatcggaggtaatctgcataaggctactctgctagcccag
gcaatggcaggactgagagtgggtaaaggaaatactccatttcctggagcttgttttaac
tgtgggaagcatggtcatactaaaaaagaatgtagaaaaaatcagcgagtcaggctgcca
gatagggagaaaggaaaactgctgagcctgaaatatgtccaaaatgtaaaagaggaaaac
attgggctaatcagtgtcactctaaatttgataaagatgggaacccgatttcaggaaatg
ccatgaggggtccgtcctgggccccgttctaaactgggtcattctggctcaggccattcc
ctcacccctgtacaatgtctgtcccctgtcacagctggtagtgctgcagtagatttatgc
tgcacaaaagctgtgagccttctgcttgggtaacccctgcaaaaggttccaacagtggtc
tgtggacccttgctggggggatgatagtattacttctaggtaggtctagtttaaatttaa
aaggggtgcaagtagatacaggagtcattgattcagattacattggggaaattcaaattg
ttatatctacttctgttccctggaaagcagagccaggagagtgtatagcacagctcctga
ttgtgctgtatgtggaaatggggaaaagtgaaattaaatgaacaaggatttggaagcaca
aataaggcaaagcagcttattgggtgagtcagattactgataagtgtcctacctgtgaaa
taactattcagggaaagaaatttaaaggtttggtagttacaggagtggacatttcaatca
tttctctacagcactggccatccatgtggccaattccacttgctcaatttaacatagttg
gagttggtaaagcccctgaagtatatcaaagtagttatgttttgcattgtgaagggtccg
atggacaacctgggactattcaaccaattgtaacttctgtacctataaatttatggggga
gagatttattacaacaatggggagcacaacttctaattccagaataattatttagccctc
atagtcaatatatgatggatgaaatggggtatgtccctggtatgggactaggaaaacatt
tgcaagttttgaaggaactgcttcaagtggaaagacaaagttccctctgaggtttaggat
ttgatggtggccattgttaagcctccagaacctatacctttaaaatggttaacagataag
ccaatttggatagaacaatggccactgagtaaagagaaactggaggctttagaggacttc
gttactgaacaattagaaaaaggacacatagctccaacattttccctttggaattctgca
gttttcataattaagaaaaaatcaggtaaatggagaatgttaactgatttaagagccgtt
aattcagttatacaacctatgggggtattgctgccgggattgccttctcctgctatgatt
ccaaaaaattggcctttaatagtcatagatttaaaagattttttttttactatcccctta
gctgagcaggactgtgaatggtttgcatttacaattcctgtggtaaacatcctgcagcct
gctaagtgttttcactgggaagtgttgccacaaggcatgttaaacagtccaacaatttgc
cagatgtatgtaggggaagcaattgaacctacttgtaaaaaattttcacagtgttacatt
attcattatatggatgatatattttgtgctgtccccactggagacatattattttaatgt
tatgatcacttgcaaaatttgatttcttgtgctggtttaattatagctcctgacaaaatt
cagactactccttactcctacttggggaccttagtaaatgacactaccattgtgcctcag
aaagtagccatatgtagggatgaattgaaaacattaaatgactttcaaaaattactaggg
gacattaattggatatgacctgctgtaggcattcctacctatgccatgagttatctattt
tctcttcttagaggagatcctagtctcactagcccttggcaattaacaaaagaagctgag
gcagagttgcagctgattgaaaagcaagtccataaagctcaaataaatagaatagatcca
gagaagactgtagatttgctaattttttcaactcagcatttacctactggtgttattgtt
caagagcaggattttgtagagtggctttttcttccacatactaattcacagactctaact
ctttatttggatcaaatcgctactatgataggaaatgggagaacttggattgttaaatta
catggatatgatcctggaaaagttattgtccctctcacgaaggcacaaatacattaagct
tttataaatagtcttacttggcaaacccatttagttgactttgtgggtattcttgataat
cattttcctaaaatgaaactgtttcaatttttgaaattgacaattggattctccctaaga
tcactaaatttaaaccaattgaaggtgctgcgaatgtttttacagatgggtctggtaatg
gtaaagcttattctggctcgaaaggtaaattttttcagatgccttatacttcagtcaaaa
agtagagcttgtagctgtacttgaggtattgactgtttttattatgcctattaatgtgat
ttctgattcttcatacgtggttcattccacacgattaattgaaaatgctcagttacgatt
tcatgcagatgaacaactgatgactttatttatgcaattgcaagcagcggttaggagtag
aatgtaccctttttacatcacttacattagggctcatacacctcttccaggacctttgac
tgcagggaatcaaatggctgattgccagttgctactgcaatatctaatgctagacacttt
cacaatttaacccatgttaattcctctggtctcaaatgcagttacagcattacctggaaa
gaagctaaagctattatccagtgatgcccaacttgccaaattgtgcattcctcatctttt
actggaggagttaatcctcgagggttggtacctaattctctttggcaaatggatgtcaca
catgttccctcgtttgggagactagcttatgtacatgtatgtgtggacaccttttctcac
tttttctgggctacatgccaatcaggatagtcttctgcctgtgttaaatgtcaccttttg
cagtgttttgtggtgatgggcatttcagcttctgttaaaagagataatgccccaggctat
actagccaagctctagcttcatttttctgtatatggaatattaaacacattactggtatc
ccatataattctcaaggacaagccattgtggaacgaatgaatctctccttgaaacagcag
ttgcaaaagcagaaagggggaaacagggactatgggacaccctatatgtaattgaatcta
gcattattgactttaaattttttgaggctgcctaaaggccagatgttatcagcagctgaa
cagtatctacagaaaccagctgcaaagacagaagcagaacaactggtttggtggagagat
ctgataacaaaaagttgggaaataggtaaaataataacttggggtagaggttttgcttgt
gtttctccaggcccaaatcggcagctgatttggataccatgaagacacctgaaaccttat
catgagccagatgctgaggaagagattctgggaggatcccgaggaccccctggttgcagc
catgttgagactgatggtgaggaggactgcagctgttacgggcaacacccgttgaacaca
gctacctacctggggacagatcaagaagctgttgcagatggcggaagaaaacctgaggaa
agcgggacagccagtcacaatgagtaatttaatggtagctatgatagtggtgatcaccat
tgctgtgagtattccttcaacaagggctgacacagagtgtaattatacttattgggcata
tttatcaatcttggctggcaataatgcctggatgtaatcactctatgacacagttacaca
tgtttctgatcttattttactataataaatctgctcctataattgaggcatactgccctc
aaagcctatttgtaaacagaattggacctggccagaagtaatgaatgtatttgttttgga
agattgcattgcagaacatgcagaggtgttgtgcaatgattcctatggaatcattattga
ttggtcccctaaggggatgtttagcttgaattgcacctctcagtctgcatgccatggcca
cactgtgtttagctggtctgaacaaaatggtcagatggtagaaatagtaagaaatatggt
aagagttcctattatgtggaaacatggcggtatagtggcacctcaatctcaactgatatg
gcccgctgtaggagctaaacataaggatttgtggaaactattaatggctcttaataagat
caaaatttgtgaaagaataaaaaagcatctagaaggacattctacaaacttgtctttgga
tattccaaatttaaagaacaaatatttaaagcatcccaggcacacctgaccttaatgcca
gggactggagtgcttgaaggagctgcagacagattagcagctagtaactcattaaaatgg
ataaaaacacttggaggctctgtgatttcagtgatgattgtgtttttaatctgtgttgtc
tttgtgtagtctgcagatgtggatcccaattcctgttagtagctcactgtgataaagctg
cctttgcttttattgctttgcaaaacgaagggggacatgttggggataggcccccaaatc
tggccataaactggccccagaactggccataaacaaaatttctgcagtgctgtgacctgt
ttgtgatggccatgatgcccatgctgatggttgtgggtttactggaatgagggcaaggaa
cacctggcccacccagggcggaaatctgcttaaaggcattcttgagccacaagcaatagc
atgagcgatctgtgccttaaggacatgttcctgctgcagatagctagccagacccatccc
tttgtttcggcccatccctttgtttcccgtaaggaatacttttagttaatctataatcta
tagaaacaatgtttatcactggcttgctgtcaataaatatgtgggtaaatctctgttcgg
ggttctcagctttgaaggctgtgagtcccctgatttcccactccacctgctatatttgtg
tgtgtgtttttaattcctctagcgccgctgggttagggtctc
>ltr-1_family-22_s_0#CLASSI/LTR
tgttgggaacaggccccccaaaatctggccataaactggccccaaaactggccataaaca
aaatctctgcagcactgtgacatgttcatgatggccataacgcccacgctggaaggttgt
gggtttaccggaatgagggcaaggaacacctggcccacccagggcggaaaaccgcttaaa
ggcattcttaagccacaaacaatagcatgagcgatctgtgccttaaggacatgttcctgc
tgcagataactagccaacccatccctttatttcggcccatccctttgtttcccataaggg
atacttttagttaatctaatatctatagaaacaatgctaatgactggcttgctgttaata
aatatgtgggtaaatctctgttcggggctctcagctctgaaggctgtgagacccctgatt
tcccacttcacacctctatatttctgtgtgtgtgtctttaattcctctagcgccgctggg
ttagggtctccccgaccgagctggtctcggc
>ltr-1_family-23#CLASSI/LTR
gggaacaggcccccaaaatctggccataaactggcccctaaactggccataaacaaaatc
tctgtagcactgtggcatgttcatgatggccatgacgcccatgctgaaggttgtgggttt
actggaatgagggcaaggaacacctggcctgccctgggtggaaaaccacttaaaggcatt
cttaagccccagacaatagtatgagcgatctgtgccttaaggacatgttcctgctgcaga
taactagccaggcccatccctttatttcggcccatcgctttgtttcctgtaaggaatact
tttagttaatctataatctatagtaacaatgtttatcactggcttgctgtcaataaatgt
gtgggtaaatctctgtttgaggctgtcagctctgaaggctgtgagatccctgatttccca
ctccacattctatatttctgtgtgtgtgtctttaattcctctagtgccgctgggttaggt
ctccctgcctgagctggtcttggcaagtggtgcccattcttgggggtttgaacccaggtt
gaagggtcgccggagtgatggaactatgctggagggcacctgagtactcttaagcaatcc
ctgtggtgagtaagaaggggagcttggaagcatgagtgtgacactgggagaagtgtgggg
tctggttcgttccatcttggaaccttttcacactgatgatgaggaggaaggagagtataa
tgaagtaacagaagaggttacagagcaggtttgtttgccagctgaagtggcaaaggaggg
agaggtttatccctatccttctgcaccccctccttattttgaagaaaaagaccctccaga
tctttcttttctggaggatgctgggcgaaaagtggttgccccagtgactgttcgagcagt
gcctcaagcgatcgctctcagttctattcaggcaggaattcagcaagctagatgagaggg
tgatttagaggcttggcagttccctgttagaatacaccccccagatcaacagggagatat
tatagttacatttgagccttttccttttaaattactcaaagaatttaaacaagctattaa
tcagtatggaccaggttctctttttgtaatgggactgttaaagaatgttgctgtttccag
tcggatgattcctactgactgggatgctcttgctcgagcttgtctaactcttgctcagtt
cttacaatttaaaactttgtgggcagatgaagtttccattcaggctgcttgtaatgctta
ggcccaacctcagattaatataacttcagaccagcttttgggggttggtggctgggctgg
tttagatgcacaagtggtcatgcaggatgatgccatagagcagcttagaggagtgtgcat
tagagcttgggaaaaaaatcacttcaggtggagaacaataccgttcctttagttctgtca
aacagggaccaaaagaaccatatgtggattttatagcttggttacaggagtctcttaaaa
aggtgattgcagatttggctgctcaggatatagtgttgtggttattagctttcgacagtg
ctaatcccgattgccaggctgctctgtgacctattagagggaaagcacatttagttgatt
ttatcaatgcctgtgatggtatcggaggtaatctgcataaggctactttgttggcccagg
caatggcaggactgagagtggataaaggaaatactctgtttcctggagcttgttttaact
gtgggaagcatggtcatagtaaaaagtatgtagaaaaaatcagcgggtcaggctgccaga
tagggaggaaagaaaagtgttgagcctgaaatatgtccaaaatgtagaagaggaaaacat
tgggctaatcagtgtcactctagttttgataaagatgggaacccgattttgggaaatgcc
atgaggggtctgtcctgggccccgttctaaatgggggctttctggctcaggccattccct
cacccctgtacaatgtctgtcccctgccacagccggtagtgctgcagtagatttatgctg
cacaaaagctgtgagccttctgcttggggagcccctgcaaaaggttccaacaggggtctg
tggacccttgctagcggggacgataggattacttctaggcaggtctagtttaaatttaaa
aggggtacaagtagatataggagtcattgattcagattacattggggaaattcaaattgt
tatatctacttctgttccctggaaaggagagccaggagagtgtatagcacagctcctgat
tgtgctgtatgtgggaatggggaaaagtgaaattaaatgagcaggatttggaagcacaaa
taaacaagcaaagcagcttattgggtaagtcaaattactgataagtgtcctacctgtgaa
ataactattcagggaaagaaatttaaaggtttggtagttacaggagtggacatttcaatc
atttctctacagcactggctgtccgtgtggccaattccacctgctcaatttaacatagtt
ggagttggtaaagcccctgaagtatatcaaagtagttatattttgcattgtgaagggcct
gatggacaacctgggactattcaaccaattataacttctgtacctataaatttatggggg
agagatttattacaacaatggggagcacaagttctaattccagaataattatttagccct
caaagtcaatatatgatggatgaaatggggtatgtccctggtatgggactaggaaaacat
ttgcaagttttgaaggaaccgcttcaagcagaaagacaaagttccctccaaggtttagga
tttgatggtggccattgttaagcctccagaacctctacctttaaaatggttaacagataa
gccaatttggatagaacaatggctgctgagtaaagagaaactggaggctttagaggactt
cgttactgaacaattagaaaatgggcacatagctccaacatttccccttggaattctgca
gttttcttaattaagaaaaattcaggtaaatggagaatgttaactgatttaagagccgtt
aattcagttatacaacctatgggagtattacagccgggattgccttctcctgctgtgatt
ccaaaaaattggcctttaatagtcatagatttaaaagactttttttttactatcccctta
gctgagcaggattgtgaatggtttgcatttacaattcctgcagtaaacatcctgcaggct
gctaagtattttcattggaaagtgttgccacaaggcatgttcaacagtccaacaatttgc
cagacgtatgtaggggaagcaattgaacctactcgtaaaaaattttcagtgttacattat
tcattatatggatgatatactttgtgctgcccccacttgagaaatattacttcaatgtta
tgatcacttgcaaaattcgatttcttgtgctggtttaattatagctcctgacaaaattca
gactactccttactcctacttggggaccttagtaaatgatactaccattgtgcctcagaa
agtagccatatgtagggatgaattgaaaacattaaatgactttcaaaaattactaggggg
cattaattggatacgacctgctgtaggcattcctacctatgccatgagttatctgttttc
tatccttagaggagatcctagtctcactagcccttggcaattaacaaaggaggctgaggc
agagttgcagttaattgaaaagcaagtccataaagctcaaataaatataatagatccaga
gaagactctagatttgctaattttttcaactcagcattcacctactggtgttattgtcca
agaacaggacttagtagagtggctttttcttccacatactaattcacagactctaactct
ttatttggatcaaattgctactatgataggaaatgggagaacttggattgtttaattaca
tggatatgatcctggaaaagttattgtccctctcacgaaggcacaaatacattaagcttt
tataaatagtcttacttggcaaacccatttagttgactttgtgggtattctcgataatca
ttttcctaaaatgaaactgtttcaatttttgaaattaactaattggattctccctaagat
aactaaatttaaaccaattgaaggtgctgagaatgtttttacagatgggtctggtaatgg
taaagcttattctggctcgaaaggtaaattttttcagatgccttatacttcggctcaaaa
agtggagcttgtagctgtacttgaggtattgactgcttttgttatgcctattaatgtgat
ttgtgattcttcatatgtggttcattccacacggttaattgaaaatgctcagttacgatt
tcatacagatgaacaactgatgactttatttatgcaattgtaaacagcggttaggagtag
aatgtaccctttttacatcacttacattagggctcatacacctcttccaggacctttgtc
tgcagggaatcaaatggctgatcgccagttgctaatgtaatatctaatgctgacactttc
acaatttaacccatgttaatgcctctggtctcaaatgcagatacagcattacctggagag
aagctacagctattatccagcgatgtccaacttgccaaattgtgcattcctcatctttta
ctggaggattggaacctaattctctttggcaaatggatgtcacacgtgttccctcgtttg
ggagactagcttatgtacatgtgtggacaccttttctcactttgggctacatgccaatca
ggatagtcttctgcctgtgttaaatgtcacttttgcagtgttttgtggtgatgggcattc
cagcttctgttaaaacagataatgccccaggctatactagccaagctctagctacatttt
tctgtatgtggaatattaaacacattactggtatcccatataattctcaaggacaagcca
tagtggaaagaattaatctctccctgaaacagcagttgcgaaagcgggggggggggggga
aatagggactatgggacactgcatatgtaattgaatctagcattattaactttaaatttt
ttgagcctgcctaaaggccagatgttatcagcagctgaacagtatctgcagaaaccagct
gcaaagacagaagcagaacaactggtttggtggagagatctgataacaaaaagttgggaa
ataggtaaaataataacttggggtagaggttatgcttgtgtttctccaggcccaaatcaa
cagcttatttggataccatgaagacacctgaaaccttatcatgagtcagatgctgaggaa
gagattctgggaggatcccgaggaccccctggttgcagccatgttgaggctgatggtgag
gaggaccccagctgttatgggcaacacctgtttaacacagctacccacctggggacagat
caagaagttgttacagatggcggaagaaaacctggggaaagccggacagccagtcacaat
gagtaatttaatggtagctatgatagtggtgatcaccattgctgtgagtattccttcaac
aagggctgacacagagaacaattatacttattgggcatatttgtcaatcttggctggcaa
taatgcctggatgtaatcactctatgacacagttacatatgtttctgatcttagtattta
ctgtaataaatctgctcctataattgaggcataccaccctcaaaaacctatttgtaaaca
gaattggacctggccagaagtaatgaacgtacttgtttgggaagattgcattgcagaaca
tgcagaggtgctatgcaacaattcctatggaatcattattgattggtcccctaaggggat
gtttagcttgaattgcacctctcagtctgtgtgccacggccacactgtgtttagctggtc
tgaacaaaatggtcagatggtagaaatggtaagaagtatggcaagagttcctattatgtg
gaaccatggcacctcaatctcaactgatatggcccgctctaggagcttaacataaggatt
tgtggaaactattaatggctcttaataggatcaaaatttgtgaaagaataaaaaagcatc
tagaaggacattctacgaacttgtctttggatatttcaaaattaaaagaacaaatattta
aagcatcccaggcacaccttaccttaatgctaggaactggagtgcttgaaggagctgcag
acagattagcagctagtaactcattaaaatgggtaaaaacacttggaagctctgtgattt
caatgatgattgtgcttttaatctgtgttgtctttgtatagtctgcagttgcggatcctg
attcctgtgagaagtagctcactgtgacaaagctgcctttgcttttattgctttgcagaa
cgaagggggacatgttgggaacaggcccccaaaatctggccgtaaactggccataaacaa
aatctctgcagcactgtgacctgttcatgatggctatgatgcccatgctgaaggttgtgg
gtttactggaatgagggcaaggaacacctggcccacccagggcggaaaactgcttaaagg
cgttcttaaaccacaatagcatgagtgatctgtgccttaaggacatgttcctgctgcaga
taactagccagacccatgcctttatttcggcccatccctttgtttcctgtaaggaatact
tttagttcatctataatctatagaaacaatgtttatcactggcttgctgtcaataaatat
gtgggtaaatctctgttcgaggctgtcagctttgaaggctgtgagacccctgatttccca
ctccacattctatatttctgtgtgtgtgtctttaattcctctagtgccgctgggttaggg
tctccctgactgagctggtctcggc
>ltr-1_family-30_s_1#CLASSI/LTR
agaactaaaaattgctgggaacaggccctaagcctgtcataaacaggccttaaagaaact
ggccataaacaggatttctgcagcaatgtgacatgctcgtgatggctatgacacacactg
ctagaagttgttggtttactggagcagggcaaggaacacctggcccacccagagcggaaa
actgctcaaaccacaaacaatggcatgagcagcctgtccttaacaacatgtttttgctgc
agataatcagccagagcctgtttctctctcctcactaagaagtttgtttcctgtaaagaa
tacttttagttaatctataactatagaaacaatgcttatcactggcttactgtcaataaa
tatgtgggtcaaactctgttcgtggctgtcagctctgaaggctgttagccccgattccca
ctttgcactctatttctgtgtctttgtcttcattcctctagcaccactgggttggggtct
ccacaccgagctggtctcagcaagtggcgtccaacaggggctcgaacccgggttgaaggg
tcgccagagcgatggttggagaacgtggaactacgctggaggacaccgagtactcttaag
caatcccctggtaagtaagaaggggagctcggaagcatcagggtaacaatgggacaaggg
tcgagcaggcacaaggcttatttgagtctgctttggcagctcctcagaaaagggggagtg
aaagttagcactagctgacttatgcagctttttagtgtggtagagaaatattgcccctgg
tttctggactgaggaactatgaatgtagaggtctgggaaaaggtaggcagcgcactgaaa
aaggcatataaggatggtgctgaggatattcctataactgtctggtcagtgtgggctctg
attcattccaccttggagcctttccacacagatgatgaggaggaggaatcagaggaagaa
ggagagtataatgaagtacagaagagtacagagcagtttgcttgccactaaagcggcaaa
ggaggggaggtttgtccctcccctctgcaccccctcattattttgaagaaaaggagtggc
ctgaccctccggatctttcttttctggaggacactgggcgaaaagtagttgccccagtga
ctgttcgagcagcgcctcaagcgaccactctcagttctattcaggcaggaatccagcaag
ctagagagagggtgatatagatgcttggcagttccctgttagaatacacccacctgatca
acaggggaatattatagctacatttgaggcttttccttttaaaatacttaaagaatttaa
acagctattaatcaatatggaccaggttctccttttgtaatgggactgttaaagaatgtt
gctgtctccagtcagatgattcctactgactgggatgctcttactcgagcttgtctgact
cctgctcagttcttacaatttaaaacttggtgggcagatgaagcttccattcaggctgct
cgcaatgcccaggcccaacctcaaattaatataactgcagaccaacttttgggggttgtg
gctgggctggtttagatgcacaagtggtcatgcaggatgatgccatagagcagcttagag
gagtgtgcattagagcttgggaaaaaaatcacttcaggaggagaacaatacccttctttt
agtgctgtcaagcaggggccaaaagaacctatgcagattttatagctggttacaggagtc
tcttaaaaaggtgattgcagattcactgctcaggatatagtgttgcggttattagctttc
gacaatgccaatcctgagtgccaagctgctctgtgacctattagaggaaaagcacattta
gttgactatattaaagcttgtgatggtattggaggtaatctgcataaagctactctgcta
gcccaggcaatggcaggactgagagtgggtaaaggaaatactccatttcctggagcttgt
ttaactgtgggaagcatggtcatacaagaaagaatgtagaaaaaatcaggagtcagactg
ccagttgggggaaaaaagaaaactgctgagcctgaaatatgtcaaaatgtaaaaaaggaa
aacactgggctaatcagtgtcatctaagtttgataaagatgggaacccgatttcaggaaa
tgccatgaggggcctgtcccaggccccattccaaaccagggcattcccagctcaggccac
tccctcacccctgtacaatgcctgtcccccgccacagctggtagtgcccagtagatttat
gctgcacaaaagctgtgagccttctgcctggggaacccccaaaaagtgccaacaggagtc
tgtggacccttgccagcagggacggtaggattacttctaggagtctagtttaaatttaaa
aggagtgcaagtcatacaggagtcattgattcagattacaatggggaaattcaaattgtt
atatctacttctgttccctggaaagcagagccaggagagcgtatagcacagctcctgatt
gtgccgtatgtggaatggggaaaagtgaaactaaagaacaggaggatttggaagcacaaa
taaacaaggcaaagcagcttattgggtgaatcaaattactgataaacatcctacctgtga
aataactattcagggaaaaaatttaaaggattggtagatacaggagcagacatttcaatc
atttctctacagcactggccgtctacatggccaattcaacccgctcgatttaacatagtt
ggagttggtaaagcccctgaagtatatcaaagcagttatattttgcattgtgaagggccc
gatggacaacctgggactattcaaccaattataacttctgtacctataaatttatgggga
agagatttattacagcaatggggagcacaagtgttaattccagaacaattatatagccct
caaagtcaacatatgatgcatgaaatggggtatgtccctggtatgggattaggaaaaaat
ttacaagggttaaagaaacccttcaagcggaaggacagaattctcatcaaggttaggata
tcatttttgatgggccattgttaagcctccagaacctatcctttaaaatggttaacagat
aagccaatttggatagaacaatggccgctgagtaaagagaaactggaggctttagaggac
ttagttactgaacaattagaaaaaggacacatagctccaacattttccccctggaattct
ccagtctttgttattaagaaaaaatcaggtaaatggagaatgttgacagatcttagagcc
attaattcagttatacaacctattggggcattgcagccaggattgccttctcctgctatg
attccaaaaaattggcctttaatagtcatagatttaaaagactgtttctttactaacccc
ttagctgagcaagactgtgaacggtttgcatttacaattcctgcggtaaacaactgcagc
ctgctaagcattttcattggaaagtgttgccacaaggcatgttaaacagtccaacaattt
gtcagacttatgtaggacaagcaattgaacctactcataaaagattttcacagtgttaca
ttattcattatatggataatattctttgtgctgcccccactcgggaaatattactccaat
gttatgatcacttgcaaaactcgatttctcatgccagtttaattatagctcctgacaaaa
ttcagactactactccttacttctacttggggaccttagtaaatgcactaccattgtgcc
acagaaagtaaccatacgtaggatcaattgaaaacattgaatgactttcaaaaattacta
ggggacattaattggatacacctgctctaggcattcctacctatgccatgagtaatctat
tttctatccttaaggagatcctagtctcactagccctcagcaattaacaaaagaggctga
ggcagagtacagctgattgagaagcaagtgcataaggctcaaataaatagaatagatcca
gaaaagactttagacttattgatttttccaactcagcattcacctactggtgttattgtt
caagagcaggacttggtagaatggctttttcttccacatactaattcacggactctaact
ccttatttggatcaaattgctactctgataggaaatgggagaactcaaattgttaaatta
catggatatgaccctggaaaaattattgtccctcttacaaaggcacaaatacaacaggcc
tttataaatagtcttacttggcaaacccatttagctgatttcatgggtgttcttataatc
actttccgaaaacaaaattatttcaatttttgaaattaactaattggattctccctagaa
taactaaatttaaaccaattgaaggtctgaaaatgtttttacagatgggtctagtaatgg
taaagcttcttattctggatcaaaaagtaaagttttccagacatcctatacttcagctca
aaaagcggagcttgtagctgtaattgaggtgctgactgcttttgagatgcctgttaatgt
aatttctgattcttcatatgtggtcattctacacagttagttgaaaatgctcagctacga
ttccacacagatgagcaactgatgactttatttacccaattgcaaacagcagttaggagt
aaatgcaccctttttacatcactcacattagggctcatacacctcttccaggacctttga
ctgcagggaatcaaatggctgatcacctagttgctactgcattatctaatgctaaacact
ttcacaatttaaccatgttaatgcctctggtctcaacacagatacagcattacctggaaa
gaagctaaagctattatccagcgatgcccaacttgccaaatgatcattctctttacgggt
taatccttgaggattggaacctaattctctttggcaaatggatgtcactcatgttccttc
tttggtaaattggcttatgtacatgtatgtgtagatacattttctcactttgtttgggct
acctgccaaatgggaatcttctgcctgtgttaaatgcatcttctgcaatgcttcacagtc
atgggcattccagcttcgttaaaacggacaatgccccaggctatactagccaagctctag
ctacatttttctcttatggaatattaaacacattactggcatcccatataattcacaagg
acaagccattgtggaaagaatgaatctctccctaaaacagcagttgcaaaaacagaaagg
gggagacagtgactatgggactccacatatgcaattgaatctagcattattgactttaaa
ttttttgagcctgcctaaaggccagatgctatcagcagctgaacagcatctacagaaacc
agctgcaaagacagaagcagaacaacggtttggtggagagatccaataacaaaaagttgg
gaaataggtaaaataatatggggtagaggttatgcttgtgtttctccaggccaaaaccag
cagccaatttggataccatcaagacacctgaaaccttatcatgagccagatctgaggaag
agatttggaacccaggaccccccagttgcagccatgtcaagactgaaatgagg
>ltr-1_family-36#CLASSI/LTR
tgttgcgggaagtcagggaccccaaacggagggaccggctgaagccatggcagaagaaca
taaattgtgaagatttcatggacatttattagttccccaaattaatacttttataatttc
ttatgcctgtctttactgcaatctctgaacataaattgtgaagatttcatggacacttat
cacttccccaatcaatacccttgtgatttcctatgcctgtctttactttaatctcttaat
cctgtcatcttcgtaagctgaggaggatgtatgtcgcctcaggaccctgtgatgattgcg
ttaactgcacaaattgtttgtagagcatgtgtgtttgaacaatatgaaatctgggcacct
tgaaaaaagaacaggataacagccaatgttcagggaacaagagagataaccttaaactct
gactgccggtgagccgggcggaacagagccatatttctcttctttcaaaagcaaatggga
gaaatatcgctgaattctttttctcagcaaggaacatccctgagaaagagaatgcgtcct
gggggtaggtctctaaatggccctctggggtggctgtcttttatggttgaactgtaggga
tgaaataagccccagtctcccgtagcgctcccaggcttattaggaagaggaaattcccgc
ctaataaattttggtcagaccggttgtctgctctcaaaccctgtctcctgataagatgtt
atcaatgacaatggtgcccgaaacttcattagcaattttaatttcgccccggtcctgtgg
tcctgtgatctcgccctgcctccatttgccttgtgatattctattaccttgtgaagcacg
tgatctctgtgacccacaccctattcgtacactccctccccttttgaaaatccctaataa
aaacttgctggttttgcggcttggggggcatcacggaacctaccgacatgtgatgtctcc
cccggacacccagctttaaaatttctctcttttgtactctgtccctttatttctcagacc
ggccgacacttagggaaaatagaaaagaacctacgtgaaatatcgggggcaggttccccc
gat
>ltr-1_family-38_s_0#CLASSI/LTR
tgatatggtttggtctgtgtccccacccaaatctcatcttgtagctcccataattcccac
gtgttgtgggagggacccagtgggaggtgattgaatcatgggggcgggtctttcccatgc
tgttctcatgatagtgaatgagtctcatgagatctgatggttttaaaaagggagtttccc
tgcacaagctctcttttgcctgctgccatccatgtaagatgtgacttgctcctccttgcc
ttccgccatgattgtgaggcctccccagccatgtggaactgtaagtccaattaaacctct
ttcttttgtaaattgcccagtctcgggtatgtctttatcagcagcatgaaaacggactaa
tac
>ltr-1_family-39#CLASSI/LTR
gagaggtgaagccagctgggcttcctgggtcgagtggggacttggagaacttttctgtct
agctaaaggattgaaacaccaatcagcctctgtgtctagctaaaggattgtaaatgcacc
aatcagcactctgtaaaaatgcaccaatcagcactctgtgtctagctaaaggtttgtaaa
tgcaccaatcagcactctgtaaaaacgcaccaatcagcgctctgtgtctagctaaaggtt
tgtaaacgcaccaatcagcactctgtaaaaatggaccaatcagcactctgtaaaatggac
caatcagcactctgtaaaatggaccaatcagcaggatgtgggtggggccaaataagggaa
taaaagctggccacccgagccagcagcggcaacccgctcgggtccccttccacgctgtgg
aagctttgttctttcgctcttcacaataaatcttgctgctgctcactctttgggtccgca
ctacctttatgagctgtaacactcactgcgaaggtctgcagcttcactcctgaagtcagc
gagaccacgaacccaccgggaggaacaaacaactccggacgcgccacctttaagagctgt
aacactcactgcgaaggtctgcggcttcactcctgaagtcagcgagaccacgaacccact
ggaaggaagaaactccggacacatctgaacatctgaaggaacaaactccggacacaccat
ctttaagaactgtaacactcaccgcgagggtccgcggcttcattcttgaagtcagcgaga
ccaagaacccaccggaaggaatcaattccggacac
>ltr-1_family-5_s_0#CLASSI/LTR
gatatggtttggctgtgtccccacccaaatctcatcttgaattgtagctcccataattcc
cacgtgttgtgggagggacccagtgggaggtaattgaatcatgggggcgggtctttccca
tgctgttctcatgatagtgaataagtctcatgagatctgatggttttataaaggggagtt
tccctgcacaagcttcttctcttgcctgccgccatgtaagatgtgccttttctcttcacc
ttccgccatgattgtgaggcctccccagccatgtggaactgtgagtccattaaacctctt
tttctttataaattacccagtctcaggtatgtctttatcagcagcatgaaaacagactaa
tac
>ltr-1_family-42_s_1#CLASSI/LTR
tgatatggtttggctgtgtccccacccaaatctcatcttgaattgtaactcccacaattc
ccacatgtcatgggaggaacccggtgggaggtaattgaatcatgggggcgggtctttcct
gtgctgttctcatgatagtgaataagtctcatgagatctgatggttttaaaaagggagtt
tccctgcacaagctctcttctcttgcctgctgccatccatgtaagatgtgacttctcctc
tttgccttctgccatgattgtgaggcctccccagccatgtggaactgtaagtccattaaa
cctctttcttttgtaaattgcccagtcttgggtatgtctttatcagcagcgtgaaaatgg
actaatac
>ltr-1_family-42_s_2#CLASSI/LTR
atctttaaaaaaaaatagaaaaaattagaaattaactatataaataaaattttagctgat
atggtttggctgtgtccccacccaaatctcatcttgaattgtaactcccacaattcccac
atgttgtgggagggacccagtgggaggtaattgaatcatgggggcaggtctttcctgtgc
tgttcttgtgatagtgaataagtctcatgagatctgatggttttaaaaaggggagtttcc
ctgcacaagctctcttctcttgtctgctaccatgtaagatgtgccttctcctctcgcctt
ccaccatgattgtgaggcctccccagccatgtggaactgtaagtccattaaacctctttc
ttttgtaaattgcccagtctcgggtatgtctttatcagcagtgtgaaaacggactaatac
aaaaaataaa
>ltr-1_family-44_s_1#CLASSI/LTR
aatgaaatatgatatggtttggtctgtgtccccacccaaatctcatcttgaattgtagct
cccataattcccatgtgttgtgggagggacccggtgggagataattgaatcatggggggg
gtttttcccatgctgttctcatgatagtgaataagtctcatgagatctgatggttttata
aaggggagtttccctgcacaagctctcttctttgcctgctgccatccatgtaagatgtga
ctttctcctttgccttccaccatgattgtgaggcctccccagccatgtggaactgtaagt
ccattaaacctctttctttttaaattgcccagtctcgggtatgtctttatcagcagcatg
aaaatggactaatac
>ltr-1_family-44_s_2#CLASSI/LTR
tgatatggtttggctgtgtccccacccaaatctcatcttgaattgtagctcccataattc
ccacatgtcatgggagggacccagtgggaggtaattgaatcatgggggcgggtctttccc
atgctgttctcgtgatagtgaataagtctcatgagatctgatggttttataaaggggagt
tcccctgcacagctctttcttgcctgccccatgtaagatgtgcctttgctcctcctttgc
cttccgccatgattgtgaggcctccccagccatgtggaactgtgagtccattaaacctct
ttcctttataaattacccagtctcgggtatgtctttattagcagcatgagaacagactaa
tac
>ltr-1_family-55_s_0#CLASSI/LTR
gagaggtgaagccagctggacttcctgggtcgagtggggacttggagaacttttctgtct
tacaagaggattgtaaaatgcaccaatcagcactctgtagcagaggattgtaaaatgcac
caatcagcgctctgtagctagttgtaaaatgcaccaatcagcgctctgtaaaatgcacca
atcagcgctctgtaaaatgcaccaatcagcaggattctaaaagtagccaatcgcagggag
gattgaaaaaagggcactctgataggacagaaacagaacatgggaggggacaaataaggg
aataaaagctggccaccccagccagcagcggcaacccactcgggtccccttccacgctgt
ggaagctttgttcttttgctcttcacaataaatcttgctactgctcactctttgggtccg
tgccatctttaagagctgtaacactcaccgcgaaggtccacggcttcattcttgaagtca
gcgagaccacgaacccaccggcaggaaccaactccggacac
>ltr-1_family-56_s_1#CLASSI/LTR
aattaatgtaatacctaaccttgtttttactaaccttgtttttagactctccctttctcc
cttaatcacctagccttgtttccatatgaatagctctcccttagctgagaaagccggaga
actccatttggctccttcatttacaagacatcaaggactccttacccacccccttcctca
aggagttaacttgtgtaagctgactctcaacatatcaaagagtccaattaactgataagg
tactgaagcaagcaatgtacgaagttcccaggatttcgctcaagagataacaccataaag
ccttgagtttgtgtccggcagagcccccatacctaacatcttatgatagatttagagccc
ctgcacctggaactgtttgtttccctgtaaccatttgtctttttaattttttgcatgttt
ttacttctgtagaattgttgcaactgagctcccctccccttcctaaaccaaagtataaag
gaaaatcaagccccttcctcggggccgagagaatttcgagcgttagccgtctctcggtcg
ccggctaataaaggactcttaaattcgtctcaaagtgtggcgtttctctaactcgctcgg
gtacaacacatagcttttttaaaaaat
>ltr-1_family-56_s_2#CLASSI/LTR
atccaactgtgatatcctaccttgttttaacctgaattgactctcccttagctgagagag
ccagacagactccattttggctccttcacttgcagccccttcttacccaccccccttcct
caaggacttaacttgtgcaagctgactcccagcacatcaaagaatgcaattaactgataa
gatactgtggcaagctatatccgcagttcccaggaattcgcccggttgatagtacccaaa
gcccccgcgtttgtgtccggttgatagcacccaaagcccccgcgtctatcaccttgtgat
ggatttaaagcccctgcacctggaactgtttgttttcctgtaaccatttgtctttttaac
ttttttgcctgttttacttctgtaagattgcttcagctaggctccccctcccctttctaa
accaaagtataaaagaaaatctagccccttcttcggggctgagagaattttgagcactag
ccgtctctcggtcgccggctaataaaggactcctgaattcgtctcagagtgtggcgtttc
tctacaactcgctcggttacaacatatatttcaact
>ltr-1_family-58_s_0#CLASSI/LTR
tgagggaagagagagaccctctcatattgttttatattgttttatactcagtacctgttt
taagaaaaaacaacaaggaagtaaaaccaaagacaggcagcccggcgccaggcccgaaac
caggcctgggcctgcctggcctaaacccagtagttaaaaatcaactcataacttagaaac
cgatgttattcatagattccagacattgtatagaagaacattgtgaaactccctgccctg
ttctgtttctctctgaccaccggtgcatgcagcccctgtcacgtaccccctgcttgctca
aatcaatcacgaccctttcatgtgaaatctttagtgttgtgagcccttaaaagggacaga
aattgtgcactcggggagctcggattttaaggcagtagcttgccgatgctcccagctgaa
taaagcccttccttctacaactcggtgtctgagaggttttgtctgcggctcgtcctgcta
c
>ltr-1_family-7_s_0#CLASSI/LTR
tgatatggtttggctgtgtccccacccaaatctcatcttgaattgtagctcccataattc
ccacgtgttgtgggagggacccagtgggagataatttgaatcatgggggcggtttccccc
atactgttctcgtggtagtgaataagtctcacgagatctgatggttttataaggggtttc
cccttttgcttgtttctcattttctcttgcctgccgccatgtaagaagtgccttttgcct
tccgccatgattgtgaggcctccccagccatgtggaactgtaagtccaattaaacctctt
tttctttaaattcccagtctcgggtatgtctttatcagcagcgtgaaaatggactaatac
>ltr-1_family-61#CLASSI/LTR
tgtcagaggcgtttgaaccagagcaactccatcttgaataggagctgggtaaaatgaggc
tgagacctactgggctgcattcccagatggttaaggcattctaagtcacaggatgagata
ggaggtcagcacaagatacaggtcataaagaccttgctgataaaacaggttgcagtaaag
aagccggccaaaacccaccaaaaccaagatggcgacgagagtgacctctggtcgtcctca
ctgctacactcccaccagcgccatgacagtttacaaatgccatggcaacgtcaggaagtt
accctatatggtctaaaaaggggaggcatgaataatccaccccttgtttagcatatcatc
aagaaataaccataaaaatgggcaaccagcagccctcggggctgctctgtctatggagta
gccattcttttattcctttactttcttaataaacttgctttcactttactctatggactc
gccctgaattctttcttgcgcgagatccaagaaccctctcttggggtctggatcgggacc
cctttcctgtaac
>ltr-1_family-64_s_0#CLASSI/LTR
tgatatggtttggctgtgtccccacccaaatctcatcttgaatttaaaattcccacgtgt
tgtgggagggacccggtgggaggtaattgaatcatgggggcaggtctttcccatgctgtt
ctcatgatagtgaataagtctcatgagatctgatggttttataaaggggagtttccctgc
acaagctctctccttgcctgctgcatccatgtaagacgtgacttgctcctcctttgcctt
ccaccatgattgtgaggcctccccagccatgtggaactgtaagtccattaaacctctttc
ttttgtaaattacccagtctcgggtatgtctttatcagcagcgtgaaaacggactaatac
>ltr-1_family-70#CLASSI/LTR
gagaggtgacagcgtgctggcagcctccagccctcgctcgctctcggcgcctcctcggcc
ttggcgcccactctggccgcgcttgaggagcccttcagcccgccgctgcactgtgggagc
ccctctctgggctggccaaggccggagccggctccctcagcttgcggggaggtgtggagg
gagaggcgcgggcgggaaccggggctgcgcgcggtgcttgcgggccagcgcgagttccgg
gtgggcgtgggctcggcgggccccgcactcggagcgccggccggccctgccggccccggg
cagtgaggggcttagcacctgggccagcagctgcggagggtgcgcgggtcccccagcagt
gccggcccaccgcgctgtgctcgaattctcgctgggcctcagctgcctccccgtggggca
gggctcgggacctgcagcccgccatgcctgagcctccccccccccgtgggctcctgtgcg
gcccgagcctccccgacgagcgccgccccctgctccacggcgcccagtcccatcgaccac
ccaagggctgaggagtgcgggcgcacggcgcgggactggcaggcagctccacctgtggcc
ccggtgcgggatccactgggtgaagccagctgggctcctgagtctggtggggacttggag
aacctttatgtctagctaagggattgtaaatacaccaatcagcactctgtgtctagctca
aggtttgtgaatgcaccaatcgcagtctagctcaggttgtatgcatcagcactctgtatc
tagctaatctggtggggacttggagaacctttatgtctagctaagggattgtaaatacac
caatcagcactctgtgtctagctcaaggtttgtaaacacaccaatcagcaccctgtgtct
agctcagggtttgtgaatgcaccaatcagtgctgtatctgctctctgtggggacttggaa
actttgtacactctgtgtctagctaatctagtggggacttggagaacttttgtgtctagc
tcagggattgtaaacgcaccaatcagcaccctgtcaaaaggaccaatcagctctctgtaa
aacggaccaatcagctctctgtaaaatggaccaatcagcaggatgtgggtggggccagat
aagggaataaaagcaggctgcccgagccagcagtggcaacccgctcgggtccccttccac
actgtggaagctttgttctttcgctctttgcaataaatcttgctgctgctcactctttgg
gtccacactgcctttatgagctgtaacactcaccgcgaaggtctgcagcttcactcctga
ggccagcgagaccacgaacccaccgggaggaatgaacaactccagacgcgccgccttaag
agctgtaacactcaccgcgaaggtctgcagcttcactcctgaagccagcgagaccacgaa
cccaccagaaggaagaaactccgaacacatctgaacatcagaaggaacaaactccggaca
caccacctttaagaactgtaacactcaccgcgagggtccgcggcttcattcttgaagtca
gtgagaccaagaacccaccaattctggacac
>ltr-1_family-77#CLASSI/LTR
aaaagctgagtgttgggagaaaagctgaggcagggcttgcatgtctgacataatgtaaaa
gagtcttggaacatgtccggggtccagggtctaaaaccccttgtggcctttggaacacca
agctctgtgccaaagggtggaaggctgccctgccgcaccacaatctaagcccagggcata
aaacccctcgtggcttggatagaatccagggctcagggcataaaacccctcgtggcctct
ggaatgtgtctagacttgctggctccttgcttcttgctctcccaggtcataatcgattgt
atcttgaattagaagaacatgttctccattatctcaagtagcagaacatgttccatatgc
ttcaaagaaatgctaaaccgtcacagctgtagatcatgcgcttgatgcaccgcttccttt
caacccccacatcctcaccacctgcttctttgtttgatcaccaataaatagtgtgggctc
ccagagctcagggccttcgcagcctccatactagcgttggccccctggacccactttatg
cacttaacttgtcttttctcattcctttgactctgccggacttcgtagcccccacggcct
ggtgttgggtctgatcaccccaac
>ltr-1_family-83_s_1#CLASSI/LINE/L1
aagtaaattgaaaggcagtctaggccataagactgcaactttaggcaagtctagtctggc
tggctagaagtggactggcatacatactgagacaccaggggcagaaggatctgcaccacc
tctccttaaccccaggcgcaagtctcaaagagactccttctacccttgagagaggagaga
gaggacttttcttacaacttgggtatagccagcacagaggatagcagagagtgagccctt
attcaggccctaggtcgacatttcagaaccttgggccagaaggtaacccatcttaaggaa
ggacccagtcctggcaggattatacttgcctaagactttgggccaggaatacaagtgata
caggttatctttgggccttgggtgtctctgagatttctgctcagtggacccacatattac
tagcttggtggctatagtcaaactccctctttgagaaagcagagggaaaagtaaagtctt
acttaggtacagctctgccactgggggtagagcaccaagtgggctcttggggtcccaatt
ctaacacttgacttttggatggcatttctggacctgccctgggccgaggggagcccactg
ccctgaaggataagtcccaggccaggcagcattcaccacaagctgacttaaagccttggg
ctttaagggaacattggcggtagtctggcagtatccttgtggcccagggtggtggtggca
tggggtgaggctcctctgcctttggaaaggggaggaaaggggaaggactcatctttggtt
tgagtgccagctcagccacagtaaatagaacatcaggtaaatttctaaggtttttgactc
tagtccctgactctggacgtactctggacccacgtggggcctgggggaccttgccgccct
gaaggaaaggacacaggcctggctggctttgccacctgctgattgtagagcccagggcct
tgagtgaacataggcagtagccagggagtggttacagcaggccttgggcgagacccagtg
ctgtgctggcttcaggtctgacccagtgcagtcatagtggtggtggccacaggggtgctt
gtctcaccctcaatttaggtggctcagaaagagagagatctgtttgtttgggagaaataa
ggaaagagaacaagatctctgcctggtaatcagagaatctcctggatcttatccaagacc
atcaagtggtacttctatgagtctgcaagaaccacaggttactgggcttggagtgcccta
aacagaacagcttagatcaaacccaagcttttaaatatctggaaagccttccaagaagga
aggtacaaataagcccagacagtgaagactacataaataaactcttcaatgccagacact
gaagaacatctacagcatcaacactatccagaaaacatgactcaccaaatgaactaaata
agacaccagggaccaatcctggagaaacagagatatgtgacctttcagaagagaattcaa
aatagctgtattgaggaaattcaaagaaattcaagataacacagagaaggaattcagaat
tctatcagataaatttaacaaagagattgaaataattaaaaagaatcaagcagaaattct
gaagctgaaaatgcaattggcatactgaagaatgcatcagagtcttttaatagcagaatt
gatcaagcagaagaaagaattagtgagcttgaagacaggctattgaaaatacacagaaga
gacaaaagaaaaaagaataaaaacaataaagcatgcctacaggatttagaaaatagcctc
aaaaggaaaaatctaagagttattggccttaaagaggaggtagagaaagagataggggta
gaaagtttattcaaagggataataacgagaacttcccaaactaagaaagatataatatcc
aagtacaaaggttatagaacaccaagcagatttaacccaaagatactcaaggcatttaat
aatcaaactctaaaggtcaaggataaagaaagaatcctaaaagcagcaagaaaaagaaac
aaatacatacaatggagctccaatacatctggcagcagacttttcagtggaaatcttagg
ccaggagagagtggatgacatatttaaagtgctgaaggaaaaaaaacttttaccctagaa
tagtatatctggcgaaaatatccttcaaacatgaaggagaaataaagactttcccagaca
aacaaaacctgagggatttcatcaataccagactgtcctacagaaatgctaaagggagta
ctcaataaaaaaaggaattaatgacaacaaatagtcactgaaggtacaaaactcactggt
aatagtaagtacacaaaaacacagaatattataacaatgtaactgtggtgtgtaaactac
ttttatcctaagtagaaagactaaatgatgaaccaatcaaaaataataactacaacaact
tttcaagacatagtcagtacaataaatataaaagaaacacaaaaagtttaaaagtgggga
atgaagtcaaggcatagaatttttattagttttctttttgcttgtttgtttgtttatgca
aaagtgttaagttgttatcagttaacataattggttataagatagtatttgcaagcctca
tggtaacccaagtaaaaaacatacaatggaacacaaaaaataaaaagcaagaaataaatt
atatcaccagagaaaatcaccttcataaaggaagacgaaggaagaaagaaggaagacaag
atcacaaaacaatagaaaacaattaacaaaatgcaggagtaagtccttacttatcaataa
taacattgaatgtaaatggactaaactctccaatcaaaagacatagactggctgaatgaa
gaaaaaacaagacccattgatctgttgcctacaagaaacacacttcacctataaaaaaac
atagactgaaaataaagggatggaaaaaaatattccatgccaatggaaaccaaaaaagca
ggagtcatatacatatattagacaaaatagatttcaagacaaaaactgtaagaagagaca
aagaagatcactatataatgataaaggggtcaattagcaagaaaatataataattttaaa
tatatatgcaccaacactggagcacccagatatataaagtaaatattattagagctaaag
agagagatagcccatacaataatagctggagacttcaacaccccactttcagcattggac
agatcttcagacagaaaatcaacaaagaaacatcagacttaatctgcactatagaccaaa
tggatctaatagatatttatagaacatttcatccaaggctgcagaatacaattcttttcc
cagcacatggattattctcaaggatagaccatatgttagtcacaaaacaagtcttaaaat
attaaaaaaattgaaataatatcaagcatcttctctgaccacaatggaataaaactagaa
attaataacaagagaattttggaaactatacaaatacatggaaattaaacaatatgctcc
tgaatgaccagtgggtcaatgaaaaattaagaagaaaattgaaaaatttcttgaaaaaat
gataatggaaacacaacataccaaaacctatgagatacagcaaaagcagtactaaaagaa
gtttgtagctataaatgcctacatcaaaaaagaagaaaaacttcaaataaaatctaataa
tgcatcttaaagaactagaaaaacaagagcaaaccaaacccaaaattaatagaaaaaaag
aaataataaagatcagagcagaaataaatgaaattgaaatgaaaaaaaatacaaaagatc
aatgaaacaaaaagttggtttttttaaaagttaaacaaaattgacaacctttagccagac
taagaaaaaaagagaagatccaaataaataaaatcagaaatgaaaaaggagacattacaa
ctgatactgcagaaattcaaaggatcattagtggctacaatgagcaactatatgccaaaa
attgaaaatttagaagaaatggacaaattcctagacacatacaacctaccaagattgaac
cagaagaaatcaaaatgaacagaccaataacaagtaatgagattaaagctgtaataaaaa
gtcttccagtaaaaaaagcctggacccgatggcttcactgctgaattctaccaaacattt
aaagaactaataccaactctactcaaactttaatattctgaaaaatagaggagagggaat
acttccaaactcattctacaaggtcagtattaccctgatactaaaaccagacacataaaa
aaagaaaactacaggccaatatatctgataaatattgatacaaaaatcctcaacaaaata
ctagcaaactgaattcaacaatacatttgaaagatcattcatcatgaccaagtggattta
tccctgagatgcaagatgttcaacatacacaaatcaatcaatatgatacatcatatcaac
agaatgaaggataaaaaccatatgatcatttcaattgatgctgaaaaagcatttgataaa
attcaacatcccttcatgataaaaccctaaaaaactgggatagaaggaacatacctcaac
ataataaaagccatatataacagacccacagctagtatcatactgaatggggaaaaactg
aaagcctttcctctaagatctggaacatgacaaggatgcccactgtcaccgtgttattca
acatagtatggaagtcctagctagagcaatcagacaagagaaagatataaagcatccaaa
tggaaaggaagaagtcaaattattcttgtttgcagatgatatgatcttatatttggaaaa
acctaagactccacaagaaaactattagaactgataaacaaatttagtaaaattgcagga
tacaaaacaacatacaaaatcagtagatttctatatgccaacagtgaacaatgtgaaaaa
gaaattaaaagtaatcccatttacaatagccacacataaaattaaatactaggaattaac
ttaccaaagtgaaagatctcttatgaaaactataaaatgctgataaaagaaattgaagag
aacacaaaaaatggaaaaatattccatgttatggattggaagaatcaatattgttaaaat
gccaactacaaagcaatctacagattcaatgcaatccctatcaaaataccaatgacattc
ttcacagaaatagaaaaaacaattctaaaatttatatggaaccacaaaaacccaaatagc
caaagctatcctaagcaaaaagaacaaaactagaggaatcacattacctgacttcaaatt
atactaagctatagtaacaaaacagcatggtactggcataaaaacagacacataaaccaa
tggaacagaatagagaacccagaaacaaatccacgcctacagtgaactcatttttgacaa
aagtgtcaagaacatacactggggaaaagacgtgtcttcaataaatggtgctgggaaaac
tagatatcaatgcaaaaaatgaaactagaccctatctcttgccatatacaaaaatcaaat
caaaatggattaaacacttaaatttaagacctcaaactatgaaactactacaagaaaaca
ttgaggaaaatctccaggacattggtctgggcaaaaatttcttgagcaataccccacaag
cacaggcaaccaaagcaaaaatggacaaatgggatacatcaagttaaaaagcttctgcac
agcaaagaacaatcaaaaagtgaagaaacaacccaagaatgagagaaaatatttgcaaac
tacccatctgacaaaggattaataacagaatatataaggagctcaaacaactctatagaa
aaaaaatctaataattcaataaaaatgggcaaatgatttgaatagacatttctcaaaaga
agacatacaatggcaaacaggcatatgaaagatgctctactcattgatcatcagagaaat
gcaaatcaaaactacaatgagatatcatctcaccccagttaaaatggctttatccaaaag
acaggcaataacaaatgctgacgaggatgtggagaaaagggaacccttgtacactgttgg
tgggaatgtaaattaatacaaactatggagaaagtttggaggttcctcaacaaataaaaa
ttgagctgccatatatccagcaatcccactgctggatatgtagccaaaagaaaggaaatc
agtatatcgaagagatatctgcactccttgtttgttgcagcactgtttacaatagctaag
atttggaagcaacctaagtgtccatcaacagatgaatggataaagaaaatgtggtacata
tacacaatggagtactattcagccataaaaagaatgagattctgtcatttgaacaacatg
gatggaactggagatcattatgttaagtgaaataaaccaggcacagaaagacaaacatca
cagttctcacttatttgtgggatctaaaaatcaaaacaattgaactcatggacatagaga
gcagaaggatggttaccagaggctgggaagggtagtgggctggaaggaggtggggatata
atgggtataaaaaattagaagaatgaataagactacttttgatagcacaacagggtgact
atagtcaataataatttaattgtatattttaaaataacaaaagtgtaactgattgtttgt
aactcaaaggacaaatgcttgaggggatgatacctatttccatgatgtgcttattttaca
ttgctgactgtatcaaaatatctcatgtcccataaatatatacacctactatgtacccac
attttaaaaaaaataaaatatatttgaaaaattataatgaggacaatttattatt
>ltr-1_family-83_s_0_s_1#CLASSI/LINE/L1
acctgccctgggccgcaggggtgctcactgccctgaaggataagtcccaggccaggcagc
attcatgacaagctgacttagagcccttgggttttaagggaatattggcggtagtctggc
agtatttcttgtggcctggggtggtggtggctatggggtgaggctccttgcctttggaaa
ggggagggggggcatcttgtttgagtgccagctcagccgcagtacaatagaatatcagga
gatttctaaggtttttgactctagtctctgactcctggattgtagttctggacccacgtg
ggtcttgggggaccttgccgccctgaaggaaaggacataggcctggttggctttgccact
tgctgattgtgtaggcccagggccttgagtgaacataggcagtatccagggagtggttac
ggcaggtcttgggtgaggtgcggtgttgtgctggttttaggtctgacccagtgcagtcat
agtggtggtggccacaggtgtgcttgtgttccttcagctttaggtggcttggaagagaga
gagtttgtttgtttgggagaaattaagaaagagaacaagagtgtctgcctggtaatgcag
agaattctcctggattttgtctaagaccatcaagttggtacttctatgagtctgcaagaa
ccagtgttactgggcttggggtgtccctaaacagacacagcttagatcataactcctaag
tcttttgaaatatctggtaagcctttttaagaaggagaggtacagatgtgcccaggcagt
gaagactacattaaatagttcttcaatgcccagacactgaagaacatctgcgagcatcaa
cactattcatgaaaatatgacttcaccaaatgaattaaataaggcaccagggaccaatcc
tggagaaacagagctatgtgacctttcagatagagcattcaaaatagctgtgttgaggaa
attcaaagaaattcgcgataagacagagcaggaattcagaattgtatcaggtaaatttaa
caaatagattgaaataattaaaaagaatcaggcagaaattctggagcttaataatgtagt
tggcatactgaagaatgcatcagagtttttaatagcagatttgatcgagcagaagaagga
attagtgagcttgaagacagggtattggaaaatagtcagaggagataaaagaaaaaagaa
tagaatacaatgtagcatgcttacagggtttagaaaatagcttaaaagggtacatctaag
agttattggccttaaagaggaggtagagaaagagataggggtagaaattttattcaatgg
gataattacggggagttcccaaatgtatagaaatatatcaatatccaagtataaggttat
agaacaccaagcagatttaatctaaagattatctcaaggcatttaataatgaaactctga
aaggtcacggataaagaaataatcctaaaagtagcaagagaaaatgaaacaaatcatatg
gtggagctccaatacgtctggcagcagcttttcagtggaaatttttcaggagagagtggt
gtgccatatttaaagtgctgaaggaaaataacttttaccctaggatagtatgtctggcga
aaatgttcttcaaacatgaaggagaaataaatactttttcagactgacaaaacctgaggg
atttcatcaatgccagacttgtcctacaggaagtgctaaagggagtacttcaatcagaag
aggacattagtgatcaataagtagttatctgaaggtataacactcactggtattagtaag
tatacagaaactcagaatattttagcgctgtaactgtggtgtgtaagctatttttatcct
aagtagaaagactcaatgatgaaccaatcaaaaataataactacggcaacttttcaagac
atagttagtgcaataatatattactagaaacagcaaaaagtttaaaagtgggggaatgat
gttaaggcatagattttttatttgttttctttttgcttgtttgtttgtttatgcaaatag
tgttaagttgttatcaggtttacctagttggttgtaagatggtatttgcaagcctcatgg
ttacctcaagtgaaaaaacatacaatggagatgcaaaaaataaaaagtaagaaatgaagt
tatatcaccagagaaaatcactttcactagaggaaggtgggaaggaatggcagaaggaag
agaagatcacaaacaatgagaaaacaattaacaaaatggtaggagtaggtccttccttat
cagtaataacattgaatgtacatggacttaattctccaatcaaaaggcatagactggctg
gatggaagaaacaagacccattggtcttttgcctccaacaatgtacttcacgtatgaaaa
tatagactgaaaataaagggatggaataagatattccatgttgatggaagccataaaaag
gtaggcgtcattatacttatattagacaaaatagattttgagaccaaacctttgagaaga
gacaaagaaggtcactatataatgatgaaggggtcaatttggcaagagaatataataatt
ttaaatatatatgcacccaacactggagcacccagatatataaggtaaatattagagcta
aagagagatatagtcccttatacaataatagctggagacttcaacaccccactttcagca
ttggccttatcttctagacaggaattcaacaaagaaacattggacttaatctgtactata
gactaagtgtatctagtggatatttatatgatatttcatgcaatggctgcagaatacaga
ttcttttcctcagctcatggattattctcaaggatagaccatgtgttaggtcacaaaagg
agtcttaaaatcttaaaacattgaaataatatcaagcatctctgaccataattgactaaa
attagaaattaataacaagaggaattttggaaactatactaatacatggaaattaagtaa
tatgttcctgaatgaccagtgggtcaatgaaaagttaagaaggaaatttaaaaatttctt
gaaataaattataatggaaacacaagataccataacctatgagatgcagcaaaagcagta
ttaagagggaagtttgttgctatgagtgcctaccttaaaaaagaggaaaagctttaaatg
aaatttaatgatgcatcttaaagaactagagaggcaagagcaaagcaaaccccaaattag
tggaagaagagaaataataaagatcagattagaaataaatgaaattgaaataaaaaaatt
caaaggatcaatgaaacaagtagttggtttttttaaaagttaatcaaaattggccagtct
ttagtcagactaagaaaaaaaagaagatctaaataaatagaatcagaattgaaaaagtag
accttacaactgttactgcagaaattcaaaggctcattagtggctactatgggcaactat
atgcccataaatttgaagatttagaataaatggacaaatttctagatacattcaaccttg
caaggtttaaccatgaagaaatgcaaaatgtgaacagaccaataacaagtaatgagatta
aagctgttataaaaatttttccagtaaagagaagcctcggacttgatggtttcattgctg
aattctgtcatttaaagaactaataccaattctactcatactctttttaaaacagtatag
gaggagggactacttccaaattcattctacaaggtcagtgttaccctgatactaaaatca
gacacatgtaaaaaaggaaattacaggtcaatatctctgatgactattgctgcaaaaatc
ctcaacaaaatactagcaaactgaattcaacaatacatttgaaagatcattcattatgtc
caagtgcgatttatccctgggatgtaagtatgtttcaacatatgcaaattaattaatatg
atacattgtatcaacaagtgaaggttaaaaaccatatgatcatttcaattgatgctgaaa
aagcatttggtgaaattcaacatcccttcatgatgaaaactctcaaaaactgggtatgga
aggaacatatgtcgacataataaaagttatgtatgtcagacccacagctagtatcatact
taatggggaaaaactgaaagtctttcttctaagatttgtaacatgacagggatgcccact
gtcactgtgttattcaatatagtattggaagtcctagctagagcaattagacaagagaaa
gatatatagggcatccaaattgaaaggaaggagtcaaattattcttgtttgtgatgatat
gatcttatattttgaaaaacctagactctgcaaggaaactattagaactgataagcaaat
ttggtgatatttcaggatacaaaatttaccttccaaaatcagtagcgtttctatatgtaa
cagtgaacaatgtgaaaaagaaatttaaatgtaatcccatttgcaatagccatacatata
attagatacctaggagttaatttaggaagtgaaaggtctctgaaaactatgaaatgctga
taaaggaaattgaagagaacacaaaaaatggaaaaatatttcatgttggtggattggaag
aattaatattgttgaagtgttcatgctaaatcagtttacagattcaatgcaatccctatc
aaaatactaatgacattctttacagaaatagaaaaaacaattctaaaatttatatggaac
cacagaacatgcagaatagccaaatctatcctaagcagaaagaataatactggaggaatc
atgttgcctgatttcaaattatgctaaacagcctggtgttggcataagaacagacacatg
aaccaatttaacaggatagagaacccagacacaaatccattcgcctgttgtgaactcatt
tttgacaaaggtgtcaataacttatcctggggaaaggaccgtgtcttcaataaatggtgc
tgggaaagctggatcttcacatgcagaagattgaaactagacctctatctcttgccatat
tcaaaaatcaagtcaatatggattaaagacttaaatttgagacctcaaactctgaaagta
ctacaggaaaactttggggaaaatctccaggacgttggtctgggcaaagattttttgagt
aataccccagaagcataggtaaccaaagcaaatctggacaaatgggatgacatcaagtta
aaaagcttctgcacagctaagtgtaggaaacaacccatggaatgagggaaactatttgca
cacttcccctttgacaaaggattaatagttagaatatgtaaggagctcaaacaactctat
aggaaaaaaatctaataatttgattaaaccatggtcaaatgatttgtatagccatttctc
aaatgaagacttatgaatggcaaacaggcgtctgaaagatgctctacctcattgatcatt
agtgaaatgcaaatcaaaactgcagtgagatatcatctcatcccatttaaaatggctttt
atccaaaagacaggtaataacgaatgctgacgaggatgtggagaaaagggaacccttgta
tactgttggtgggaatgtaaattaatacaatcactatggaggttagtttggagtttctta
acaacctaaaatttgagctgccatatgatctggtaatcccactgctgggtatgtagccaa
aagaaaggatatcagtatatcagagatatttgcactcctgtgtttgttgcagcactgttt
acaataggtaagatttggaagcaatctatgtgtccatcagcagatgaatggataaataaa
atgtggtgcatatagacattggagtattattcatctataaaaagaatgagattctgtcat
ttgcagcatggatggaactggagatcattatgttaagtgaaatgagccaggcatagaaag
acatgcatcacgttttcatttatttgtgggatctaaaatcaaaacgattgaacttattga
catagagagtagaaggatggttgccagaggcttggatgggtggtgtgcggttggggagga
ggtgggggtggttaatggtacaaattgtagttagaatgaataagatctgctctttgatag
cacaatagtgtgactctagtcagtactaatttaattgtgtatttttaaataaaaatagtg
taactggattgtttgtaactcaaagggtaaatgcttgaggggatggatatcctattgtcc
atgatgtgcttatttttcgttttgtgcttgtatccagatatcttctgtgctccataaata
tgtacacctactatgta
>ltr-1_family-84#CLASSI/LTR
tgagagacaggactagctggatttcctaggccgactaagaatccctaagcctagctggga
aggtgaccgcatccacctttaaacacggggcttgcaacttagctcacacccgaccaatca
ggtagtaaagagagctcactaaaatgctaattaggcaaaaacaggaggtaaagaaatagc
caatcatctattgcctgagagcacagcgggagggacaatgatcgggatataaacccaggc
attcgagccggcaacggcaaccccctttgggtcccctccctttgtatgggagctctgttt
tcactctattaaatcttgcaactgcacactcttctggtccgtgtttgttacggctcgagc
tgagctttcgctcgccgtccaccactgctgtttgccgccgtcgcagacccgccgctgact
tccatccctccggatccggcagggtgtccgctgtgctcctgatccagcgaggcgcccatt
gccgctcccgatcgggctaaaggcttgccattgttcctgcacggctaagtgcctgggttc
gtcctaatcgagctgaacactagtcactgggttccacggttctcttccgtgacccacggc
ttctaatagagctataacactcaccgcatggcccaagattccattccttggaatccgtga
ggccaagaaccccaggtcagagaacacgaggcttgccaccatcttggaagggccccccat
cttggaagggcccgccaccatcttgggagctctgggagcaaggaccccccggtaac
>ltr-1_family-85#CLASSI/LTR
ttttggtgaccacgaagtgacctccaaagcggtgagtaatattggaccactttcgcttgc
tattctgtcctatccttccttggaattggaggaaaataccgggcacctgtcgaccagtta
aaaacgattagcatggccgccggacttaagactcaggtgtgagactatctggcgaagggc
tttctaacaacccccaacccttctggcttggggacgttggtctggtcggagcagcttcca
ctttcaattttcatggggaagccgagggccgactagaggcagaaagctgtcatcccgaac
tcctggcagtagccggttgagatcatggcgcagccagaattctctactcagtagatgccc
atccgtgcgcccctacctttcccttctgatccatacctcctgggtcccgaccatgacttt
cttgaaagcatagcccccaaattctccttacctctgaatctacttcctctgatccttgcg
tcctaggtactaatggttcagactttcatttcctctagcaagttgtatctccaaagggat
ctcaggaagctctatgctgtgtccttaggcatctaggctgtaacccagggagtcttatcc
ctggtgtccctcccgatttaggtatacagctctcgacatgggcagttatgtgggacccat
tccccaccacccttgccaggggcccaagtctgtaatggctaagagagagatggagagaga
gagacagatggagagagagagagagagagacagagagagatggagagagagagacagaga
gagagagagagacagagagagagacaaagacggagtcaaagagaaagaaagaaaaagata
gaaatagtaaaaagaaaagtgtgccctattcctttaaaagccagggtaaatttaaaacct
gtaattgataattgaaggtcttctccatgatcctataacactccaatgccactttgttgt
cagtgtaaataagggcgtagcccgaaagcactgaggccactgacaacccatagctttcct
atcaaaaatccttaacccagtaacccacggatggccaaatgcattcagtcggtagcggca
actgctttgctaaaagtagaaaagtaacttttagaggaaacctcgttgtgagcacacctt
accagttcagaattattctaagtcaaaaaaaaaaaaaaaaaaaaaaaaaaagcaaaggta
gcttactaactcaaaaatcttaaagtatggggctattattttagaaaagggtaatgtaac
tccaaccactgataattcccttaacccagcagatttcctaacaggggatttaaatcttaa
ttaccatacaaaggtctgaccagacctaggaggaactcccttcaggacaggatggtagat
ggttcctcccaggtgattaaggaaaaaaaccacaatgtgtattcagtaattgatacagag
actcttgtggaagcagagctagaaaaattgcttaacaattggtctcctcaaacgtgcgag
ctgtttgcactcagccaagccttaaagtacttacagaatcaaaacactacctcaatcctg
actccaaagattcgctacatcctctctggaatgaatttgcataagaactattgtttatgg
ggatgcatcttcatggggcagctgggttgttatgaaatactcgggaacccggcccagctc
taggactcactcctgagcacaaaggcaatgttgggcacgctggtaaaggatcactagaat
cctgcagcccgaacccctctctttgtggtcaagagaggcgctaaaataggtgcagggctg
ctacattggtgagcataactaatctgataagcagaggtccatgggtggttacgcaccctg
gaaaagaataagcattaggcccttagaggacgctctaggactaatgcttatcggaaaatg
actaggggtgctggcatccctatgttcttttttcagatgggaaacgttccccccacccca
aagcaaaaatgcccctaagatgtactctggagaattaggaccaatttgaccctcagatgc
taagaaagaaatgacttatagtcttctgcagtactgcctggccacaataccctcttaaaa
gggagaaacctggccttctgagggaagtataaattataacactatcttacagctagacct
cttctgtagaaaggagggcaaatggagtgaagtgccatatgtgcaaactttcttttcatt
aagagacaactcataattacgtaaaaaatgtggtttatgccctacaggaagccctcagag
tctacctccctatcccagtgtccccccgactccttccccaactaataaggaccccccttt
tacccaaatggttcaaaggagatagacaaagggataaataatgaaccaaacagtgccaat
attccgattatgccccctccaagcagtgggaggaggagaattcggcccagccagagtgca
tgtacctttttctctctcagacttaaagcaaattaaaatagacctaggtaacttctcaga
taaccctgatggctatattgatgttttacaagggttaggacaatcttttgatctgacatg
gagagatataatgttactgctaaatcagacattaaccccaaatgagagaagtgccgccac
aactgcagcccgagagtttggcaatatctggtatctcagttaggtcaatgataggatgac
aacagaggaaagagaatgattctccacaggccagcaggcagttccgagtgtagcccctca
ctgggacacagaatcagaacatggagattggtgccgcagacatttgctaacttgcatgct
agaaggactaaggaaaactaagaagactatgatttattcagtgatgtccactataacaca
gggaaaggaagaaaatcctactgcctttctggagagactaagggaggcatggaggaatca
tacctctctgtcacctgactctattgaaggccaactaatcttaaaggataagtttatcac
tcagtcagctgcagacattagaaaaaaacttcaaaagtccaccttaggcccagcgcaaaa
tttagaaaccctattgaacttggcaacctcagttttttataatagagatcaggaggagca
ggcggaatgggactaacgggataaaaaaataaaaggccaccactttagtcatggccctca
ggcaagcggactttggagtctctggaaaagggaaaagctgggcaaattgaatgcctgata
gggctttcttccagtgcagtctacaaggacactttaaaaaagattgtccaagtagaagta
agctgccctctagtccacgccccttatgtcaaaggaatcactggaaggcccactgcccca
ggggacaaaggtcatctgagttagaagccactaaccagatgatccagcagcaggactgag
ggtgcctggggcaagtgccagcccatgccatcaccctcacagagcccctgatatgcttga
acattgagggccaggaggttaactgtctcctggacactggcacggccttctcagtcttac
tctcctgtcccggacaactgtcctccagatctgtcactatcctaggggtcctaggacagc
cggtcactagatacttctcccacccaccaagctgtgaccgaggagctttactcttttcac
atgtttttctaattacacctgaaagccccactcccttgttagggagagacattccagcaa
aagcaggggccattatacacctgaacataggagaaggaacacctgtttgttgtcccctgc
ttgaggaaggaattaatcctaaagtctaggcaacagaaggacaatatagatgagcaaaga
atgcccatcctgttcaagttaaactaaaggattctgcctcctttccctaccccctcagac
ccaaggcccaacaaggactccaaaagattgttaaggacctaaaagcccaaggcctagtaa
aagcatgcaatagccactgcagtactccaattttaggagtacagaagcccaacagacagt
agaggttagtgcaagatctcaggattatcagtgaggctgttgttcctctatacccagctg
tacctagccctcatactctgctttcccaaataccagaggaagcagagtggtttatagtcc
tggaccttaaggatgcctttttctgcatccctgtacatcctgactctcaattcttgtttg
cctttgaagatccttcaaacccaacgtctcaactcacctggactgttttactcaagggtt
caaggatagcccccatctatttgaccaggcattagcccaagacttgagccaattctcata
tatggacactcttgtccttcggtatggggatgatttaattttagccacccattcagaaac
cttgtgccatcaagccacccaagcgctcttaaatttccttgctacctgtggctacaaggt
ttccaaactaaaggctcagctctgctcacagcaggttaaatacttagggctaaaattatc
caaaggcaccagggccctcagtgaggaacgtatccagcctaaactggcttatccttatcc
caaaaccataaagcaactaagagggttccttggcataacaggcttctgccgaatatggat
tcccaggtacagcaaaatagccaggccattatatacactaattaaggaaactcagaaagc
caatacccatttagtaagatggacacctgaagcagaagcagctttccaggccctaaaata
ggccctaacccaagccccagtgttaagcttgccaacggggcaagacttttctttatatgt
cacagaagaaacaggaatagctttaagagtccttacacaggtccgagggatgagcttgca
acccgtggcatatctgagtaaggaaaatgatgtagtggcaaagggttggcctcattgttt
atgggtagtggcagcagtagcagtcttagtatctgcagcagttaaaataatacaggagat
cttactgtgtggacatctcatgatgtgaacagcatacacagtgctaaaggagacttgtgg
ctgtcagacaaccatttacttaaatatcaggctcttacttgaagggccagtgctgcaact
gcgcacttgtgcaactcttaacccagccacatttcttccagacaatgaagaaaagataga
acataactgtcaacaagtaattactcaaaccaactccactcgaggggaccttttagaggt
tcccttgactgatcctgacctcaacttgtatactgatggaagttcctttgtagaaaaagg
actttgaaaagcggggtatgcagtggtcagtgataatggaatacttgaaaataatcccct
cactccaggaactagtgctcagctggcagaactaatagccctcactcgggcactagaatt
aggagaagggaaaagggtaaatatatatacagactctaagtatgcttacctagtcctcca
ggcctatgcagcaatatggagagaaagagaattcctaacttctgagggaacacctatcaa
acatcaggaagccattaggagattattattggctgtacagaaacctaaagaggtggcagt
cttacactgccggggtcatcagaaaggaaaggaaagggaaatagaagggaactgccaagc
agatattgaagccaaaagagctgcaaggaagccattaggagattattattggctgtacag
aaacctaaagaggtggcagtcttacatcaggaagccattaggagattattattggctgta
cagaaacctaaagaggtggcagtcttacactgccggggtcatcagaaaggaaaggaaagg
gaaatagaagggaactgccaagcagatattgaagccaaaagagctgcaaggcaggacctt
ccattagaaatgcttatagaggacccctagtatggggtaatcccctccaggaaaccaagc
cccagtactcagaagaaaaaatagaatgaggaacctcatgaagacatagtttcctcccct
caggatggccagccaccaaagaaggaaaaatacttatgcctgcagctaaccagtagaaat
tacttaaaaccctttaccaaacctttcactttggcattgatagcacccatcagatggcca
aattattatttactagaccaggtctttcaaaactatcaagcggatagtcagggcctgtga
agtgtgccaaagaagtaatcccctgcactgcaggccatacatttcaatccctgtatcttt
aacctccttgttaagtttgactcttccagaattaaaactgtaaaactacaaattgttctt
caaatggagccccagatgcagtccatgactaagatccactgcggacccctggaccggcct
gctagcccatgctccgatgttaatgacatcgaaggcacccctcctgaggaaatctcaact
gcacaacccctactatgccccaattcagcaggaaacagagcagtcattggccaacttccc
caacagcacttgggttttcctgttgagagggggga
>ltr-1_family-88#CLASSI/LTR
gggggaatgaagcagaaaacgtaaaaagaaaattaagtaaagggaaaaacaagttttcct
gtacttggctgactcactccaaggccagcaataggcagagccctagtggggccttgataa
actatctgaaaagccagagcccaaaggaatgagctccagagactctcccaacacctcccc
accccgagcaagataagaaaaacaattcttcttatcagtttccccctttgaaattctttc
cctataccattatcctttgatctgctctcacaactacttttgtaactatttctgcaagtt
tgcaaggattttgtaagttcctgttttccagctgtgcagtatggcaatggtcacaagaca
tgcctgagttgtaaaacctgtcactgtttgataaactgcctttgttctgcttctgtaagc
ttgcttacccaccttacaggttttgcgcccttttcagatgtatgtataaaagtcaagccc
tgtctttgtttggtgctcagcctttggatatgaatctgctgagttggtggccacctaata
aaatcctcctgttccacccattggtctctctgtctcctgattcccacaacatttt
>ltr-1_family-91#CLASSI/LTR
tgtaatgcccaaccttgtttttactaaccctgtttttagactctcccttttcctttaatc
acctagccttgtttccacctgaattgactctcccttagctaagagagccagacagactcc
atcttggctctttcactggcagccccttcctcaaggacttaacttgtgcaagctgactcc
cagcacatccaagaatgcaattaactgataagatactgtggcaagctatatccgcagttc
ccaggaattcgtctgattgataacgcccaaagccccgcgtctatcaccttgtaatagtct
taaagcccctgcacctggaactgtttactttcctgtaaccatttatccttttaacttttt
gcctactttacttctgtaaaattgttttaactagaccccccctcccctttctaaaccaaa
gtataaaagaaaatctagccccttcttcggggccgagagaattttgagcgttagccgtct
cttggtcgccggctaaataaaggactcttaattcgtctcaaagtgtggcgttttctctaa
ctcgctcaggtacaac
>ltr-1_family-93#CLASSI/LTR
ggaacggatcgactgctggtgtgtgcccaccaaaatcaactcctgagtcctccatttctg
gtcccgggaaggtaagtcagatctgactctgtttctctgggagggaagcggccctgacga
gggctccctcgactctgtccatattccaggatgctggaggacagagtcctggtttctgtc
aggcttctctgttctaagactagtctctctctctctctctcttcttcttctttctctctc
tctctctctgtttttcttcgcttcttctctctctctctatctcttctccttctctcgttc
aggtttctaggagacctctgttttagaacgggaataaagaattgtaataaactctgtgtg
agtgtgtgtgtgaatgtggagttcaagggcttgtgcttgaatttccagtttgtagctcca
cggcgaaagctatggagtttgagtgggccctcacctgtggttccgtggtgacctcataag
gcttaaggcagcatcgggcatagctcgatccgagccgggggtttataccggcctgccaat
gccaggaggagcctaagtcccctccgggggagcggccaggtgggcatctgactgatccca
tcacgggaccccctccccttgtctgtctataaaaattgtcataattgtttatataccccg
gtgtctcttgtcctgtttggtgtctgtctaagtttcgtatgtcaggtcatcgatactgcc
caagatgactgggcaaggacttcttcaaggtcctgagtgcagattttctaacacaggagg
tcaaatttctcatcagtcatttgggctggccttcccagtcctgccttttctgtcagaaac
aaatcaggtgttgttacggggaggggtgtgggaaacatttgcccgtttgggatttctggc
accataaagattgctggcatttggattgccataccccatgccccagtgactggtccacct
cccccttagaccagtggtggatccaaaatagccaccctgctgacctccttgctcaccttt
tctgtcatcctgtaacttttcccgtgcccttaaataaggcactgtgcagagaaacctacg
cccatactgctttactccatctggactcttattttatccctccgtggctactctcctacc
ttagggaagatccgagtggcccctttcctcctcatccccatcctttaccccgcacatctc
gttttcctgtgtcgcagcaagtccagcgcctccaagacttggctctgttctccctcctta
aacccttaaaagaaagggccgagtttgaactttttgcctttgagtcgtggagacaccaaa
gatatttgggctataagtcaaggaggaggggggggtcacctaggtcccactggcaggacc
tcggacccgcctcttgtcctctccctagatctcgaagcttaagaaaacagaccttatgtg
gcaagaagtgttggctatagttgttttcctacttcttctggttataatacttctgttctt
ccgatacaacagccccccaggttgtgaatttctctgtccatgctgggtttaatatttctg
cttaaaccttgttaaattgcctccagaatgggaaactcttcttcctggccccgtaaagat
tggagccctctccaatgtatgttgcagaatttctctctgggcttctcagatgattatgga
gtctgccttaagaaaggcaaactctggacactctgtgaagtagaatggccacagtttgga
accgggtggcccccagaagggtcactgaatctcacaactgttcaggctgtgtggcgggtc
attgctggaactcccggtcaccccgatcagtttccctacattgatcaatggctggatttg
gtccggagccctcctccatggctctgctcatgcgccattcatgatcccacctccaaggtc
cttttgagccggaccacacttttgccctgaccctcagctccctcggctcctcctgtactg
cctccttctgaagaagaggaaagttttcctcacccatttctgccgccctataaccctcct
gctcccccagaatcttcccttgtctcctcgactacatcccctgtgggttctccacctata
gcctcccgattacggccttggcaggaggaggtggcccccctcctcccactgagagaggcc
caaatccctccgggcagtgagcgctctgctccatttttagtttatgtccctttctctact
tctgacctgtacaactggaaggttcataatccccccttctctgaaaagccccaggttttg
acctcactgatggagtccgtgctccggactcactggcccacctgggatgactgtcagcaa
ctccttttaacccttttcacctctgaagagagggactgtatctgaagggaggccagaaag
tatttccttacatcagccggtagaccagagggggaagcccaagacctccttgaggaggtt
tttccctctacccggcctgattgggatccaaactcctcaggtgggaggagagctttggat
gattttcactggtatctccttgtgggtatcaagggagccactcgaaaacccatgaatttg
tctaagacaactgaagttgtccaggggcctgatgagtcaccaggagcatttttggaacgc
ctccaggaggcctattggacttacaccccttttgacccggcggctcctgagaatagccgt
gctattaatttggcatttgtggctcaggcagcccctgatattaaaagaaaattacaaaag
ctggagggatttgctggaatgaacatcagtcagcttttagagatagcccagaaagttttt
gacaattgagagtttgaaaagcaaaaacaggcagctcaggcagctgaaagggctgctgac
aaagcatcaaaaagacaggcaaaaatcttagtggctgccatccaagaagccaggagggaa
gggcccccatcacagagcactggccaggggatcccgggtccctgccagaaaggccagaaa
ggtgagcaggctcccctacaaagaaaccaatgtgcttattgcaagcagattggacactgg
aagaaggaatgcccattaaaaccagaggaaaaaccagaagagaaaaaggtcctcaccctc
cctgctgtggaggaatctgatgattgatggggctggggctccctctcccttggcccctgg
gagcccatggtgaccgccacagtggggggccagcctgtacgcttcctaattgacaccggg
gtggaacacttggtactgcagatacccttgggcagtgtctctaataaaaaggtggctgtg
caaggggctactggagctattcaggaatatcctgtcacccactcacgagaggtgagtttg
ggacagaaaagagtaacccactcatttcttgtagtcccagagtgcccctttcccctcctc
ggacgagacctgcttcataagctgcaggcgtctatctccttctcggcccaacaagctcac
ctcatgttaggggacacaacgccccctactgctcagctcctgctaaccacccctctgtca
gaggaatatctcttagtttcaccctcacaaccactggagaataaaactaatcctctccta
ctggatttacagactctctttccttgagtctgggctgagtcaaaccccctgggactggca
aagcaccatctgccagtagttgtagaactcctggccactgccttgccagtccaggtaaaa
caatatcctatgagtcagcgggctagagagggaatcaatccccatattcagcgactgtta
caagctggtatactcacaccatgtgagtccgcctggaatactccatttttgctggtccag
aaacccggaacaaatgattaccggcctgtacaggatttgagggaagttaacaagtggaca
gttactgtccatccaactgtccctaacccttatactttactcagcctgctcccgccagaa
catacagtgtacactgtccttgacttaaaggatgctttctttgctattcctctggccccc
aaaagccaacctatctttgcttttgaatggacagatcctggctcaggagacaccacccaa
ttgacctggactcggttacctcagggttttaaaaattcccccaccctttttggggaagcc
ctccaacaggatcttataccattctgagccagtcaccctaactgtactcttcttcagtat
gtggatgaccttttattggctactgaaactactgacagctgcctgcaacatactagggac
ctactttacctccttcaggaactcgggtatcgggtctcagccaagaaggcccagctttgt
cttcccagagtttcctacctggggtatgagataaacaaggaaaaagggcactcaccagtg
cttgaaaggaagccatcctgcgaatccccactcccaccaccaagagacaggtacgtgaat
tcctgggggctgtgggatactgtcacctatggatattggggttcgcggaaattgccaagc
ccctgtacaccgctactggagggaatggcccactagtttggactgacactgaagaacagg
cttttcaaaacctgaaaaaggcattaactgaggcccctgctcttgccctcccaaatatct
caaaaccatttcacctttttgttcatgaaagccagggagttgctaaaggggtactcactc
agactttgggaccatggcgacgcccagtggcctatttgtctaagagactggaccctgtgg
cctccgggtggccaagttgtctgtgagctgtagcagcaacagcaagcctggtccaggagg
ctgataaactgactctaggccagaatttaacccttacggctcctcatgccgtagagactt
tgctacgaagtgcttctggcaaatggatgtcaaatgctcgcatcctgcagtatcagagtt
tactgttagatcagcctcgtttaactttctctcccacaaggtgtttaaatccagctactt
tgctccctgatccagactttaccacacctgtccatgactgccaggaactgttagagacta
cagaaactggccgacctgatctccaagatgtgcctctaaaggaggtggatgccaccgtgt
ttacagacggtagcagcttccttgaacagggagtacgaaaggctggtgcggccattacta
tggagtcagatgtactgtgggcccaggcactgccggcaggtactttggcacagagggctg
aattggttgccctcactcaggctctctgatggggtaaggacaaatgtattaacatttaca
ctgacagcaggtatgcttttgctactgtacatgtacatggagccatctatcaagagcgtg
ggctactcacctcagcaggaaagactattaaaaacaaagaagaaattttggccctgcttg
aagctgtttggcttcctcagcaggtggctgtaattcactgcaaaggacatcaaagagagg
acacagccgttgctcgtggtaaccaaagagcagactctgcagctcgagaggcagctcggc
tcccagtcgtgcctttgaccctgctgcccgcagtgtcctttctgcaacctgacttgccag
atcacccagaatactccccagaggaagaaaaacaggcttcggatcttcaggccagtaaaa
atcaggaaggttggtggattcttcctgattccagaatcttcatgccccaagcccttgggg
aaactttaatcaatcgtctgcattctaccacccatttgggaggagtaaaattggcccagc
ttctaaggagccgtttcaagatcccccaccttcaggacttagctaaccaagcagctctcc
ggtgtatggcttgtgctcaggtaaatgccaagcaaggtcctaaacccagcccaggccact
gcctctggggaggctcaccaggagaaaggtgggaaattgactttacagagataaaaccac
accgggcagggtataaatacctcctggtgctagtagacatcttttctggatggactgagg
catttgccaccagaaacgaaactgccaccatggtagttaggcttttactcaatgaaatca
tccctcgacatgggctgcctgttgccatagggtctgataatggaccagccttcacctcgt
ccatagctcagttggtcagcaaggcattaaacattcaatggaaactccattgtgcctatc
gaccccagagctctggacaggtagaatgcatgaaccacaccctaaaaagtactcttacaa
aattaatcctagaaactggtgaaaattgggtaaggctccttcctttagcccttcttagag
taagatgcaccccttaccgggctgggttttcaccttttgaaatcatgtatggaagggctc
cgcctatcttgcctaagctaagggatacccatttagcagaaatctcacaagctaatttgt
tacagtactgcagtctctccaacaggtacgagacatcatccagccacttgtctggggagc
acatcccaatccagttcctgaccagatgggaccctgccactctttccagccgggtgacct
ggtgtatgttaaaaagttccagaaagaaggactcactcctgcctggaaaggacctcatac
tgtcatcctcaccacgccgacggctctgaaggtggatggcattcctgcttggattcatca
ctctcgcatcaaaaaggctaacaaagcccagcaagaaacatgggtccccaagcctgggcc
aggccccttaaaactgcgcctaagtcaagtgaagccatcaaattaattctttttatttac
ctcttttgtttgtttctgcctgttatgccctctgctccatcctactcttttctcctcact
tctttcatgacaggacgtgtgtttgcaaacactacttggaaggcaggaacctccaaggaa
gtctcttttgcagttgatttatgtgctttgttcccagagcctgcccgtacccatgaagag
caatgcaatctgccggtcataggagtggggaacgtcgaccttgctgcaggatttggacac
acaggaagccagactggatgtgggagctctaaaggtgcagaaaaaggactccagagcgtt
gacttttacctctgtcctggaaatcaccctgactctagttgttgagattcttatcagttt
ttctgccctactggtcgtgtgtaaccttggccacttactctggaggatcaacccggtcct
caaccctttccatagctcgcacttcctgtcctagaccgtgtactatgagaaattgtaatc
ctcttactataactgtccgtaaccctaatttagctcaatggtattatggcatgtcatggg
gattaaggctttatatctcaggatttgatgttggaactatgttcaccatccagaagaaag
tcctggtcccatggagccctcctaagccaatcgggcctttaactgatttaggtgacccta
tgttccaaaaacacccagacagggtcgatttaactgtcccaccaccattcctggttccta
gatctcagttgcaacgacagcatctccaacccagcctgatgtccattctggatggggtac
atcacctccttaatctcatccagcctagactagcccaagattgttggttgtgcctgaagg
ccaaacccccatattatgttggattaggagtagaagccatgtttaaagttaactctcttt
tttgtcatacacgcccccatgcccttacattaggagacatgtcggggaatgcctcctgtc
taattagcgctgggtataacttgtctgcttctccctttcaggctacctgtaatcaatctc
tacttacttccttaaatgcctcagtctcctaccaggcacctaacaatacctggttggcct
gcacttcaggcctcactcgctgcatcaatgggactgaacctggacctctcctgtgtgtgt
tggttcatgtgctcccccaggtctatgtgtacagtgggccagaaggacaacttctcattg
ctccccctgaattgcattccaggtttcgccgagctgccccactccttgtaccccttctgg
ccagccttagcatagctgggtcagcagccattggcatggctgccctggttcagggagaaa
ctggattaatgtccctgtctcaacaagtagatgctgatttaagcaatctccaatcagcca
taaatatactacatacccaggtagagtctctagctgaagtagttcttcaaaactgccgag
gcttagatctactatttctctcccaaggagggttatgcgcagctctgggagagagttgtt
gtttctatgccaatcagtctggagtcataaaagatactctccaaagagttcgagaaaatc
tagatagacgccaacaggaatgagaaagtaacaccccctggtaccaaagcatgtttaact
ggaatccatggctaactattctaattactgggttggcaggaccccttctcctcctcttgt
taggtttagtcttcgggccttgtatgttaaattggtttcttaactttataaagcagcgca
tagcttctgtcaaacttatgtatcttagaacccaatataacccccttgttataactgagg
aatcaatgatttgattccccaaaaacatgagtggggaatgtgataccctaccttgtttta
acctgattgactctctcttagctgagagagccagacagactccattttggtttcttcatt
tgcagccccttacacccccttccttaagggcataactagtgcaagctgactccaagcaca
tccaggaatgcacttactgataagatattgaggcaagctgtaccagcagctcctggggat
gtgctcggttgatggcacccaaagcccctgcatttatctctttgtgatagtttaagcccc
tgcacctggaactgtttatttttctgtaactgtttctgtaaccaattaattttttaactt
tttgcctgttctacttctgtaaaaattgcttcagctagactccccctcccctttttagac
cacggtataaaaaaaaatctagccccttcttcggggctgagagaattttgagcactagct
gtctctcggtcgccggctattaaaggactcctgaattagtctcagagtgtggcgtttctc
tgtaactcac
>ltr-1_family-100_s_0#CLASSI/LTR
tgatatggtttggctgtgtccccacccaaatctcatcttgaattgtagctcccataattc
ccacgtgttgtgggagggacccagtgggagataattgaatcatgggggcggtttccccca
tactgttctcatggtagtgaataagtctcatgagatctgatggttttataaggggtttcc
ccttttgcttggttctcattctctcttgcctgctgccatccagtaagacgtgcttctttg
ccttctgccatgattgtgaggcctccccagccatgtggaactgtgagtccaattaaacct
ctttcttttataaattacccagtctcgggtatgtctttatcagcagtgtgaaaatggact
aatac
>rnd-1_family-36#CLASSI/LINE/L1
tataaatctaacaaatattacaagagctacatgaggaaactacaaaactctgatgaaata
aatcaaagaagaactaaataaatagagatattccatgttcatggataggaagattcaata
ttgtcaagatgtcagttttcccaacttgatctatagattcaatgcaatcaacaaattcca
gcaagttattttgtggctatcaacaaatgttctaatgttttatgaaggcaaaagacccag
aatagccaacacaatattgaaggagaacaacagttagaggactgacactacccaatttca
agattactataaagctatagtaataagacagtatggtattggtgaaagaatagacaaata
aaagaaacagaatagagagcccagaaatagacccacataaatatagtcaactgatctttg
acaaaggagcaaaggcaatacaatggagaaagataatcttttcaacaaatggtgctggac
aactgaatatccacatgcaaaaaaatgaatctagacacagaccttaacccttcacaaaaa
ttaactcaaaatggatcatagactaaagtaaaatgcaaaactataaaactcctagaaata
acataggagaaaattagatgacttgggtatgtgatgactttttagatacaacaccaaagg
cacaatccataagaaaaattaatagtggacttcattaaaattaaaattttgctctgtgaa
agacaatgtcaagagaatgagaagacaagccacagctgggagaaaatatttgcaaagaca
catctgataaaggattgtatccaaaatatacaaagaactcttaaaactcaacaataaaaa
aaacaacaattaaaaaatggacaaaagatcttaacagacacctcaccaaagaagatatac
agatggcaaataagcatatgaaaagatgtccacatcatatgtcattagggaaatgcaaat
taaaacaatgagataccactactacctattagaatgccaaaaccagaacactgacaatac
caaatgctggtgaggatgtggagcaacaggaactctcattcattgctgtgggaatgcaaa
atggtacagccactttggaagacagtttgcaatttcttacaaaactaaaaatcttaccat
atgatccagcaatatctccttggtatttacccaaatgagttgaaaacttatgtccacaca
aaaacctgacatgatgtttatagcagctttattcataattgccaaaatggaagaaccaag
atgtccttcagtaggtaaatggataaaaactgtggtacatctagacaatgaaatattatt
cagactaaaaagaaatggctatcaagccatgaaaagactggaggaaacttaaatgcatat
tataatgaaagaagcaattgaaaaagctaatactgtatattccaattatatgacattctg
gaaaaggcaaaactatgagacagtaaaaagatcagtgttgccagggttaggggagggaga
gatgaataggcagagcacagaggatttttagggcagtgaaatactctgtatgatactaaa
tagtggatacatgtattatacatttgtcaaaactcatagaatgtaacaccaagagtgaac
tctaatgtaaactatggactttgggtatgatgtcaatgtaggtcatcaattgtaacaaat
gtacactctggtgaggatgttgataaaggggaggctgtatgtgtggggcggggtatatgg
gaaatctctgtactctctcaattttgctgtaacctaaaactgctctaaaaaattataaaa
aaaaata
>rnd-1_family-51#CLASSI/LINE/L1
agtaatataagatcatataccaaagcattacagattcatcaatccctacaaaatcccaag
cattttttgagaaatagaaatcatttaaaattcatatggaatctcaaggaacccaaatac
caaaacaatcttgaaaaagaaccaaagttggaggctcacatttcctgatttcaaaactta
ctacaaagctacataatcaaaacagtgtggtactggcataaagacagacatataataatg
gaatagaatagagagcccagaaataaaccctcacatatatagtcaattgatttttgacaa
gggtgccaagaccattcaatggggaaaggacagtcttttcaacaaatggtgctgggaaaa
ctggatatccacatgcaaaagaatgaagttggacccttaccttacaccatatacaaaaat
taactcaaaatggatcaaagacctaaacataagagctaaaactataaaactcttagaaga
aaacataggggaaaacttcatgacattggatttggcaatgatttcttggatatgacacca
aaagcacaggcaacaaaagaaaaaatagataaattggacttcattaaaattaaaaacttt
tgtgcatcaaaggacactatcaacagagtgaaaagacaacccacagaatgggagaaaata
tttgcaaatcatatatctgataagggattaatatcagaatatataaagaactcctacaac
tcaacaacaaaaacaaaaaccaatttaaaaatgggcaaaggatttgaatagacatttctc
caaagaagatatacaaatggccaataagcatatgaaaagatgctcaacatcactaatcat
taggaaatgcaaatcaaaaccacaatgagataccacttcacacccattaggatggctatt
attaaaaaaaaaaagaaaataacaagtgttgcgaggatgtggagaaattggaaccctttg
cattgctggtgggaatgtaaaatggtgcagcactatggaaaacagtatggtagttcctca
aaaagttaaaatagaattaccatatgatccagcaattccacttctgggtatatacccaaa
agaattgaaagcaggactcaaaagatatttgtacacccatgttcatagcagcattattca
caatagccaaaagtggaagcaacccaagtgtccatcaacagatgaatggataaacaaaat
gtggtatatacatacaatggaatattattcagccttaaaaaggaatgaaattctgataca
tgctacaacatggatgaaccttgaaacattatgctaagtgaaataagccagtcacaaaag
gacaaatattgtatgattccacttatatgagatacttagagtagtcaaattcatagagac
agaaagtagaatggtggttgccaggggctgggggaggggaaatgggagttattgtttaat
gggtacagagtttcagtttgggaagatgaaaaagttctggaaatggatgtggtgatggtt
gcacaacaatgtgaatgtacttaatgccactgaactgtacacttaaaaatggttaaaatg
gtaaattttatgttatgtatattttaccacaataaaaaataaaaaaattaaagtgaagat
atta
>rnd-1_family-22#CLASSI/LINE/L1
tgaaagctttcttaagataaggaacaagaaagatacccttgatactatttaaatagtaat
ggagtctagcaagcaattagataagaaaaagaaagtatccaaattggaaaggaagaagta
aaattatctttgttcacaggtacatgatcttgtatatagaaaacttaaagattccacaca
aaaaaactgttagaacaataaaattcagcgaagttgagaatacaaaatcacatgcaaaaa
tcagttgcatttcttaattaacaatgaacaatctgaaaagaaaattaagaaaacaattcc
atttcaatagcatcaaaaaaataaaatacttagaaataaacttacaaggaggcaaaagac
ttatacactgaaaactacaaaatattgctgaaagaaattaaagaagacacaaataaatgg
aaagacattctatgttcatggattgaagacttaatattgttaagatgtcaatactaccaa
aggatctacagattcaatgcaatccctatcaaaatctccaatgatttttttgcagaaata
gaaaaattcatcctaaaatttatatggaatctcaagggatcccaaatagccaaaacaatc
ttgagaaagaacaaagttggaggctcacacttcctgatttcaaaacttattacaaagcta
cagtaatcaaaacagtgtggtactggcataaagacagacatatagaccagtggaatagaa
tagagagcccagaaataaactctcacatatatggtcaatgatttttgacaagggtgccaa
gaccattcaatggggaaaaatagtcttttcaataaatggtgtgagaaaactggatatcca
catgcaaaagaatgaagttggacccttacttataccatatacaaaaattaactcaaaatg
atcaaagacctaaatgtaagtgctaaaactataaaactcttagaagaaaacatagaaaag
cttcatgaattggatttggcaatgatttcttggctatgacaccaaaagcacaggcaacaa
aagaaaaaatagataaattggatttatcaaaattaaaaaacttatgtgcatcaaaggata
ctatcaacagagtgaaaagcaacctacagaatgggagaaaatatttgcaaatcatatatc
tgataagggttaatattcagaatatataaagaactcctacaactcaacaaaaaaaaaaaa
ccaataaaaaataggcaaaggattgaatagacatttctccaaagaagatatacaaatggc
caacaagcacatgaaaagatgctaacatcactaattattaagaaatgcaaatcaaaatca
caatgagataccacttcatacccattaggatggctactataaaaaaaacagaaaataaca
agtgttgacgaggatgtggagaaattggaacccttgtgcattgttggtggaatgtaaaat
ggtgtagcaactatggaaaacagtatggtagttcctcaaaaagtaaaaatagaattacca
tatgatccagcaattccacttctgggtatatacccaaaagaattgaaagcaggatcttga
agagatatttgtacacccatgttcatagcagcattattcacaatagccaaaagtggaagc
aacccaagtgtccatcacaatgaatagataaacaaaatgtggtatatacatacaatagaa
tattattcagccttaaaaaggaatgaaattctgacacatgctacaacatggatgaacctt
gagaacattatgctaagtgaaataagccagtcaaaaaagacaaatattgtataattctat
tatatgaggtactagagtagtcaaattcatagagacagaaagtagaatggtggttgccag
gggctggggaagggggaaatggggagttttgtttaatgggtatagagtttcagttttgga
agatgaaaaattctggagatgttatggttgcacaacaatgtgaatgtacttaataccact
gaactgtacacttaaaaatggttaaatggtaaattttatgttatgtgtattttaccacaa
ttaaaaataaaaaaaagtgagaatacttg
>rnd-1_family-11#CLASSI/LINE/L1
aaataaaaattttgtgcttcaaaaactcagagagtgaaaacaacccaaaataaaaaaaat
atttgaaatatatattatgtatcagaatatataaaaactttacaataaaaaaaaaaaatt
taaaaatgggcaaagatttgaatagacatttctccaaagaagatatacaaatggccaata
agcacatgaaaagatgctcaacatcattagtcattagggaaatgcaaatcaaaaccacaa
tgagataccacttcacacccactaggatggctataataaaaaaaagaaataacaagtgtt
ggtaaggatgtggagaaattggaaccctcatacattgctggtgggaatgtaaaatggtgc
agccactttggaaaacagtttggcagttcctcaaaaagttaaacatagagttaccatatg
acccagcaattccactcctaggtatatacccaagagaaatgaaaacatatgtccacacaa
aaacttgtacacaaatgttcatagcagcattattcataatagccaaaaagtggaaacaac
ccaaatgtccatcaactgatgaatggataaacaaaatgtggtatatccatacaatggaat
attattcagccataaaaaggaatgaagtactgatacatgctacaacatggatgaaccttg
aaaacattatgctaagtgaaagaagccagacacaaaaggccacatattgtatgattccat
ttatatgaaatgtccagaataggcaaatccatagagacagaaagtagattagtggttgcc
aggggctggggaggggggaatggggagtgactgctaatgggtatagggtttctttttggg
gtgatgaaaatgttctaaaattagatagtggtgatggttgcacaacttgtgaatatacta
aaaaccactgaattgtacactttaaaggtgaattttatgtattgaattatatctcaataa
at
>rnd-1_family-58#CLASSI/LTR
tgtgatggttaatactgagtgtcaacttgattggattgaaggatgcaaagtattgatcct
gggtgtgtctgtgagggtgttgccaaaggagattaacatttgagtcagtgggctgggaaa
ggcagacccacccttaatctgggtgggcaccatctaatcagctgccagcggctagaatat
aaagcaggcagaaaaacgtgaaaagactagactggcctagcctcccagcctacatctttc
tcccgtgctggatgcttcctgccctcgaacatcggactccaagttcttcagttttgggac
tcggactggctctccttgctcctcagcttgcagacggcctattgtgggaccttgtgatcg
tgtgagttaatacttaataaactcccctttatatatatatattatcctattagttctgtc
cctctagagaaccctgactaatac
>rnd-1_family-53#CLASSI/LTR
tgtggtaggcagaataatgccccccaaagatgtccatgtcctaatccctggaacctgtga
atatgttaccttacatggcaaaagggactttgcagatgtgattaagttaaggatcttgag
atggggagattatcctggattatctgggtgggcccaatgtaatcacaagggtccttataa
gagggaggcaggagagaaggagatgtgaatgaagcagagtgatgctggctttgaagatgg
aggaaggggccaagccaaggaatgcaggagcctctagaagctggaaaaggcaaggaaaca
gattctcccctagagcctccagaaggaacagccctgccgacaccttgattttagcccagt
gaacatttgacttctgacctccagaactgtaagataataaatttgtgttgttttaagcca
ctaagtttgtggtaatttgttacagcagcaataggaaactaat
>rnd-1_family-71#CLASSI/LINE/L1
tgttcaaaacccatagaactttaattatgagagtgactcaacataaattaaaaattattt
aggagggtagggcccagtaatcagaattgacaaaaattaattattacaaattatgaaaca
acctgactgaaggtggggaaaggtttgacctaagtaactttggaaatagtagagctgtaa
gactaaaggcaaaagaactgtatataagcactgtactctagttgataaagttcccagggg
tatggttaataattctgaaaccactatacatgtatactggaattgaacaattaagtaaat
ggatggcagaagtaggagccaggtttctcactgttggagtgggaggttatagataagcaa
ggggaaaaggctagaatgatccatgtggtaatggattagagttggagacattagtatgaa
ctcatgtttagttaatatagatacagatggttaatatagaaatatttttatagatatgtg
tatatatatgggttagtatacacacatattatatttcttgctctgtcagctgagagggcc
tagaagcaatgacaccccagtagcaataagcacatctagcacctagatcttggtttctaa
taccattctccaataaaaggaaccagggctccttggagaaatggctgattctaggactgg
ggcaggaaatatacaagataagcctggagcatcttgtagtgccagaaagtaaggaagtac
taaaaaaaaaaacacaatgatgggggcatgtcaaagggacacaggagccaattgaaagag
ctcccaatggccaaagctggacaatttgagcaataaaaaataaagtagtattggattata
acccaaagtataaaataaatatccatgagtctatactgatataaataaatattgaataaa
taaatagggagaagagacaaatctcctatgcagaagaatttcaaataatttatgtagata
ctccaccctcaaggaggtagagcataactccccactccttaagtgtggctgtgcatagtg
actttttccaaagagtacagtatggaaagggaaaaagagtaactttacagtggagaaacc
tgacaaacactacctcagccaggtgatcaggttaacatcaacagtgataagtcatgttga
tatatgtacccttgatatgatgtgatgaaaatggcactttatctctgtggtcttcttccc
caaaacacataacccagtctaatcatgagaaaaacatcagacaaatcccaattgagggac
attctacaaaatatctgaccagtactcctcaaaactgtcaaggtcatcaaaaacaagaaa
gtctgagaaactatcacagccaagagaagcctaaggagacatgatgactaaatgtaatgt
ggatcctgatgggatcctggaacagaaaaagaacattaggtaaaaactaaggaaatctga
ataaagtatggactttagttaataataatgtatcaatattggttcattaattgtgacaaa
tgtaccatactaatgtaagatgttaataataggggaaatgggtgtggagtatatgagaac
tctctgtactatctttataatttttctgtaaatctaaaactatttaaaataaaaagttta
tttaaaa
>rnd-1_family-65#CLASSI/LTR
tgtgatggttaattttatgtgtcaacttgactgggctaagggatgcccagatagctggta
aaacattatttctgggtgtgtctgtgagggtgtttctggaagagattagcatttgaatta
gtagactgagtaaagaagattgccctcaccaatgtgggtgggcatcatccaatccattga
gggcctgaatagaacaaaaaggtggaggaaggggaattcctctctcctgcttgagctggg
acatccatcttctcctgcccttggactgctcctggttctcaggccttgactgactgggac
ttacaccattggccccctggttctcaggcctttggacttggactgaattacaccactggc
tttcctgggtctccagcttgcagatggcagattgtgggacttctcagcctccataatcat
gtgagccaattcctcataataaatctcttttatatatattatatcctattggttctgttt
ctctggagaaccctg
>rnd-1_family-38#CLASSII/TIR
agtggttcacaaagttgtccagaccagcagcatcagcatcacctgggaacttgttagaaa
tgcaaattctcaggccccaccccagacctactgaatcagaaactctgggggtggggccag
caatctgtgttttaacaagctctcggtgattctgatgcacctaaagtttgaga
>rnd-1_family-15_s_1#CLASSI/LINE/L1
gccagctcagctgcagacaatagaacaccaggtggacttctaaggtttttgactctagtc
cctgactcccagacagcacctctggacccacctggggcctggggaactcgccaccctgaa
gggaaggacacaagcctggctggctttgccacctgctgactgtagagccccagggccttg
agtgaacataggtggtagccagggagtggttacagcaggccttgggtgagacccagtgct
gtgctgcttcaggtctgacccagtacagtcatagtggtggtggcccaggggtgcttgtgt
cacttcacccccagctctaggtggctcagaacagagaaactgtttgtttgggagaaagta
aaggaagagaacaagagttctgcctgataatcagagaattcttccagatcttgtccaaga
ccatcaaggtggtacctctatgagtctgcaagaaccacagtgttactgggcttggggtgc
cccctaaagtagataaagcttagatcacaacacccaagtccttttgaatatctagaaagt
cttctcaagaaggacaggtacaaatcagcccagactgtgaagactacaataaatgcctaa
ctcttcaatgcccagacactgatgaacatctacaagtatcaagccatccaggaaaacata
acctcaccaaatgaactaaataaggcatcagggatcaatcctggagaaacagagatatgt
gacctttcagacaaagaattcaaaatagctgttttgaggaaactcaaaaaaattcaagat
aacatagagaaggaattcagaattctatccgttaagtttaacaaagagattgaaataatt
aaaaagaattaagcagaaattctggagctgaaaaatgcaattggcatactgaagaatgta
tcagagtcttttaatagcagaattgatcaagtagaagaaagaattattgagcttgaagac
aggctatttgaaaatacacagtcagaggagacagaagaaaaaagaataaaaaaacaatga
agcacatttacaggatctagaaaatagcctcaaaagggcaaatctaagagttattggcct
taaagaggaggtagagaaagagataggggtagaaagtttattcaaagggataataacaga
gagctttccaaacctagagaaagatatcaatatccaagtacaagaatgttgtagaacacc
aagcagatttaacccaaagaagactacttcaaggcatttaataatcaaactcccaaaggt
taaggataaagaaaggatcctaaaagcagaagagaaaagaaacaaataacatacaatgga
gtccaatatgtctggcaacagacttttcagtggaaaccttacaggccagggagagagtga
catgacatatttaagtgctgaaggaaaaaaattttaccctagaatagtatatccagtgaa
aatatccttcaaacatgaaggagaaataaagactttttcagacaaacaaaagctgaggga
tttcatcaacaccagacctgtcctagaagaaatgctaaagggagttcttcaatcagaaag
aaaaggatattaatgagcaataagaaatcatctgaaggtacgaaactcactggtaatagt
aagtacacagaaaaacagaatattataacactgtaattgtagtgtgtaaactactcttat
cttaagtagaaagactaaatgatgaaccaatcaaaaataataactacaacaactttttaa
ggcatagacagtacaataagatataaatagaaacaacaaaaagttaaaaatcagggggac
aaaattaaggcatagagtttttattagttttttttttgctttttgtttgtttatgcaaac
agtttaagttgttatcagttaaaataatgggttataagatagtatttgcaagcctcatgg
taacctcaaaccaaaaaacatacaatggatacacaaaaaataaaaagcaagaaattaaat
tatatcaccagagaaaatcaccttcactaaaaggaagacagaaaggaaagaaagaaggaa
gagaagaccaaaaacaaccagaaaacaaataataaaatggcaggagtaagtccttactta
tcaataataacattgaatataaatggactaaactttccattcaaaagacatagaatggct
gaatggatagaaaaaacaagacccatgatctgttgcctacaggaaacacacttcacctat
aaagacacacatagactgaaaataaagggaaaaaaaaagatattccatgccaatggaaac
caaaaaagagcaggagtagctatacttatatcagacaaaatagatttcaagacaaaaact
atgagaagagacaaagaaggtcactatataatgataaaggggtcaattcagcaagaggat
ataacaattttaaatatatatgcactcaatactggagcacccagatatataaaggaaata
ttattagagctgaagagagagatagacctcaatacaataatagctggagacttcaacacc
ccactttcagcattggacagatcttccagacagaaaatcaacaaagaaacatcagactta
atctgcactatagaccaaatggatctaatagatatttacagaacatttcatccaatggct
gcagaatacacattattttcctcagcacatggatcattctcaaggatagaccatatgtta
ggtcacaaaagaagtcttaaaacattcaaaaagatgaaataatatcaaacatcttctctg
accacaatggaataaaactagaaattaataacaagaggaattttggaaactatacaaata
catggaaattaaacaatatgctcctgaatgaccagtgggtcaatgaagaaattaagaagg
aaattgaaaaatttcttgaagcaaatgataatggaaacacaacataccaaaacctatggg
atacagcaaaagtagtactaagagggaagtttatagctataagtgcctacatcaaaaaag
aggaaaaacttcaaataaacaacctaacgatgtatcttaaagaactagaaaagcaagagc
aagccaaacccaaattagtataagaaaataaataataaagatcagagcagaaataaatga
aattgaaagaaaaaaatacaaaagatcaatgaaacaaaaagttggttttttgaaaagata
aacaaaattgacaaacctttagccagactaagaaaaaaagagagaagatccaaataaata
aaatcagagatgaaaaaggagacattacaactgatactgcagaaattcaaaggatcatta
gtggctactatgagcaactatatgccaataaattggaaaatctagaagaaatggacaaat
tcctagatacatacaacctaccaagattgaaccatgaagaaatccaaaacctgaacagac
caataacaagtaacaagatcaaagccataataaaaagtctcccaataaagaaaagcccag
gacctgatggctttattgctgaattctaccaaacatttaaagaagactaataccaattct
actcaaactattctaaaaaataaagaggagggaatacttccaaactcattctacaaggcc
agtattaccctgataccaaaaccagacaaagacacatcaaaaaaagaaaactgcaggcca
atatctctgatgaatattgatgcaaaaatcctcaacaaaatactagcaaactaaattcaa
caatacattagaaagatcattcatcatgaccaagtggaatttatcccagggatgcaagga
tggttcaacatttgcaaatcaatcaatgtgatacatcatgtcaacagaatgaaggataaa
aaccatgtgatcatttcaattgatgctgaaaaagcatttgataaaattcaacatcccttc
atgataaaaaaaccttagaaaaactggatatagaaggaacatacctcaatataataaaag
ccatatatgacagacccacagctagtatcatactgaatggggaaaactgaaagcctttcc
tctaagatctggaacaaacaaggatgcccactttcaccactgttattcaacatagtactg
gaagtcctagctagagcaatcagacaagagaaagaaataatgggcatccaaattggagag
gaagaagtcaaattatccttgtttgcagatgatatgatcttatatttggaaaaacctaaa
gactccacgaaaaactattagaactgataaacaaattcagtaaagttgcaggatacaaaa
tcaacatacaaaaatcagtagcatttttatatgccaacatgaacaatctgaaaaaaaaat
taaaaaatctcatttacaatagtcacacataaaattaaatacctaggaatgaaattaacc
aaagaagtgaaagatctctacaatgaaaactataaaacattgatgaaagaaattgaatag
gacaccaaaaaatggaaagatattccatgttcatggattggaagaatcaatattgttaaa
atgtccatactacccaaagcaatctacagattcagtgcaatccctatcaaaataccaatg
acattcttcacagaaatagaaaaaacaatcctaaaatttatatggaaccataaaagactc
agaatagccaaagctatcctgggcaaaaagaacaaaactggaggaatcacattacctgac
ttcaaattatactacagagctatagtaaccaaaatagcatggtactggcataaaaacaga
cacatagaccaatggaacagaatagagaacccagaaacaaatccatacacctacagtgaa
ctcatttttgacaaaggtgccaagaacatacattggggaaaagacagtctcttcaataaa
tggtgctgggaaaactggatatccatatgcagaagaatgaaactagacccctatctttca
ccatatacaaaaatcaaatcaaaatggattaaagacttaaatctaagacctcaaactatg
aaactactaaaagaaaacattggggaaactctcgaggacattggtctgggcaaagatttt
ttgagtataccccacaagcacaggcaaccaaagcaaaaatggacaaatgggattacatca
agttaaaaagcttctgcacagcaaaggaaacaatgaacaaagtgaagagacaacccacag
aatgggagaaaatatttgcaaactacccatctgacaagggattaataaccagaatatata
gggagctcaaacaactctataggaaaaaatctaataatccaatttaaaaatggtcaaaag
atttgaatagacatttataaaaagaagacatacaaatggcaaacaggcatatgaaaaggt
gctcaacatcattgatcatcagagaaatgcaaatcaaaactacaatgagatatcatctca
ccccagttaaaatggcttatatccaaaagacaggcaataataaatgctggtgaggatgtg
gagaaaagggaacccttgtacactgttggtgggaatgtaaattagtacaaccactatgga
gaacagtttggaggttcctcaaaaaattaaaaattgaactatcatatgatccagcaatcc
cactgctgggtatatacccaaaagaaaggaaatcagtatatcaaagagatatctgcactc
ctatgcttgttgcagcactgttcacaatagccaagatttggaagcaatctaagtgtccat
caacagatgaatggataaagaaaatgtggtacttatacacaatggagtactattcagcca
taaaaaagaatgagatcctgttatttgcaacaacatggatggaactagaggtcattatgt
taagtgaaataagtcaggcacagaaagacaaatatcacatgttctcacttatttgtggga
tctaaaaatcaaaacaattgaattcatggagatagagagtagaaggatggttaccagagg
ctgggaagggtagtggggggttggggggaggaggttgggatagttaatgggtacaaaaaa
atagtagaaagaatgaataagacctagtatttgatagcacaacagggtgactatagtcaa
taataatttaattgtatattttaaaataactaaaagagtgtaattggattgtttgtaaca
caaaggataaatgcttgaggggatggatacctcattttccatgatgtgattattacacat
tgtatgcctgtatcaaaacatctcatgtactccataaatatatatacctactatgtaccc
acaaaaat
>rnd-1_family-44#CLASSI/LTR
tgtatgggttgaattgtgtccccaatataacctacccccaccttgaatgtgaccttattt
ggaaatagggtctttgcagatgtaattaagttaagatgaggtcatctggattagggtggg
ccctaaatccaatgactggtgtccttataagagagaggagacacagaacacagaggagaa
ggccatgtgaagacggaggcagagattggagtgatgcactacaagccaaggaatgccaag
gattgccagcagccaccagaagctaggagagaggcatggaacagattctccctcagagcc
ttcagaaggaaccaaccctgccgacaccttgattttggacttctggcctccagaactgtg
agagaataaatttctgttgttttaagccacccagtttgtggtactttgttatagcagccc
taggaaactaatacaggaaactaaaaataga
>rnd-1_family-47#CLASSII/TIR
cagggtttctcaacctcggcactattgacattttgggctggataattctttgttgtgggg
ggctgtcctgtgcattgtaggatgtttagcagcatccctggcctctacccactagatgcc
agtagcaccccccccagttgtgacaaccaaaaatgtctccagacattgccaaatgtcccc
tgggcaaaatcccccgttgagaaccact
>rnd-1_family-68#CLASSI/LTR
tgtgatggttaattttatgtgtcaacttgactgggccatagggtgcccagatatttggtc
aaacattattctgggtgtttctgtgagggtgtttttggatgagattaacatttaaatcag
tagactttgagtaaagcagattgccctccataatgtgggtgggcctcatccaatcagttg
aaggcctgaatagaacaaaaagctgacctccccgagaagagggaattcttccccgactgc
cttatttttgactaactgaacatgtcttctgcattcctgggtctccagcctgctgccctg
cagattttgggacttgccagcctccataatcacatgagccaattccttaaaataaatctt
ttaaaaatctattggttctgtttctctggaga
>rnd-1_family-64_s_0#CLASSI/LINE/L1
agattacaattaattaaagaaagaagatcatggcagacaggaggcaggactagattgcag
ctccactgaggacagagcagcatgtggaggcttgcattgtgaattttagctccagaatga
ctgcaagaacaaaccagaatcccaagaggacccacagaccctctgaaggaagcagattgc
tcctgcaggacccgggagacaccccaaatactgtgagtgcccaaactgggaagtgggaaa
gggagatcctcttctcctgaacacacacccccactggggaactgaaggtctagtttgcag
gagaagtttctgaccttacctggagctgagtcaattagagagctgagcgaaatacagggg
tagaggaagcagcaggaaaggccctggagctcactgggtccccaagcaggccattcctgc
ctggcctcacagggatcctcgggagggtggccagaggagcgggtaaaactccacagggag
aaggaaatctccagctgaactttgtaacaatttgaacggcgagaagcctcctggccagaa
ctcgggggagggcatgaatccagtgtgcagactccacaggcaggggaagaaccaaagccc
ttttctttcacagctgggaggcaggtagcctggggcaagtttcaagccctgctcgcccac
tgcctggaaacagactcggtgctgttggggggggcacgtgggagtgagactggcccttcg
gtttgcatgggagctgggtgaggcctgtgactgctggctttcccccacttccctgacaac
ctgcatgactcagcagaggcagccataatcctcctaggtacacaactccattgacctggg
aatctcacccccatcccccacagcagccacagcaagacccgcccaaggagagtctgagct
cagacacgcctagccctgcccccacctgatggtccttccctacccaccctggtagctgaa
gacaaagggcatatactcttgggagttctagggccccacccaccaccagttcctctccat
actaccacagctgatgctctctggaaagcgccacctcctggcaggaggccaaccagcaca
aaaatagagcattaaaccaccaaagctaaggaccctcacagagtccatttcacccccctg
ccacctccaccagaacaggtgctggtatccatggctgagagacccatagacagttcacat
cacaggactctgtgcagacaacccccagtaccagcccagagcctggtagacttgctgggt
ggctagacccagaagagagataacaatcactgcagtttggctctcaggaagccacatcca
taggaaaagggggagagtactacatcaagggaacaccccgtgggacaaaagaatctgaac
aacagccttcagccctagaccttccctctgacagagcctacccaaatgagaaggaaccag
aaaaccaactctggtaatatgacaaaacaaggctctttaacaccccccaaaaatcacact
agctcaccagcaatggatccaaaccaagaagaaatccctgatttacctgaaaaagaattc
aggaggttagttattaagctaatcagggaggcaccagagaaaggtgaagcccaatgcaag
gaaatccaaaaaatgatacaagaagtgaagggagaaatattcaaggaaatagatagcata
aagaaaaaacaatcaaaacttcaggaaacattggacacacttatagaaatgcaaaatgct
ctggaaagtctcagcaatagaattgaacaagtagaagaaagaaattcagagctcaaagac
aaggtcttcaaattaacccaatccaacaaagacaaagaaaaaagaataagaaaatatgaa
caaagcctccaagaagtctgggattatgttaaatgaccaaacctaagaataatcggtgtt
cctgaggaagaagagaaatctaaaagtttggaaaacatatttgggggaataatcgaggaa
aacttccctggccttgctagagacctagacatccaaatacaagaagcacaaagaacacct
gggaaattcatcacaaaaagatcatcacctaggcacattgtcatcaggttatctaaagtt
aagatgaaggaaagaatcttaagagctgtgagacaaaagcaccaggtaacctataaagga
aaacctatcagattaacagcagatttctcagcagaaaccctacaagctagaagggattgg
ggccctatcttcagcctcctcaaacaaaacaattatcagccaagaattttgtatccagtg
aaactaagcatcatatatgaaggaaagatacagtctttttcagacaaacaaatgctgaga
gaattcgccataccaagccaccactacaagaactgctaaaaggagctctaaatcttgaaa
caaatcctggaaacacatcaaaacagaacctctttaaagcataaatcacacaggacctat
aaaacaaaaatacaagttaaaaacaaaaacaaaaacaaaaaaaaaacaaggtacacaggc
aacaaatagcatgatgaatgcaatggtacctcacatctcaatactaacattgaatgtaaa
tggcctaaatgctccacttaaaagatacagaactgcagaatggataagaactcaccaacc
aactatctgctgccttcaggagactcacctaacacataaggactcacataaacttaaagt
aaaggggtggaaaaaggcatttcatgcaaatggacaccaaaagcgagcaggggtagctat
tcttatatcagacaaaacaaactttaaagcaacagcagttaaaagagacaaagagggaca
ttatataatggtaaaaggccttgtccaacaggaaaatatcacaatcctaaacatatatgc
acctaacactggagctcccaaatttataaaacaattactaatagacctaagaaatgagat
agacagcaacacaataatagtgggggacttcaatactccactgacagcactagacaggtc
atcaagacagaaagtcaacaaagaaacaatggatttaaactataccttggaacaaatgga
cttaacagatatatacagaacatttcatccaacaactgcagaatacacattctattcaac
agtgcatggaactttctccaagatagaccatatgataggccataaaacgagcctcaataa
atttaagaaaattgaaattatatcaagcactctctcagaccacagtggaataaaactgga
aatcaactccaaaaggaaccttcaaaaccatgcaaatacatggaaattaaataacctgct
cctgaatgagcattgggtcaaaaacgaaatcaagatggaaattaaaaaattctttaaact
gaatgacaataatgacacaacctatcaaaacctctgggatacagcaaaggcggtgctaag
aggaaagttcatagccctaaatgcctacatcaaaaagtctgaaagagcacaaacagacaa
tctaaggtcacacctcaaggaactagagaaacaagaacaaaccaaacccaaacccagcag
aagaaaggaaataaccaagatcagagcagaactaaatgaaattgaaacaaaaaaaaaaaa
aaaatacaaaagataaatgaaacaaaaagctggttctttgaaaagataaataaaattgat
agaccattagcaagattaaccaagaaaagaagagagaaaatccaaataacctcactaaga
aatgaaacaggagatattacaactgacaccactgaaatacaaaagatcattcaaggctac
tatgaacacctttatgcacataaactagaaaacctagaagagatggataaattcctggaa
aaatacaaccctcctagcttaaatcaggaagaattagataccctgaacagaccaataaca
agcagtgagattgaaatggtaattaaaaaattaccaacaaaaaaaaattccaggaccaga
cagattcacagcagaattctaccagacattcaaagaagaattggtaccaatccttttgac
actattccacaagatagagaaagagggaaccctccctaattcattctatgaagccagcat
caccctaataccaaaaccaggaaaggacataaccaaaaaagaaaactacagaccgatatc
cttgatgaacatagatgctaaaatccttaacaaaatactagctaaccgaatccaacaaca
tatcaaaaagataatccaccatgatcaagtgggtttcataccagggatgcagggatggtt
taacatatgcaagtcaataaatgtgatacaccacataaacagaattaaaaacaaaaatca
catgatcatctcaatagatgcagaaaaagcattcaacaaaatccagcatccctttatgat
taaaactctcagcaaaatcggcatacaagggacatacctcaatgtaataaaagccatcta
tgacaaacccacagccaacataatactgaatggggaaaagttgaaagcattccctctgag
aactggaacaagacaaggatgcccactctcaccactcctcttcaacatagtactggaagt
cctagccagagcaatcagacaagagaaagaaataaagggcatccaaattggtaaagagga
agtcaaactgtcactgtttgctgatgatatgattgtttaccttgaaaaccctaaagactc
ctccagaaagctcctagaactgataaaagaattcagcaaagtttccagatacaagattaa
tgtacacaaatcagtagctcttctatacaccaacagtgaccaagcagagaatcaaatcaa
gaactcaaccccttttacaatagctgcaaaaaaaaaaaaaaaaatacttaggaatatacc
taaccaaggaggtgaaagacctctacaaggaaaactacaaaacactgctgaaagaaatca
tagatgacacaaacaaatggaaacacatcccatgctcatggatgggtagaatcaatattg
tgaaaatgaccatactgccaaaagcaatctacaaattcaatgcaatccccatcaaaatac
caccatcattcttcacagaattagaaaaaacaattctaaaattcatatggaaccaaaaaa
gagcctacatagccaaagcaagactaagcaaaaagaacaaatctggaggcatcacactac
ctgatttcaaactatactataaggccatagtcaccaaaacagcatggtactggtataaaa
ataggcacatagaccaatggaacagaatagagaacccagaaataaacccaaatacttaca
gccaactgatcttcgacaaagcaaacaaaaacataaagtggggaaaggacacccttttca
acaaatggtgctgggataattggctagccacatgtaggagaatgaaactggatcctcatc
tctcaccttatacaaaaatcaactcaagatggattaaggacttaaacctaagacctgaaa
ctataaaaattctagaagataacattggaaaaacccttctagacattggcttaggcaagg
atttcatgaccaagaacccaaaagcaaatgcaataaaaacaaagataaatagctgggact
taattaaactaaagagcttttgcacggcaaaaggaacagtcagcagagtaaacagacaac
ccacagagtgggagaaaatcttcacaatctatacatctgacaaaggactaatatccagaa
tctacaacgaactcaaacaaatcagtaagaaaaaaacaaacaatcccatcaaaaagtggg
ctaaggacatgaatagacaattctcaaaagaagatatacaaatggccaacaaacatatga
aaaaatgctcaacatcactaatgatcagggaaatgcaaatcaaaaccacaatgcgatacc
accttactcctgcaagaatggccataatcaaaaaaatcaaaaaacagtagatgttggcat
ggatgcggtgaacagggaacacttctacactgctggtgggaatgtaaactagtacagcca
ctatggaaaacagtgtggagattccttaaagaactaaaagtagaactaccatttgatcca
gcaatcccactactgggtatctacccagaggaaaagaagtcattatacgaaaaagatact
tgcacacgcatgtttatagcagcacaattcacaattgcaaaatcgtggaaccaacccaaa
tgcccatcaatcaacgagtggataaagaaactgtggtataatatatatatgatggaatac
tactcagccataaaaaggaatgaattaatagcatttgcagtgacctggatgagattggag
actattattctaagtgaagtaactcaggaatggaaaaccaaacattgtatgttctcactg
atatgtgggagctaagctatgaggacaaaggcataagaatgaacatggactttggggact
ggggaaggtggagggggtgagggataaaagactacaaataggtgcagtgtatactgctcg
ggtgatgggtgcacaaaatctcacaaatcaccctaaagaacttactcatgtaaccaaaac
cacctgtaccccaataactaaaaaa
>rnd-1_family-40#CLASSI/LINE/L1
tctctaaagatataaatagccataacacatgaaagatgctcaacatcattagtcattagg
gaaatggaaatcaaaactacaatgagataccacttcacacccactaggatggctatatca
aaaagaagaaataaaagtgttggtgaggatgtggagaaattggaaccctcatacactgct
gtgggaatgtaaaatggtgcagccactttggaaaacagtttggcagttcctcaaaaagtt
aaacatagagttacatatgacccagcaattccactcctaggtatatatccaagagaaatg
aaaacatatgtccacacaaaaacttgtacatgaatgttcatagcagcattattcataata
gccaaaaagtggaaacaacccaaatgtccatcaactgatgaatggataaataaaatgtgg
tatatccatacaatggaatattattcagcaataaaaaggaatgaagtactgatacatgct
acaacatggatgaaccttgaaaacattatgctaagtgaaagaagccagcacaaaagacca
catattgtatgattccatttatatgaaatgtcagaataggcaaatctgtagagacagaaa
gtagattggtggttgcctagggctaggtgatgggggaaatggggagtgactgctaatggg
tatggggtttctttttgggtgatgaaaatgttctaaaattagttgtggtgatggttgtac
aactctgtgaatatactaaaaaccattgaattgtacactttaaatgggtgaattgtatgg
tatgtgaattatatctcaataaagctgt
>rnd-1_family-13#CLASSI/LTR
tgctatggtctgaatgtttgtgtccccccaaaattcatatgttgaaatcctaacccccaa
tgtgatggtattaggaggtggggcctttgggaggtgattaggtcatgagggtggagccct
catgaatgggattagtgcccttataaaagaggccccagagagctcccttgccccttccac
catgtgaggacacagcaagaaggcaccatctatgaaccaggaaggggccctcaccagaca
ctgaatctgctggcaccttgatcttggacttcccagcctccagaactgtgagaaataaat
ttctgttgtttataagccacccagtctatggtattttgttatagcagcccaaatggacta
agac
>rnd-1_family-50#CLASSI/LTR
tgaattgtgtcccccaaaaaatatgttagtccttaaccccagtacctttgaatgtgacct
tatttggaaatagggtctttgcagatgtaattaagttaagatgaggtcatactggaagag
ggtggaccctaaatccatatgactggtgtccttataagaagaggaaaaacaagacacaca
cagagaagaaggccatgtgaagatggaggcagagattggagtgatgcagctacaagccaa
ggaatgccaaggactgccgcacaccagaagctaggaagaggcaaggaaggattctcccct
agagccttcagagggagcatggccctgccaacaccttgatttcagacttctggcctccag
aactgtgagagaataaatttctgttgttttaagccacccagtttgtggtactttgttatg
gcagccctaggaaactaatacatgaacataaacttttaaatcaaga
>rnd-1_family-67#CLASSI/LTR
tgatatgtttggatatttgtcccctccaaatctcatgttgaaatgtgatccccaatgttg
gaggtggggcctagtgggaggtgtttgggtcatgggggtggatccctcatgaatggcttg
gtgcctcctcatggtaatgagtgagttctcgctctttagttcacatgagagctggttgtt
taaaagagcctggcacctccccctctctctcttgctccctctctcgccatgtgatacgcc
gcttccccttcaccttccaccatgagtggaagcttcctgaggccctcaccagaagcagat
gctggtaccatgcttcttgtacagcctgcagaaccgtgagccaaataaacctcttttctt
tataaattacccagcctcaggtattcctttatagcaatacaaatggactaaac
>rnd-1_family-34#CLASSI/LTR
tgttatgggctgaattgtgtcccccccaaaattcatatgttgaagtcctaacccccagta
cctcagaatgtgactgtatttggagatagggtctttaaagaggtaattaagttaaaatga
ggtcattagggtgggccctaatccaatatgactggtgtccttataagaagaggaaatttg
gacacagaaacacagagggaagaccatgtgaagacacagggagaagatggccatctacaa
gccaaggagagaagcctcagaagaaaccaaccctgccgacaccttgatcttggacttcca
gcctccagaactgtgagaaaataaatttctgttgtttaagccacccagtctgtggtactt
tgttatggcagccctagcaaactaa
>rnd-1_family-42_s_1_s_0#CLASSI/LINE/L1
ctatctgctactgataccaaaacgacaaagacaacaaaaaaatacagaatatccctataa
catgatcaaaaatcctcaataaaatattagcaaaccaaatcagtacatataaaaagatat
acacatgacaagtgatttatcgaatgcaaggatgattcaacatagaaaaataatgtgata
caccacattaacaaataaggacaaaaacactgatcatctcaattgatgcagaaaaagcat
ttgacaaaattcaacatcctttcatgataaaaacctcaacaaactaggaatagaaggaaa
tacctcaacataataaaggccatatatgaaaaacccacagctaacatcatactaatggtg
aaagactgaaagcttttcctctaagatcaggaacaagacaaggatgcccacttttaccac
ttctattcaacatagtactggaagttctagccagagcaattaggcaagaaaaagaaataa
aaggcatccaaattggaaaggaagaagtaaaattatctctgtttgcagatgacatgatct
tatatgtagaaaaccctaaagactccaccaaaaaactattagaactaataaatgaattca
gcaaagttgcaggatacaaaatcaatatacaaaaatcagttgtatttctatacactaaca
atgaacaatctaaaaagaaattaagaaaacaattccatttacaatagcatcaaaaaagaa
taaaatacttaggaataaatttaaccaaagaggtgaaagacctgtatactgaaaactaca
aaacattgtgaaagaaattaaagaagacataaataaatggaaagacattccatgttcatg
gattggaagacttaatattgttaagatgtccatactacccaaagtgatctacagattcaa
tgcaatccctatcaaaatcccaatgacattttttgcagaaatagaaaaaacatcctaaaa
ttcatatggaactcaagagacccaaatagccaaaacaatcttgaaaaaaagaacaaagct
ggaggcctcacacttcctgatttcaaaattactacaaagctatagtaatcaaaacagtat
ggtactggcataaaaacagacaatagaccaatggaatagaatagagagcccagaaataaa
ccctcacatttatggtcaactgatttttgacaagggtgccaagacatcaatggggaaagg
acagtctcttcaacaaatggtgctgggaaaactggatatccacatgcaaaagaatgaagt
tggacccttacctcacaccatatacaaaaattaactcaaaatggattaaagacttaaatg
taagacctaaaactataaaactcctagaagaaaacataggggaaaacttcatgacattgg
cttggcaatgattttttggatatgacaccaaaagcacaggcaacaaaagcaaaaatagac
aaattggacttataaacttaaaagcttctgcacagcaaaggacacaatcaacagagtgaa
aagacaacctacagaatgggagaaaatatttgcaaatcatatatctgataagggattaat
atccagaatatataaagaactcatacaactcaataacaaaaaaacaaataatccaattaa
aaaatgggcaaaggatttgaatagacatttctccaaagaagatatacaaatggccaataa
gcacatgaaaagatgctcaacatcactaatcattagggaaatgcaaatcaaaactacaat
gagatatcacttcacacccattaggatggctattataaaaagacaaaaaataacagtgtt
ggtgaggatgtggagaaattggaacccttgtacactgttggtgggaatgtaaattggtac
agccactatggaaaacagtatggaggttcctcaaaaaactaaaaatagaattaccatatg
atccagcaatcccactctgggtatatacccaaaagaatgaaacagtatattaaagagata
ttgcacaccatgtttatagcagcattattcacaatagccaaaatgtggaacaacccaaat
gtccatcaatgatgaatggataaagaaaatgtggtatatagatacaatggaatattattc
agccataaaaaagaatgaaatctgacatttgcacaacatggatgaaccttgaggacatta
tgctaagtgaaataagccagtcacagaaaaacaaatacgtatgatttcattatatgtggt
acaaagaagttaaatcatagagacagagagtaaaatggttaccaaaggctgggagatggg
gagttattggttaatggtacaggattcaa
>rnd-1_family-42_s_2#CLASSI/LINE/L1
agtaatcaaaagaaagaaaagtagctgtattaatttcagacagagcagacttcaagcaag
gaaagttatcaaggataaagaagagcattacataatgataaaggggtcaattctccaaga
aactaacatcttaatatgtatgcatttaacagaacatcaaaatacatgaagcaaaaactg
atagaactgcagagaaatagataaatccactattatagttagaatttaacacctttacca
aaatacagatccagcaggcagaaaatcagtaaggacatagctgaactcaacacaaatcat
ctaatataattgacatctataaactacttcatccaacaacaacagaaaacacattttctc
aagctcacatgaaaattcacaaaatagaccacattctgggcataaaacacactaacaaat
ttaaaagaataaaatatacagtgtctgctcttagaccacagtagaattaaacagaaatca
ataacagaaagataattggaaaatctcaaaatcatgggattacataacagagtcaaagaa
gaaaatcaagaaaaatttaaaaatattttaactaaatgaaaatgaaaacacaactttcaa
atttgtgggatgcagtgaaagcagtgcttagagggaaatttagcattgaatgcatatgtt
agaaaaaagaaagatctaaaatcaatatctaacttctaccttaggaaaactataaaagaa
gagaaattaaatcaaagtaagcagaaaaaagaataaaaattagagcaaaattaataaaat
tgaaaataggaaatcatagagaaaatcaacaaaaccaaaagctggttctttgaaaagatc
aataaaattaataagcctctagccaggtaactaagaaagagagagaggacataaattact
aatatcagaaatgaaagagggacatcactacagattccatggacattaaaagaataataa
agaatctgtgaacaactctatgtccacaaatttgataacctagatgaaatggaccaattc
ttgaaagacacaatctgccaaactcacataagaaaaatagacatctgaataggcctatat
ctattaaagaaattgaatcaataattaataaccttccaaaacagaaaacactaggcccag
atatttattggtgaattctaccaaatatttaaggaagaaattataccaatttctataatc
tcttttagaagatagaagcagagggaatatttcctgactcattcttgaggccacatactc
taataccaaaaccagacaaagacattacaagaaaagaaaactacagatcaatatctttca
tgaacatagatgcaaaaatcctcaacaaaatattagcaaatccaatccaaaagtatttaa
aaaatttataccatgacaagtgggatttatcaagatatgcaaggctggttcaacatttaa
aaatcaattaatgcaatccatcatatcaacggctaaaaaagaaaaatcacatgatcatat
caatagatgagaaaaagcatttgacaaaatccaacacccattcatgattaaaaaaaaact
ctcagtaaactagaataaaggggagcttcctcaacttataaaaatattacaaaaaactat
agctatcaatttaatagtgagaaactgaagttttccctaagatcaggaacaaggcaagga
tgtccctctcaccactgcttttcaacatcatactggaagtcctagctaatgcaataagac
aagaaaagaaataaaaggtatacagattggaaaggaagaaataaaacttcttgttcacag
atgacatgattgtctatgtagaaatctaaaagaatcaacaaaaaaactattgagctaata
agcaattatagaaggttgcaggatacaaggttaatatacaaaagtcaatcacttctatat
accagcaatgaataagtgaatttgaaattaaaacacaatacatttatattagcccccaaa
atgaaatctagaataaatctaacaaaatatgacaagactatatgaggaaaactataaaac
tctgatgaaagaaatcaaagaactaaataaagagagtagtccatattcatggataggaag
actcaatattgtccagattgttcttcccaacttgatctatagattcaatgcaatctcaat
caaaatcccagcaagttattttggatattgataaactgattctaaagtttatatagagag
gcaaaacagaatagccacacaatattaaaggagaacaaagttggaggactgacattaccc
gacttcaaacttatataaaactaagtaatcaagacagtgtggtattggtgaaaaatagac
aaatagatcaatggaacagaacaaagagcccagaaatagacctagtaaatatagcaactg
atctttgcaagacaaaggaataaatggagaaagatagtcttttcaacaaatgatgctgga
acaatggacatccacacaaaaaaaaaaaaaaactagacacagaccttaaccttccaaaaa
ttaactcaaaatggatctagacctaaatgtaaaatgcaaaactatgaaactcctagaaat
aacatgggagaaaatccagatgacttgggttggcatgctttttagatacaacattgaata
tcatgaaggaaaatgataagctagacttcattaaaattaaattctgctctgtgaaagaca
atgtcaagagaataaaaagacaagccacaactgagaaaatatttgcaaaagcacatctga
taaaggactgttatccaaaatatacaaagaactcttaaaacacaataagaaaacaaacaa
cctatttaaaatgtccaaaatcttaacagatatcaaagaagatatacagatggcaaataa
gcatagaaaagatgctccagtatatgtcatcaggaaatgcaaattaaaatgacaaagaga
tacactacacacctattagaatgccaaaatctgaacactacaaaccgaaatgctgagaga
atgtggagcaatagcaactctcattattgctggtgggaatgcaaaatggtatagccactt
tggaagatagtttggtgtttcttacaaaactaaacgtactcttcatatgatcagcaatct
tctttggtatttacccaaaggagtgaaaacttatgtccacaccaaagcctgcacaggatg
tttatagcagctttattcataattgccaaaactggaagcaaccaagatgtccttcagtag
gtaaatggataaataaacttggtacatccgcaatggaatattattcaatgctaaaaaaaa
tgaactatcaagcctgaaaagataaaggaacttaaatgcatattactaaatgaaagaaac
caatctgaaaaggctatatactgtatgattccactatatgacattctggaaaaggcaaaa
ctatggagacagaaaagatcagtgattgtcaggggtgggaggtggagaatgaatagcaga
gacagaggatttttagggcagtgaaatattctgtatgatactaaatggtagatacatgtc
attatacattttccaaacccataaatgtacaacaccaagagtgaaccctaatgtaaactt
gactcgagtgataatgatgtatcagtgtaggttcatcagttgtaacaaataaccactctg
gtggggatgttgataatgggggaggctggcatgcgtgggggagggaaaatggaaatctct
gtactttctgctcaattttgctgtgaacctaaaactctcttaaaaataaagtttttaaaa
aataaagtataattttttcaacaaaa
>rnd-1_family-63#CLASSI/LTR
tgttatgggttgaattgtgtccccccaaaattcatatgttgaagtcctaacccccagtac
ctcagaatgtgaccttatttggagatagggtctttacagaggtaattaagttaaaatgag
gtcattagggtgggccctaatccaatatgactggtgtccttataagaagaggaaattgga
cacagaaaaacacagagagaagaccatgtgaagacaaggagaaatggcatctacaagcca
aggagagaggcggaatcctaagccctcagaaggaaccaaccctgccgacaccttgatctt
ggacttctagcctccagaactgtgagaaaataaatttctgttgtttaagccacccagttt
gtggtactttgttatggcagccctagcaaactaatac
>rnd-1_family-85#CLASSI/LTR
tgatggcagcggcggcccatctggagtggctgctgcaagatgccagctgcagcaggggag
gcacagccagggctgcgtgctccatggagctagcggagctgggaacaggcaggagcccca
cccccttccgagttgggggcaggagccctgccctcctgggtgcagctgcagccgcccagc
cgtggctgcggacccaggcatccctgtactctcaggggcccaggaagcccccctgcccct
gcaggcttggaagtgcctgctcccactgcctggcctctccctactcctggcgcccgctcc
gattttggagcaaagttgtggctgagcccgggcgctgtcacaacctggctgggtgtgcac
acactcagggcagcactgacatgccagccccctgccgcctcggccccctctggactttgg
gcaccaacgagcatgggagggaggccgagggggggctgagggcagctcggcgcggcctgc
aggcgccccttggcacgaacagcctgggtgccactaatggcagcaggaggcagacaggct
cctgggcggaaaggggcgggtccctggtgaagccccaccttcaagccagggaggcctgaa
gcctgggggctgggctgccagttccagtgagtctagaccggagtgagaacttatggtgct
ttttccaggcccgcccatggctgcccatggaccaatcagcacacacttcctcccttctga
agcccataaaaaccctggactcagccagactcagagagagtcaggacaccagctgcagaa
aggagctacccactcaggtctcctctctgctgagagctgacacttgttgggatgacctgc
ctgcagaaaggagctacccactcgggtctcctctctgctgagagctggacactcgtcggg
acgacctgcctgcggaaaggagctacccactttgggtctcctgagagctgttctgtcact
caataaagctcctcttcaccttgctcaccctccagttgtctgcatacctcattcttcctg
gatgcaggacaagaacttgggacccgctgaatggtgggactgaaagagctgtaacacaaa
cagggctgaaacatgccccttgctcgccatgttgcgggtgacaaagaaggagagaagagc
tgtggcccttcggggagcccagacctaggagctccctgagccagggctgtgacaccctct
ttggggctctgtggttcctggcatctccaagcttccaggtaccaccatgttccccagtgc
cagcagtggaagctgcttgtggtacacctggtccagctgcagcctcgcagggagccggca
cctgtgccggcacctggagctgcccaccctgccgcagcaccagcatgcctggctgtgtgc
agtggccagaccccacctgctcactcacacaccccttgccactccacgcctggctcaccc
ttggcaggcatgggatccaggccagtagcatgagctgagtgcagcctgccaggccaagtg
ggcagaatgagcccagtgggcccgagcaaaactcaggcaaaggcaccactagccacagag
gtttctggctggcaaagcaacaccccaaggatcctgtgac
>rnd-1_family-86#CLASSI/LTR
gctttcctgggtctccagcttgcagacngcagattntgggacttctcagcctccataatc
gcgtgagccaattccttataataaatctctttctatctctc
>rnd-1_family-87#CLASSI/LTR
tgtgatggttaatattgagtgtcaacttgattggattgaaggatgcaaagtattgttcct
gggtgtgtctgtgagggtgttgccaaaggagattaacatttgagtcagtggactgggaga
ggcagacccaccctcaatctgggtgggcaccatctaatcagctgccagcgtggctagaaa
aagcaggcagaagaaggtggaaggagcagacttgctgagtcttctggccttcatctttct
cccgtgctggatgcttcctgccctcgaacatcagactccaagttcttcagcttttggact
cttggacttacaccagtggtttgccaggggctctcgggcctttggccacagactgaaggc
tgcactgtcggcttccctacttttgaggttttgggactcggactgacacactggcttcct
tgctcctcagcttgcagacggcctattgtgggacttcaccttgtgatcgtgtgagtcaat
tctccttaataaactccctttcatatatacatctatcctattagttctgtccctctagag
aaccctgactaatac
>rnd-1_family-88#CLASSI/LINE/L1
aactaaattcaatagcaaaagaaacaagaactctattaaaaatgaacaaagaatagacat
ttctaaaagaagacatacaaatggccaacagtatatgaaaaaatgctcaacatcactaat
catcagggaaatgcaaattaaaaccacaatgagatatcacctcacacctgttagatggct
attatcaaaaaacaaaagataacaagtgttggcgaggatgtggagaaaagggaacccttg
tacactgttggtgggaatgtaaattagtacagccattatggaaaacagtatggaggttcc
tcaaaaaattaaaaatagaactaccatatgatccagcaatcccacttctgggtatatatc
caaaggaaatgaaatcagtatgtcaaagagatatctgcactcccatgttcattgcagcat
tattcacaatagccaagatatggaatcaacctaagtgtccatcaacagatgaatggataa
agaaaatgtggtatatatacacaatggaatactattcagccttaaaaaagaaggaaatcc
tgtcatttgtgacaacatggatgaacctggaggacattatgctaagtgaaataagccagg
cacagaaagacaaatactgcatgatctcacttatatgtggaatctaaaaaagttgaactc
atagaagcagagagtagaatggtggttaccaggggctggggggtggggaatggggagatg
ttggtcaaagggtacaaaatttcagttagaaggaggaataagttctagagatctattgta
cagcatggtgactatagttaataataatgtattgtatacttgaaaattgctaagagagta
gattttaagtgttctcaccacaaaaaaaataatatgtgaggtgatggatatgttaattag
cttgatttaatcatttcacaatgtatacatatatcaaaacatcatgttgtacaccataaa
tatatacaatttttatttgtcaattatactcaataaaataaaaaaaaaaaaataataatt
catgatataaaaataataaaagataagaa
>rnd-1_family-89_s_1_s_1#CLASSI/LINE/L1
tatactatgtaacataatcaaaagaaagcaggagtagctatattaatttcagacagagta
gacttcaaagcaaggaaagttatcagggataaagaagggcattacataatgataaagggg
tcaattctccaagaagacataacaatccttaatgtgtatgtacttaacaacagagtatca
aactatatgaggcaaaaactgatagaactgcaaggagaaatagatgaatccactattata
gttggagattcaacaccttctatcagaaatggacatatccagcaggcagaaaatcagtaa
ggacatagctaactcaaaacaccatcaatcaactagatataattgacatctatagactac
ttcatccaacaacagcagaatacacattcttctcaagctcacatggaacattcaccaaga
tagaccacattctgggcataaaacacacttaacaaatttaaaaaataaaaatcatacagt
gtctgctctcagaccacagtggaattaaattagaaatcaataacagaaagataattggaa
aatctcaaaatatttggagattaaacaacacacttctaaataaacatgagtcaaaaagaa
atctcaagagaaatttaaaaatattttgaactaaatggaaatgaaaacacaacttatcaa
aatttgtgggatgcagtgaaagcagtgcttagagggaaattatagcattgaatgcatata
ttagaaaagaagaaagatctaaaatcaataatctaagcttccaccttaggaaactagtaa
aagaagagtaaattaaatccaaagtaagcagaagaaagaaaataaaaattagagcagaaa
tcaatgaaattgaaaacaggaaatcaatagagaaaatcaacaaaaccaaaagctggttct
ttgaaaagattaataaaattgataagcctctagccaggctaactaagaaaaaagagagaa
gacacaaattactaatatcagaaatgaaagaggggacatcactacagatcctatggacat
taaaaggataataaaggaatacttgaacaactctatgcccacaaatttgataatctagat
gaaatggaccaattccttgaaagacacaatctgccaaaactcacacaagaagaaatagac
aatctgaataggcctatatctattaaagaaattgaatcaataattaataaccttccaaaa
cagaaagcaccaggcccagatggattcattggtgaattctaccaaacatttaaggaagaa
attataccaattctctacaatctctttcagaagatagaagcagagggaatacttcctaac
tcattctatgaggccagcattaccctaataccaaaaccagacaaagacattacaagaaaa
gaaaactacagaccaatatctctcatgaacatagatgcaaaaatcctcaacaaaatatta
gcaaatcaatccaacaatgtataaaaagaattatacaccatgaccaagtgggatttatcc
caggtatgcaaggctggttcaacattcaaaaatcaattaatgtaatccatcacatcaaca
ggctaaagaagaaaaatcacatgatcatatcaatagatgcagaaaaagcatttgacaaaa
tccaacacccattcatgattaaaaaaactctcagtaaactaggaatagagggaacttctt
caacttgataaagaatatctacaaaaaacctacagctaacatcatacttaatggtgagaa
actagaagttttcccctaagatcaggaacaaggcaaggatgtcccctctcaccactcttt
tcaacatcatactggaagtcctagctaatgcaataagacaagaaaaggaaataaaaggta
tatagattgggaaggaagaaataaaacttcttgttcacagatgacatgattgtctatgta
gaaaatctaaaagaattaacaaaaaaaaaaaaactcctggaactaataagaattatagca
aggttgcaggatacaaggttaatatacaaaagtcaatcactttcctatataccagcaatg
aataagtggaatttgaagttaaaaacacaatactatttatattagcccccaaaatgaaat
acttaggtataaatctaacaaaatatgtacaagactatatgaggaaaactataaaactct
gatgaaagaaatcaaaggacgaactaaatgaagagatattccatgttcatggataggaag
actcaatattgtcaagatgtcagttcttcccaacttgatctatagattcaatgcaatctc
aatcaaaatcccagcaagttattttgtggatattgataaactgattctaaagtttatatg
gagaggcaaaaacccagaatagtcaaccaatattgaagaagaacaaagttggaggactga
cactacccaattcaagacttatataaagctacagtaatcaagacagtgtggtgttggtga
aagaatagacaaatagatcaatggaacagaacagagagcccagaaatagacccacataaa
tatagtcaactgatctttgacaagaatcaaaggcaatacaatgaagaaagatagtctttt
caacaaatggtgctggaacaactggatatccacatgcaaaaaaaataaatctagatacag
accttaacccttcacaaaaattaactcaaaatggatcatagacctaaatgtaaaatgcaa
aactataaaactcctagaagataacatgggagaaaatctagatgaccttgggtttggcga
tgactttttagataaacaccaaaggcataatccatgaaagaaaaattgataagctggact
tcattaaaattaaatttctgctctgtgaaagacaatgtcaagagaatgaaaagacaagcc
acagactgggagaaaatatttgcaaaagacatatctgataaaggactgttatccaaaata
tacaaagaactcttaaaactcaacaataagaaaacaaacaacctatttaaaaatggtcaa
agaccttaacagaactcatcaaagaagatatacagatggcaaataagcatatgaaaagat
gctccacatcatatgtcatcagggaaatgcaaattaaaatgaagagataccactacatac
ctattagaatggccaaaatctggaacactgacaacaccaaatgctgggaggatgtggagc
aacaggaactctcatttattgctggtgggaatgcaaaatggtacagccactttggaagat
agtttggcagtttcttacaaaactaaatatactcttacatatgatccagcaatcatctcc
ttggtatttacccaaaggagttgaaaacttatgtccacacaaaaacctgcacatggatat
ttatagcagctttattcataattgccaaaacttggaagcaaccaagatgtccttcagtag
gtaagtggataaataaacttggtacatccagacaatggaatattattcagcactaaaaag
aaatgaactatcaagccatgaaaagacataaggaaacttaaatgcatattactaaatgaa
agaagccaatctgaaaaggctacatactgtatgattccaactatatgacattctggaaaa
ggcaaaatatggagacagtaaaaagatcagtggttgtcaggggtgggggtggagggatga
ataggcagagcacagaggatttttagggcagtgaaactattctgtatgatactaaatagt
ggatacatgtcattatacattttccaaacccatagatgtacacacaagagtgaaccctaa
tgtaaacttgactttgggtgataatgatgtgtcaatgtaggttcatcagttgtaacaaat
ataccactctggtggggatgttgataatgggggaggctggcatggtgggggggatatgga
atctctgtacttcttcattttgctgtaacctaa
>rnd-1_family-89_s_0_s_0#CLASSI/LINE/L1
caataatagtaggggacttcaacactccactctcagtattagacagatcattagacagaa
aattaacaaagaaactttggacttaaactcactttagaccaaatagacctaacagacatc
tacagaatatttcatccaacagctcagaatatacattcttttcatcaacacatggaacat
tctctagatagaccacatgttaggccataaaacaagtctaacaaattttaaaaaattgaa
atcatatcaagtatcttttctgaccacaataaaataaaactagaaatcaataacaagagg
aactttcaaaaccatacaaacacatggaaattaaacaacatgctcctgaacaaccaatgg
gtaataaagaaattaagaggaaataaaaaaatttcttgaaacaaatgaaaatagaaacac
aacataccaaaatcttgggatatagcaaaagcagtgttaagagggaagtttatagtaata
aatcttatatcaaaaaatagaaagatttcaaataaacaactagtgttgcacctcaaggaa
ctagaaaagcaagaacaaactaaacccaaagttagtagaagaaaaaaataataaagatca
gagcagaactaaatgaaattgagctaaaaaaaatacaaaagatcaacgaaacgaaaagtt
ggttttttgaaaagataaacaaaattgacaaaccttagctagattaagaagaaaaaaaga
gaagacccaaataaatacaatcagaaatgaaaaaggagacattacaactgataccacaga
aatacaaaagatcatcagagactattatgaacaactatatgtcaacaaattggaaaacct
agaggaaatgaataaattcctggaaacatacaacctaccaagattgaactagaaaaaata
gaaaatctgaatagaccaataatgagttagaaattgaatcagtaataaaaagctccaaca
aagaaaagcccaggacctgatggttcactgctgaattctaccaaacatataaagagaact
agtaccaattttactcaaactattccaaaaaattgaagaggagggaatctccctaactca
ttctatgaggccagcattatcctgataccaaagccaggcaaggacacaacaaaaaaaaga
aaactacaggtcagtatccctgatgaacatagacacaaaaatcctcaacaaaatactagc
aaatgaatccagcagcacattaaaaagataattcaccatgatcaagtgggatttatcctt
gggatgcaagatggttcaacatatgcaaatcaataaatgtgatacatcacataacagaat
gaagacaaaaactatatgatcatttcaatagatgcagaaaaagcatttgataaaattcaa
catcccttcatgataaaaactctcaacaaataggtatagaaggaatatacctcaacataa
taaaggccatatatgacaaacccacagctaacatcatactgaatgggaaaagttgaaagc
atttctcctaagaactggaacaagacaaggatgcccactctcaccactcctattcaacat
agtactggaagtcctagccagagcaatcaggcaagagaaagaaataaaaggcatccaaat
tggaaaagaggaagtcaaattgtccctctttgcagatgacatgatcttatatctagaaaa
ccctaaagactccaccaaaagactcttagaactgataaacaaattcagtaaagttaggat
acaaaatcaacatacaaaaatcagtagcatttctatacaccaataatgaacaatctgaaa
aagaaatcaagaagcaatcccatttacaatagctacaaaaaaaatacctaggaataaatt
taaccaaggaggtgaaagatctctacaagaaaactataaaacactgatgaaagaaattga
agaggacacaaaaaatggaaagatattccatgctcatggattggaagaatcaatattgtt
aaaataccatactacccaaagcaatctacagattcaatgcaattcctatcaaaataccaa
tgacattcttcacagaaatagaaaaaataatctaaaatttatatggaactacaaaagacc
ctgaatagccaaagcaatctgagcaaaaagaacaaagctggagcatcaactacctaactt
caaaatatattacaaggctatagtaaccaaaacagcatggtactggcataaaaacagaca
catagaccaatggaacagaatagagaacccagaaataaatccatacatttacagccaact
gatttttgacaaaggtgcaagaacagcaatggggaaaggacactcttcaataaatggtgc
tgggaaaactggataccatatgcagaagaatgaaactagacccttatctctcaccatata
caaaaatcaactcaagatggattaaagacttaaatgtaagacctaaaattataaaactac
tagaagaaaacataggggaaatgcttcaggacattggtctgggcaaagattttatgataa
gacttcaaaagcaaagcaacaaaacaaaaatagacaaatgggattacattaaactaaaaa
gcttctgcaagcaaaggaaataacaagagtgaagagacaacctacagaatgggagaaaat
atttgtaaattatgtatctgacaagggctaatatccagaatataaaggaactcaaacaac
tcaaaaaaaaaataatccatttaaaaatgggcaaaggcacgaacagacatttctcaaaaa
agactaagaaaaatgaaaaatactcaacatcactaatcataaggaaatcaaataaactac
atgagatacatttacccagttagatggctattataaaaagagaaaatgatgaatttcgtg
gtaaggtgtggagaaaggaacctttcacactgttggaatgtaaattagacagccattatg
gaaatattgtttctcaaa
>rnd-1_family-97#CLASSII/TIR
cagcggtccccaacctttttggcaccagggactggtttcgtggaagacaatttttccacg
gaccgggggggggatggtttcgggatgattcaagcgcattacatttattgtgcactttat
ttctattattattacattgtaatatataatgaaataattatacaactcaccataatgtag
aatcagtgggagccctgagcttgttttcctgcaactagatggtcccatctgggggtgatg
ggagacagtgacagatcatcaggcattagattctcataaggagcatgcaacctagatccc
tcgcatgcgcagttcacaatagggttcgtgctcctatgagaatctaatgccgccgctgat
ctgacaggaggcggagctcaggcggtaatgcgagcgatggggagtggctgtaaatacaga
tgaagctttgctcgctcgcctgccgctcacctcctgctgtgcggcccggttcctaacagg
ccaggacggtaccgtccatggcccgggggttggggacccctgtt
>rnd-1_family-95_s_1#CLASSI/LINE/L1
aaattaataaaacaattttatttataataacataaaaaaaataaaatacttaggaataaa
tttaaaaaaagtgcaagacttatactctgaaaactacaaaatgttgttgaaagaaattaa
agaagacctaaatatatggaaagacattctatgttcatggattggaatacttaatattgt
taggatggcaatactccccaaattgatctacagattcaatgcaatccctatcaaaatccc
agctggctttttttgcagaaattgacaagctgatcctaaaattcatatggaaatttaagg
aacccagaatagccaaaacaatcttgaaaaagaagtacaaagttggaggactcacacttc
ctgatttcaaaacttactacaaagctatagtaatcaagatagcgtggtactggcataagg
acagacatatagatcaatggaatagaattgagagtccagaaataaaccctcacatttatg
gtcaattgattttcaacaagggtgccaagacaattcagtggggaaagaatagtcttttca
acaatggtgctgagacaactggatatctacatgcaaaagaatgaagttggatctctacct
cacaccatatataaacattaactcaaaatggatcaaagacctaaatgtaagagctaaaac
tataaaactcttagaagaaaacatgggcgtaaatcttcatgaccttggatttggcaatgg
tttcttagatatgataccaaaactaaagccaaaaaaaaaaaaatagataaattggacttc
atcaaaatttaaaaatttttgtgcttcaaaggatactatcaagaaagtgaaaaaaagaca
actcatagaataggagaaaatatttgcaaatcatatatctgataagggacttgtatccag
aatatattaagaactcttacaactcaacaataaaaacaaacaaacaattcaattaaaaat
tagcaaaagatttgcatagatatttctccaaagaagatatacaaatggccaataagcaca
tgaaaagttattcaatgttattgtattagggaaatgcaaatcaaaaccacaatgagatac
cacttcatactcactaggatggctataatcaaaaagatagaaaataacaagtgttgggag
gatgtggagaaactggaaccctcatacattgctggtgggagtgtaaaatggtgcagccac
tttggaaaacagtttggcagttcctcaaaaggttaaacatagagttaccatatgacctag
caattttattcctatgtgtgtaccaagagaaatgaaaattatatgtccacacaaaaactt
gtacataaatgttcatagcagcattattcataatagccaaaaggtggaaacaatccaaat
gttcatcaactgatgaatggataaatgaaatgtggtatatccatgtaatggaatattatt
tggccataaaaaggaatgaagtactgatacatgctacaacatggatgaaccttgaaatca
tatttaagtgaaagaagctagtcacaaaagaccacatatgttattatatgatttcattta
tatgaaatgtttagaataggcaaatctatagtgacaggaagtagatt
>rnd-1_family-100#CLASSI/LINE/L1
caagatggccaaataggaacagctccggtctgcagctcccagtgagatcaatgcagaagg
caggtgatttctgcatttccaactgaggtacccggctcatctcattgggactggttagac
agtgggtgcagcccacggagggtgagccgaagcagggtggggcatcacctcacctaggaa
gtgcaaggggtcagggaactccctcccctagccaagggaagccgtgagggactgtgccat
gaggaatggtgcattctggcccagatactatgcttttcccacagtcttcacaacccacag
accaggagattccctcgggtgcctacaccaccagggccctgggtttcaagcacaaaactg
ggcggccgtttgggcagacaccgagctagctgcaggagtttttttttcataccccagtgg
cacctggaatgccagtgagacagaaccgttcactcccctggaaagggggctgaagccagg
gagccaagtggtctagctcagcggatcccacccccatggagcccagcaagctaagatcca
ctggcttgaaattctcactgccagcacagcagtctgaagtcgacctgggatgctcaagct
tggtggggggaggggcgtccgccattactgaggcttgagtaggcggttttcccctcacag
tgtaaacaaagccgctgggaagttcgaactgggcagagcccaccacagctcgcaaagccg
ctgtagccagactgcctctctagattcctcctctctgggcagggcatctctgaaagaaag
gcagcagccccagtcaggggcttatagataaaactcccatctccctgggacagagcacct
gggggaaggggcagctgtgggcgcagcttcagcagacttaaatgttcctgcctgccagct
ctgaagagagcagcagatctcccagcacagtgcttgagctctgctaagggacagactgcc
tcctcaagtgggtccctgacccccgtgcctcctgactgggagacacctcccagcaggggt
tgacagacacctcatacaggagagctccagctggcatctggcaggtgcccctctgggaca
aagcttccagaggaaggaacaggcagcaatctttgctgttctgcagcctctgctggtgat
acccaggcaaacagggtctggagtggacctccagcaaactccagcagacctgcagcagag
gggcctgactgttagaaggaaaactaacaaacagaaaggaatagcatcaacatcaacaaa
aaggatgtccacgcaaaaactccatccaaaggtcaccaacatcaaagaccaaaggtagat
aaatccacgaagatgaggaaaaaccagtgcaaaaaggctgaaaattccaaaaaccagaat
gcctcttctcctccaaaggatcacaactcctcgccagcaagggaacaaaactggatggag
aatgagtttgacaaattgacagaagtaggcttcagaaggtgggtaataacaaactcctcc
aagctaaaggagcatgttctaacccaatgcaaggaagctaagaaccttgaaaaaaggtta
gaggaattgctaactagaataaccagtttagagaagaacataaatgacctgatggagctg
aaaaacacagcacgagaacttcgtgaagcatacacaagtatcaatagccgaattgatcaa
gcagaagaaaggatatcagagattgaagatcaacttaatgaaataaagtgtgaagacaag
attagagaaaaaaagaatgaaaaggaatgaacaaagcctccaagaaatatgggactatgt
gaaaagaccaaacctatgtttgattggtgtacctgaaagtgacggggagaatggaaccaa
gttggaaaacactcttcaggatattatccaggagaacttccccaacctagcaagacaggc
caacattcaaattcaggaaatacagagaacaccacaaagatactccttgagaagagtaac
cccaagacacataatcatcagattcaccaaggttgaaatgaaggaaaaaatgttaagggc
agccagagagaaaggtcgggttacccacaaagggaagcccatcagactaacagtggatct
ctctgcagaaaccctacaagccagaagagagtgggggccaatattcaacattcttaaaga
aaagaattttcaacccagaatttcatatccagccaaactaagcttcataagcgaaggaga
aataaaatcctttacagacaagcaaatgctgagagattttgtcaccaccaggcctgcctt
acaagagctcctgaaggaagcactaaatatggaaaggaaaaaccagtaccagccactgca
aaaacataccaaattgtaaagaccattgacactatgaagaaactgcatcaactaatgggc
aaaataaccagctagcatcataatgacaggatcaaattcacacataacaatattaacctt
aaatgtaaatgggctaaatgccccaattaaaagacacagactggcaaattggataaagag
tcaagacccatcagtgtgctgtattcaggagacccatctcatgtgcaaagacacacatag
gctcaaaataaagggatggaggaatatttaccaagcaaatggaaagcaaaaaaaaagcag
gggttgcaatcctagtctctgataaaacagactttaaaccaacaaagatcaaaagagaca
aagaagggcattacataatggtaaagggatcaatgcaacaagaagagctaactatcctaa
atatatatgcacccaatacaggagcacccagattcataaagcaagttcttagagacctac
aaagagacttagactcccacacaataatagtgggagactttaacaccccactgtcaatat
tagacagatcaacgagacagaaaattaacaaggatattcaggacttgaactcagctctgg
accaagcagacctaatagacatctacagaactctccaccccaaatcaacagaatatacat
tcttctcagcaccacatcgcacttattctaaaattgaccacataattggaagtaaaacac
tcctcagcaaatgcaaaagaacggaaatcataactaacagtctctcagaccacagtgcaa
tcaaattagaactcaggattaagaaactcactcaaaactgcacaactacatggaaactga
acaacctgctcctgaatgactactgggtaaataacgaaattaaggcagaaataaataagt
tctttgaaaccaatgagaacaaagacacaacataccagaatctctgggacacagctaaag
cagtgtttagagggaaatttatagcactaaatgcccacaggagaaagcaggaaagatcta
aaattgacaccctaacatcacaattaaaagaactagagaagcaagagcaaacaaattcaa
aagctagcagaagacaagaaataactaagatcagagcagaactgaaggagatagagacac
gaaaaacccttcaaaaaaatcaatgaatccaggagctggttttttgaaaaaattaacaaa
atagatagactgctagccagactaataaagaagaaaagagagaagaatcaaatagacaca
ataaaaaatgataaaggggatatcaccactgatcccacagaaatacaaactaccatcaga
gaatactataaacacctctatgcaaataaactagaaaatctagaagaaatggataaattc
ctggacacatacaccctcccaagactaaaccaggaagaagtcgaatccctgaatagacca
ataacaagttctgaaattgaggcagtaattaatagcctaccaaccaaaaaaagcccagga
ccagatggattcacagctgaattctaccagaggtacaaagaggagctggtaccattcctt
ctgaaactattccaaacaatagaaaaagagggactcctccctaactcattttatgaggcc
agcatcatcctgataccaaaacctggcagagacacaacaaaaaaagaaaatttcaggcca
atatccctgatgaacatcaatgcgaaaatcctcaataaaatactggcaaaccaaatccag
cagcacatcaaaaagcttatccaccatgatcaagtcggcttcatccctgggatgcaaggc
tggttcaacatatgcaaatcaataaacgtaatccatcacataaacagaaccaatgacaaa
aaccacatgattatctcaatagatgcagaaaaggccttcgataaaattcaacaccccttc
atgctaaaaactctcaataaactaggtattgatggaatgtatctcaaaataataagagct
atttatgacaaacccacagccaatatcatactgaatgggcaaaagctggaagcattccct
ttgaaaactggcacaagacaaggatgccctctctcaccactcctattcaacatagtattg
gaagttctggccagggcaatcaggcaagagaaagaaataaagggtattcaaataggaaga
gaggaagtcaaattgtctctgtttgcagatgacatgattgtatatttagaaaaccccatc
atctcagcccaaaatctccttaagctgataagcaacttcagcaaagtctcaggatacaaa
atcaatgtgcaaaaatcacaagcattcctatacaccaataatagacaaacagagagccaa
atcatgagtgaactcccattcacaattgctacaaagagaataaaatacctaggaatacaa
cttacaagggatgtgaaggacctcttcaaggagaactacaaaccactgctcaaggaaata
agagaggacacaaacaaatggaaaaacattccatgctcatggataggaagaatcaatatc
atgaaaatggccatactgcccaaagtaatttatagattcaatgctatccccatcaagcta
ccattgactttcttcacagaattagaaaaaacactttaaatttcatatggaaccaaaaaa
gagcccatatagccaagacaatcctaagcaaaaagaacaaagctggaggcatcacgctac
ctgacttcaaactatactacaaggctacagtaaccaaaacagcatggtactggtaccaaa
acagatatatagaccaatggaacagaacagaggcctcagaaataacaccacacatctaca
accatctgatctttgacaaacctgacaaaaacaagcaatggggaaaggattccctattta
ataaatggtgttgggaaaactggctagccatatgcagaaaactgaaactggaccccttcc
ttacaccttatacaaaaattaactcaagatggattaaagacttaaacataagacctaaaa
ccataaaaaccctagaagaaaacctaggcaataccattcaggacataggcatgggcaaag
acttcatgactaaaacaccaaaagcaatggcaacaaaagccaaaattgacaaatgggatc
taattaaactaaagagcttctgcacagcaaaagaaactatcatcagagtgaacaggcaac
ctacagaatgggagaaaatttttgcaatctatccatctgacaaagggctaatatccagaa
tctacaaggaacttaaacaaatttacaagaaaaaaaaacaaccccatcaaaaagtgggcg
aaggatatgaacagacacttctcaaaagaagacatttatgcagccaacaaacatatgaaa
aaaagctcatcatcactggtcattagagaaatgcaaatcaaaaccacaatgagataccat
ctcacgccagttagaatggcgatcattaaaaagtcaggaaacaacagatgctggagagga
tgtggagaaataggaacgcttttacactgttggtgggagtgtaaattagttcaaccattg
tggaagacagtgtggcgattcctcaaggatctagaaccagaaataccatttgacccagca
atcccattactgggtatatacccaaaggattataaatcattctactataaagacacatgc
acacatatgtttattgcagcactattcacaatagcaaagacttggaaccaacccaaatgc
ccatcaatgatagactggataaagaaaatgtggcacatatacaccatggaatactatgca
gccataaaaaagaatgagttcatgtcctttgcagggacatggatgaagctggaaaccatc
attctcagcaaactaacacaggaacagaaaaccaaacaccgcatgttctcactcataagt
gggagttgaacaatgagaacacatggacacagggaggggaacatcacacaccagggcctg
tcggggggtggggggctaggggagggatagcattaggagaaatacctaatgtagatgatg
ggttgatgggtgcagcaaaccaccatggcacatgtatacctatgtaacaaacctgcacat
tctgcacatgtatcccagaacttaaagtataattaaaaa
>rnd-1_family-103#CLASSI/LTR
tgaaaccgcctttgcaaaaattataactgagaaattatgacagtgaaagagatctgacct
aaccgactccatcttgcttctaacctccaagctgtccttgttcattcctgggcataggct
gaactaactttgggaggaacttagtttatagtttaactttgaaacaaagatgataacagc
cctttcccaaaacaaacccccttcttgcctggggactagactgcctttgtaggactaaca
aattagccacaagattagaaattatggtttaggagtcatgcagctggaggctacaagatt
ctgaacctccccaaattgctcctggggataacatcactattgtaaaacctaagatcagtg
cttgagatattttgcagaccctgcacttgatggatcagctggcaccacccagatcgataa
actggctcatctggtcttgtggcccccacccaggaactgactcagcacaagaagacagct
tcaactccctatgatttcatctccgacctaaccaatcagcactcccgactcactggcccc
cctacccaccaaattatccttaaaaactctgatccccgaatgctcggggagactgatttg
agtaataataaaactccggtctcccacacagccggctctgcgtgaattactctttctcta
ttgcaattcccctgtcttgataaatcggctctgtctaggcagcgggcaaggtgaacccat
tgggcggttac
>rnd-1_family-105#CLASSII/TIR
ttgagcatccctaatctaaaatccaaaatcaaaatgctccaaaatctgaaactttttgag
tgctgacatgataccacaagtggaaaattccacacctgacctcatgtgatgtagtaaaaa
ctttgtttcatgcacaaaattattaaaaatattgtataaaattaccttcaggctatgtgt
ataaggtgtatatgaaacataaatgaatttcgtgtttagacttgggtcccatccccaaga
tatctcattatgtatatgcaaatattccaaaatctaaaaaatctgaaatctgaaacactt
ctggtcccaagcatttcggataagggatactcaacctgt
>rnd-1_family-108#CLASSII/TIR
tacagttgacccttgaacaacgtgggggttaggggtgctgacccccgcacagtcaaaaat
ccacgtataacttttgactcccccaaaacttaactactaatagcctactgttgactggaa
gccttactgataacataaacagtcgattaacacatattttgtatgttatatgtattatat
actgtattcttacaataaagtaagctagagaaaagaaaatgttattaagaaaatcataag
gaagagaaaatatatttactattcattaagtggaagtggatcatcataaaggtcttcatc
ctcattgtcttcatgttgagtaggctgaggaggaggaggaagaggaggggttggtcttgc
tgtctcaggggtggcagaggtggaagaaaaaatccacgtataagtggacccatgcagttc
aaacctatgttgttcaagggtcaact
>rnd-1_family-107#CLASSII/TIR
aaaatttgtttattaaaaaaatacagtagtccccccttatctgcagtttcactttctggg
tttcagttacccatggtcaaccatggtctgaaaatattaaatggaaaattccagaaataa
acaattcataagttttaaattgtgtgccattctgagtagtatgatgaaatctcgccatcc
tgctccgtcccacctgggacgtgaatcatccctttgtccagcgtatccacgctgtatatc
tacccacccgttagtcacttagtagcctcttggttatcagatcgactgttgtggtattgc
agtgcttgtgttcaagtaacccttattttacttaataatggccccaaagcacaagagtag
tgatgctggcatattgttataattgttctattttattattagttattgttgttaatctct
tactgtgcctaatttataaattaaactttatcataggtatgtatgtataggaaaaaacat
agtatatatagggtttggtactatcttggtttcaggcatccactgggggtcttggaacat
atccccctggataaggggggactactgtaataatttaaaaaaaaacttatatttaaacct
ata
>rnd-1_family-110_s_2#CLASSI/LTR
tgaggactaagctctgattttttatcttgcccaaattcctatctaaggggtctggggagt
catgccctacaaaccataaattctcatcagatgggttttatttaaccctatatattgtga
cttactttccaatctgactctggcataacattatgagacaaggaagaaaatcaaaatatt
ttaccccaaaatatgtttccttgccatatcttgaaatggccctgcaaagctgtcttttgt
ggggaaaaatccacattctatagagaatcccctttcccatactaatttgttttccttcct
tgctttccagatccaggagataatcaactaagagccaggcacccttttaggtctgataag
aaacaatttacaacctgttgtctctaaagtcagctacctgagagcttcctctgcacaata
aaacttggtctccacaatcttttatcttaacctgaacatttcctttctattgatcccagg
tctttagacaaactcaaccaattgtcaaccagaaaatgtttaaatttacctatagcctgg
aagcccccctttgagttgtcccgcctttctgaaccaaaccaatgtatttcttaaatgtat
ttgattgatgtctcatgcctccctaaaatatataaaaccaagctgtaccccgaccacctt
gggcacatgttctcaggacctcctgagggctgtgtcacgggccatggtcactcatatttg
gctcagaataaatctcttcaaatattttacagagtttgactcttttcgtcaac
>rnd-1_family-110_s_0#CLASSI/LTR
cccaaacattgaatggcccccccggccatttaaattaacctgaaagactgttcaggccat
gagggaagtgggtgacatgcctcattatacctctcttaacatcaacacagtttaagtctg
ataagaaacatttacaatctattctctctgaagcctgctacctggaggcttcatctgcat
aataaaactttggtctccacaaccccttatcttaacccagacattcctttctattgatcc
caggtctttagataaatcaaccaattgtcaatcagaaaattttaaatctacctataacct
ggaagcccccacttcgagttgtcccgcctttctggaccaaaccaatgtatatcttaaatg
tatttgattgatgtctcatgtctccctaaaatgtataaaaccaagctgcaccccgaccac
cttgggcacatgttctcaggacctcctgagggctgtgtcacgggccatggtcactcatat
ttggctcagaataaatctcttcaaatattttacagagtttgactcttttcatgac
>rnd-1_family-111#CLASSII/TIR
caggcataccttattttattgcacttcactttattgcacttcacagatattgcatttttt
acaaattgaaggtttgtggcaaccctgcatcgagcaagtctattggtgccatttttccaa
cagcatgtgctcacttttgtctctgtgtcacattttggtaattctcacaatatttcaaac
tttttcattattattatatctgttatggtgatctgtgatcagtgatctttgatgttacta
ttgtaattgttttggggcaccacaaaccatgcccatataagatggcaaacttaatcaata
aatgttgtgtgtgttctgactgctccactgaccggccattcccccatctctctccctctc
cttaggcctccctattccctgagacacaacaatattgaaattaggccaattaataaccct
acaatggcctctaagtgttcaagtgaaaggaagagtcacatatctctcactttaaatcaa
aagctagaaatgattaagcttagtgaggaaggcatgtcgaaagctgagataggccaaaag
ctaggcctcttgtccaaacagttagccaagttgtgaatgcaaaggaaaagttcttgaagg
aaattaaaagtgctactccagtgaacacacaaatgataagaaagcaaaacagccttattg
ctgatatggagaaagttttagtggtctggatagaagatcaaaccagccacaacattccct
taagccaaagcctaatccagagcaaggccctaactctcttcaattctatgaaggctgaga
gaggtgaggaagctgcagaagaaaagtttgaagctagcagaggttggttcatgaggttta
aggaaagaagccatctccataacataaaagtgcaaggtgaagcagcaagtgctgatgtag
aagctgcagcaagttatccagaagatctagctaagatcattgatgaaggtggctacacta
aacaacagattttcaatgtagataaaacagccttctattggaagaagatgccatctagga
ctttcatagctagagaggagaagtcaatgcctggcttcaaagcttcaaaggacaggctga
ctctcttgttaggggctaatgcagctggtgactttaagttgaagccaatgctcatttacc
attctgaaaatcctagggcccttaagaattatgctaaatctactctgcctgtgctctata
aatggaacaacaaagcctggatgacagcacatctgtttacagcatggtttactgaatatt
ttaagcccactgttgagacctactgctcagaaaaaaagattcctttcaaaatattactgc
tcattgacaatgcacctggtcacccaagagctctgatggagatgtacaaggagattaatg
ttgttttcatgcctgctaacacaacatccattctgcagcccatggatcaaggagtaattt
tgactttcaagtcttattatttaagaaatacattttataaggctatagctgccatagata
gtgattcctctgatggatctgggcaaagtaaattgaaaaccttctggaaaggattcacca
ttctagatgccattaagaacatttgtgattcatgggaggaggtcaaaatatcaacattaa
caggagtttggaagaagttgattccaaccctcatggatgactttgaggggttcaagactt
cagtggaggaagtaactgcagatgtggtggaaatagcaagagaactagaattagaagtgg
agcctgaagatgtgactgaattgctgcaatctcatgataaaacttgaatggatgaggagt
tgcttcttatggatgagcaaagaaagtggtttcttgagatggaatctactcctggtgaag
atgctgtgaacattgttgaaatgacaacaaaggatttagaatattacataaacttagttg
ataaagcagtagcagggtttgagaggattgactccaattttgaaagaagttctactgtgg
gtaaaatgctatcaaacagcatcacatgctacagagaaatctttcatgaaaggaagagtc
aattgatgtggcaaacttcattgttgtcttattttaagaaattgccacagccaccccaac
cttcagcaaccaccaccctgatcagtcagcagccatcaacattgaggcaagaccctccac
cagcaaaaagattatgactcactgaaggctcagatgatcattagcattttttagcaataa
agtatttttaaattaaggtatgtacattttttttagacataatgctattgcacacttaat
agactacagtatagtgtaaacataacttttatatgcactgggaaaccaaaaaatttgtgt
gacttctttattgcaatatttactttattgtggtggtctggaactgaacctgcaatatct
ctgaggtatgcctgt
>rnd-1_family-112#CLASSI/LTR
tgtcagaggcatttgaaccagagcgactccatcttgaataggggctgggtaaaataaggc
tgagacctactgggctgcattcccaggaggttaggcattcttagtcacaggatgagatag
gaggtcggcacaagatacaggtcacaaagaccttgctgataaaacaggatgcagtaaaga
agccggccaaaacccaccaaaaccaagatggtgatgaaagtgacctctggtcgtcctcac
tgctcattatacgctaattataatgcattagcatgctaaaagacactcccaccagcgcca
tgacagtttacaaatgccatggcaacgtcaggaagttaccctatatggtctaaaaagggg
aggaaccctcagttccgggaattgcccacccctttcccggaaaactcatgaataatccac
cccttgtttagcatataatcaagaaataaccataaatatatcagccagcagcccatgcgc
tgctctgcctatggagtagccattcttttattcctttactttcttaataaacttgctttc
actttactctatggactcgccccgaattctttcttgcgcgagatccaagaaccctctctt
ggggtctggatcgggacccctttccggtaac
>rnd-1_family-116#CLASSI/LINE/L1
gaaaggcagtctaggctgtaaggactgcaattcttaggtgagtcctagtgctgtggtagg
ctcagagccagtggacttttttgggcatatgacctagtgagacaccagcttgagtggcta
agggagtgcttgcatcagccttcctctttccccagggctcacagttcacagctccaaaag
tggctcctttcttttggaggagaggagaggagggagtagggaggtctttgtgttgccact
gtaggatagggtaccaggtagagttgtgaggccctagctcccaggtgacatttctaggca
caccctgtgccaggggaccctgcttctttgaaggcaaggactcagtcctggcaggattca
tcatctgctgattgaagagcccttgggccctgaataaccagcagcaatacccaggtacta
tgtcatgggctttggttgagcctctgagatgtgctggcttccggtgagattcagcacatt
tttagctgtggtggctgcattgcaagattctttttgtttgagaaaaacgggaaaagtaaa
ggagattttgtcttgtattttaggtaccatcttggccacaggtggggtagagtactaggt
gggctcttgtggttctcgattccagggcttggtttttggatggcatttctggactttcgt
tgtgccagagtggagctcattgccctgaatggtgagtttcaggcagcattcaccacaagc
tgacttagagcccttgggtcttaagtgagcttgggtggtagtctggcagtactcctcatg
tgttggggtggtggtggctataggtagaggttcttctgcctttggaaaggggaggaagag
tgggaaggacttcgtcttgtgttttgtgtgctagcttagccatattagaatagagtagca
ggtagatttctaaggtttttgactctagtccctggctcctggatggcacctaggtccttg
ggttccttgctattgtgaagggaaggacacagtcctggttggctttgctacctgctgatt
gtagagccctagggccttgagcgaacataggtagtatgtaggtagtggttacagcaggcc
ttgtgtgagacccagtgttgtgctggcttgagttctgacccagcgcagttctattggtgg
tggccagagtggtgcttttgtcattctactcctagttttaggtggcttagcagagagaga
cgtttgtttgtttgggagagagtaagggaagagaacaagagtctcttctagatgttgttc
aagaccatcaaggtggtagctctatgagtctgcaagagtcacagtgttactgggtttggg
gtgctctctaatgcagatatggcttagatcacaacactcaagtcctttcgattatctgga
aagccttcctaataaggactggtacaaataagtttaggctgtgaggactccaataaatac
ctaagtcttcaatgcccagatactgatgaacatctactggcatcaagaccatccaggaaa
acatggcctccccaaataactaaataaggcactagggaccaatctgagagaaacagagat
atgtgacctttcagacagagaattcaaaatagctgttttgaggaaactcagagaaattca
agataacaccgagaaggaatttagaattctatcaggtaaatttaacaaaggattgaaata
atttgaatgaagcagaaattcttgagttgaaaaatgcaattggcatactgaagaatgcat
cagagttttttaatagcagaattaagcagaataaagaattagtgagtttgaagacaggct
atttgaaaatacacagtcagaggagacaaaagaaaaaaagaatacaaaagaatgaagcat
gcctacatgatcttgaagatggccaatctgagagttattggccttaaggaggaggttgag
aaagagatagtgttgggaagtttgttcagggataataaccgagaactttccaaacctgga
gaaagatatcaatattcatgtacaagaaggttgtagagcaccaagcagttttaactcaaa
gaagactaccttaaggcatttaataatcagattctcaaaggtcaaggataaagaaaggat
tctaaaagcagcaagagaaaagaaacaaatgacatgtaatggaggtccaatatgtctggc
agcagacttttcagtggaaaccttacaggccaggagagagtggcatggcatatttaaagt
gctgaaggaagaaaattttatcctagaatagtatgtctggtgaaaatatccttcaaatgt
gaaggcgaaatactttcccagataaacaaaagttgagggatttcaatagtaggcttgtcc
tacaaatgttaaagttatttcttcggtcagaagtaaaaggatgttattgagcaataagtg
atcatctggaggtacaaaactcactggtaatggtaggtacacagaaaaacacagaatatt
ataacactgtaattgtggtgtgtaaactactcttattttaagtagactaaacgatgaact
aatcaaaataatagctatagcaattttgtaagacataatatgataagatataattataat
aacaaaaagtttaaaagtggggggacaaagttaaggtgtagagtttttattcgttttctt
tttgcttgttttttatgcaattagtgttattatcagtttaaaataatgggttataggata
gtgtttgcaagcctcatggtaacctcaaatcagtaaacagaatggatacataaaaaatat
aaagcaagatattaaatcatatcacccgagaaaatcaccttcactagaggaagacaggta
ggaaagaaggagaagattattaaataattagaaaataagtaacaaaatggtaggagtaag
tccttgtttatcgatcatatattgaatgtaaatggactaactcgtccatcaggggacagg
ctgaatggatgaaaaaacaagacctattgatttgttgcctacaagaaacacactttccct
ataaagacacagatagactgaaaataaaggaatgggaaaagatattctatgccaatggaa
actggaaaagaggagtagtagctatatttgtatcagataaaatagatttcaagataacac
ctatgagaagagacaaagactttcattatataatgattaaggggtcaattcagcaagagg
atataacaattttgaatatatatgcactcaatttggagcaccgagatatataaaggaaat
attattagagttaaagagagagctaggctccaatacaataatagctggggatttcaacac
cccattttcagcattgccatacagaaaatcaacaaagaaacgttggacttaatctgcttt
atagaccaaatgtatctaatagttgtttacagaacatttcatccaatggctgcagaatgc
acattctttttctcagcatatcattctcaaggatagaccatatgttaggtcataaaacaa
ttcttaaaacattcaaagaattgaaataatgtctagtgtcttctctgaccacaatggaat
aaagctggaaattaataacaagaggaatttttgaaactatacaaatacatggattcctgg
atgaccagtgggtcagtaaattaagaagaaaattgaaacttttcttgaaacaaatgatag
tggaaacacaacatatcaaaacctatgtgatacagtggaagtagtattaagagggaagtt
tatagctctaagtgcctatgtcggaaaagaggaaaaacttcaaatcaatgatctaatgat
gcatcttaaggaactagaaaagcaagagaaactaaactcaagattagtagaagaaatgat
aaagctcagagcagaaataaatgcaattgaagtgaaaaaccaaaaagtttgttttttaaa
gttaaataaaattgataagcctttagccagactaagaaaaagagagaatatccaaataaa
taaaatcagagatggaaaaggggacattacaactgatactgcagaaattcaaaggatcat
tagtggctactatgagcaactatatgctaataaattggaaaatctagaagaaatggtaaa
ttcctagacatatacactctatcaagattgaaccatgaagaaatccaaaacctgaagaga
ccagtaacattgaggctgtaataaaatttgtcccggtaaagaaaagcccgggacctgttt
cttcattgctgaattctaccaggcatttgaagaagaattaataccaatcctattcaaatt
atttgaaatatagaggaggagggaatacttccaaactcattctatgaggttagtattgcc
ctgataccaaaagcagacgaatgtacatacaaactataggtcaatattcctttgaatatt
gatgcaaaaattctcaactaaattctacaatatattagaaatatcattcatcatgaccaa
gtgggattccctgagatgcaaggatggttcaatatatgcaaatcaatcaatgtggtactt
atatcaacagaatgaaggataagaaccttatgatcatttcaattgatgctgaaaaaattt
gataaagttcaacattgctttatgataaaaaccctttaaaaactgtgtatagaatgaaca
tactcaacataataagagccatatatgagagacccacagctagtatcatattgaatgaga
aaaactgaaagcctttcctctaagatctggaacatgtcaaggatgcccattttcatctct
gttattccatatagtactggaagtcctagctagagcaattaggcaagagaaagatataaa
gggcatccaaattggaaagaaatatgtcaaagtatctttgtttgctgttgatatgatctt
atatttggaaaaatctaatgattccaccagaaaactgttagaactgataaatttagtaca
gttgcaggatacaaaatcaacatgtaaaaatcagtagcatttctttatgccaatggtgaa
gaatgtgaaaaagaaataaaaagtaatcgcatttacaatagccacacatgaaattaggta
tctaggcattaacttcagacgtgaaagatttctatgatgaaaactataagtcattgattg
aagtaattgaagaggacaccatgaaatggaagaatatttcatttttgatggattggaaga
atcaatattgtttaaatgtctgtgctacccaaagcaatctacatatttagtgcagtctct
atcaaaatgccaatgatattcttcatataaatagaaaaaaaatcctaaaatttatatgga
atcacaaaagacctagaatagccaaagttatcctaagcaaaaagaacaaaagtggatgaa
tcacattatctggcttcaaattatactacagagctatagtaatcaaaacagcatggtatt
tgcataaaaacagacacatagactgatggcacagaatagagaacccagaagcaaatttat
cacctacagtgaactcctttttgacaaaggtcaagaacatgcgtttgggagaagacagtc
tcttcaataaatggtgctgggaaaactggatatccatatgcagaagaatgaaactagacc
gttatctctcatcatatacaaaaatcaaatcaaaatgggttaaatgcttatatctaagac
ctccaactatgaagtctctacaagaaagcattgtggaaactctctaggacattgatgtgg
gcaaagatttcttgagtaatgccccaggcaaccaaagcaaaaatggacatatgggatcac
attaagttaaaaagcttctgcatagcaaaggatacaattggcaaattgaagagacaatcc
acagattgggagggaatatttgcaaactacccatcttacaaggggttaatcaccagaata
taggagcttaaacagttctataggaaaaaaatctaataatctgattttaaaatgggcaga
agatttgaatagacgtttctcaaaagaagacatgcaaatgtcaaacaggtatatgaaaat
gtgctcaacattgatcatcagataaatgtaaatcaaaactacactgagatatcatctcac
cccagttaaaatggcttttattcaaaaggcaatgacaaatgctggtgaggttgtggagaa
aagggaacccttgtatactgttgggaatgtaaattagtacaaccactatggataagagtt
tggaggttcctcaagaaactaaaaattgagctactatatgatccagcaatcccattgctg
ggtatatacccaaaagaaggtgaatcagtgttttgaagagatttctgtattcctatgttt
attgcagcactgttttcaatagctaagatttggaagcaacctaagtgtccatcaacagat
gaatggataaggaaaatgtggtacatatacataatggagtattcttcagccataaaaaag
aatgagatcttgtgatttgcaacaatatgtatggaactggagatcattatgttaagtgaa
ataagtcaggcaccaaaagactaacgttgcatgttcttacttatttgtgggatctaaaaa
tcaaatcaatttaagtcattgtgatatagagtagattgatggttgccagaggttgggagg
gtagtaggggggtgggggggaggtggggatggttaatgggtatgatagtttgaaagactt
agtaagacctagtatttggtagcacaagagggtgactatagtcaatgataatttaattgt
atattttaaaataacttaaagagtgtaattggattgtttttaactcaaaggataaatgct
tgag
>rnd-1_family-117#CLASSI/LTR
gtaaaccaaaaataaaattctaagccccccaaccaactgaatggacccctcctctcagcc
aagggaattccaaagaaacctgaaaaactagttcaggccatgatgggaaggggggtcaga
catgcctcattataccctcctccctttggaattcaggcacaactgaccagcattaacatt
aaaacagagatcttaagactgacaaaacagactctttgtagcaataagataccaaattcc
aacctgactctagtatagcatcacatgacagatagcaggccctgaaagaaataaagtatt
ttaccccaaaatatatttctttgacatattttgaaatggccctgcaaagctgtctcttgt
ggggaaaattacattctgtagagaatcccctttcctttccaggtcttttccttgatccag
gagagtaactaagagtctggcaccttttaggtctgaataggaaacatttccatctattct
ctgaagcttgctacctagaggcttcatctacataataagaaccttggtctccacaacccc
ttatcttaacccagacattcctttctattgattccaggtctttagataataacttaactc
tttcaaccaattgccaatcagaaaatctttgaatccacctatgacctggaagcccccact
ttagttgtctcacctttctggactgaaccaatgtataccttacatgtattgattgatgtc
ttatgtctccctaaaatgtataaaaccaagctgtaacccaaccaccttgggcacatgttc
tcaggacctcctgaggctgtgtcatggccattggtcactcatatttggctcagaataaat
ctcttcaaatattttacagagtttgactcttttatcaacatcattttctaaaaaaataaa
gaataatata
>rnd-1_family-122#CLASSI/LINE/L1
aaaactctgatgaaataaatcaaagaagaactaaataaatggagagatatccatgttcat
ggataggaagattcaatattgtcaagatgtcagttcttcccaacttgatctatagattca
atgcaatcccaatcaaaattccagcaagttattttgtggctatcgacaaactgattctaa
tgtttatatggagaggcaaaagacccagaatagccaacataatattgaagaagaacaaag
ttagaggactgacactacccaatttcaagacttactataaagctatagtaataagacagt
gtggtattggtgaaagaatagacaaatagatcaaggaacagaatagagagcccagaaata
gacccacataaatatagtcaactgatctttgacaaaggagcaaaggcaatacaatggaga
aagatagtcttttcaacaaatggtgctggaacaactggatatccacatgcataaaaatga
atctagacacagaccttacacccttcacaaaaattaactcaaaatggatcatagacctaa
atgtaaaatgcaaaactataaaactcctagaagataacataggagaaaatctagatgacc
ttgggtatgtgatgactttttagatacaacaccaaaggcacaatccataaagaaaaattg
ataagctggacttcattaaaattaaaaatttctgctctgtgaaagacaatgtcaagagaa
tgagaagacaagccacagactgggagaaaatatttgcaaaagacacatctgataaaggat
tgttatccaaaatatacaaagaactcttaaaactcaacaataagaaaaaaacaacctaat
taaaaaatggaccaaggatcttaacagacacctcaccaaagaagatatacagatggcaaa
taagcatatgaaaagatgctccacatcatatgtcattagggaaatgcaaattaaaacaat
gagataccactacatacctattagaatggccaaaatccagaacactgacaataccaaatg
ctggtgaggatgtggagcaacaggaactctcattcattgctgtgggaatgcaaaatggta
cagccactttggaagacagtttggcagtttcttacaaaactaaacatactcttaccatat
gatccagcaatcatgctccttggtatttacccaaatgagttgaaaacttatgtccacaca
aaaacctgacatggatgtttatagcagctttattcataattgccaaaattggaagcaacc
aagatgtccttcagtaggtgaatggataaataaactgtggtacatctagacaatggaata
ttatttagcactaaaaagaaatgagctatcaagccatgaaaagacatggaggaaacttaa
atgcatattattaatgaaagaagccaatctgaaaaagctacatactgtatgattccaatt
atatgacattctggaaaaggcaaaactatagagactgtaaaaagatcagtggttgccagg
ggttaggggggagggagagatgaataggtagagcacagaggatttttagggcagtgaaaa
tactctgtatgatactataatagtggatacatgttattatacatttgtccaaactcatag
aatgtaaacaccaagagtgaactctaatgtaaactatggactttgggtaatgatgtgtca
atgtaggttcatcaattgtaacaaatgtacactctggtgggggatgttgataatagggga
ggctgtgcatgtgtgggggcaggggtatatgggaaatctctgtttctctcaattttgctg
taacctaaaactgctctaaaa
>rnd-1_family-124#CLASSII/TIR
taacaagcttgtccaacccatggcccacgggccacatgcggcccaggatggctttgaatg
cggcccaacacaaattcgtaaactttcttaaaacattatgagattttttttttttttttt
ttagctcatcagctatcattagtgttagtgtattttatgtgtggcccaagacaattcttc
ttcttccaatgtggcccagggaagccaaaagattggacacccctgtt
>rnd-1_family-125#CLASSI/LTR
tgatatggtttggatctgtgtccccacccaaatctcatgttgaattgtaatccccagtgt
tggaggtggggcctggtgggaggtgattggatcatgggggtggatttctcatgaatggtt
tagcaccatccccttggtgctgttctcgtgatagtgagtgagttctcatgagatctggtt
gtttaaaagtgtgtggcacctcccccctctctctcttgctcctgctctgccatgtgaatg
cctgctccccctttgccttccgccatgattgtaagcttcctgaggcctccccagaagcga
gcagatgccagcaccatgcttcctgtacagcctgcagaaccgtgagccaattaaacctct
tttctttataaattacccagtctcaggtatttctttatagcaatgcaagaatggactaat
ac
>rnd-1_family-126#CLASSII/TIR
cagatgtccccacttagatggttcaacttagatttttactttacaatggtgcgaaagcaa
tacacattcagtagaaactgtacttagtacccatacaaccattctgtttttcactttcag
tacagtattcaataaattacatgagatattcaacactttattataaaataggctttgtgt
tagatgattttgcccaactgtaggctaatgtaagtgttctgagcacgtttaaggtaggct
aggctaagctatgatgttcggtaggttaggtgtattaaatgcattttcaacttacgatat
tttcaacttacgatgggtttattgggatgtaaccccattgtaagtcgaggagcatctgt
>rnd-1_family-130#CLASSII/TIR
aaaaataaaaagttctactgtggtaaaatgctatcaaacagcatccatgctacagagaaa
tctttgaaaggagagtcaatcgatgcagcaatattttgtcttattttaagaaattgccac
agccaccccaccttcacaaccaccaccctgatcagtcagcagccatcaacatcaggcaag
accctccaccagcaaaaagattatgactcactgaaggctcagatgattattagcattttt
tagcaataaatatttttaaattaaggtatgtacattgttttcttagacataatgctattg
cacacttaatagactacagtatagtgtaaacataacttttatatgcactgggaaaccaaa
aaatttgtgtgactcactttattgcaatatttctttattgagtggtctggaactgaacct
acaatatctctgaggtatgcctgtatttattagtttcataatgaatttatgatatgaaat
ctt
>rnd-1_family-132#CLASSII/TIR
cccataagattataatactatatttttactgtatcttttctatgtttagatatgtttaga
tacacaaatacttaccattgtgttacgattgcctacagtattcagtacagtaacatgctg
tacaggtttgtagcctaggagcaataggctatgccatatagcctagggtgtaggaggcta
taccatctaggtttgtgtgagtatactctgtgatgtttgcataatgatgaaattgcctaa
tgatgcatttctcagaatgtatccctatcgttaagtgacgcatgactgta
>rnd-1_family-134#CLASSI/LTR
tgttaaaaatcaagtttagcctaaagctgcctccttacatattttaagttcgcctaaagg
tttttctgtacattgtgaactataactaaatggaagtgtaaacagaccgtagcctacctt
gtgccaatcactgatggttttggccaatcaaatgtagccaactgttcaaactgtgttcaa
ataaggcaaacgccgagctgtaaccaatccagctgtttctgtacctcacttccgttttct
gtacatcactttcctttttctgtccataaatcttcttccaccacgtggctgcgctggagt
ctctctgagcctactctggctcggaggctgcccgattcgcgaatcgttcattgctcaatt
aaactcctttaaatttaattcggctgaagtttttcttttac
>rnd-1_family-135_s_1#CLASSI/LTR
aaccaaaaataaaattctaagccccccaaccaactgaatggacccctcctctagccaagg
gcattccaaagtaaacctgaaaaactagttcaggccatgatgggaagggggggtcagaca
tgcctcattataccctcctccctttggaattcaggcacaactgaccagcattaacattaa
aacagagatcttaagactgacaaaacagactctttgtagcaataagataccaaatccacc
aaacatgacagatagcaggccctgaaagaaatcaaagtattttaccccaaaatatatttc
tttgacatattttgaaatggccctgcaaagctgtctcttgtggggaaaatctacattctg
tagagaatccccttccctttccaggtcttttccctgatccaggagagaattaactaagag
tctggcacctttttaagtctgataagaaacatttaccatctattctctctgaagcctgct
acctggaggcttcatctgcataataagaaccttggtctccacaaccccttatcttaaccc
agacactcctttctattgattccaggtctttagataaattaactctttcaaccaattgcc
aatcagaaaatctttgaatccacctatgacctggaagcccccttcagttgtcctaccttt
ccggaccaaaccaatgtacatcttacatgtattgattgatgtcttatgtctccctaaaat
gtataaaaccaagctgtagcccaaccaccttgggcacatgttctcaggacctcctggggc
tgtgtcacaggccatggtcactcatatttggctcagaataaatctcttcaaatattttac
agagtttgactcttt
>rnd-1_family-135_s_0#CLASSI/LTR
tgtaaaccaaaaataaaattctaagcccccaaccatctgaatggacctctctagccaggg
gattcaaagttaacctgaaaactggttcaggccatgatgggaaggagggtggacatgcct
cattataccctcctccttttggatttattaacataacagcaaaaaaaataacagattttt
taagtctgataagaaacatttacaatctattctctctgaagcctgctacctggaggcttc
atctgcataataaaaaccttggtctccacaaccccttatcttaacccagacattcctttc
tattgattccaggtctttagataataactctttcaaccaattgccaatcagaaaatcttt
gaatctacctatgacctggaagccccccttcagttgtcctgcctttctggaccgaaccaa
tgtacatcttacatgtattgattgatgtcttatgtctccctaaaatgtataaaaccaagc
tgtacccaaccaccttgggcacatgttctcaggacctcctgagggctgtgtcacaggcca
ttggtcactcatatttggctcagaataaatctcttcaaatattttacagagtttgactct
t
>rnd-1_family-137_s_1#CLASSI/LTR
ctcagaaaacaatacccaaaatgaaggctcagaagagcctcagagcaaagtttttctctg
accttctctgccctcctgtctctcatcccattctcccctgaggctagccatagaaactag
aatccctcttccccaagggtcatagaaaccagaacccctttcccccaaagccagccataa
aacctaaaaatattatctaatttccccccctttttgtaaaaactggcataaagaaattat
ctgacctacctgtttgactgtaggtcataagacccccattccagagagggtcctgcccca
tacccagaaggaaggatgtgctcagagaggccaagaagaatctagacagacaggccttgc
tgggtttccccactcagctgttagcattagatcatacccttttttccaatcatatttcta
caggctgtccatactctgttgaacctaggcataaaaatggacaatttccctgtatctttg
ggtcttaactgaaggctcctgtgtatacatgttaaataaatttgtatgcctttctcctat
taatctgccttttggattgggttttcataaaactccttggccccactcaaa
>rnd-1_family-141_s_1#CLASSII/TIR
tttaaaaatatatacaggttgagcatcccaaatcaaaaatcaaatccaaaatgctccaaa
atctaaaactttttgagcaccaacatgacgctcaaaggaaatgctcattggagcattttg
gatttcagattttcagatttgggatgctcaactggtaagtataatgaaatattccaaaat
tcaaaaaaaaaaataaaatccaaacacttctggtcccaagcattttataag
>rnd-1_family-141_s_0#CLASSII/TIR
acaggttgagtatccctaatctgaaaatccgaaatctgaaatgctccaaaatctgaaact
ttttgagtgctgacatgacactcaaaggaaatgctcattggagcattttggatttcagat
ttttggattagggatgctcaac
>rnd-1_family-142_s_1#CLASSII/TIR
aataaaaaaaaaattaatatatacagaagtccctgacttaaatggttcacttacgatttt
ttgactttacgatggtgtaaaagcaatatgcattcagtagaaaccatactttgagtaccc
atacaaccattctgtttttcactttcagtacagtattcaataaattacatgagatattca
acactttattataaaataggctttgtgttagatgattttgcccaactgtaggctaatgta
agtgttctgagcacgtttaaggtaggctaggctaagctatgatgtttggtaggttaggtg
tattaaatgcatttttgacttagatattttcaacttacgatgggtttattgggatgtaac
cccatcataagttgaggagcatctgtatttaattaatttttatttaaaaaatgta
>rnd-1_family-145#CLASSI/LTR
tgctatggtttgaatgtgtcccccaaagttcatgtgttggaaacttaatccccaatgcaa
cagtgttgagaggtgggacctttaagaggtgattaggtcatgagggctctgccctcatga
atggattaatgtcttatgggagtgggttgttatgggagtgggtttataaaagatagtttg
gccccctcttctctctccctctcttgcccttctgccttctgccatgggatgatgcagcaa
gaaggccctcaccagatgcggccccttgatcttggacttcccagcctccagaactgtaag
aaataaatttctgttctttataaattacccagtctctggtattctgttatagcagcacaa
aatggactaagac
>rnd-1_family-154#CLASSI/LTR
tgatatggacaggaggcagggaaatactgggtagaagagggtggttccctggcaaaggcc
ccaccctcaagcctggaaacccatggccctaaatgagaacaggcattcctgttttctgcc
caaatgttgccttttccaaaccacctggcccaccacgcccccctatcctgtacccatata
aaccccaaaccccaggctccacagcagagagcagaagagcagcagaggcaggcagagaag
gagagaagagaaggagcatctgaacatcgagaggagtttggctggggatggttagagagg
agatcggccggggatggccaaactccaggggaagatcatcttcccactccatcccctttc
cagctccccatccatcccactgagagccacctccatcactcaataaaatccccacattca
ccatccttcaagtccgtgtgacctgattcttcctggatgctggacaaggacccgggtacc
aagagggcagggtgtaaaaggctgtcaccctgactctccactgagctggtttaacactta
gccatccgtggatggcaactgctaaaagagcattaattgtaacacacccctagatgctac
catggggccggagcccaaaagcactcgccctggctcctgcacctgcccatctgcatgctc
cccctcccgtaaggggtttgagcaggggccgagcaaacgagccacacccctgttgcaagt
cccgcgagggggtcagggaactctcccatttc
>rnd-1_family-160#CLASSI/LTR
aagaaataattatatatgtaaattttatgatggcagcggcggcccatctggagcggctgc
tgcaagatgccagctgcagcgggggaggcgtagccagggctgtgtgctccacggagccag
tgggagccaggaacaggcaggagccctgcccccttccgagttggcggggtgggagcccca
ccctcccgggtacagctgcagccgcccagctgtggctgcagacctgggcatccctgtgct
ctcggggcccgggaagccccctgcccccacaggcttagaagtgcctgctcccgctgcctg
gcctctccctgctcctggcacccactccaatttagagcaaagttgtggccgagcccaggt
gctgtcgcaacccggccaggtgtgcgcacacttggggcagcactgacacgccagccccct
gccgcctcggccccctctggactttgggcactgatgagcatgggagggaggctgaggggg
ggctgagggcagctcggtgtgggcctgcaggcaccccttggcatgaacagcctgggcgcc
atggatggcatgttgatggtggcaggaggcagacaggctcctgggcagaaaggggtaggt
ccccagtgaaaccccaccttcaagccagggatggcctgaagcctgggggctgggctgcca
gttctgggtggagtcccagcctggagtgagaacttatggtgctttttccggcctgcccat
ggccgcccatggaccaatcagcatgcacttcctcccttctgagcccataaaaaccctgga
ctcagccagactcaacagacgttgggacacctgcctgcaggaaggagctacccactttgg
gtctcctctcgcgaggctgactcatcaggatgacctgcctgcagaaaggagctacccact
gtgggtctcctctctgctgagagctggacactcatcaggacgacctgcctgcggaaagga
gctacccacttcgggtctcctgagagctgttctgtcactcaatgaagctcctctctgcct
tgctcaccctccagttgtccacgtacctcattcttcctggatgtgggacaagaacttagg
acctgccaaatggcaggactgaaagagctgtaacacaaacagggctgaaacacgcccccc
cgctcgccatgttgcaggcgatgagaaggagagaagagctgcagcccttcggggagccca
gacctaggggctccctgagccagggctgtgacaccctctttggggctctgcggttcctgg
catctccaagcttccgggtgccaccacgttccccttccagagcaggtgcccacagcggaa
gccactgtggtacatctggtccagccgcagcctcgcatggagccggcacctgtgccggcg
cctggagctgcctgccctgccacagcagccagcatgcctggctgtgcacagtggctggac
cccgcgctcacttactcacacaccccttgccgctctgcgcctggctcacccttggcaggt
gtgggatccaggccagtagcgtgagccgagcgcagcctgccaggccgagtgggcagaatg
agcccagtgggccaagcaatactcaggcagaaggtgccaccggccacagaggtttctggc
tggcaaagcgacaccccaaggatcctgtgacatatttaaagagaaaaattaaaatcattt
t
>rnd-1_family-166_s_1#CLASSI/LTR
tcaaaaatttttatttttagtgaaaggaaaataaaaacttaggaccccaattcactatgc
caaaaggaaaaaaattaagctgaaagctgagtcatgcaagaagctgcctttccttttgtt
cctaagcagatagctacagataaaaggttaaatatctccacaggtagctactctatgttc
accttatcttatgtaaagtgctgatttactgagcacgagatgaatacataattgactatt
cccctacctgctccttttctcttgcaacatgtggattcagtaatgtgaccataccctccc
tctttcccctccagcccgcttttcccctttaaatattgaagccctcaaaatcatctttgg
agaaaggcacagaccacagactgtttctgtgattctgtttttttcttccgggcatgtcct
taaccttggcaaaataaacttctaaattgattgagacctgtctcagatactttttggttt
acaaatctgcctataaatt
>rnd-1_family-166_s_2#CLASSI/LTR
tcaggccatgatgggaaggggggagtggttcagacatgcctcattataccctcctccctt
tggagtttagagacaactgaccagcataacattaaaacagagatcttaagactgacaaaa
tagactctttgtagcagtaagataccaaattccaacctgactctggtgtagtatcacatg
acagatagcaggccctgaaggaaatcaaagtattttaccccaaaatatatttctttgaca
tattctgaaatggccctgcaaagctgtctcttgtgggggaaatttgcattctgtagagaa
tctccttcccttactaggtcttttccggagagtctgacaccttttaaggtctgataagag
acattcactgtctattctctctgaagcctgctacctggaggcttcatctacatgacaaga
accttggcttccacaacttccttatctaaactcaagcatttctttatgctgacttcaact
cttcaggcagagcttaactctttcaaccaattgccaatcgggaaatctttgaatccacct
atgacctggaaggcccccccaccccccccctcgagatgtcctgcctttccaggctaaacc
aatgtataccttacatatattgatttatgtcttgcctgtaacttctgtctccctaaaatg
tgtaaaaccaagctgtaacccaaccaccttgggcacatattctcaggacctcctgaggtt
gtgtcatgggccatggtccttaaccttggcaaaataaacctctaaattgattgagacctg
tctcagatactttttggtttac
>rnd-1_family-166_s_3#CLASSI/LTR
aactatcaggcaaacctgcctcccatttattcctaaataagatagttacaaaaataaaaa
aaaaaaaaagctacatacctccctcacaatttgcccacaaggaaattccttgtggacaaa
ggacagacagaactcaaagtcatccctctggctcactgagacaaatgcatatctgattgc
ttcctctgccctattgtttcactaagccagactaggcataagtgactattcctgtaaatt
gtgtattcagtgaaaggctgatcagagactcaaaataatgcaaccgtttgtctcttatct
acctatgacctggaagccccctccccgcttcaagttgtcccacctttccggactgaacca
atgtacatcttacatatattgattgatgtctcatgtctccctaaaatgtataaaaccaag
ctgtaccccgaccaccttgggcacatgtctcaggacctcctgaggctgtgtcatgggtgc
gtccttaaccttggcaaaataaactttctaaattgattgagacctgtctcagatactttt
tggtttacaataataaaattataccatattcaa
>rnd-1_family-167#CLASSI/LTR
tgatatggacaggagacagggaaatactgggtagaagagggcggttccctggcaaaggcc
ccaccctcaagcctggaacccacggccctaaatgagaacaggcattcctgttttcatgcc
caaaagttgccttttggcccaccatgcccccctatcctgtacccatataaaccccaaacc
ccaggctccagaacagaccaacaagagataagagagagcagagaatggcagaacgacgtg
gcagagaagagagaagagaaggaactctgaacgccaagaggagtttggctgggggcggtc
agagaggagttcggccgctggacggccaaactccaggggaagatcatcttcccactccat
tcccccttccagctccccatccatcccgctgagagccacctccaccactcaataaaaccc
ctgcattcatccttcaagtccatgtgtgacctgattcttccggacgctggacaagaactc
gggatacagaaagctgtcacactggccctctgcccttgcaaaaggcagagggtccactga
gctggttaacacttaagccatctgcagatggcaaagctaaaagagcgcactgtaacacag
cccacttgggcttcggagttgcaggcacccacccctagacgctaccatggggccggagcc
caaaagcgctcacccggctcctgcacctgcccgtctgcatgctccccctcctaaggggtt
tgagcgcggcggccgaacagatgagccacacccctgtcgcacgtcctgtgagggggatca
gggaactctcccatttc
>rnd-1_family-171#CLASSI/LTR
tgaatggacaggagacagggaaatactgggtagaagagggtggttccctggcaaaggccc
caccctcaagcctggatacccacggccctaagtgagaacaggcattcctgttttcgtgcc
caaaagttgcctttgatggcccacccccctatcctgtacccatataaaccccaaacccct
ggatccaggaggggagaggagacgaacagagagaagaggaatagcagagaagggagaaga
gaaggaacgtcgtgggaggagtttgctggggatggtcagagagagattggccgctggatg
gccaaactccagggaagatcatcttcccactccatcccccttccagctccccatccatcc
tgctgagagccacctccaccactcaataaaacccctgcattcatccttcaagtccatgtg
tgacctgattcttccaggatgctggacaagagctcgggatacagaaagctgtcacactgg
ccctctgcccttgcaaaaaggcagagggtccactgagctggttaacacttaagccgtcta
cagatggcaaggctaaaagagcacactgtaacacacgcccacttgggcttcaggagttgc
aggctcccacccctagatgctgctgtggggctggagcccaggctcccccagctcctgcac
ctgcctgtctgcatgctccccctccctaaggggtttgagcagtggggtaccgaacagacg
agccacacccctgttgcacatcctgcaggggggtcagggaactctcccatttcatatgat
aaatgtatgtttt
>rnd-1_family-172#CLASSI/LTR
ggtctggcctgcaggcccttggaaacagcctgggtcgtggatggcatgttatggggaggc
agacagattcctgggcgaaagggcagttccagtgaaccccaccttcaagccagggatggc
ctgaagcctggggccgggctgccagttctgggtggagtctgcgcctggagtgagaactta
tggtgctttttctgggccctcccatggccacccatggaccaatcagcacgcacttcctcc
ttctgagccataaaaaccccgactcagccagactagacagaatcaggataccagctgcag
gaaggagctacccactttgggtctcctcactcataggacgactgcctgcgaaaggagcta
cccactataggtctcctctctctgagagctggacactctcaggatgacctgcctgtggaa
aggagctacccacttcaggtctcctagagctgttctgcgctcagtgaagctcctctctgc
cttgctcaccctccagttgtcgtgtgcctcattcttcctggatgtgggacaagaacttgg
gacctacgaatggtgggactgaaagagctgtaacacaaacagggctgaaacacccccctc
accccccaccacgttgtgggcaatgagaaggaaagaagagctgtggcccttcagggagcc
cagacctaggggctccccaagccagggctgtaacaccctcttggggctctgtggtttctg
gcatctccaagcttttgggcaccaccacattccccctgtccagatgcggtgcctgcagtg
gaagctgcttgcagtactctgatccagctgcagcctcgcacagagccagcacctgtgctg
tgcctggagctgcctgcccgctgcagcagccagtgtgcctggctgtgcgcagtggctgga
ccctatccgcttgctctatactccttgccactctgcacctggcttgcccttggcaggtgt
gggatctgggccagtagccaggccgagtgcagcctgccaggcgagtggacagaagagtcc
aggggttgagcaaacttaggcaaaggccaccagccacagaggtttcggctggcaaagtga
caccccaaggatcctgtgacagtatgttagttttcttagagcttcttacctaccaattta
aaagaa
>rnd-1_family-181#CLASSI/LTR
ttaaagcaaactaaatatggcctgagaaggactccgtacttctatatttgagtccttgtg
gatgaactgtaacctagcttaataggtagacaagattgaaaacctaacttaggagtatgc
gcctgtaacaatagctgagtcttggccaatcccagcagccatacttcaaccactcataca
ctgctgagtgttcaaactgtgttcaaataaggcaaacgccaagctgtaaccaatccagct
gtttctgtacctcacttccgatttctgtacgtcactttcctttttttgtctataaatttg
ttctgaccacgaggcaccctggagtctctctgaatctgctgtgattctgggggctgcccg
attcgcgaatcgttcattgctcaattaaactcctttaaatttaattcggctgaagttttt
cttttaac
>rnd-1_family-184#CLASSI/LTR
tgtgatggttaatactgagtgtcaacttgattggattgaaggatacaaagtattgatcct
gggtgtgtctgtgagggtgttgccaaaggagattaacatttgagtcagtgggctgggaaa
ggcagacccacccttaattgggtgggcacaatctaatcagctgccagcaaatctaaataa
gcaggcagaaaaatgtgaaaaggagagactggcctagcctcccagcctacatctttctcc
catgctggatgcttcctgccctcgaacatcagactccaagttcttcagttttgggacttg
gactggctctccttgctcctcagcttgcagacggcctattgtgggaccttgtgatcgtgt
aagttaatacttaataaactttatatatatatattttatatatatatatattatatatat
atattaactattagttctgtccctctagagaaccctgactaatacagattttggtaccag
gagtggttctagaggaacagaatattaaggatggagttctttcgttggttttggggtttc
tggagttggctgcttaatatgattagacccaaaaatgctaaggactctacttctaatagt
atggagaacactgatagtccttggcatgaactgtttagagagttatgcaaaataaatgca
tttgacactcctgattcactgctcatgagaggcaaggagtttagtgactctatacataat
acctttgaccatatgtggagaaccaaggaacataatgaagctggttggttgctcctaagt
tcagtggacaaagtgatgaaagaaaatgatgaactcagggattctgtctcctggcttcag
aagcagatactgagcctcaaatctgctaagattgccctgagtgagagtcttatctcctgt
agagaaagagctgaaattgtggaaaaacagacacaagctcttatcatgtgagtggctgac
ctgcaacgaaaggtgcatgcacagcctcaccaggtgtctactgttaaagtgagggcattg
attggaaaagaatgggaccctgcaacttggaatggggatgtgtgggaggaccctgatgaa
gctggggacactgagtttgtaaactctgatgaaccttttttgccagaaggaacagcttcc
ccatccccagtagtggcaacatcccctccctgacccatgctgccatcagcctttccacct
ttgtctgaggagataaaccctgtgctgcctgaggcaacagtgatggcctcccctgaggca
gttgccaggcaaaataatgttgattctcctcaggagccacccccaacacccctgtttgct
tctagacctataactagactaaagtcccagcgggcccctagaggtgaggttgagagtgtg
acccatgaggaggtgtgctacactcgaaaagaactgtttgagttctctaatttatataaa
cagaaatctggagaacaggcatgggaatggatattaagggtatgggataatggtggaagg
aacatagagttggatcaggctgaatttattgatttgggcccactaagtagggactctgca
tttaatgttgcagctcagggagttaaaaaaggttctaatagtttatttgcttggttagct
gaaatatggattaaaagatggcccactgtgagtgagctggaaatgcctgatctcccttgg
tttaatgtagaggaagggatccaaaggcttagggagattgggatggtggagtggattagt
cactttagacctactcatcccagctgggagggtccagaagatatacccttgaccaatgcc
ttgtgaaatagatttgtgagggcagcacctgcatctttgaagagccctgtaattgctctt
ctctgtatgtcagatctaacagtgggaaccacagtcactcaactacaaaatttaaataca
atgggaataattggatcctgaggtggcaggggccaagtggtggcactcaaccatcaaagg
caaggtgggcatagctactgtaatggacagcagaggcaaagcagcaatcagaatagtctg
acttgtgtagagctctggcattggctaattaatcatggtgttcctagaagtgaaattgat
aggaagcctactgcattcctacttaatttatacaagcagaaaacttcaggtcgaatggac
aaaagactaatttgaattataaaaacagagaatcacagcccctcaatcaatttccagact
tgagccagtttacagacccagaaccccttgaatgaaggggaggccgggtccccttgagga
aggaccccactacattactgacaatttatgcagtgaatctttctcccatccttccccaag
gagacctccagccttttaccagggtaactgtgcattggggaaagggaaatgatcagacat
ttcggggactactggacactggctctgagctgacgttgattccaggggacccaaaacatc
attgtggtcctccagttaaagtaggggcttatggaggtcaggtaattaatggagttttag
ctcaggtctgacttacagtgggtccagtgggtccccagactcatcctgtggtcatttccc
cagtgccagaatgcataattggcatagacatacttagcagctggcagaacccccacattg
gctccctgactggtagggtgagggctattatggtgggaaaggccaaatggaagccattag
agctgcctctacctagaaaaatagtaaatcaaaaacaatatcacatccctggagggattg
cggagattagtgccaccatcaaggacttgaaagatgcaggggtggtgattcccaccacat
ccccgttcaactctcccatttggcctgtgcagaagacagatggatcttggagaatgacag
tggattattataagcttaaccaagtggtgactccaattgcagctgctgtaccagatgtgg
tttcattgcttgagcaaattaacacatctcctggtacctggtatgcagccattgacttgg
caaatgcctttttctccattcctgtccataaggcccaccagaagcaatttgccttcagct
ggcaaggccagcaatatacctttactgtcctacctcaggggtatatcaactctccagctt
tgtgtcataatcttattcggagagaccttgatcactttttgcttccgcaagatatcacac
tggtccattacattgatgacattatgctgattggatccagtgagcaagaagtagcaaaca
cactggacttattggtgagacatttgcatgccagaggatgggaaataaatccgactaaaa
ttcagggaccttctacctcagtaaaatttctaggggtccagtggtgtggggcctgttgag
atattccttctaaggtgaaggataagttgctgcatttggcccctcctacaaccaagaaag
aggcacaatgcctagtgggcctatttggattttggaggcaacacattcctcatttgggtg
tgttactctggcccatttattgagtgacctgaaaggctgccagttttgagtggggtccag
aacaggagaaggctctgcaacaggtccaggctgctgtgcaagctgctctgccacttgggc
catatgacccagcagatccaatggtgcttgaggtgtcagtggcagatagggatgctgttt
ggagcctttggcaggcccccataggtgaatcacagcggaggcctctaggattttggagca
aggccctgccatcttctgcagataactactctccttttgagagacagctcttggcctgtt
actgggctttggtggaaactgaacgtttgactatgggtcatcaagtcaccatgcgacctg
aactgcctatcatgaactgggtgctttctgacccatctagccataaagtgggtcatgcac
agcagcattccatcatcaaatggaagtggtatatacgtgatcgggctcgagcaggtcctg
aaggcacaagtaagttacatgaggaagtggctcaaatgcccatggtctccactcctgcca
ccctgccttctctcccccagcctgcaccaatggcctcatggggagttccctatgatcagt
tgacagaggaagagaagactagggcctggttcacagatggttctgcacgatatgcaggca
ccacctgaaagtggacagctgcagcactacagcccctttctaggacatccctgaaggaca
gtggtgaagggaaatcttcccagtgggcagaacttcgagcagtgcacctggttgtgcact
ttgcatggaaggagaaatggccagatgtgtgattatatactgattcatgggctgtagcca
atggtttggctggatggtcagggacttggaagaagcatgattggaaaattggtgacaaag
aaatttggggaagaggtatgtggatggacctctctgagtggtcaaaaactgtgaagatat
ttgtatcccatgtgagtgctcaccaatgggtgacctcagcagaggaggattttaataatc
aagtggataggatgacccattctgtggacaccactcagcctctttccccagccacccctg
tcatcgcccaatgggcccatgaacaaagtggccatggtggcagggatggaggttacgcat
gggctcagcaacatggacttccactcaccaaggctgacctggctatggccactgctgagt
gcccaatttgccagcagcagagaccaacactgagccctcgatatggcaccattccttggg
gtgatcagccagctacctggtggcaggttgattatattggacctcttccatcatggaaag
ggcagaggtttgtcctcactggaatagacacttactccagatatgggtttgcctatcctg
catgcaatgcttctgccaagactaccatccatggactcacggaatgccttatccaccatc
atggtattccacacagcattgcctctgaccaaggcactcactttacggctaaagaagtgt
ggcagtgggctcatgctcatggaattcactggtcttaccatgttccccatcatcctgaag
cagctggattgatagaacggtggaatggccttttgaagtcacaattacaatgccaactag
gtgacaatactttgcagggctggggcaaagttctccagaaggccgtgtatgctctgaatc
agcatccaatatatggtactgtttctcccatagccaggattcacgggtccaggaatcaag
gggtggaagtggaagtggcaccactcaccatcacccctagtgatccactagcaaaatttt
tgcttcctgttcccgtgacattatgttctgctggcctagaggtcttagttccagagggag
gaacgctgccaccaggagacacaacaatgattccattaaactggaagttaagattgccac
ctggacactttaggctcctcctacctttaagtcaacaggctaagaagggagttacagtgt
tggctggggtgattgacccagactatcaagatgaaatcagtctactactccacaatggag
gtaaggaagagtatgcatggaatacaggagatccattagggcgtctcttagtattaccat
gccctgtgattaaggtcaatgggaaactacaacagcccaatccaggcaggactacaaatg
gcccagacccttcaggaatgaaggtttgggtcactccaccaggaaaaaaaaccatgacct
gctgaggtgcttgctgaaggcaaagggaatacagaatgggtagtagaagaaggtagtcat
caataccagctatgaccacgtgaccagctgcagaaacgaggactgtaattgtcatgagta
tttcctccttcttttgttaaaaacatgtttgtgcatgtatacacttgtactaagaaaata
tcttcattttatttcctttttcctttatcatgtgacataagatttattgacttcatatca
gcatttaagtattgttaactttatgtaatagtatttgggttggggattggtgcatttccg
gttgtatgaaggatagttgtattatgttaggcataattatgaccttattattgtctttat
ttgaagattatgtatgatctcaggagatgtgtatgggttcaagttgacaaggggtggact
tgtgatggttaatactgagtgtcaacttgattggattgaaggatacaaagtattgatcct
gggtgtgtctgtgagggtgttgccaaaggagattaacatttgagtcagtgggctgggaaa
ggcagacccacccttaatttggtgggcacaatctaatcagctgccagcgaatataaagca
ggcagaaaaatatgaaaaggagagactggcctagcctcccagcctacatctttctcccat
gctggatgcttcctgcccttgaacatcggactccaagttcttcagttttgggactcagac
tggctctccttgctcctcagcttgcagacagcctattgtgggaccttgtgatcatgtaag
ttaatacttaataaactcccctttatatatatatataattatattatatatatcctatta
gttctgtccctctagagaaccctg
>rnd-1_family-185#CLASSI/LTR
cttctacaatttataaggtctgctatggtttgaatgtgtcccccaaaagcatgtgttgaa
acttaatccccagtgcaacagtgttgagaagttgggaccaataagaggtgtttaggtcat
ggggctctgcctatgaatggattaatgccattattgtgatgggtcttattgggaatgggt
tccttataaaaggataagttcagtccccttctctctctcttgccctctctctctcgcacc
ttccaccatgggatgacgcagcaagaaggccctcaccagattgtggccccttgatcttgg
acttcccagcctccagaaccatgagccaaataaatttctgttcattataaattacccagt
ctgtggtattctgttacagcagcacaaaatggactaagacatttcactgtgttttcttga
aa
>rnd-1_family-186_s_0#CLASSII/TIR
cagtcatgcccacataaacattttagtcaatgatggacccatatatgatggtggtcccat
aagattataatggagctgaaaaattcctattcctagtgacatcatagccgttaatgtcat
agtacaacacattactcatgtgtttgtggtgatgctggtgtaaacaaacctactgcactg
ccagtcatataaaagtatagcacatacaattatgtacagtacataatacttgataatgat
aataaatgactatgttactggtttatgtatttactatactatactttttatcattatttt
agagtgtactccttctacttattaaaaaaaaagttaactgtaaaacagcctcaggcaggt
ccttcaggaggtattccagaagaaggcattgttatcataggagatgacagctccatgcgt
gttattgcccctgaagaccttccagtgggacaagatgtggaggtggaagacagtgatatt
gatgatcctgaccctgtgtaggcctaggctaatgtgtgtgtttgtgtcttagtttttaac
aaaaaagtttaaaaagtaaaaaaaaaaattttaaaaatagaaaaaagcttatagaataag
gatataaagaaagaaaatatttttgtacagctgtacaatgtgtttgtgttttaagctaag
tgttattacaaagagtcaaaaaatttaaaaaaattaaaagtttataaagtaaaaaagtta
cagtaagctaaggttaatttattattgaagaaagaaaaaatttttttataaatttagtgt
agcctaagtgtacagtgtttataaagtctacagtagtgtacagtaatgtcctaggccttc
acattcactcaccactcactcactgactcacccagagcaacttccagtcctgcaagctcc
attcatggtaagtgccctatacaggtgtaccattttttatcttttatactgtatttttac
tgtaccttttctatgtttagatatatacaaatacttaccattgtgttacaattgcctaca
gtattcagtacagtaacatgctgtacaggtttgtagcctaggagcaataggctataccat
atagcctaggtgtgtagtaggctataccatctaggtttgtgtaagtacactctatgatgt
ttgcacaatgataaaatcacctaataatgcatttctcagaatgtatccccatcgttaagt
gatgcatgactgtatattaataaaaaaaaataatatttttgttatgaaaaattataaatt
tttaatcatttaatta
>rnd-1_family-189#CLASSI/LTR
tgatatagtttggatgtttgtcccctccaaatctcatgttgaaatgtgatccccaatgtt
ggaggtggggcctagtgggaggtgtttgggtcatgggggtggatccctcatgaatggctt
ggtgcctcctgtggtaatgagtgagttctcctctttagttcccgagactggttgttaaaa
agagcctggcacctccccccctctctcttgctccctctctcaccatgtgaacatgccgct
cccctttccttctgccatgagtggaagcttcctgaggccctcaccagaagcagatgctgg
caccatgcttcttgtacagcctgcagaaccatgagccaaataaacctcttttctttataa
attacccagcctcaggtattcctttatagcaacacaaaatggactaagac
>rnd-1_family-190#CLASSII/TIR
caggggtccccaacccctgggccacggacggtactggtccgtggcctgttaggaaccggg
ccgcacagcaggaggtgagcggcgggcgagcgagcacattaccgcctgagctccgcctcc
tgtcagatcagcggcggcattagattctcataggagcacgaaccctattgtgaactgcgc
atgcgagggatctaggttgcgcgctccttatgagaatctaatgcctgatgatctgagatg
gaacagtttcatcccgaaaccatccccccccccccccgtccgtggaaaaattgtcttcca
cgaaaccggtccctggtgccaaaaaggttggggaccgctgctct
>rnd-1_family-192#CLASSI/LINE/L1
agcaagatggaatagaagctccacatcatcctcccaaggacaccaatttaacaactatct
acacaaaaaagcaccttcataagaaccaaaaatcaggtgagcactcacagtacctggttt
taacttcatatctgaaagaggcactgaagagaaaaaaaaacagtcttgaattgccaagcc
acccctcccccatcccctggcagtggcgcgtggtgcagagagtctgtgcactgggggggg
agaacacagcaattgtgagatgcattgaactcagtgctgtcctgtcaagcagaaagcaaa
accggacaactcagctaactgcccacagagggagcatttaaaccagccctagccagaggg
gaatcaccgatcccagcggtggaacttgagttccgcaagcctcaccaccagggctaaagt
gctctgggctctaaataaacttgaaaggcagtctaggccacaaggactgcaactcctagg
tgagtcctagtgctgaactgggctcagagacagtggactggggggcacagactactgaga
caccagctggggcagctaagggagtgctggcatcacccctcccctaaccccaggctgcac
agctcatggctccaaaagagaccccttccttctgcttgaggagaggagagggaagagtgg
ggaggactttgtcttgcatcttggataccagctcagccacagcaggatagggcaccagtc
agagtcatgaggcccccattccaggccctagctcccagatgacatttctagacacaccct
gggccagaagggaacctactgccttgaaggaaaggacccagtcctggcaggattcatcac
ctgctaactgaagagcccttgggccctgaataaccagcagtgatacccaggtactacgtt
gagggccttgggtgagactctgagacttgctggcttcaggtgagactcagcacattccag
ctgtggtggctatggggcaagactccttctgcttgagaaaagcagagggaaaagtaaagg
ggactttgtcttgcaccttaggtaccagcttggccacagggggtagagcaccaagcaggc
tcttggggtccctgattccaggacttggctcttggatggcatttctggacctgccctggg
ccagaggggagcccactgccctgaagggtgagtcccaggccaggcagcattcaccacaag
ctgactaagagcccttgggccttaagggaacattggcggtagtctggcagtactccccgg
gcctgggtggtggtggccatagggtgaggctcctctgcctttggaaaggggagggaagag
tgggaaggactgcgtcttgtggtttgagtgccagctcagccacagtacaatagaacacca
ggtagacttctaaggtttttgactctagtccctggctcccagatggcacctctggaccca
cctggggcctgggggaactcaccccctgaagggaaggacacaggcctggctggctttgcc
acctgctgattgtagagccccagggccttgagcaaacataggcagtagccagggagtggt
tacagcaggccttgggtgagacccagtgctgtgctggcttcaggtctgacccagtacagt
catagtggtggtggccacaggggtgcttgtgtcactccacccccagctttaggtggctca
gaacagagagagagactctgttgtttggagaaagtaagggaagagaacaagagtctctgc
ctggtaatccagagaattcttccggatcttatccaagaccatcaaggtggtacctctatg
agtctgcaagaaccacagcgttactgggcttggggtgccccctaaagcagatatagctta
gatcacaacacccaagtcctttcaaatacctggaaagccttcccaagaaggatgggtaca
aataagcccagacagtgaagactacaataaatacctaactcttcaatgcccagacaccga
agaacatctactagcatcaacaccatccaggaaaacatgacctcaccaaatgaactaaat
aaggcaccagggaccaatctggagaaacagagatatgtgacctttcagacagagaattca
aaatagctgtgttgaggaaactcaaagaaattcaagataacacagagaaggaattcagaa
ttctatcagataaatttaacaaagagattgaaataattaaaaagaatcaagcagaaattc
tggagctgaaaaatgcaatgacatactgaagaatgcatcagagtcttttaatagcagaat
tgatcaagcagaagaaagaattagtgagcttgaagacaggctatttgaaaatacacagtc
agaggagacaaaagaaaaaaagaataaaaaaaatgaagcatacctacaggatctagaaaa
tagcctcaaaagggcaaatctaagagttattggccttaaagaggaggtagagaaagagat
aggggtagaaagtttattcaaagggataataacagagaacttcccaaacctagagaaaga
tatcaatatccaagtacaagaaggttatagaacaccaagcagatttaacccaaagaagac
tacctcaaggcatttaataatcaaactcccaaaggtcaaggataaagaaaggatcctaaa
agcagcaagagaaaagaaacaaataacatacaatggagctccaatatgtctggcagcaga
cttttcagtggaaaccttacaggccaggagagagtggcatgacatatttaaagtgctgaa
ggaaaaaaaacttttaccctagaatagtatatccagtgaaaatatccttcaaacatgaag
gagaaataaagactttcccagacaaacaaaagctgagggatttcatcaacaccagacctg
tcctacaagaaatgctaaagggagtacttcaatcagaaagaaaaggacattaatgagcaa
taagaaatcatctgaaggtacaaaactcactggtaatagtaagtacacagaaaaacacag
aatattataacactgtaactgtggtgtgtaaactactcttatcttaagtagaaagactaa
agatgaaccaatcaaaaataataactacaacaacttttcaagacatagacagtacaataa
gatataaatagaaacaacaaaaagttaaaaagtagggggatgaagttaaggtgtagagtt
tttattagttttctttttgcttgtttgtttgtttgtttatgcaaaagtgttaagttgtta
tcaggttaaaataatgggttataagatagtatttgcaagcctcatggtaacctcaaacca
aaaaacatacaatggatacacaaaaaataaaaagcaagaaactaaatcatatcaccagag
aaaatcaccttcactaaaaggaagacaggaaggaaggaaagaaggaagagaagaccacaa
aacaaccagaaaacaaataacaaaatggcaggagtaagtccttacttatcaataataaca
ttgaatgtaaatggactaaactctccaatcaaaagacatagatggctgaatggatgaaaa
aaaaaaagacccattgatctgttgcctacaagaaacacacttcacctataaagacacaca
tagactgaaaataaagggatggaaaaagatattccatgccaatggaaaccaaaaaaagag
caggagtagctatacttatatcagacaaaatagatttcaagacaaaaactataagaagag
acaaagaaggtcactatataatgataaaggggtcaattcagcaagaggatataacaattt
taaatatatatgcacccaacactggagcacccagatatataaagcaaatattattagagc
taaagagagagataggccccaatacaataatagctggagacttcaacaccccactttcag
cattggacagatcttccagacagaaaatcaacaaagaaacatcagacttaatctgcacta
tagaccaaatggatctaatagatatttacagaacatttcatccaacagctgcagaataca
cattcttttcctcagcacatggatcattctcaaggatagaccatatgttaggtcacaaaa
caagtcttaaaacattcaaaaaattgaaataatatcaagcatcttctctgaccacaatgg
aataaaactagaaatcaataacaagaggaattttggaaactatacaaatacatggaaatt
aaacaatatgctcctgaatgaccagtgggtcaatgaagaaattaagaaggaaattgaaaa
atttcttgaaacaaatgataatggaaacacaacataccaaaacctatgggatacagcaaa
agcagtactaagagggaagtttatagctataagtgcctacatcaaaaaagaagaaaaact
tcaaataaacaatctaacgatgcatcttaaagaactagaaaagcaagagcaaaccaaacc
caaaattagtagagaaaagaaataataaagatcagagcagaaataaatgaaattgaaata
agaaaaaatacaaaagatcaatgaaacaaaaagttgttttttgaaaagttaaacaaaatt
gacaaacctttagccagactaataagaaaaaaagagagaagatccaaataaataaaatca
gagatgaaaaaggagacattacaactgatactgcagaaattcaaaggatcattagtggct
actatgagcaactatatgccaataaattggaaaatctagaagaaatggacaaattcctag
acacatacaacctaccaagattgaaccagaagaaatccaaaacctgaacagaccaataac
aagtaacgagatcaaagccataataaaaagtctcccagtaaagaaaagcctgggacccaa
tggcttcactgctgaattctaccaaacatttaaagaagaactaataccaatcctactcaa
actattccaaaaaatagaggaggagggaatacttccaaactcattctatgaggccagtat
taccctgataccaaaaccagacaaagacacatcaaaaaaaagaaaactacaggccaatat
ctctgatgaatattgatgcaaaaatcctcaacaaaatactagcaaaccaattcaacaata
cattagaaagatcattcatcatgaccaagtgggatttatccctgggatgcaaggatggtt
caacatatgcaaatcaatcaatgtgatacatcatatcaacagaatgaaggataaaaacca
tatgatcatttcaattgatgctgaaaaagcatttgataaaattcaacatcccttcatgat
aaaaaccctcaaaaaactgggtatagaaggaacatacctcaacataataaaagccatata
tgacagacccacagctagtatcatactgaatggggaaaaactgaaagcctttcctctaag
atctggaacatgacaaggatgcccactttcaccactgttattcaacatagtactggaagt
cctagctagagcaatcagacaagagaaagaaataaagggcatccaaattggaaaggaaga
agtcaaattatccttgtttgcagatgatatgatcttatatttggaaaaaacctaaagact
ccacaaaaaaactattagaactgataaacaaattcagtaaagttgcaggatacaaaatca
acatacaaaaatcagtagcatttctatatgccaacagtgaacaatctgaaaaagaaataa
aaaagtaatcccatttacaatagccacaaataaaattaaatacctaggaattaactacaa
agaagtgaaagatctctataatgaaaactataaaacatgatgaaagaaattgaagaggac
accaaaaaatggaaaaatattccatgttcatggattggaagaatcaatattgttaaaatg
tccatactacccaaagcaatctacagattcaatgcaatccctatcaaaataccaatgaca
ttcttcacagaaatagaaaaaaaatcctaaaatttatatggaaccacaaaagacccagaa
tagccaaagctatcctaagcaaaaagaacaaaactggaggaatcacattacctgacttca
aattatactacagagctatagtaaccaaaacagcatggtactggcataaaaacagacaca
tagaccaatggaacagaatagagaacccagaaacaaatccatacacctacagtgaactca
tttttgacaaaggtgccaagaacatacactggggaaaggacagtctcttcaataaatggt
gctgggaaaactggatatccatatgcagaagaatgaaactagacccctatctctcccata
tacaaaaatcaaatcaaaatggattaaagacttaaatctaagacctcaaactatgaaact
actacaagaaaacattggggaaaatctccaggacattggtctgggcaaagatttcttgag
taataccccacaagcacaggcaaccaaagcaaaaatggacaaatgggatcacatcaagtt
aaaaagcttctgcacagcaaaggaaacaatcaacaaagtgaagagacaacccacagaatg
ggagaaaatatttgcaaactacccatctgacaagggattaataaccagaatatataagga
gctcaaacaactctataggaaaaaaatctaataatccaattaaaaaatgggcaaaagatt
tgaatagacatttctcaaaagaagacatacaaatggcaaacaggcatatgaaaaggtgct
caacatcattgatcatcagagaaatgcaaatcaaaactacaatgagatatcatctcaccc
cagttaaaatggcttatatccaaaagacaggcaataacaaatgctggcaaggatgtggag
aaaagggaaccctcatacactgttggtgggaatgtaaattagtacaaccactatggagaa
cagtttggaggttcctcaaaaaactaaaaatagagctaccatatgatccagcaatcccac
tgctaggtatatacccaaaagaaaggaaatcagtatatcaaagagatatctgcactccta
tgtttgttgcagcactgttcacaatagccaagatttggaagcaacctaagtgtccatcaa
cagatgaatggataaagaaaatgtggtacatatacacaatggagtactattcagccataa
aaagaatgagatcctgtcatttgcaacaacatggatggaactggagatcattatgttaag
tgaaataagccaggcacagaaagacaaacatcacatgttctcacttatttgtgggatcta
aaaattaaaacaattgaactcatggaatagagagtagaaggatggttaccagaggctggg
aagggtagtgggggtgggggagtggggatggttaatgggtacaaaaaaaagaaagaatga
ataagacctatatttgatagcacaacaggtgactatagtcaataataattaattgtacat
tttaaaataactaaaagagtataattggattgtttgtaacacaaaggataaatgcttgag
ggatggataccccatttcctgatgtgattattacacattgcatgcctgtataaaatatct
catgtacccataaatatatacactactattacccacaaaaattaaaaaaaattaaaaaaa
ataaataattattctaaatttttttat
>rnd-1_family-194#CLASSI/LINE/L1
gaatgaaggacaaaaaccatatgattatttcaatgatgctgagaaagcatttgataaaat
tcaacatccttcataataaaaaactttcaaaaaactgggtatagaaggaaatacctcaac
ataataaaagccatatatgacagacccacagctagtatcaactgaatgggaaaaaactga
aagctttttctctaagatctggaacagacaaggatgcccactgtcaccactgttattcaa
caagtactggaagtcctagctagagcaattagacaagagaaagaaataaaggcatccaaa
ttggaaaggaagaagtcaaattatccttgtttgtagagatatgatcttatatttagaaaa
acctaaagactccaccaaaaaactattagaactgtaaataaattcagtaaagttgcagga
tacaaaatcaacatacaaaaatcagtagcatttctatatgccaacagtgaacaatctgaa
aaagaaataaaaaaataatcccatttacaatagctacaaaataaaatacctaggaataac
ttaaccaaagaagtgaaagatctctataatgaaaactataaaacactgatgaaagaaatt
gaagaggacacaaaaaaatggaaagatattccatgttcatggattggaagaatcaatatt
gttaaaatgtccatattacccaaagcaatctacagattcaatgaatccctatcaaaatac
caatgacattcttcacagaaatagaaaaaacaatcctaaaatttatatggaaccacaaaa
gacccagaatagccaaagctatcctaagcaaaaagaacaaaactggaggaatcacattac
ctgacttcaaattatactatagagctatagtaaccaaaacagcatggtactggcataaaa
acagacacatagaccaatggaacagaatagagaacccagaaataaatccacacatctaca
gtgaactatttttgacaaaggtgccaagaacatacattggggaaaggacagtctcttcaa
taaatggtgctgggaaaactggatatccatatgcagaagaatgaaactagacccttatct
ctcatcatatacaaaaataaaatcaaaatggattaaagacttaaatctaagacctcaaac
tatgaaactactaaagaaaacattggggaaactctccaggacattggtctgggcaaagat
ttcttgagtaataccccacaagcacaggcaacaaaagcaaaaatggacaaatgggatcac
atcaagttaaaaagcttctacacagcaaaggacaatcaacaaagtgaagagacaacccac
agaatgggagaaaatatttgcaaactaccatctgacaagggattaataaccagaatatat
aaggagctcaaacaactctataggaaaaaaatataataatctgataaaaatgggcaaaag
atttgaatagacatttctcaaaagaagacatacaaatggcaaacaggcatatgaaaaagt
gctcaacatcattgatcatcagagaaatgcaaatcaaaactacaatgagatatcatctca
tcccagttaaaatggcttttatccaaaagacaggcaataacaaatgctggtgaggatggg
agaaaagggaacccttgtacactgttggtgggaatgtaaattagtacaaccactatggag
aacagtttggaggttcctcaaaaaactaaaaatagagctaccatatgatccagcaatccc
actctaggtatataccaaaagaaaggaaatcagtatattgaagagatatctgcactccca
tgtttattgcagcactgttcacaatagccaagatttggaagcaacctaagtgtcctcaac
agatgaatggataaagaaaatgtggtacatatacacaatggagtactattcagccataaa
aaagaatgagatcctgtcatttgcaacaacatggatggaactggaggtcattgtgttaag
tgaaataagccaggcacagaaagataaacatcacatgttctcacttatttgtgggatcta
aaaataaaacagttgaactcatggaaatagagagtagaatgatggttaccagaggctggg
aagggtagtgggaggtgggggaggtggggatggttaatgggtacaaaaaaaagtagaaag
aatgaataagatctagtatttgatagcacaacatggtgactatagtcaataataattatt
gtatattttaaaataactaaaagagtgtaattggattgttgtaacacaaaggataaatac
ttgaggtgatggataccccatttacctgatgtgattattcacattgtatgcctgtatcaa
aatatctcatgtacccataaatatatacacctattatatgcccacaaaataaaattaaaa
attaaaaaatatttttgtgtctttg
>rnd-1_family-196#CLASSI/LTR
tgttaaatcaagtttagcctaaagctgcctccttacatattttaagttcagcctaaaggt
ttctctgtacatgtgaactataacctaatggaggtgtaaacagactgtagcctactcttg
tgccaatcactgagttttggccaatcaaaggtggccaactgttcaaaccgtgttcaaata
aggcaaacgccgagctgtaaccaatccagctgtttctgtacctcacttccattttctgta
cgtcactttcctttttctgtccataaatcttcttccaccacgtggctgcgctggagtctc
tctgagcctactctggctcaggaggctgcccgattcacgaatcgttctttgctcaattaa
actcttttaaatttaatttggctaaagtttttctttt
>rnd-1_family-203#CLASSI/LTR
tgaggtaggaggtgggacttgactccagaggtggggcttggacactggaccaaattgagg
actagctaaaacagggaggggtggaagcagctttccataagacatgcccaccagtgtgcc
atgtcagtttaccattgccatggcaacacccagaagttaccacccctttccatggcaatg
acccgagacccagaagttaccaccctttttctagaaatttctgcataatctgccccttaa
tttgcatataattaaaagtgggtataaatatgactgcagaactgcctctgagctgctact
ctgggcacactgcctatggggtagccctgctctgcaaggagcagtacctctgctgctgct
gtacactgccgcttcaataaaagttgctgtctaacaccaccggctcacccttgaattctt
tcctgggtgaagccaagaaccctccggctaagccccaattttggggcttgcctgccctgc
atc
>rnd-1_family-204#CLASSI/LTR
gtattgttacagcagggcccatctggagtggctgctgccatgatgctggtcagggtgggg
gaggagccgccaaaggctggtggggctgcatgctccatggagccagcaagagccgggaca
agcgggagcccaccccttctgagttggcgggtgggagctccctgggtgcagctgcagcta
cccatgccacggctgtggacccaggcatctctgcattcttgggggcccaggaaggccccc
ctgcccctgcaggctcaggggtgtctgcttctactgcctggcttctccctgctgttggtg
cctgctctgatcttggagcaaggttggggccgagcctaggtgctgtcgcagcctggcggg
tgtgcacacgctcagggcagtgctgacacaccagccccctgctgcctcggccccctctgg
actttgggtgctgacaagcacgggagggaggccgaggaggtgctgagggcagtttggtgc
tggcctgcaggcgccccttggcatgaacagcctgggtgccatgaatggtggcaggaggca
gacaggctcctgggtggaagggggcaggtccccagtgaagccccaccttcaagctgggga
gggcctgaagcctgggggccggctgccagtcccatgtactggagtgggaacttgtggtgc
ttttccctgggcctgcttgtggctgcccatggaccaatcagcatgcacttcctcccctct
gaggcccataaaagccctggactcagccagacttgagcagaggagatgatggggagacca
gctgcagagaggagctgcccactccagggtctcctttctgctgagagctgaggagacagt
gggatgaccaactgcagagaggagctaccctctctgctaagagctgaacactcattggga
caccctggctgtggagaggagctgcccactgcgggtctcctctgagctgttctgttgctc
agtaaagctcctctttgtcttgctcaccctccacttgtctgtgtacttcattcttcctgg
ttgcaggacaagaacttgggacccactgaatggtgaggctaaaagagctgtaacacaaac
agggctgaaacatgccccttgcttgccatgttgtgggtgaagagaaggagagaagagctg
tggcccttcggggagcccagacctgggagctccctgagccagggctgtgactccctcttt
ggggccctgcggtttctggtatctccaagcttccaggcgccaccgcgttccctggtgcca
gctggggaagctgcttgcagtccacctggtccagctgtaggcttgcagagagctagcgcc
catgccagcacctggagctgcctgcccccaggcagcagccagtgtgtcttgctgtgcaca
gtggccagaccccacactcactcacacacccctcactactctgcgccttatttacagtct
cctttggaggcatgggatccag
>rnd-1_family-211#CLASSI/LTR
gagataggaggcaggactcactctgaggggggcttggacactggaccaaattgaggacta
gctaaaacagggacgggtggaagcagctttccataagacacacccaccagtgtgccatgt
cagtttaccattgccatggcaacacctggaagttactcccctttccatggcaatgaccga
caacccagaagttaccaccctttttctagaaatttctgcataatctgccccttaatttgc
atataattaaaagtgggtataaatatgactgcagaactgcctctgagctgctactctggg
cacactgcctatggggtagccctgctctgcaaggagcagtacctctgctgctgctgtgca
ctgccgcttcaataaaagttgctgtctaacaccaccggctcgcccttgaattctttcctg
ggcgaagccaagaaccctcccgggctaagccccaattttggggctcgcctgccctgcatc
>rnd-1_family-212#CLASSI/LTR
tgatatggacaggagacagggaaatactgggtagaagagggtggttccctggcaaaggcc
ccaccctcaagcctggaaacccatggccctaaatgagaacaggcattcctgttttcatgc
ccaaaaagttgccttttggcccgccatgcccccctatcctgtacccatataaaccccaaa
ccccaggctccagaagcagagagagagaggagagagcagaaagaaggcagaacagcgtgg
cagagaagagagaagagaaggaacgtctgaacaccgagaggagttcagctgggggcggtc
agagaggagattggccgctggacggccaaactccaggggaagatcatcttcccactccat
cccccttccagctccccatccatcccactgagagccacctccaccactcaataaaacccc
tgcattcatccttcaagtccgtgtgtgacctgattcttccggacgctggacaagaacttg
ggatacagaaagctgtcacactggcccctgcccttgaaaaggcagagggtccactgagct
ggttaacacttaagccgtctgcggacagcaaagctaaaagagcacactgtaacacaccca
cttgggcttggagttgcaggcacccacccctagacgctaccatggggccggagcccaaaa
gcgctcaccctggctcctgcacctgcccgtctgcatgctccccctcctaaggggtttgag
cagggtggccgaacagagagccacacccctgtcgcacgtcctgcgaggggggtcagggaa
ctctcccgtttc
>rnd-1_family-213#CLASSI/LINE/L1
agccaagatggccgaataggaacagctccagtctacagctcccagcgtgagcgacgcaga
agacgggtgatttctgcatttccatctgaggtaccgggttcatctcactagggagtgcca
gacagtgggtgcaggacagtgggtgcagcgcaccgtgcgtgagccgaagcagggcgaggc
attgcctcactcgggaagcgcaaggggtcagggagttccctttcctagtcaaagaaaggg
gtgacagacggcacctggaaaatcgggtcactcccaccctaatactgcgcttttccaacg
ggcttaaaaaacggcacaccaggagattatatcccgcacctggctcggagggtcctacgc
ccacggagtctcgctgattgctagcacagcagtctgagatcaaactgcaaggcggcagcg
aggctgggggaggggcgcccgccattgcccaggcttgattaggtaaacaaagcagccggg
aagctcgaactgggtggagcccaccacagctcaaggaggcctgcctgcctctgtaggctc
cacctctgggggcagggcacagacaaacaaaaagacagcagtaacctctgcagacttaaa
tgtccctgtctgacagctttgaagagagtagtggttctcccagcacgcagctggagatct
gagaacgggcagactgcctcctcaagtgggtccctgacccctgaccccgagcagcctaac
tgggaggcaccccccagtaggggcagactgacacctcacacggccgggtactcctctgag
acaaaacttccagaggaacgatcaggcagcagcatttgcggttcaccaaaatccgctgtt
ctgcagccaccgctgctgatacccaggcaaacagggtctggagtggacctctagcaaact
ccaacagacctgcagctgagggtcctgtctgttagaaggaaaactaacaaacagaaagga
catccacaccaaaaacccatctgtacatcaccatcatcaaagaccaaaagtagataaaac
cacaaagatggggaaaaaacagagcagaaaaactggaaactctaaaaagcagagcgcctc
tcctcctccaaaggaacgcagctcctcaccagcaatggaacaaagctggacggagaatga
ctttgacgagttgagagaagaaggcttcagacgatcaaactactccgagctacaggagga
aattcaaaccaatggcaaagaagttaaaaactttgaaaaaaaattagacgaatggataac
tagaataaccaatgcagagaagtccttaaaggagctgatggagctgaaagccaaggctcg
agaactacgtgaagaatgcagaagcctcaggagccgatgcgatcaactggaagaaagggt
atcagtgatggaagatgaaatgaatgaaatgaagcgagaagggaagtttagagaaaaaag
aataaaaagaaatgaacaaagcctccaagaaatatgggactatgtgaaaagaccaaatct
acgtctgattggtgtacctgaaagtgacggggagaatggaaccaagttggaaaacactct
gcaggatattatccaggagaacttccccaatctagcaaggcaggccaacattcagattca
ggaaatacagagaacgccacaaagatactcctcgagaagagcaactccaagacacataat
tgtcagattcaccaaagttgaaatgaaggaaaaaatgttaagggcagccagagagaaagg
tcgggttacccacaaagggaagcccatcagactaacagctgatctctcggcagaaactct
acaagccagaagagagtgggggccaatattcaacattcttaaagaaaagaattttcaacc
cagaatttcatatccagccaaactaagcttcataagtgaaggagaaataaaatactttac
agacaagcaaatgctgagagattttgtcaccaccaggcctgccctaaaagagctcctgaa
ggaagcactaaacatggaaaggaacaaccggtaccagccactgcaaaaacatgccaaatt
gtaaagaccatcgaggctaggaagaaactgcatcaactaacgagcaaaataaccagctaa
catcataatgacaggatcaaattcacacataacaatattaactttaaatgtaaatgggct
aaatgctccaattaaaagacacagactggcaaattggataaagagtcaagacccatcagt
gtgctgtattcaggaaacccatctcacgtgcagagacacacataggctcaaaataaaggg
atggaggaagatctaccaagcaaatggaaaacaaaaaaaggcaggggttgcaatcctagt
ctctgataaaacagactttaaaccaacaaagatcaaaagagacaaagaaggccattacat
aatggtaaagggatcaattcaacaagaagagctaactatcctaaatatatatgcacccaa
tacaggagcacccagattcataaagcaagtcctgagtgacctacaaagagacttagactc
ccacacaataataatgggagactttaacaccccactgtcaacattagacagatcaacgag
acagaaagttaacaaggatacccaggaattgaactcagctctgcaccaagcggacctaat
agacatctacagaactctccaccccaaatcaacagaatatacatttttttcagcaccaca
ccacacctattccaaaattgaccacatagttggaagtaaagctctcctcagcaaatgtaa
aagaacagaaattataacaaactgtctctcagaccacagtgcaatcaaactagaactcag
gattaagaaactcactcaaaaccgctcaactacatggaaactgaacaacctgctcctgaa
tgactactgggtacataacgaaatgaaggcagaaataaagatgttctttgaaaccaacga
gaacaaagacacaacataccagaatctctgggacacattcaaagcagtgtgtagagggaa
atttatagcactaaatgcccacaagagaaagcaggaaagatccaaaattgacaccctaac
atcacaattaaaagaactagaaaagcaagagcaaacacattcaaaagctagcagaaggca
agaaataactaaaatcagagcagaactgaaggaaatagagacacaaaaaacccttcaaaa
aattaatgaatccaggagctggttttttgaaaagatcaacaaaattgatagaccgctagc
aagactaataaagaagaaaagagagaagaatcaaatagacgcaataaaaaatgataaagg
ggatatcaccaccgatcccacagaaatacaaactaccatcagagaatactacaaacacct
ctacgcaaataaactagaaaatctagaagaaatggataaattcctcgacacatacaccct
cccaagactaaaccaggaagaagttgaatctctgaatagaccaataacaggctctgaaat
tgtggcaataatcaatagcttaccaaccaaaaagagtccaggaccagatggattcacagc
cgaattctaccagaggtacaaggaggagctggtaccattccttctgaaactattccaatc
aatagaaaaagagggaatcctccctaactcattttatgaggccagcatcatcctgatacc
aaagcctggcagagacacaaccaaaaaagagaattttagaccaatatccttgatgaacat
tgatgcaaaaatcctcaataaaatactggcaaaccgaatccagcagcacatcaaaaagct
tatccaccatgatcaagtgggcttcatccctgggatgcaaggctggttcaacatacgcaa
atcaataaatgtaatccagcatataaacagaaccaaagacaaaaaccacatgattatctc
aatagatgcagaaaaggcctttgacaaaattcaacaacccttcatgctaaaaactctcaa
taaattaggtattgatgggacgtatctcaaaataataagagctatctatgacaaacccac
agccaatatcatactgaatgggcaaaaactggaagcattccctttgaaaactggcacaag
acagggatgccctctctcaccactcctattcaacatagtgttggaagttctggccagggc
aattaggcaggagaaggaaataaagggtattcaattaggaaaagaggaagtcaaattgtc
cctgtttgcagatgacatgattgtatatctagaaaaccccattgtctcagcccaaaatct
ccttaagctgataagcaacttcagcaaagtctcaggatacaaaatcaatgtacaaaaatc
acaagcattcttatacaccaataacagacaaacagagagccaaatcatgagtgaactccc
attcacaattgcttcaaagagaataaaatacctaggaatccaacttacaagggatgtgaa
ggacctcttcaaggagaactacaaaccactgctcaatgaaataaaagaggatacaaacaa
atggaagaacattccatgctcatgggtaggaagaatcaatatcgtgaaaatggccatact
gcccaaggtaatttatagattcaatgccatccccatcaagctaccaatgactttcttcac
agaattggaaaaaactactttaaagttcatatggaaccaaaaaagagcccgcatcgccaa
gtcaatcctaagccaaaagaacaaagctggaggcatcacgctacctgacttcaaactata
ctacaaggctacagtaaccaaaacagcatggtactggtaccaaaacagagatatagatca
atggaacagaacagagccctcagaaataatgccgcatatctacaactatctgatctttga
caaacctgagaaaaacaagcaatggggaaaggattccctatttaataaatggtgctggga
aaactggctagccatatgtagaaagctgaaactggatcccttccttacaccttatacaaa
aattaattcaagatggattaaagacttaaatgttagacctaaaaccataaaaaccctaga
agaaaacctaggcaataccattcaggacataggcatgggcaaggacttcatgtctaaaac
accaaaagcaatggcaacaaaagccaaaattgacaaatgggatctaattaaactaaagag
cttctgcacagcaaaagaaactaccatcagagtgaacaggcaacctacaaaatgggagaa
aatttttgcaacctactcatctgacaaagggctaatatccagaatctacaatgaactcaa
acaaatttacaagaaaaaaacaaacaaccccatcaaaaagtgggcgaaggatatgaacag
acacttctcaaaagaagacatttatgcagccaaaaaacacatgaaaaaatgctcatcatc
actggccatcagagaaatgcaaatcaaaaccacaatgagataccatctcacaccagttag
aatggcaatcattaaaaagtcaggaaacaacaggtgctggagaggatgtggagaaatagg
aacacttttacactgttggtgggactgtaaactagttcaaccattgtggaagtcagtgtg
gcgattcctcagggatctagaactagaaataccatttgacccagccatcccattactggg
tatatacccaaaggactataaatcatgctgctataaagacacatgcacacgtatgtttat
tgcggcactattcacaatagcaaagacttggaaccaacccaaatgtccaacaatgataga
ctggattaagaaaatgtggcacatatacaccatggaatactatgcagccataaaaaatga
tgagttcatgtcctttgtagggacatggatgaaactggaaaccatcattctcagcaaact
atcgcaaggacaaaaaaccaaacaccgcatgttctcactcataggtgggaattgaacaat
gagaacacatggacacaggaaggggaacatcacactctggggactgttgtggggtggggg
gaggggggagggatagcattaggagatatacctaatgctaaatgacgagttaatgggtgc
agcacaccaacatggcacatgtatacatatgtaactaacctgcacattgtgcacatgtac
cctaaaacttaaagtataataataata
>rnd-1_family-216#CLASSI/LTR
ttcccctccatgaaccgttttgaatttttctttctctgagcacctggaaggttacctttg
gtaaagttcaaaagccagaaatattggccgtttggcctggctaaagtcggttaataagag
atttaaaaggacttttagagtattatggttaaaagtggatggatccctctcaaaatttaa
ggctctgttttgttttgcattgtgttatctgatggttttgagttttgggggtatctttgc
attatgagagcgctttggtgtgtaatatatacttttggggatggctaatggcagttgtgg
gggatactctactctttgcacctttggatgacagaagcatgctgttggccagctggaagg
tatggcaatgtccctacccccactgagataagactcccttgggggatgggttgattacag
aatgggctgattggctttgggttgctttgtaatgaaatgcatggtaaaatcattgctttg
tcttgttccatagcatttcccttttggggatccagtatgtggtataaaagtgggaccttt
acttttgggggtctgtttgtcttccagctgtgcctgcttattaggctgtggaaactgcat
gttttcctggttctgttcctccaagggcttcaccctgaagccagtaatccaattaagaaa
cttgtaaattaaaaatcttgcaactgctggatcttctgtctgtctgtgtgtttgtttgta
tgtggtgtgtgtgtgatgtttatatgtgaaagagctttgattagttggcttaaaaatagt
aggtgtttaaatatcttgtcagaaaagtaaaaagtaatgccttttagttcatgtgacttt
agtaatcttttggaaataaagttttttaaagattattggtaaaataaagatatttggtct
aaattaggcgggtcagatattaggtttgctcaatgctttaatgtcataaactgcttcttt
ggcttttgaaaatttttcagcttgtttgttttgcatctatgtaaggcctggggacatgtg
gagttagccgtgtccccctagctatgctggaaagagtcagaccttatctgcacttctgtc
tggtgttctaggctccaaacctcgtacataattaaaattgcttactaggttttttttcaa
aattgctaagagttaatattgtagcatgtaattgagactactgaagaaacagttttacat
tcaaggtgtgtgagggaagtgaaatgtgtttttggtgaatgcttatatgaaggtatgtta
atgtggatttttatctagtttagaggtaaggattgtttttagttgggataaagctgaagg
tttgagctagttgtggaaggtttttgaaaattgatcttttaaaaaattctgtgtgtgaac
atattggctaactttaaaggatattcagtttttccataagttgaacattggaataaaagc
acaacagggttttcttagggcactgatttgctttttaacaagaatttgtaaagtgttata
aaaggtttatgagaatctcaccttttggtgattaaggttggatagatttgtctataaggt
tttattaaaaattggggttgacattaatagtatcttaatgcaagggtgaaatttgccttt
ctctcttgaataagattttcatgtactattaagtgataataaaagatttttgtttgcctt
ttgaatgaactacaggataagaagggaaagacaagagacgtattgtttggaaagctaagt
cttccttctatgaatgagtaaaggtttttgcctttttaaaatttttgagtcattttggct
aaatgaatggtgacctggaattctattttatactatcaagtgttttaaacctttatcgta
tttggtaggtttttcaaaatcaaatttcagcttcaaaattgtcttttttaacctctgacg
ttgggatgctgcagagggtcctgaagcattcaaaagagaggtcaacagtattatttgaca
tgttaagttccatgggaagcattgtcaaaataaaaatgtttaatgttcttcaggttatgt
tttagtgagtgatattaatatttgttccaaaattttatgggatttctaaaattctaatat
gtctgagtatatgctctcaatcataattatggttgttatgttaagttattgtagaccaca
gaaatgatcaattttttgtcaattttgtttttaattatgactttttaaagtcatttccac
agtttgttgtttaatgctgatgcagtttctgcaaacttcacaagcatgtaaaatcttaga
atattgtatcttttaggaggttcatgaaaggatggaaaggattcttgaaagcactcttga
atacaggtttctggtaactttagaatcatcgtttggactgtgtaagaatttcggtcttta
atgaaaagactgactggtttatcaaacttgtaacccaagtagagcaaaaattaattgaat
accaagaagatattttgctatatttttatgctaagtcagctgatactgaaattgtttcga
tatacaatttgaatgaacttcatggtctaagtcaaattacctatgataacctatcggtta
tcagtgctatgcacctaaattggagaaatgactggtattcaagaggacttaggtccaatg
ttaagcatggactcatggagaaccaggatggctgccttgtcctttctgagtccttaaagc
ttttgttgttaaaggttctgcattccatgactcatcatggaatagataaaatgatccaaa
ttaaatatatattggtttggtgacttctaaattgctaacatagtttatgaccaatgtttg
gtttgttaaacccatattgctgggaagataatcaaagcttcagtacatttggctatctga
tgggccatttaaacttttgtagagggatttcattccattgtcattttcaatgcatgtttt
ctgcttgtataaaagcttttccatgcaagaggggtgatgttataacattagattattatg
ccatagtctattttcaccaggtaaagaatgctttttatggttcactgactgaggacaatc
agctctttcacagtctagaacccgacgattggatcttctgagaacatcagagaaagactg
tttttgccatgcacactgcagcaaaactttgggactttgaagtttgggttcataatctca
caactggggagtgtccctccacattcttggaagtgtacacccgttggaacccttagggta
aagctaaccacgtaaatttcttctcagaaaagatggcatctttgatgtgatcttttccca
aggtcatggatcaagacttctttactctcatgagactcttatctttgaatatttttccct
ttcttattcctttatgaacaatggaagtgaaaagggggtctgttgtttgtacttatgtgg
tatacttttatttgtgaagggttttgcagccagccttatacatatgtaactttatacctt
gatagatggaagatgaaggcccggtgtaggtgagaaactttaatggtatatactttgcct
catagttgtcaggaacagaacgttggttctctcctcttagcctccatcatgggttaaaat
aatgttgccaggaggtcttcgttcttctagacgggcctcatttgttaggtcctttttcta
tggtttggagttaaagaggcaatgattagaaatgtatccgtcatgataggctctatagca
gattctactgtaaaggctatggttacacaacagactgtgagagttatgctaaataataga
attgctttatattacttactgctaaatagaagtatctgtgtagctgctggcacttgtggc
ctgtggagaaaacattgggtattatagagattcatttttggggattagtgaagagactgt
ttagttaagtgagtagactctttatctctttgatctatttattttaggtggtttggttat
ggggaccctgggtaaggagcatactttaagctcttggtgttatcctcctggtagtcataa
tagtattctccctggtgtgttgtattctctcagaagttttgaatgtttgcatgcagccat
ctctagaatgtcaaatggtttttcttcaactggaatgactagagctgaaataaatgtgtg
accatgagggtactgtaatttatgaatgacatgctgagaccataaacccaaaatgatggt
aactgagagttgtgctgaggccctaagttttggtcacgttctcacttaggtgagagtgtg
agcatgaccggggaatttttaaaataaaattttgggaggctattgttttggactgagctc
attcactaggccccaacagaccagaccgaaccaaaatggagttgctcgtgctaaatgtga
catgatcacagtaatactttaaggaatcatatagattctagaagagaccaggttttgttt
ttaaacagattccagcatgaggaggtatcctctactcagttcttgttcccgccttgcaaa
acccactgttctactgttttcccctgggttttaagaccagctaggtatatttatgatggt
gatagtaacatcaatgactaaagttttggtcaatctctcaaagttgagaagatggccagc
ggggaattgttaaatcagttttagcttgaggctgcctccttagatattttatgtttggcc
taaaggtttctctgtacattgtgaactataactagtggaggtgtgaacagaccgtagcct
acacttgtgccaatcactgagttttggcccatcaaatgtagctaactgtttgagctgtgt
tcaaataaggcaaatgctgaggtgtaatcaattcagttgtttctgtccctcacttccatt
ttctgtacatcactttctttttctgtccataaatcttcttccatcccttgtctgcactgg
agtctctgagcctactgtggctgggaaggctgcctgatttgcgaatcattcattgttcaa
tttaatttctttaaatttaat
>rnd-1_family-229#CLASSI/LTR
atttgcatantaaaagattagggtggggcggccagncttctccgcgcgctatgtaaacgn
cacgcctggtcgaaccaatctntgagccctatgcaaatcagacaccgcctcctcaag
>rnd-1_family-230#CLASSI/LTR
tgatataggagttaaaaagaaattatttaggcagatagtgagggtaaggaagtcctcggt
aaggttttccttttaatgaaaagcagcccccaaatcatttcttttctaacaaagagcagc
ctgtaaaatcgagctgcagacatagataagcaagctggaagcttgcacgggtgaatgccg
gcagctgtgccaataggaaaaggctacctgggggctaggcatgttcaacatggggctcca
tcttcccttttctttgtcaaccacgtgtacagtaaggagcagacaacatggcaccggcca
ggtagagaacccatttgcataataaaagattagggtggggtggccagcttcttcgcgtgc
tatgtaaatgtcacacctggtccaaccaatctttgggccctatgtaaatcagacaccgcc
tcctcaagcctgtctataaaacccgtgcacttcaccacgaactggaagtcccactcgggg
cccctctctctcgcaagagagagagctttctcttttctctttcttttgcctattaaacct
ctgctcttaaactcactccttgtgtgtccatgtccttgatttccttggcatgagacaacg
aacctcgggtatttaccccagacaatgatgccgcttc
>rnd-1_family-236#CLASSI/LTR
tgttacagtaggtagctagtcagacatgagcagggcaggagagggccccccccaccagga
atgtcaggcgaccatcaggtgatggtcaggcagttgttaaactgtctctctaaaataata
attggtcacagccagcgccagggaaaggcagtctcccaatagatagaaaacacctgaaac
tggtgatcagcagcttcccgataagatctcaggagttgggcgagtgggctcaagcatgcg
cactaagaggcaaaatggcggagtttaactggtatatgaccttcttctaggaacattcga
ctggtaagggaagaatgcctcaagtgagcatgcgtacaactccagtaaacacactgcgca
tgcgcccctcccaagtgctggcaggccactgtgcatgcggacagcccaccccaagggaag
aatcaggggagaagggatgcaagaccccggaagcatgccaacatataaaaccccaagtca
aaggtcaaacgtgcacttgatctctcaagtcgcccgcttggccctcttccaagtgtactt
tacttcctttcattcctgctctaaagctttttaataaactttcactcctgctctaaaact
tgcctcggtctctccctctgccttatgcccctcagtcgaattctttcttctgaggaggca
agaattgaggttgctgcagacccatatggattcgctgctggtaac
>rnd-1_family-239#CLASSII/TIR/PIGGYBAC
ttatgcctagtgttccattattggaacgctaagcatgtgggagttatttatatcctactg
ctcaaggtcatcgccaaggtctgatttttcaaaatcaaaaaattgcaacctcaggcataa
atgggtta
>rnd-1_family-242#CLASSI/LTR
tgtggcaggccaggtctcactaacgcaggcctccataacaactgtttcagtactgactga
gtggttaagttaaatattaaaagctgaaagagccagtgcccttatacaaaggctggaatg
taacaaaagcccaccaagagttttgcctaggcctttcctgggccttaaagcatgacaaga
taatgaaggaattcttaacaggacccatttaggattaaacaagttttattgggggtctga
agaaactccccaggcctccacaaacaagtttattgggggtctgaaggaactccccaaacc
tccatgatttagcaggagacaagataagggtaatcaccccagcacctggacccatttaga
ttaagtaaatttactgaggctccagaggaaggtcttcaggactcagaccttagttataga
ttaaaagaagttaatcacttatgtctttagatgaatgcacacttacacgtagacatatag
cttagaaggtatataagctctggaaaactttgtaattttgagttggtctggtgataattt
ccaggccttctccctgtaaccggttacagaaataaaaactctcttcctccccagttcatc
tgcatctcgttattgggccacgagaaatagcagcccgaccctcagtttggtccgggaac
>rnd-1_family-244#CLASSI/LINE/L1
taacaaaagatctaacatttatgtcattggaatcccagaaagagaggagaaagagggggc
tgaaaaagtactcaaagaaataatggctgaaaacttcccaaatttggcaaaagacataaa
cctacagattcaagaagctgaggaaccaaacaggataaattcaaagaaatccatgccaag
acacatcataattaaacttctgaaaactaaagacaaaaaaaaatcttgaaagcagtagag
agaaatgacaccttacctataggggaaaaacatttaatgacaatagatttctcatcagaa
accatggaggccagaagaaagtggcacaacattttttcaagtgctgaaagaaaagaactg
tcaacccagaattctatatccagtgaaaatatccttcaggaatgaaggggaaataaagac
attctcagatgaaggaaaactaagagaatttgttgctagcagacctaccctaaaagaatg
gctaaaggaagttctctaaacagaaaggaaataataaaagaaagaatcttagaacataag
gaagaaagaagaaaaaaataagtaaaaatatgggtaaatacaatagactttccttctctc
ctgagttttctaaattatgtttgatagttgaagcaaaaattataacactgtctaatgtgg
ttctaaatgtatgtagaggaaatatttaagataattatattataaagggggagggtaaag
ggatataaagggaggtaaggtttctatacttcactcaactggtaaaatgtgacaccagta
gactgtgataagttatgtatatataatgtaatacctagagaaccactaaaaaagctatac
aaagagatacactcaaaaccactatagataaatcaaaatgaaattctaaaaaatgttaag
taaccacaggaaggcaggaaaaaaaaaagagataagaaaagaaaagcaaaagaaagcaaa
aaataaagaatggcaaatataagcaaaacattgaaaacttatgaattaaaataaa
>rnd-1_family-247#CLASSI/LTR
tgaggcaggagaatagggtctggaggcagggaacataaggccattcacacttcctagaac
taaataaaggaaaacttcagctatgacaggaaatatcctctccattcataggggtaaccg
agtaaatgactttgtaactttacttcatcctcttcatttacatagggtgtacaccaagta
accaatggaaacctctagagggtatttaaaccccagaaaattctgtaacggggcccttga
gcccctatgctcgggcccgctcccaccctgtggagtgtactttcattttcaataaatctc
tgcttttgttgcttcattctttccttgctttgtttgtgcgttttgtccaattctttgttc
aagacgccaagaacctggacaccctccaccggtaac
>rnd-1_family-248_s_0#CLASSI/LTR
taagggaggagaccacccctcatattgtcttatgcccaatttctgcctccaaagaaagaa
gaagtaaaaactaaaaggcagaaatgaaatccacaggcagacagcccggcgccacaccct
gggcctggtagttaaagatcgacccctgacctaatcggttatgttatctatagattacag
acattgtatagaaaagcactgtgaaaatccctgtcctgttctgttccgttctaattaccg
gtgcatgcagcccccagtcacgtaccccctgcttgctcaatcgatcacgaccctctcacg
cggacccccttagagttgtgagcccttaaaagggacaggaattgctcactcggggagctc
ggttttggagacatgagtcttgccgatgctcccggccgaataaagcccttccttctttaa
ctcggtgtctgaggggttttgtctgcggcttgtcctgctac
>rnd-2_family-153#CLASSII/TIR
tacttggtttagacagtggttctcaaccctggctgcacattagaatcacctggggagctt
ttaaaaatcctaatgcctaggccacaccccagaccaattaaatcagaatctctgggggtg
ggacccaggcatcagtttttttaaagctccccaggtgattccaatgtgcagccagggttg
agaatcactagtctagagcattaaacaggttcag
>rnd-2_family-3#CLASSI/LTR
ttttgaagggtttcagaacatgccaccccaaaatatgccactttggcatatgattatttt
gagctgaaggcacttgaaaaacagcagacgcaggaagggtctctgacctccccctttcta
cctaaaagcaggtcataaaatttcccatggaaatgtcctctcctatagcaggaagagaac
attcttatcaccagagactgggagtccacaccaaagagatctgtcaaaccaacctactaa
aatatccttcttccatagtcccattattttctagtcactttcccacaatttatgccccta
gccaactctttgtcttgtcacatctccacaattatattctttgtcaaaacgtatataagc
attcagtcctaactgcttctttggtcttcattttcctttgaaactcccatgtcacgtaaa
aattcattaaataaatttgtatgcttttctcctgttaatctgtcttatgtagtttaattc
ttaggccgcacagaatctaagagggcagagggaagttttccctccccaacatttattcat
ttt
>rnd-3_family-16#CLASSI/LTR
tccgtcagcctgggtccctgagtgaggcnacgtggagcagagnccccagccgacccgaca
tgtaacgtgagcgagaaataaancctttgttgttttaagccactgagatttggggttgtt
tgttaccgcagcataacctagcctatcctgactga
>rnd-3_family-10#CLASSI/LTR
gtgatattgtgaaatatatatttggtctttgtccctgtttcctggcatacagctcctaaa
atccttggaatctccaaagtgataaggtctttttgtatgctaatgagttgactgatggct
ggagcccctagatagcttcaggatgggggctggtcaccagaaagaccaaggcatgattag
agggttgggactttcagccccaccccccaacctccagggaggggagaggggctgaaggtt
gagttgatcaccaatggccaatgatttaatcaatcatgcctatgtaatgaagcctccata
aaaacccaaaaggactgggttcagagagcttccggatagctgaacacatggaggttcctg
gagggtggtgcacccggagagggcatggaagctccgtgccccttcccacataccttgccc
tatgcatctcttactgctttcatctgtatcctttgtaatatcctttataataaacagtaa
acataaagtgtttccctgagttctgtgagctgctctagcaaattaatcaaacccaaggag
ggggtcatgggaaccccaatttatagccagtcgtcagaagcacaggtaaaacaacctggg
gcttgtgattggcatcgaagtgggggcagtcttgtgggactgagccctcaacctgtggga
tctgatgctatctccaggtagaagtgtcagaattgaattgaattgaggacacccagctgg
tgtctgctgcagaatattgttgcttggtgtgtggggaaaacccccacacatttggtcaca
gaagtttctgtgttgatggtgaga
>rnd-3_family-103#CLASSI/LTR
cccaatgacggatgggagttggtggataaataccccagcttcctcgcccctcgggtggga
taactctgaggcgtgtgctctacactgnctcccagagttccccagcgggattgagcccca
gttgcccacagtggtaacttgctngaatacanaccctttgttggcttccctccctcgttt
ccccactcctcaccggtgcttcctgggatcaccctcccaaataaactacttgcactcgaa
tccttgtctcagggtctgcttctgggggaacccaaacta
>rnd-3_family-207#CLASSI/LINE/L1
tggagcaagatgcagaatagaagctccagcgattgtccccccccctgcaagaacaccaat
taacaactatctacacaaaaaaaaaccttcataagaaccaaaaatcaggtgagcactcac
agtacctggttttaacttatatcactgaaagaggcactgaagaggtaagaaaaacagtct
tgaatcccaacaccatccctcctccaccccagcagaggggtgtggtgtggaagtctgtgt
gctgggagggagatacagaattgtgaggcattgaactcagtgctgtcctgttagagtaga
aagcaaaaccagaccaactcactgatgcctgcccacagagggagcatttaaaccagccct
agccagaggggaatgctatcccagtggtcgaacttgagttccgcaagcctcccactgggt
aagcctgctaataaacttaaaggcgttagccaaagactgcaacttaggcaagtcctagtg
ctgaactaggccagagcatattggggatagtgagctattggtactgctggctaagggagg
ctggcatcacccctcccctaaccccaggctgcacagctcacagtccaaaagagacccctt
tcttctacttgaggagaggagagggaagagtggggaggactttgtcttgcatcttggata
agctcagccacagtagatagggcaccgtcagatcatgaggccctcttccaggccctagct
cccagatgacatttctagacacaccctgggccagaagggaaccactgccttaaggaaagg
acccagtcctggcagattcatcacctgctaactgaagagccttgggccctgaataaccac
aggatacccaggtataggggccttgagtgagactctgagacttgctggcttcaggtgaga
ctcagcacattcccagctgtggtggctatggggaaaactccttctgcttgagaaaagcag
agggaaaagtaaaggggactttgtcttgcaccttaggtaccagctcgccacagtggggta
gagcaccaagtaggctctggggtcccattccaggacttgactcttgatggcatttctgga
cctgccctgggccagaggggagcccactgccctgaagatgagtcccaggccaggcagcat
tcaccacaagctgactaagagcccttgggccttaaggaacattggagtagtctggagtac
tccctatggccgggtggtggtggcacagggtgaggctcctctgcctttggaaaggagagg
gaagagtgggaaggactgcatcttgtggtttgagtccagctcagctcagtacaatagaaa
ccaggtagattctaaggtttttgactctagtacctggctccggagcatctctggaccccc
cagggcctgggggacttgctaccctgaagggaaggacacaggcctggctggctttgccac
ctgctgattgagagccccagagccttgagaacataggcagtagccaggagtggtacagca
ggccttgggcaagacccagtgctgtgtggcttcagtctgacccagtgcagtcctagtggt
ggtggcacaggggtgcttgtgtacaccccagctcaggtgcttagaacagagagagactcc
attttttgggagaaagtaagggaagagaacaagagtctctgcctggtaatccagagaatt
ctcccagatcttatccaagaccatcaaggtggtacttctatgagtctgcaagaaccacag
attactgggcttgaggtgccccctaaagcagatacagcttagatcacaacacccaagtcc
tttaaatatctggaaagccttcccaagaaggagggtacaaatagcccagacggaagacta
tataaatacctaatcttcaatgcccagacaccaaagaacatctacaagcatcaagaccat
ccaggaaaatatgacctcaccaaatgaactaaataaggcaccagggaccaatcctggaga
aacagagatatgtgacctttcagacagagaattcaaaatagctgtgttgaggaaactaaa
gaaattcaagataacacagagaaggaattcagaattctatcagataaatttaacagagat
taaaataattaaaaagaatcaagcagaaattctggagctgaaaaatgcaattgacatatt
gaagaatgcatcagagtcttttaatagcagaattgatcaagcagaagaaagaattagtga
gcttgaagacaggctatttgaaaatacagtcagaggagacaaaagaaaaaaagaataaaa
aacaataaagcatgctacaggatctagaaaatagcctcaaaagggcaaatctaagagtta
ttggccttaaagaggaggtagagaaagagatggggtagaaagtttattcaaagggataat
acagagaacttcccaaacctagagaaatatatcaatattcaagtacaagaaggttataga
acaccaagcagatttaacccaaagaagactacctcaaggcatttaataatcaaactccca
aaggtcaaggataaagaaaggatcctaaaagcagcaaagaaaagaaacaaataacataca
atggagctccaatatgtctggcagcagacttttcagtggaaactttacaggcaggagaga
gtggcatgacatatttaaagtgctaaagaaaaaaaacttttacctagaatagtatatcta
ggaaaatattcttcaaacatgaaggagaaataaagactttctcagacaaacaaaagctga
ggatttcatcaacaccagacctgtcctacaagaaatgctaaagggagtacttcaatcaga
aagaaaagacattaatgagcaaaaagaatcatctgaaggtacaaaactcactggtaatag
taagtaacagaaaaacacagaatattataacactgtaactgtggtgtgtaaactactctt
atcttaagtagaaagataaaaaaaccaataaaaataataactaccaacttttcaagacat
agcagtacaataagatataaatagaaacaacaaaaagttaaaaagcaggggggagaagtt
aaggtagagtttttattgttttctcttgcttgtttgtttgtttatgcaaacagtgttaag
ttgttatcagttaaaataatgggttataagatatatttgcaagcctcatggtaacctcaa
ccaaaaaacataaaggaaacaaaaaataaaaagcaagaaactaaatcatacaccagagaa
aatcaccttcactaaaggaaggcaggaagaaagaaagaaggaagaaagaccacaaaacaa
ccagaaaacaaataacaaaatggaggagtaagtccttacttatcaataataacattgaat
gtaaatggactaaactctccaatcaaaagaatagatggctgaatggataaaaacaagacc
cattgatctgttgcctaaagaaacacacttcacctataaagacacacaagactgaaaata
aagggatggaaaaagatattccatgtcaatggaaaccaaaaaagagaggagtaactatac
ttatatcagacaaaatagatttcaagacaaaaactataagaagagacaaagaaggtcact
atataatgataaaggggtcaattcagcaagaggatataaaattttaaatatatatgcacc
caacactggagcacccagatatataaagcaaatattattagagctaaagagagaatagac
cccaatacaataatagctggagacttcaaaccccactttcagcattggacagatcttcca
gacagaaaatcaacaaagaaacatcagacttaatctgcactatagatcaaatgactagta
gatatttacagaacatttatccaaagctgcagaatacacattcttttcctcagcacatgg
atcattctcaaggatagaccatatgttaatcacaaaaaagtcttaaaaatttaaaaaatt
gaaataatatcaagcatcttctctgacacaatggaataaaactagaaatcaataacaaga
ggaattttggaaactatacaatacatggaaattaaacaatatgctcctgaatgaccagtg
ggtcaatgaagaaattaagaaggaaattgaaaaatttcttgaaacaaatgataatggaaa
cacaacataccaaacctgtgggatacagcaaaagcagtactaagagggaagtttatagct
ataagtgcctacatcaaaaaagagaaaaacttcaaataaacaatctaataatgcatctta
aagaactagaaaagcaagagcaaaccaaacacaaaattagtagaagaaaagaaataataa
aatcagagcagaaataaatgaaattgaaatgaaaaaaaatcaaaagatcaataaaacaaa
aagttgttttttaaaaagtaaacaaaattgacaaacctttagccagactaagaaaaaaag
agagaagatccaaataaataaaatcagaaatgaaaaaggagacattacaactgatactgc
agaaattcaaaggatcattagtggctactatgagcaactatatgccaataaattggaaaa
tctagaagaaatgaaaattcctagacacatacaacctaccaagattgaaccatgaagaaa
tccaaaacctgaaagaccaataacaagtaatgagataaagccataataaaaagtctccca
gtaaagaaaagccgggacctgatggcttcactactgaattttaccaaacatttaaagaag
aactaataccaattctactcaaactattctgaaaaatagaggaggagggaatacttccaa
actcattctatgaggccagtattaccctgataccaaaaccagacaaagacacataaaaaa
agaaaactacaggccaatatctctgatgaatattgatgcaaaaatcctcaacaaaatact
agcaaacaaattcaacaatacattaaaaagatcattcatcatgaccaagtgagatttatc
cctgggatgcaaggatggttcaacatatacaaatcaatcaatgtgatacatcatatcaac
agaatgaaggaaaaaaccatatgatcatttcaattgatgctgaaaaagcatttgataaaa
ttcaacattcttcatgataaaaaccctcaaaaaactgggatagaaggaacatacctcaac
ataataaaagccatatatgacagacccacagctagtatcatactgaatggggaaaaactg
aaagcctttcctctaagatctgaacacaggatgcccattcaccactgttattaacatagt
actggaagtcctagctagagcaatcagacaagagaaagaataaagggcatccaaattgga
aaggaagaagtcaaattatccttgtttgcagatgatatgatcttatatttggaaaaacct
aaagactccaccaaaaactattagaactgatacaaattcagtaaagttgcaggatacaaa
atcaacatacaaaaatcagtagcatttctatatgtcaacagtgaacaatctgaaaaagaa
atcaaaaaagtaatccatttaatagccacaaataaattaaatacctaggattaacaaaga
agtgaaagatctctatatgaaaactataaaaatgtaagaaataaaggacacaaaaaatgg
aaaatattccatgttcatggattgaagaatcaatattgttaaaatgtccatactacccaa
agcaatctacagattaatgcaatcctatcaaaatacaatgacattcttcacagaaataga
aaaaaaattctaaaatttatatggaaccacagaagaccagaatagccaaagctatcctaa
gcaaaaagaacaaaactggaggaatcacattcctgacttaatttactaagagctatagta
aaaaacagcatggctggaacacataaccatgcaataaaaaacaaatc
>rnd-3_family-217#CLASSII/TIR
ggcaatgattctcaagtgtggtctgtggacccctgggggtccccgagaccctttcagaat
gtcagtaaattattttcatgtaatactaagatgtttttgctttttcactgtttgacattt
gcactgctggtgcaaaagcaatggtgggtaaaactgctggtcctagcatgaatcaaggca
caactgtatagtagtcattattcttcactaccatacacttgcattttacaaaatgacagt
ttcacttaaagtcttgatgaagcagtaaaaattattattaaatcttaacccttgagtaca
ttattttaaattctgtgtgacaaaatgagaagtacccaaagcacttctgctgcaaaccaa
agtgtgttgtctcaaggcaaagcacttgtggattagttgtgagctgaacagcactttttt
catagaacacattttacttgaaagaatgacaaactaagttactcagacttgggcatttgg
cagacattttcttgtaaatgaacaagtgagtctgtcacttcaaggaaaacaactgacagt
atttgttgccatgataaaatttgagctttcaagcaaaaatgattttggaaaacttgtatt
tccactgtaagcttgacagcttcccaaattaaggttttctgatgagatggatataaatta
atatgatttttttgatgttatgaaatgtgtcaacattttgaagatctgataagtcagtaa
acacattttccaaagacatatttacaaaatcatacatagtaaaagatctgttcaaaatgc
aagagaaatggattttaatgtaacggagtaaaaagttcattgatatggttttaattccac
attgcaactaacctttaagaaataccacttgtgagttttgtgtatatcaaagaagaatat
ccacaatatttaaaacaaatactccttccttttccaatacaatctgtgaggccagatttt
ctcatgtacttcaacaaaacaacatatcacaaatctgaataaaaagatatgagaatctag
ctgtcttctagtaagccagacattaaagaattggaaaatgtaaaacaatgccactctttt
catttttatttgaaaaatatagttttttttcataaaaatgttatttatattaacatgtag
tgagtttattattattttaaaataatataaatattttaaattttagtttatttctaatat
ggtaaatatagataaaacccacataaacaaaagctctttggggtcctcataatttttttt
ttagatggattctcactctgtcattccagctgaagtgaaa
>rnd-3_family-124#CLASSI/LINE/L1
agtgactggaangggggcatgaagggggcttctggggtgctggtaatgttctgtttcttg
atctgggtgctggttacatgggtatgttcantttgtgaaaattcatcgagctgtacactt
acgatttgtgcactttctgnatgtatattacacttcaataaa
>rnd-3_family-440#CLASSI/LTR
gcttgtccacttcctccccttgaacctgggnggnctctgtgactgcttgaccaacagagt
acggcagaagtgacgctacgtgacttccgaggctaggccataaaaatgccatgcagcttc
cgcctggctctctcgggacgctcncccttggancccagncaccagctagtctgatgaagc
ccagctagcccgtgtggagagaccacatggagaggccacgtgtaggcgctccggctgaca
gcccagctgaggttccagccaagccaccagacatgtgagtgaagacgcctccggatgact
ccagcccccagccgttgagtcaccctcagccttcgagtcttcccagctgaggccccaggc
gtcgtggagcagagacaagccgtccccgctgngccctgtccgaattcctgacccacagaa
tccatgagcataataaaatggttgttnntttacgccactannttttggggtggtttgtta
cgcagcaatagataa
>rnd-3_family-176#CLASSI/LINE/L1
agactaaagaagacacgacgactaaatgcaatactaatcccggattggatcctgnactga
gagagaaaaagcgctataaggacattattgggacaattggcgaaatttgaatatggactg
tagattagataatagtattgtatcaatgttaaatttcctgaatttgataattgtactgtg
gttatgtaagagaatatccttattcttaggaaatacacactgaagtatttaggggtaaag
ggncatgatgtctgcaacttactctcaaatggttcagaa
>rnd-3_family-266#CLASSII/TIR
tctttattttcactaatttttaactaaaatttagtatttcctttaattatgaatgcaggc
aacaaagtatattagctatatctgtgactttgtcaccaatagaaatcacagatattttca
tatcacattacgctttgcagatatctcaaaattatttattctcatcattacttcaaaatt
atggtagtattagacctgccattagatcttgtatttaatgcattaataaagcacatatat
tactacattatatccaattggtataatattttgataactgtatttcaatataattggttt
cctttgcaatcctatgtattttattttatgtatttaaaaacattattctgagaaggggtc
catagactttatcatattgccaaaggagaccatggcacaaa
>rnd-3_family-142#CLASSII/TIR
acagttgacccttgaacaacatgggtttgaactgatgggtccacttatatgtagattttt
ttcaataaatatattggaaaattttttggagatttgcaacaatttgaaaaaattcagatg
aacccatagcctagaaatattgaaaaaattaagaaaaaggtatgtcatgaatgcataaaa
tatatgtagatactagtctattttatcatttactaccataaaatatacacaaatctatta
taaaaagttaaaatttatcaaaacttatcacacacttacagacgtacatggtgccatttg
cagttgagagaaatgtaaacaaataaagatgcagtattaaatcataactgcataaaatta
actgtagtacatacttactactgtaataattttgtagccacctcctgttgctattgcggt
gagctcaagtgttgcgagtatccacttaaaaccctgtgatgctaatcatctctgtgtgag
cagtttgtctctccagtaaattgtgtatgcagtaaaaagtgatctctcaggttctcacat
atttttcatcatgtttagtgcaatatcgtaaaccttgaataacaccatgggacccatacg
aagtgccactagtgatgctggaagtgctcccaagaagcaagaaaagtcatgacattacaa
gaaaaagttgaattgcttgatatgtacctagattgaggtctgcagctgcagttgcccacc
atttcaagataaatgaatccagcataaggaccattgtaaaaaaagaaaaggaaatttgtg
aagccatcgctgcagctataccagcaggcataaaaaccttgcactttttgcaaaatacct
ttttatctgtattgaaaatgcagcttttatgtgggtgcaggattgctataagaaaggcat
acctatagactctaatatgatttgagaaaaagcgaagtcattatatgacaacttaaagca
aaaggaaggtgaaggatctaaagctggagaatttaatgccagcaaaggatggtttgataa
ttttagaaagaggtttgctttaaaaatgtcaagataacaggagaagcagcttctgctgac
caagaggcagcagaaagtttccagatccattaagaaaatcattgaggagaaaggatatct
gcctgaacaggtttttaatgcagatgaaagtgccctattctggaaaaaaaaaatccacaa
aggacatttattagtaaggaagagaagtgagcaccaggatttaaggcaggaagggatagg
ctaactctactgttttgtgcaaatgcagttgggtttatgatcaggactgcccttatctat
aaagctgctaacccctgagccttgaagggaaaagataaacaccagctgccagtcttttgg
ttgtacaacaagaaggcctggacaatgagaaccctttttctggattggttccattaatgc
tttgtccctgaagtcaggaagtaccttgccagtaagggactgccttttaaagttcttttg
atattggacaatgcccctggccacccagaaccccatgagttcaacacgaaggtgtcaaag
tggtctacttgcccccaaacacaacatctctaattcagcctctagatcagggtcataagg
acctttaaggctcattacatacagtactctatggaaaggattgtcaatgctatggaagag
aaccccatagagagaacatcatgaaagtctggaagaattacaccattgaagatgccatca
ttgttatagaaaaagctgtgaaagtcatcaagcctaaacaataaattcctgctggagaaa
actgtgtccagatgttgtgcatgacttcacaggatttacaacagagccaatcaaggaaat
atgaaagagattgtggatatggcaaaaaaggttgggggtgaagggtttcaagatatggat
cttggagaaattcaaagctaatagacaccacaccagaggaattaacagaagagacttgat
ggagatgagtgcttccaaaccagtgccagacaatgaggaagaagacgtagaagaagcagt
gccagaaaaaaattgacattagacaatctggcagaagggttctgattattcaagactgct
tttgacttcttttatgacatggacccttctatgatatgggcactgaaactaaagcaaatg
gtggaagaaggattggtaccatatagaaacatttttagagaaatgaaaaagcaaaaaaat
cagacagaaattataatgtatttccgtaaagttacaccaagtgtgcctgcctctcctgcc
ttccctttcacctcctccacctcttctacctctgcccccagacagcaagaccaacccctc
ctcttcctcctcctcctcagcctactcaatgtgaagatgatgaggatgaagacctttatg
atgatccacttccacttaatgaatagtaaatatattttctcttccttatgattttcttaa
taatattttcttttctctagcttactttattgtaagaatacagtatataatatatataac
atacaaaatatgtgttaatcactgtttatgttattggtaaggcttctggtcaacagtagg
ctattagtagttaagttttgggggagtcaaaagttatacacagatttttactgtagaggg
gttgcacccctaaccccgcattgttcaagggtcaactgtactcattttatatatactaaa
aac
>rnd-3_family-162#CLASSI/SINE
aaaaatattgagcntngtgctcgcttcggcagcacatatactaaaattggaacgatacag
agaagattagcatggcccctgcgcaaggatgacacgcaaattcgtgaagcgt
>rnd-3_family-104#CLASSI/LTR
ggaatgaggtagaaatntccagtatcctntcaatattcatccccctttttcttnagtaac
ggaaccccaatttctagctgggcacatngccacncagtnaaaacatatttcccagcctct
cttgcagctaggtgtggccatgtgaccnagttctggccaatgagacgtaagtaaaaggct
nntgtggaacttccgggaagtctctttaaaaaggagggaacgtgtccctttnccntctcc
tttcttccactgctgcctggaatgcggacgtgatggctggagctnnagcagccatcttgg
accatgaggatagaagccacatacaccgtgggggtggagcagagagctagaaggagcct
>rnd-3_family-58#CLASSI/LTR
tgacaaagattctttgcttggccaaactttagtcaggcttctgaaccttctcctaggccc
atctgtgcacttccttgtaaaatccagttttagcaaagaaccctgctaagtcagtttagc
aagaaccccccatcctcaatatctgatcacccttatatctgatcaggttcctcatcctcc
accatcccccaggtgatgtctgatcaccctggcctgtcttcagcaagaatcctgttaggt
cggtttagccagaatcccccttacccctgatgtttcctcttagtaattttccatccactg
acccccaccctgctccttggctataaattcccacttgcccatgctgtattcggagttgag
cccaatctctctcccccactgcaagaccccattgcagtggtccctatacctatcgcgatg
gtcctgaataaagtcttccttaccatgctttaacaagtatcattgaataattttttctt
>rnd-3_family-246_s_1#CLASSII/TIR
ttaaaaaaagtttagtcttgctactcaaagtgtggtccacagaccagcagcatcagcatc
acctgggagcttgttagaaatgcagaatctcaggccccacccagacctactgaatcagaa
tctgcattttaacaagatccccaggtgattttatgcacattaaagtttgagaagaggcta
aaaaagcgact
>rnd-3_family-246_s_0#CLASSII/TIR
aataatagattaccttgctactcaaagtgtggtccatggaccagcagcatcagcatcacc
tgggagcttgttagaaatgcagaatctcaggccccaccccagacctactgaatcagaatc
tgcattttaacaagatccccaggtgattctatgcacattaaagtttgagaagcact
>rnd-3_family-483#CLASSI/LINE/L1
ttaatgggcacacaatgtataaagatgtaatttgtgacaataacaanntaaaggangggg
acagagaagctgtanaggagcaaagtttttgtatgctattgaagttaagttggtatnaat
tcaaactagantgttataagtttaagatgttaattgtaatccccnggtaaccactaagaa
t
>rnd-3_family-1577#CLASSII/TIR
cttcaaaaagttcatggaaaatgcatattatgaaaaaactatgcatggatttcaaaattt
ttttgcaccaaaataaactcatactaacttgttataacatgtctgaacaggatctagttt
gaggcactaagaaggataagacatcagtttgaaaagagcccctatcagagcaacatgaat
tctgctaaaattgaagcaagaacaaacatcaaatttatggtgaagcttgggtggaagaat
ggtgaaatcattgatgctttatgaaaagtttatggggacaatgccccaaagaaatcagca
gtttacaaatggataactcattttaagaagggatgagatgatgttgaagatgaagcccac
agtggcagaccatccacatcaatttgtgaggaaaaaattaatcttgttcatgccctaatt
gaagaggactaatgattaacagcagaaacaatagccaacaccatagacatctcaattggt
tcagcttacacaattctgactgaaaaattaaagttgagcaaactttccactcgatgggtg
ccaaaaccattgcacccagatcagctgcagacaagagcagagctttcaatggaaatttta
aacaagtgggatcaagatcctgaagcatttcttcaaagaattgtaacaggagatgaaaca
tggctttaccagtatgatcctgaagacaaagcacaatcaaagcaatggctaccaagaggt
ggaagtggtccagtcaaagcaaaagtggaccagtcaagagcaaaggtcatggcaacagtt
ttttgggatgctcaaggcattttgcttgttgactttctggagggccaaagaatgataaca
tctgcttattatgagagtgttttgagaaagttagccaaagctttagcagaaaaatgccca
ggaaagcttcaccagagagtccttctccaccatgacaatgctcctgctcattcctctcat
caaacaagggcaattttgtgagagtttcaatgggaaatcattaggcatccaccttacagt
cctgatttggctccttctgacttctttttgtttcctaatcttaaaaaaatctttaaaggg
cacccatttttcttcagttaataatgtaaaaaagactgcattgacatggttaaattccca
ggaccctcagttctttagggatggactaaatggctggtatcattgcttacaaaagtgtct
tgaacttgatggagcttatgttgagaaataaagtttatattttttatttttatcttttaa
ttccattttccatgaactttttgaa
>rnd-3_family-23#CLASSI/LTR
acctggggtagattgattgcaaaaatggccncaattttcattcgtccttcctgtatccac
gccctttgcaatgtgactttgcagctcctcccatcaagaggcggagtctatttccccgtc
ccttgaatctgggctggccttgtgacttgctttggccaatagaatgtggcggaagtgacg
gtgtgccagttccgagcctaggcctcaagaggcctcgcgtgcttctgctctctctcttgg
aaccctgccgccgccatgtgaacaagcccgggcctagcctgctggaggatgagagaccac
gcggagcagagacgggccgtcccagccgaggccgtnctagaccagccagc
>rnd-3_family-357#CLASSI/LTR
caaacttgtgcagaaaagagttaacaagcaggctagactgctaccttagaaaggcctgct
tgcaaggttggcccttggctggcatctgggaacttggatttcaggagggttcccaccatt
ctaactgataagagtggctcactgtgcctaaactgtttgtgcaaacaatatggtttatgc
tgaacacctgctttccttctgggagtctggaattttggtagtgctaggcagagggtgcct
atgtgaccagcccccaataaaaaccctgggcactgagtctctaatgagcttccctggtag
acaacatttcacatgttgtcacaacttgttgctggaggaattaagcacgtcctgtgtgac
tctactgggagaggcccttggaagcttgtgcctggtttcccctggactttgccccatgtg
ccttttccctttgctgattttgctttgtatcctttcactgtaataaatcatagccatgag
tacgactatatgctgagtcctgtgagtcctcctagtaaatcattgaacctgggggtggtc
ttggggacctctaaaca
>rnd-3_family-749#CLASSI/LTR
tgttacaggtagttagacaggcatgagcggggcaggagagggctcttcccccacccacta
ggaatgtcaggtgatggttcggcaattatcacattgcctctctaaaagtgataaattggc
agccggcaccagggagaggccatttcctgatggtccacacctgttgcactaaagtgttaa
ttgaatgcagatgccagggagaagcaacttcctgggcatgcgcattaagagacaaaatgg
cggagtatgaccttccgggggcactccaccggaaaagggaagaaagcctcagatgggcat
gcatacaacttcctaaacacactgcgcgtgctcacttcccaagggtaaggagggcactgc
gcatgcgggcagcccaccctaagggaagaatcatgggaaaggggccagcctataaagtcc
taggatcaaggttaaacacgcacttgaccttcaaggtgcccacttgggtctcttccaagc
gtactttcctttctttcctgttctaaagcctttttaaataaacttccactcctgctctga
aacttgcctcggtctctttttctgccttatgcccctcagtcgaattctttcttctgagga
ggcaagaactgaggttgctgcagaccctatggattcgccaccagtaactcggataccttc
cactggtaac
>rnd-3_family-214#CLASSI/LINE/L1
ttaagctgggaaagcacagcaaaatggcgaagtaaggacctctgaaaattctctcctcca
taaaagcaagagaacactggcaaaaatggtcagaatcaactttttcagaactctggaaat
taaccaaaggcttgcagcaatctggggagtatttattcaagaaaaatagctgaatctcag
taagaacagcgagctttgtggcattttaacttgccctattcccatccccctctccccagc
tctgtggtagctttgaaaaccaacagcccacaatcatagtgaaaaccagcagcctggcag
ccactggaggggcagaatggggttggagctccttcaaagccccattctcagagaattgtc
attatttgacctgtctggtggttccctggaagatcctacttgcaaggctgtctttatttg
acctgactcagagctcactcagtgtaaacagccttttccctggggcatttgttaaaaaca
atcagaggcaattgtttaacattatggctgcctgaggtagtggataacagttggggtaaa
taataggctaaccaaaagcttaaaaagaaaagctggggaatgagatatccataggggctt
tgaaaagctctgacatattcctgggaatctagaaggccacacacatgtagagctgtgtgc
atacccagggctgtgtgtgtgctcaggaaagacctaagaaggccctaagctctcacctct
ggctgaccttgaggctctgcacaagcaggaagtgaaggctaaggtagagttgtaaactgc
ctggctgagtgttgaaggaatgccccagcacacacacagagccccttggcaaagattggg
agacttattggttccaggcatttaaggaaatctctgtccaatcattaactgaccactaag
ctaactgagcaaagctttagtggccatacataacaaagaatacagactttacagaattag
ttcagaaaagtcactaaacaaacaagcaaaacaacaaacaataacaacaacaaaccctgg
agaggggggagaatctgatttccagagttgccacattatattatttaaaatgtccagttt
taacaaaaattatgagacatgcaaagaaacaagaaagtatggctcatatacaggaaaaag
caatcaatagaaactgtccctgaggaagcccagacattggacttactagacaaaatttta
aatcaactattttaaatatgttcaaagaactaaagaaatctaaaaactaaaggaaatggg
ccgggtataatggctcatcctgtaatcccagcactttgggaggctgaggcaggcagatca
cttgagtcagaagttcaagaccagcctggctaacatggtgaaactcgtctttacaaaaaa
aaaaatacaaaaattagtcgggcgtggtggcaagccttagtcccagctacttggaggctg
agatgggagaattgtttgaatctgagaggtagaggtcagtgagccgagatcatgccactg
cactccagcctgggtaacagagaagactctgtctcaaaaaaaaagaa
>rnd-3_family-447#CLASSII/TIR
ttgggggtcatgaggtcaaaactattttcataataatactaaatgttatttctttttcat
tctcattctctcggtacagtggagttttccagaggttacatgattgtgatatgcaacaaa
ttgaatgcagaagcagatatgagaatccagtgtcttctattaagccagatattaagagat
ttgcaaaaatgtaaaacagttcactcttctcactatctttttgttttggaaaatatattt
ataaaaaaatattatttatgttaacatgtaatatttttattttaaaaataatattttaat
ttttcagtttaatttctaatatggtaaatattatagatataaccacataaacaaaagctc
tttggggtcctcaataatttttaaagtgtaaaggggtcttgagaccaaaagtttagaacg
ctg
>rnd-3_family-51#CLASSII/TIR
tttatataaaaaattttatattttaatatttaaattaaaaattaaaaatatattataaaa
tttaaaaaataatatacagtcatgtgccacataataatgtttcagtcaatgatagactac
atatatgatgtggtcccataagattataatggagctgaaaaattcctattgcctagtgac
atcatagccatcataacatcatagtacaatgcattactcatatgtttgtggtgatgctgg
tgtaaacaaacctactgtactgccagtcatataaaagtatagcacatacaattatgtaca
gtacataatacttgataatgataataaatgactatgttactggtttatgtatttactata
ctatactttttatcattattttagagtgtactccttctacttataaaaaaaagttaactg
taaaacagcctcaggcaggtccttcaggaggtattccagaagaaggcattgttatcatag
gagatgacagctccatgtgtgttattgcccctgaagaccttccagtgggacaagatgtgg
aggtggaagacagtgatattgatgatcctgaccctgtgtaggcctaggctaatgtgtgtg
tttgtgtcttagtttttaacaaaaaagtttaaaaagtaaaaaaaaataaaaatttaaaaa
tagaaaaaagcttatagaataaggatataaagaaaaaaatatttttgtacagctgtacaa
tgtgtttgtgttttaagctaagtgttattacaaaagagtcaaaaagtttaaaaaaattaa
aagtttataaagtaaaaaagttacagtaagctaaggttaatttattattgaagaaagaaa
aatttttaataaatttagtgtagcctaagtgtacagtgtttataaagtctacagtagtgt
acagtaatgtcctaggccttcacattcactcaccactcactcactgactcacccagagca
acttccagtcctgcaagctccattcatggtaagtgccctatacaggtgtaccatttttta
tcttttataccatatttttactgtaccttttctatgtttagatatgtttagatacacaaa
tacttaccattgtgttacaattgcctacagtattcagtacagtaacatgctgtacaggtt
tgtagcctaggagcaataggctataccatatagcctaggtgtgtagtaggctataccatc
taggtttgtgtaagtacactctatgatgtttgcacaatgacaaaatcgcctaatgataca
tttctcagaatgtatccccattgttaagtgatgcatgactgtattatataaaaaacaata
aattttttattttaattaaaatatttttatttcaat
>rnd-3_family-106#CLASSI/LTR
gtattaaccatgtcttttattttctgtattctgatgctttgacatctggggccttgctga
ccctggagagactgcccctcccagggttagccaattcctagagatagtaaaaacttgcct
gtgagcgtgcctttcaaatgcaaaccaaccatccagagcccaacccccaaccacctcctt
tatcagtcacaggctctcacactcaggccactattcccctgccctaatcaccccagggcc
aggtaccagacaactagggacagcccctataccccagagcctgctgaaattattcaaact
agccaatcctaagcctgcttaccctgcctcacctattccttcccacagaaaccacaataa
aggctcttgcccacatttcccccccccctctgcctcctgactgaccctggtgcttcccca
tgtggccctgcatggcatggtatgccccctcctcttgggaactgtgagtaacaaactatc
ttttcaatggcagtcatctcctgatctgttggcctcaccatacctgaattaataataaaa
cctacattttaaaacatatctaatatgataagtaataa
>rnd-3_family-469#CLASSI/LTR
tttttaataaatgaaggaaatcaaaatatttcaccccaaaatatatttctttgacatatt
ttgagatggctgttcagagggcctgcaaacagaagtagccctgcaaagctgtcttttgtg
ggggagatttgcatctgtagagaaatctgcattgatgcagccaggctttctctgaggcct
tcccttgtccagatctaggaaagattaactgagagtctgacacctttaaaggtctgaaag
aaacatttaccatctattctctctgagggctgctacctgtgaggtttcatctacataaca
agaccacctttgctagccaggcctcctcttctctccctcccataacctgtcttgccacat
aacctgatttaccaccataacctgtttttggccatgctctgagcccccattctttctgta
acctcaagatggtatataagcttctgaccccattggggggttggggtaatcactctgtgg
ttctcccctgtgcacgttaataaatttgtatgccttttctcctattaatctgccttttgt
cagttgatttttcagtgaaccttcagagggcaaaggggaagttttcccttggcccctac
>rnd-3_family-556#CLASSI/LTR
tgtgaaagttgtcagaatcaaaatggagtcacttatgttaaaaaaaccctgacaaataga
gccagggaaggccatgaagagagggttctcatgcttgtatgcctgataacaaaaactatc
acaaaagacctgcaaaaaccacaaccttgcacaaaggccatcacaaccttacacaaaaaa
atacttctgcaaggacatctgcccagcaactgcctgtccaacctcggactggtgtcaccc
ttgttattgatctttgtagccaaggataattatttcaaaacaattatgtaatcctcctca
ttttttcctttaaaaacctttgtcttcctttacctccctgaatatgcacatagtttacta
tggcatgtatattcccattgcaatgctctattcccaaataaatatcattttcttttagag
agcctctctctgtttgttatttaggttgac
>rnd-3_family-467#CLASSI/LTR
aaaaataaaataatatatattaaagaataaattaaaatatttgtaagggcaaatacaaat
taaaaataagaggcttaattctccctgttgaaaataagggaagagactctcccccctcct
ttttcttagagcatttactttagaaaacttgtaatttattttttctttgtctctttgaaa
tgtatgtaaatctttttaaaagctaaataagcctcttgccagctttatgacccaggaatg
tctttctcaaggacctgggagccatctctttgaaatgtaaacatcaaggaagatagcacc
cctatctcccagtttctgtgggagggtaggagcctaacttgtggcccttgctccaagttg
caaaactacctcctgtcataaagatatgagaagtttatttttcctttggataaagccaat
tagctaacacagatggtcaccccaattaccaggtgaatttaggatgaactatgtgtgaca
aatggtgctgtcaagtcctcttacttgaggactagttattgtttatcttgagaacatgta
tgtaatgggttgtatctgcttggctatataaaagggtgagatttctttctgtctttgcaa
tctcttagtagattgcctgtgatgtgcatcacattctggtttaatgcttattcaataata
aaactgttttctttctcttctacctttgtggagaggttttctgggttgggaggagatttt
gtttttaattatatttccccaacaaaaaaaaat
>rnd-3_family-971#CLASSII/TIR
taggaggggtacattgtctgtagagaatttaaaaacaataataaaancgactaaaagtcg
gtctgctttttattatcaccatgcgccggcaattctaaacaacgtcagtgataaaatann
cccctcccgnaaaaatttttgttggtctaagttctaaacaattgctgtggttactgttga
gttttaataatatatatgtaagcttcgaattagcacattttaattacttatcctttaata
aacattgtattctacatggaagttaattcgaagaattcctagttatacagtcagtcctcn
acanacgggacccaagcgatagggtttgtttgtttgtttttgagatgtttgttactataa
caatgtggagtggctcagctagcatctccagccctgtggtaccatctattcctgtgttta
aacggtagattcgaagtaaacaatgatagcacactgatagtagaaagagaaganacggaa
cttganttacntcagttctgtcattctntgtaaccgcgtgagnttttatttgcgtttaaa
atttaaaacagtgaaacagatgcgaactgcgaggtgtaatatttttgtttggtgantgca
aattttagttcatacgtgaaatattttactgaatttg
>rnd-3_family-101#CLASSII/TIR
attatcccactttgtggtgagtattcatacgttttactgcagaaatattaatgtgtttga
ttacggggtgctgcccagaccccgctgggggtgttacacaatatanntacagtgcatctc
accttacactttctaaaatccgaaaaattctgaattccgaaacacatctggccccaaggn
ttcggataaagaattgtagacctga
>rnd-4_family-752#CLASSI/LTR
tgagatgatgtggctgggccctagatagcctcaggtgggggctggtcaccagaaagacca
agaatgattagagggttggaactttcagtcccacccccaacctcgggaggaaggctgaag
ttgagttgatcaccaatggccaatgattaatcaatcatgcctatgtaatgaagcctccat
aaaaacccaaaaggactgggttcagagagcttctggatagctgaacacatgaggttcctg
gaggtggtgtgcccagagagggcaggaagctccaccccttccccatgccttgccctatgc
atctcttcatctggctgttcatctgtatcctttgtaatatcctttataataaatgggtaa
acataagtaaagtgtttccctgagttctgtgagcgctctagcaaattaattgaacccaag
gagggggtctgggaaccccagtttatagctggttggtcagaagtacaggtacaacttggg
cttgtgactggcatctgaagtggggggcagtcttgtgggactgagccctcaacctgtggg
atctgatgctatctccaggtagatagtgtcagaattgaattgaattataggacacccagc
tggtgtccctggagaattgattgctttgtgtggggaaaaaaccccacacatctggtgcag
aagtgttctgtgttgtgtgtgtggagaataggaaaaacatttgttttttcctatcataat
ct
>rnd-4_family-414#CLASSI/LINE/L1
taaaaaaagggacacaaggaaacttttggaggtgatggatatgtttattaccttgattgt
ggtgatggtttcacgggtgtatacatatgtccaaactcatcaaattgtatacattaaata
tgtgcagttttttgtatgtcaattatacctcaataaagctgttaaaaaaaaaaaaattta
>rnd-4_family-730#CLASSII/TIR
gcatctcttcccaactccgcgttcagtgacgtcacgttggtagcttgaaatcggccatgg
tgggagtatttacaccacggaaatcggcaaacgctacaaatcagggcttttttcctcccc
ggagagccggttgttaaacatttaccagcac
>rnd-4_family-442#CLASSI/LTR
gaaactggcccaattgtcccatagaactgatgtttatggtttcttttgaataaacataga
aattgaccctcccagtcttaaaacttgagaaagttacatttgtcttatctgagttccttt
ctcaggaaaccaaccatcaggcctcccagatagtatcaaggaactgaaacttaccagatc
actgcatctggacaatgagacgccagacccctcacccatcatgattgcctaactgaccac
ctgcttcctgttgaccaactcctcttccttacccctccctaattcctgttttcccacaca
tagttacatttcttccctgctatataaacccctaattttagtcggtcagggagatggatt
tgagactgatctcccatctcctcggctgcagcacctgattaaagccttcttccctggcaa
tactcattgtctcagtgattggctttctgtgcggtgagcagcaggacctagaccgaaccc
ctggtgttttagtaac
>rnd-4_family-199#CLASSI/LINE/L1
atggccgactagacgcagccaggaggaacatctcccaccgagagaccggaccatcaagaa
gactggcacactccgagcagatcttcggagggaaggcattgagagtggacggagggagga
cgcagacgctgggctgaagggggaggaagctgggaaccctgcacggggctgccgngcacc
gggactcgttcctggcccccagcggctcctggggaaggggtgagttgaacaggcgaggag
cggcccgctctcgccacggacctccggaatcctagcagcaggagaccccacgacccccac
ggacacttgagctggcagggagagctgcttagagaggtggcaggggcaggactccagcct
gtgcggagcccagagggtttggcgcgggaacgnctgcagtggagcacggccagggacgcc
catcccccaaggctcgccatgctcctctaggngactttagccttaggggaactgtcggac
ctggacagagcagggcggtcttgcccgtgagatggggccggtccgatctgagcgcccccc
tgtctgctggcctctcccggggccccagcctggccgcacccgcttgcagcgcagcctcgg
atgcccaaccggggtgcttcccgggggcccgcatcatagctccttcgccggcagaccgcg
cctgaccatcggagagctccagcagacgggcccccgccgacgcgcaccagcccacccgca
ccctcccccactgcagcctccccagccc
>rnd-4_family-919_s_1#CLASSI/LTR
tgtaaactaaaaataaaatcctaagccccccaactaactgaatggaccccctcttggcca
aggggaccccagaaaaaccttaaaaactgagttcccggccatgacgggatgggaggtcag
acacgcctcattataccccctcccttttgtggtttagacacaacaactgaccagcattaa
tgttaaaatagagatcataagactgacagaacagactctttgtggcaataagataccaaa
ttataaacaggacctaaggccatgccaggcaagggttaagtcatgcacccctacacttaa
agaataaactatgttctaactgccacaaggtttttctttttctctagcagctaaacaagc
actggccttgagataagcaatattaaaacaattgcagctcaccacaccagatgctgacta
actaccccctgttccacaagccataactacagctttgattggacaagagactgatttcag
taactttctcctgataagaagaccactgaccatggactggttctggccggtttacagagg
ctgtgcacttgagtgcctttgtgtccttaaaagaccttttgacgtatagggcctaattgt
aatacatttaaatgttaagtctccaccccaaagtgaacatgggtcatatgttacatgcat
gtttgttcaatatgcatgcgtcaggaccaccttcatgaatattcatagctcctcctataa
cctgttgaatatgtatgtttagccaacctgttcagcataaagttcctgtcccaacccctc
ctccttcaaagtgcctgtctctggtctttgccggaggctatgcttcccagcctgtcagga
tggccaccttgcaggctgtaaccctttataagaaataaagtctcctttctaaatttataa
atttgtgatttttaagttaac
>rnd-4_family-919_s_0#CLASSI/LTR
tgttaaaatagagatcataagactgacagaacagactctttgtggcaataagataccaaa
ttataaacaagacctaaggccatgccaggcaagggttaagtcaccacccctacacttaaa
gaataaactatgttctaactgccacaaggtttttctttttctctagcagctaaaaagcac
tggcctgagataagcaatattgaaacaattgcagctcatcacccagatgctgactaactg
acccctgttccacaagccataactacagctttgattggacaagagactgatttcagtaac
tttctcctgataagagaccactgaccatggactggttctggccggtttacagaggctgtg
cactgagtgccttcatgtcccttaccttttgatatagggcctaattgtaatgcatttaaa
tgttaagtctccaccccaaagtgaacatgggtcatatgtaacatgcatgtttgcttatat
gcatgcatggcccccctttgtgaatattcatagctcctcctataacctgttgaatatgta
tacttagccaacccattcagcataaattcctgttccaccttccctcccttgaagtgcctg
ctttcagtctctgcggaggctacacttcccagcctgtcaggatggccaccctgcaggctg
taaccctttataagaaataaagtttcctttccaaatttatagatcttgtg
>rnd-4_family-370#CLASSII/TIR
tttttttatctttacagcaggtccttgaataatgtatttattcaacgtcattttgttata
atattgatgagaaaaaaaataattcctggccagggccactgtctgtgtggagtttgcaca
ttctccccatgtctgcgtgggttttctctgggtactccagtttcctcccacatcccaaag
atgtgcacattaggtgaattggcatgtctaaattgtcccagtctgagtgagtgtgggtgt
gtgtgtgagtgtgccctgcgatggaatggcgtcctgtccagggttggttcccgccttgtg
ccctgagctgccgggataggctccagccacccgtgaccctgaactggaataagcaggttg
gaaaatgaatgaatgaataatacaaattattgtaaaataaaaattcgtaaagtatacgat
aatcatacaaatgcatgacaataaacaatgcagtatgaaagcactcagcaagcctgccat
atttgtgattgtttttgaactgcatggtggtaggaggtgctccttacaatttttgctttg
caaacatttattccttgatttaacccaccaccactatgactgctgtcactcactgattca
ccaaaaattgggtaaataattatcttacttgtttttattaatctttcttaaatgtatgta
tagctcacatttatttcaatgtttaatattagaagtgttttgggtctttatttagaagtt
tggtgatgtttttgtgaccagaaatatgccataggaacttaactcttgtttatatcaatt
agcctatggtaaaattggttttattatacattgttttgcttaaagtcacagtttccaaga
acctattgatgatgttaagtgaggacttactgtatttctattcactattgattttatttt
taa
>rnd-4_family-1830#CLASSI/LTR
agtaataattatggttattatgttaaattattgtatgccacagaagtaaccaaatttcct
tgtcaattgtgtctttgactatggctcctaaaacttttgtcatcggatctttaaccgtgg
ctatcctaagcttttgtcatccacagacagttaatttattgttttaattgattcttctct
aaaagcatttgcaatcagctacagtccaaaatngcttctcttcaagaagattcacggaaa
anactctgacagtactcttaaatacaggtttctgataactttaaggtcataccattggac
tnggtaagaatttccagaactctaatgaaaaaactgatgggttcatgaaactgctaaccc
aanatcaagcagaacaagaattaattacatgagactaaacaactgatgaaaataatttta
tgacgactttttgtttgaaacattgctgattctttcttatgttttgttttccagagtcaa
ggaacttttcttttgagcta
>rnd-4_family-952#CLASSI/LTR
tgatataggagttaagaagaaattatttaggcagatagtgagggtaaggaagtcctcggt
aaggttttccttttaatgaaaagcagcccccaaatcattttcttttctaacaaagagcag
cctgtaaaatcgagctgcagacatagacaagcaagctggaagcttgcacgggtgaatgcc
ggcagctgtgccaataggaaaaggctacctgggactaggcatgttcaaaatggcggctcc
atcttcccttctctttgccaaccacgtgtacagtaaggagcagacaacatggcgccggcc
aagtagagacccatttgcataataaagattagggtggggtggccagcttcctccgcgcta
tgtaaacgtcacacctggtccaaccaatctgtgggccctatgtaaatcagacaccgcctc
ctcaagcctgtctataaaatccgtgcactccaccggccggaagtcccactcggggcccct
ctctctcccaagagagagagctgttctcctttctctttcttttgcctattaaacctccgc
tcctaaactcactccttgtgtgtgtccgtgtccttaatttccttggcatgagacgacgaa
cctcgggtatttaccccagacaacgagccgctt
>rnd-4_family-1638#CLASSII/TIR
gactagtggtgtgctggagctggctcatagtcatgagagccaattgttaaattttagaat
tttgaagctggtttttaaacacagccattattaaaaataaatatataaacttaaattaat
tatttaaaacaaagacaatatactcaaaatatacttcctaattattttactacattttac
tatctatgctcttgagattatttatctattatatctgtatggtggaagtactatatggtg
gtgtgttactgacatctcttctcaacttgtttcagtgatgtctgttggtagcttgaaatt
ggccatggtgggagtatttacatcatggaaatcgcaaatactacaaatcaggcttccaga
gagcttgt
>rnd-4_family-294#CLASSI/LTR
aattcacatggaattnaantttgacttntacagttaaacacagggtatggcagagactgg
ctagtattcaccaaacccatttcntcttcttcctgggcacanagctagactatatttccc
agcctcccttgcagttaggtgtggccatatgactgaggctctagccaggaatgtgagtgg
aagtgatgtacgccacttccaggcctggcccataaaaatcttccacgcgtgatcctccgt
gtctctcctcttcccaaatggtcttggaggccacgtgttgaagatggcagagccacaaga
tggaaggagcctgggtccctgaatcaccgcgtggaggagagccacccaaccaatcaggaa
catccgttttggactttatgtgagcgagaaataaacttctattgtgttgagccactgana
ttttggggtttatttttc
>rnd-4_family-1477#CLASSII/TIR
gccaacttatccattaggacagtaggcaagtgcctagggcccacaatacttttaggggcc
acaaaatgttttaatttcttttaaaatcagaaaaaaaatgaactttaggtaaagaaaatg
ttttaatatataatattaatatattttcttataccaatgcagttgtaaaatataatttta
attttttttttttatggaggaagggcccacaaaggcaaaaggcctagggcccgaaagtc
>rnd-4_family-1112#CLASSI/LTR
gatagggacagggggcagagaaattctaggcagaaaagggtgggtccccgcaaaacccca
ccctcaagccgaaaagcctgaaaccacggcccaaagtgagaacttatatccctgttttcc
cacttgaatgttgccttttcctaaaccacccatggccccccccccatcctgtgcctataa
aaaccccagactcagccagagagaggggactatggctggacgtcggagagaagcggcttg
acttcagagggacagcttgatggtataacttcagagaagaatctggctggagatggctgg
acttcaggggaagattacctacccccccatccccttttcagctccccttcccactgagag
ccactttcattagcaataaaatcccctgcatttaccatccttcaattcgttcatgtgacc
tcatttttcctggatgctggacaagagctcgggagccacgagtgcagatacaaaaggctg
tcacactggccctttgccctcgctggcggagggcagctgccccatgcgacaaggcaaagg
gcccactgagctgttaacacttaagctgtccacggatggcagagctaaaagagcactgta
acatgccctctggggcttcaggggttgcaggcacccccacctggatgctgctgcggggcc
tgcatggagtttgctcctgccggtgccaaagcggccagccggttccagcgctcgtgcact
ccagttcccgcctcgtttgctcacgcgctccctcccgtgaggagttgagagtggcaggct
gagtaaacaaggcacccctgtcacgagtcccacgaaggggtcagggaaatatcctgcttc
ataagtca
>rnd-4_family-1687#CLASSI/LTR
tgttggggctcagaaaacaataccccaaaatgaaggcctcagaagcagcctcagaagcaa
aagtttttctctgaccttctcctgccctcctgtctctcagtcccattctcccccaaggct
agccatagaaactagaatccctcttccccaaggcaggtcatagaaaccagaacccctttt
ccccaaagccagccataaaacctaaaaatattactctaactttccctctgcctttctgtg
taaaaactggccataaagaaattatctgacctaccttgtttgactgtaggtcataagacc
cccattccagagagggtcctgccccatacccagaaggaaggaatgcatgctcagagaggc
caagaagaatctagacagacaggccttgctgggtttccccactcagtctattagcattag
atcataccctttttgtccaatcatatttctacatggctgtccatactttgttgaacctaa
gcataaaaatggacaatttcccctgtatctttgggtcttcattctgaaggctcccgtgta
tacaattaaataaatttgtatgccttttctccaattaatctgccttttgtagttgatttt
tcagtgaaccttcagagggcaaggatcccttgg
>rnd-4_family-147#CLASSII/TIR
agtagtccccccttatctgggttttctttccgtggtttcagttacccggtcaaccgtagt
ccaaaaatattaaatggaaaattccagaaataaacaattcataagttttaaattgcatgc
cattctgagtagcatgatgaaatctcacgccatcctgctccatcctcctggacgtgaatc
atccctttgtccagcatatccacgctgtatacgctaccacccgttagtcacttagtagcc
tctcggttatcagatcgactgtcagtatcgcagtgcttgtgttcaagtaacccttatttt
acttaataatggccccaaagcacaagagtagtgatgctggcaattcggatatgccaaaga
gaagccataaagtgcttcctttaagtgaaaaggtgaaagttctcgacttaataaggaaag
aaaaaaaatcatatgctgaggttgctaagatctacggtaagaatgaatcttctatccgtg
aaattgtgaagaaggaaaaagaaatttgtgctagttttgctgtcacacctcaaactgcaa
aagttatagccacagtgcatgataagtgcttagttaagatggaaaaggcattaaatttgt
gggtggaagacatgaacagaaacgtgttccgattgatggcaatcggtttggtactatccg
ggtttcaggcatccactgggggtcttggaatatcccccaggataaggggggactact
>rnd-4_family-439#CLASSI/LTR
gtgaaaggaaaataaaatctcgggaccccaactcactatgccaaaaggaaaagttaagct
gggagctgagtcatgcaagaaactgcctttccttttgttcctaagcagatagctacagat
aaaaggctanatatctccacaggtagctactctatgttcaccttatgtaaagtgcngatt
cactgagcacgagacgaatgcataattgactattcccctacctgctccttttctcntgca
acatgcggatgtgtaccataccctccctctttcccctccagcccgctctttcccctttaa
atattgaagccctcaaaatcatctttggagaaaggcacagataaatactgaagccctcaa
aatcatctttggagaaaggcacagaccacagactgtttctgtgactccgtgtttntttc
>rnd-4_family-741#CLASSI/LINE/L1
aaaaacaaatattgaactctagttaatgatatgcatgctgaagtatttaggaggaaagtg
tactgatgcctgcaatttgaaatgcatcaaaaatataagatggattgatggatggataga
ggacggatagatggatagatatgtgataaaannaagcaagtanagtgttaatggtagaat
ctaggtggtggatatattcactgtaaaattctttcaactttnctgtatgtttgaaaattt
tcataa
>rnd-4_family-330#CLASSI/LTR
tgagatggagcagggacccctcttaggggcctgcgccccccaagcatggaaataaaggaa
aatcttgagttccttcaagggaaattccaggcacctagctagccctgagaagtaaatgag
caacttgataagcaagaaggtaatagtagcttaaaacaatagccaaggaagttagagtca
cgagatgtttggttccctatagaaactaaagataacatcttaacatatgtccctgagttg
tttttcagaaacctggacccccaccaaatggatccactggcacgtagacctcagataagg
gggaactgaggactgaactctgaccaccgttctttgttctaaatttcttcctgaggggcc
tggaggaagtcacacccacaagccagagctaacattcttttctgctgaccccaaattttt
agacaaagcttctcttccttaaccaattgcaaatcagaaaatctttgaatctacctatga
cctgtaagccccccttcaagatatcccacctttttaggccaaaccaatgtataacctcca
tgtattgatttatgattttgcctgtaacttctgctttcctgaaatttacccctgccttta
aaaacccttacttgtaagccattggggaggtcaggtcttaagcatgagctgcctgattct
ccttgcttggtgccctgcaaataaatgccttcctttctcccgctgcaaacctcagtgtgg
atgtttggctttactgcgccgggtaagtggaccccagttcggttcggtaac
>rnd-4_family-854#CLASSI/LINE/L1
aggattctgggaagatggcagagtaggagtcaccagtatctccccacctagacaacgatt
gtactggcagaatctgtctgatgtaactgttttggaactctggagtctattgaaggtttg
caacttccaggggaaggcttggatggtaaattgtgttaattttggtcaatttcagctctt
aacacagtagcagctgcactccccctccccctagccctgtggcaggcagctgtgtatgtg
ttcctggagtagcttgtacacagcttgtgggagccggggtgggcaaaaaggatcctgtcc
tccaaatatcagggatctgtgttctgatcactgattgcttcttctgatcacagaggtaca
gacaaagaggtggcagccattgttgttgcacctccccccattgttgcaagcccctcctcc
tctagctgaagtgacttccaggggatttaaaaggctggtgtcttcctctcttcctttatt
tttctcttttttcctttttgggagccagacattgaagactaggacattcaaaagcaactg
catatatggggaaaattagaaagtgactgtacatgcccaggggaaggtgcaggctcagaa
aatacctgagaagaccttaagtttacactcaggctgatccttggcacagagactgtctac
aataataaaaaaaaaaataaaaaaaaaaaacaaaacccagcaaaccctgggaaaggggga
gaatctgatttctagagttaccacattattagattcaaatgtccagttttcaacaaaaaa
ttacaaggcatacaaagaaacaggaaagtatggcccattcaaaggaaaaaaaataaatca
acagaaactgtccctgaaaaagacctgatggtagatctactagacaaagacttttaaata
acttattttaaagatgctcaaaaaactaaggaagatatggagaaagtcaagaaaatgatg
tatgaacaaaatggcaatatcaataaagagataaaaacctaaaaaagaaacaaaaaagaa
attctggagctgaaaagtacaataactgaaatgaaaaatttatagagggattcaaaggta
gatttgagcaggcagaagaaagaatcagcaaacttgaagataggacaatggaaattatca
agtatgagcagaatgaagaaaaagattgaagaaaagtgaacagagcctaagggatatgtg
ggaccataagtggaccaatttacacattgtgggagtcctgaaaggaaaagagagaaggaa
gcgggagagaatatttgaagaaataatggcgaaaacttcccaaatttgatgaaagacatg
aatataaacatccaagaagctcaatgaactctaagtaagatgaactcaaagagacccaca
ctgagatacattataatcaaactttcgaaagccaaagacaaagagagaattttgaaagca
gtgagagaagatgactcatcatatacaagggatcctcaataagattatccgcagatttct
catcagaaactttggaggccagaaggcagtggactgatatattcaaagtgctagaaaaaa
aaataaaaaaactgtcaaccaagaattttatatctggcaaaactgtctttcaaaagtgag
ggagaaattaagacattctcagataaacaaaagctgagggagtttattatcactagcctt
gccctgcaagaaatgctaaagggagtcctgcaggttgaaatgaaaggacactagacagta
acttgaagctatatgaagaaataaagatctcagtaaaggtaaatatattggcaattataa
aagttagattattataataatggtatgtaattcacttttgttttctacatgatttaagag
actataaattttaaaaaacaattattagtctaaaagctagtattattgttactttggttt
gtaatttcacattttgttttttacataatttaagaggctaatgcatttaaaagaattatt
agtttatgttttggagcacacaatatataaagatgtaattctgtgacatcaacaactaaa
aggggtggggacagagctgttaaaggagcagagtttttgtatgttattgaagttaagctg
gtataaattcaagttagagtgttataactttaggatgttaagtgtaatccccatggtaac
cacaaagaaaattgctatagaatatatacaaacgaaatgagaaaggaatttaaatatttc
actataaaaaaatcaactaaacacaaaagaagatagtaatgcaggaaatgagggacaaaa
aaatataaggcatatagaaaacaaatagcaaaatgacagaagtaagttactccttatcag
taattactttaaatgtaaatgggttaaactctccaatcaaaagacagagattggcagaat
gtattaaaatcatgattcaactatatgctgtctacaagagactcactttagatttaaaga
tacaaataggttgaaagtgaaagatggaaaaagatattccatgcaaatagtaaccaaaaa
gagaggagtgctatactaatatcagacaaaataaactttaaattaaaaaaatattacaag
agacaaagaaggacattatatattaataaaaggttcaatacagtaagaagatataacaat
tattaacatttatacacctaataacagaccatcaaaatatatgaagcaaaaattgacaga
attgaagggagaaataggcagttctataataatagttggagacttcaataccccactctc
aataattgatagaacaaccagacagaagataagtgaaatagaggacttgaacgacacaat
aaaccaactagatctaacagacatatacagaacattctacccaacaaaacagaatacaca
ttcttctcaagtgcacatgggacattttccaggatagaccatatgttaggccacaaatta
agtctcaatagattttagaagataggtatcatacaaagtatcttctctgaccacaatggg
ataaaattagaaatcaataacagaagaaaatggaaaatgcaaaatttgtggaaattaaca
cactcttaaacaaacaatggatcgaggaagaagtcacaaaggaaattagaaaatacttag
agattaatgaaa
>rnd-4_family-1467#CLASSI/LTR
cttgactaaactttagacaggtttcttcctgactataggcccctgactcccttttcttag
agcatttactttagaaaacttgtaattgtaaattttctctgtccctttgagatgtaaatc
ttcagttcttgcagttttacaacccaggaatgtctttctcaaggatctgggagccatccc
tttgaaatgtaatcatcaaggaagatagagcccctatttcccagtctctgtgggaaggta
ggagcctaattaataagcaccaattagcaaataagatggcctaatcacattggccaacct
cctcctaatgtcctccagtacttttccactagctcaccccagtgcttaaaacctctccgc
ttttgttttagcggagttgagttcagtctctctcccctattgcaatagtcttgaataaag
tcttccttgcctgtttaattgtctggtgcaatttttctt
>rnd-4_family-524#CLASSI/LTR
tggtaggcagaattctaagatgacccccaagattccgctccctgtgtaccacacttgtat
aatcccctnccctttggagtgtgggcgggacctgtgaatatgatgggatntcactcccgt
gattaggttacgttatatggcaaaggtgagggattttgcagatgtaattaaggtccctaa
tcagttgactttgagttaatcaaaagggagattatcctgggtgggcctgacctaatcagg
tgagccctttaaaagaggatccgggccttncctgaaatcagagagattcgaagcgncaga
gatgctctcctgctggccttgaaga
>rnd-4_family-252#CLASSI/LINE/L1
gtataatatatatttttctcctttcttctcttaactnatttaaaaggcaattgcataaaa
caataattataacattgtattgttgggcttataacatatanaaatgtaatatatntgaca
ataacagcacaaaggaggnaggagggaacggagctatattggagtaaggaaatgacacca
gatggtaactcgaatccacaggaagaaatgaagagnaccagaaatggtaaataagaaggt
naatataanaaactctataaatatatactgctctcctttcctctctnagcttctttaaaa
gacataagactgtatntaaagcaataattacaacaatgtattgcggggtttgtaacatat
gtag
>rnd-4_family-240#CLASSI/LTR
gggagcaggcaggagccccgccctcccgggcgcagctgcagccgcccagccgcggctgcg
gacccgggcatccctgcgctctcgggggcccgggaaggccccccccgcccgcaggctcgg
aagtgcctgctcccgctgcctggcctctccccgctcccggcgcccgctccgatctcggag
caaagttggggccgagcccgggcgctgtcgcaacccggccgggtgtgcgcatgc
>rnd-4_family-1009#CLASSI/LTR
tgtgggggttcagtcaggctggtgggaaaaattttaaataatttagaatagacacaaacc
ttcttggaaggccgaaggttttgcaaaagcttcaggaataggttatggctgaaggcagcc
taatcctcttataaatagcttagagtagatacaaaggaatgtagaggagtttatctaaat
agcttgtttactcatgtggtcctaagactaacctttgatcaaccgcgggtgcataattgc
tctctactcggggggtggcaaccagtcaattaccctctagtggtgtttactcaaaacctt
tgtcatttaatctgtactgaataaatgcgagctcgctggctggtcagggccgcggctgct
actctttacagcaccctccttggtgtctgtgagtggcccggaccctcagctggactgaca
agcagaatatctgtgtcagtgtacgttattcatctgtcgttgggtcagggtctgcgggac
agacccccgc
>rnd-4_family-1095#CLASSI/LTR
tgttggggctcagaaaccgataccccaaaatatggcgctttgacatgctgaactgaagaa
gaagcctcaaggtctctctgaccttccccccctcctgtctctcaatcctctgtctctccc
aaagcacaggatgaagttgttctctgaagttcccttatctgcctaaagtctggacctgcc
aaagaagaaaacaattacctctggtcccttccctgagttttcattaactgaactcatatc
gcaggaagaaagactgaagtctgtcaacacacctggacagacttttgtcacaaaccattg
tctgctctgcaggcccaacagactttgtcccaggccattgtatgttcttcaagcccattg
aattcccctaaaaatcatttactacccccctaaaatcatccacacttccccatctccctt
tcccctaagaagaagggtatataaccatctgtaccccattggtggtggggtaatcactct
gtgattctcccctatgcacgttaataaatttgtatgccttttctcctattaatctgcctt
ttgtcagttgatttttcagtgaaccttcagagggcaaaggggaagttttcccttggcccc
t
>rnd-4_family-2880#CLASSI/LTR
tgtaaaaagtaaagtagaggttcctcttcaaagactttcctccccatctaattaggaata
aatagtaacttctcttagaagcaaaatttattcaaagacctgtgctaacattcttaaata
tctgctagccgtaataaagaaatcaatgtactttatgttcttagctcccacaatttagcc
taaatatttgccctggcatgcttatactggtccaagcaagcattaggtcatagcctgttc
ctcttccttatttgaaggtgtttttacctttctcagcattccacaagttacttcctcctt
cctttgttctcctctgcctttgcctcttttaaaaagttctaagttgctagccaatcggga
caaatacagaatgtgaggtcccgttccagccaatggaaaccggacacagcagtagggtgg
acgcgtcaggttataaatgaccctgtctcctttgttcggtgtactctcgtggcaaaactg
ctggcgagtgtaccctttctgcagaaagttaaaaatggccttgctgaggaaattaaattt
atgttcaagtgctatttctttacggcaccggggaacaagcatttcaaac
>rnd-4_family-3188#CLASSI/LTR
tgagagactgaatatacaaatggacaatggccagaccatatataaaaatagaactctgac
ccacaacctgcagcaacctgcccaggaaaccaacccccttatctacaataacagcccagg
aagccagcctgctataagtcagacttgtaggaagtcagactgctatctctagtaacaatc
caggaagccaaacaataacttctgtaacaatcggcccaaaatggccaggacttgattaat
aactgacagcttccctaatttttgtccctgcttccaacttaggaccaaccagagaaagcc
aaatatgcacccctaaccaatcacataggatgccccgcttctagttagcccacctacagc
ttccccatgccaacagcctccaatcagggcacacctgaagccttcccttttttccactat
aaagctttcccactcctctgcctgcctttgagtctctgccaaaatgcaagtgatggtggc
tgactcccttgctatagcaagctctgaataaatagcctttgcttttctcatttggttggt
cttcatttatttccac
>rnd-4_family-291#CLASSII/TIR
tcattgattctaagatgcacattttttcacattttaacatctctgaaatcaggatgtatc
ttacaattgatgggtntcatattaattggcagtcattttttctttcttagtggtacataa
aataatggtacgtcttacaatcgatggcatcttagattcgat
>rnd-4_family-1221#CLASSI/LTR
tctatttgtaataaagagtctgactccatttttgatgtttgactgctgacagctttcaag
ccccaccacctccccttcccctttgccccacatctgggcaagctgataagaaagcccggt
gctccctcctttggcactggtgggaagttcaaaccataaaagccccgcctgtgtgcagga
accctcaccccagccccaccccctaaccaccataaaagccaagccagtctcctttctctg
ctctctcaagccatttttggaccgtttgggagcctgccctgctctccccagaaagcctca
ttatgtgagtaataaaccttttcataccctcttggtgcatgtgtggcatcatcagtctca
acatctgaaccaaattttgggtggggggcccattcatttctgtaaagtggccagaaaa
>rnd-4_family-318#CLASSII/TIR
cccccaccatgaggcaaggagtncagttaggatgggcccacccggagcccacatcctctt
ctagagccacgctccagggtcctaagaccccggaattccctgcccaaatgacggccccga
gcccgcttccagggcctgcgcgggcctcttccccgggtccgtcctcccaggatggactgt
gctcccggggcacgaactctnaggcccgaggggtggccaaagcggctgtttgcggggacg
tggacggagctcggacgtgcaggctggggtgtccacacgcatgcgtcgaggcccctcgcg
gtgtggagcggagccggggtgggaaggagaaggggtcgctgagggccgggggccggctct
ccccacttaggaaactcccaggaattcaggaattctaaattcgaacctggccttccagnt
cgttangaaggtatatttgtcaaggtaggaggacagaacgtattttatttaacagtttgt
tagcttgatttataacttttaaatatttagacatatggtatgtgggcctccatttgtact
cttgccccgggcccgcaaatgttaggggcgggcctgcacctagcaaaccccagaa
>rnd-4_family-2316#CLASSII/TIR
gcagaggtggatttaccgtgaagctaatgaagcttaagcttcagggcccctcacttgcac
gggcccctccaaggccctgtacctaattttgtattcgtaattttgtattctttttcttaa
agagggccccccaaattgtataagcttcaggccccacaa
>rnd-4_family-3734#CLASSI/LTR
tgaggtaggaggtgggactcgactccagaggcggggctcagacaccggaccaaattgagg
actagctaaaacagggatggggcagaagcagctttccataagacacgcccaccagtgtgc
catgtcagtttaccattgccatggcaacacccaggagttaccacccctttccatggcaat
gacctgatgacccaaaagttaccacccttttcctagaaatttctgcataaactgcccctt
aatctgcatgtaattaaaagtgggtataaatatgactgcagaactgcctctgagctgcta
ctctggcacactgcctatggggtagccctgctctgcaggagcagtcacgagctgtcgctt
acactgccgcttcaataaaagctgttttcttccacccccggcttgcccttgaattctttc
ctgggcaaagccaagaaccctcctgggctaagccccaattttggggcttgcctgccctgc
atc
>rnd-4_family-1007#CLASSI/LINE/L1
cagagacagagaaaacgataaagcaaatgtggcaaaatgttaacatttggngaatntggg
cgaagggtatatgggnattnnttntactattcttncaacttttctgtaagtctgaaatga
tttcaaaataa
>rnd-4_family-550_s_2#CLASSI/LTR
ataagcaaaggtttctcttaaagaaaaatgttctttttacaaaaattgtaaaggattata
aaggtttatgaaaatcttattttatggttaaacattaaattggataaattttctataagg
ttttattaaaaattgggtttgacataataatcactaatgtaaaagtgaaatttggcttat
ttggtataaaaatcatacaggaagcattgtcaaatatgaaatggtgtttggctttctttg
ggctatatttgtataaattgttattggtatatgttccaaaattatgggaaactcctataa
ttctgatatgacttagtgtatgttattaataattataattgttatgtaaattattgtatg
ccacagaggtaacaaatttccttgtcaattgtgtctttgactatggctgccctaaaactt
ttgtcatccacagacaattgttgtcttgttttggtcctctttagaaggtggttttataat
cagctatagaactctaacaggtgttcttgaatgcaggtttctgataactttggagattgt
gacattagaatagaggaaaaaactttcaggactctcatggagagctgaaatgttcatgaa
tatcaagcagaacaggagttaactgcatgaactgaactaatagaagactgaagtaatctt
tttaactttttgcttaaaacgttgctgatcctttgttttgtttttcagagtcaaggaaac
ttttcttttgagctatttacagcttttaacaattgagtaaagtatactcctgtgaacaaa
atttggagcatatttgtttctctctacctgatttctccagaatttggaaactatttgtga
gtattcttaacttatggcaatatagttatttgcataagtgcaataagaatctgttttctt
ttgtaacaggacacaattggagaaactggttattttaccaaggctttgactggaatggtg
tgctttcctttaaggaatcaaacttgacttatagagccaataaaagccccttgggaaaac
tggcctcataccttgtctacacagtccctgtacagggtttctgacctgtggtaagtaaag
aatgtcactttctgacaggtccaggagccccaagttatcttgggacctcaagaggagagg
aatttacccaactcataggtatttgagggtacaaacccatggctgggctcagctttaaaa
aagtcttatctgagattccttctatggaacagagttccatcaaagccaatttaaaaagcc
tatgtgaaaaataattattcttgctgcactttatacaaataatcaggccaagtataataa
agcaaatcagtcttaccatgatttgtctttagtaaaaatgggaaactggagagagaaaaa
ttatgtttcaaaaactatggtatacctgttattagattctagtcttatctgttgttttta
atttttttctgcaatttagactaaccttcttattccttgaacaccagtgatctctggctg
ctgctcaaaaaaggatgggtaagt
>rnd-4_family-434#CLASSI/LTR
tagtgtggttaaggcctaaaattaaggctcaatattatgtgctgccttacatctggtaaa
atcaggagggcctcaaatggcctaaccacaagttcccctccccactctgctcccatggat
aaggtcctctagccaaacaacctccttatcaaaggaccaggcacagttcctgcttatccc
tgagtagcaggtttcagttccttccagcccatggaattattcaaacaagccaatcacatc
ctcctgggaaccaagaggcacctcaccctcttgatactacaaagcctgcctcccacagcc
cctgttgttcactctgttcccaagtgcaaccctgtgtggccctcatggtgtgcagtgtcc
tcctctcccggctgtgagtatatgtgactaataaactgctgtcgatctcatctgtccagt
gtcaggtgtcgtgtgttcagccatccccataactctagggcgggaatctctcccccaagg
ggtaaataggaggtaattaaaaccagtgat
>rnd-4_family-909#CLASSI/LINE/L1
ctcagggacctgtgggactataacaacaaaagatctaacattcgtgtcatcggagtccca
gaaagagaagaaaaaagagtatggggctggaaaaaaatattcgaagaaataatggccgaa
aacttcccaaattngncgaaagacacaaacctacagattcaagaagctgagcgaacccca
aacaggataaacccaaagaaatccacgccaagacacatcataatcaaactnctgaaaact
aaagacaaagaaaaaaactaaagacaaagaaaaaactaaagacagagaaaatgcacattt
acctatagggaaaacgacaattcgaatnacaatagatttctcatcagaaaccatggaggc
cagaagaaagtggcacgacatgcttt
>rnd-4_family-1047#CLASSI/LTR
aatttctgtttaactgtgtggaggctaaagcaactccatcttggatgctaatctgccatg
ttgacttctgattaaccccagttccgggaaggcctctaagatttccagtttatctattgt
tccttgtgtaagagcaggtacttaccataaatcctgcccttaggtcaaacaaccttgatg
ttattgtacttcaattgtcctacacatcccttctgaatcaccctttccctatggtatata
agccctgggtctggggggtaatggcgcagggatccaccatcttgtcttgccactgcctga
gacacagacatggcttctgttcgtaagtccctattaaatgtttctttctaagaaactgga
tttgtcagcctctttctttggcctctcagcttcctcggactttgggggtaggtttgcata
gacctgcccactgtagaacaactttcttt
>rnd-4_family-3015#CLASSI/LTR
agggggttgaacctcacacaaacctctggtagtaagaaaaatattcagaaccccctttcc
tttcttctcgggaagaaagagtagctccactcccccggtcctcccctaggggaaggggaa
ggagaggggagaacacagcataagcgctggcagaggcagggaaagaccagcaaagaggaa
agagaaacggagaggaagtagagagaaaaagagtcaaagagagagagaaagagaagaaag
acaaagagggagtcaagagaagaaagagagagagagagatagaagtagtaaagagaaaaa
gtgtatcctattcctttaaaagccagggtaaatttaaaacctataattaataattgaagg
tcttctccatgaccctataacactccaataccaccttgttgtcagtgtaaacaagggcgt
agcccgaaagcactgaggccactgacaacccgtagccttcctaatcaaaaatccttaacc
cagtaacccgggatggcccaaatgcattcaatctgtagggcaactgctttgctaacagaa
gaaagtagaaaaataacttttagaggaaacctcattgtgagcacacctcatcaggtcaga
actatcctaagtcaaaaaaaaaaaaaaaaaaaaagcaaaaaggtagcttactgactcaag
aaccttaaagtatgaggctattctgttagaaaaagatgatttaacattaaccactgaaaa
ttcccttaacccagcaggtttcctaacaggggatctaaatcttaattaccatacaaaggt
ctgaccagacctaggaggaactcccttcaggacaggacgatagatggttcctcccgggtg
attgagggaaaaagacacaatgggtattcagtaagtgataaggaaactcttgtagaagca
gagttaggaaaattgcctaataattggtctgctcaaacgtgcagctgtttgcactcagcc
aagccttaaagtacttacagaatcaggaaggagccatctataccaattctaagttaatat
ggactgaacaaggtcttattaatagcaaagaataattgaaatcccaaacttacaaggttt
tcaacaaaagtaaagtttgctaaaagttaacagtgtaacatgtattatcctaacttctaa
tcttgtggccttagacagtctagtccacagacatgaaggaagttcgctttggaaaagaat
ggttatcatcttgagaaaaaaaaaggggtgggggagaatttatgtaaaaaggaatgttat
atggtaaattcttgtcctaaaataaattaactggttgtttaaagaaagggatgtttgcaa
caagtcagaaagttgaggcatgtcgaagaattgtctgtgaaagtcatgaaaaaaaaagtt
ataaaagggaatttatgcaagaaatgttgtataatttaaaagtaattaggcctcctgaat
gtaaaactattgaagaaacagtttatgtgcaaggtgtgtaaggaaagtaaaatatacctt
tggtaaaaggattataaggaggcataagaatgtggatttttacctacattaaaaggttaa
aaaaatttttgttttaaaggtttaagcaagttttgaaacttaattgtaaaggaaattctg
tgtgtaaacatattggctaaagttaaaggggtatcatccagtttttctgtgaactggaca
ttaaaataaaagcacaacaggtttttcttaaagcactaacctgctctttaacaaaaatta
taaaaggttaaaaagagtctataaaaatcttaccttatggtcagacattaaaaattggat
aaatatgtctacaaggttttattaaaattaagtttaacattaataacacactaatataaa
ggtgaaatttagcttatctggtataaaaatcatacaggaagcattgtcaaatataaaatg
gtgtttggctttctttggtctaaaaactaataaaaataggtgctaaaggaaatttctcag
taagaaggcaccaaggactataaagtccactgctgatgtccccacatttaaaacaaaaga
tcaatttcttagaaattatatacttggtttatcttccactttcctttccctcaaaactaa
aagtcttttagcacaggtaccacccctagaatttctggtaaaccagcaccagcctgagga
tcacattctcatcaaagggtggaaagaaggaaaactgagccagcctgggaaggaccctac
cttgtgctgctaaccaccgagactgctgttcgtacagcggaaaggggatggactcatcac
acccgagtcaagaaagcgccaccccctccagagtcgtgggccatagtcccaggggaaaac
cctaccaaactaaagctaagaaaaatttaactctctttcatctattctattactctttct
tctttcctcgctctattgctgaccatctagttattaacataaccaagtcaatttcacctc
aaactattgcatttgatgcttgccttgttataccctgtggggacttgccaagtcaaagac
agctctctacttcagaaaagtacctctgtccctcctgactctcctcagactgggcattag
tgaattgggaccatttaatccggggagattttgataaagaccccagtgtcaaccaggagt
cttgccccccgatgtagagcttttatgccatagttggtccaacgttctgtggaccactaa
agagcaaggatggactgccccaactggtttttgtaatttcctaaaaccatacattcattt
tactagagggacagcccccccccccccccaactgtcagctaaaccagtgcaatcctatac
aggttattatctcaaaccctcaaagttcttccccttttctaagccagttcccttctttaa
gctagttttatggtatgggggctgaggtttcagggacagaccctattggattctttgaaa
tgcatttctttgatcccccaccacctgcaccttcctctaagccttcttccaaaacctctc
acaatggaacaattgctcctcctccatctaacgacaagaccaagatagctatcgtagaag
ttaaagacttaaaacaaactttggcaattaagacaggataccaagatgcaaatgcctggt
tggaatggatcaaatattccatctgcacgttaaacaaaagcaattgttatgcttgtgcac
acgcaggccagaggcccagattgtcccctttccactagggtggtcctccagttgaccggg
cgtgggctgcatggtagctcttttccaggattctacagcctggagtaacaagtcgtgcca
ctctctctctctgctatatcccgaagtctggcaccctgtgggtcagcccccgagggccat
ccagcttccatctcccaacactaagttcacttcgtgtctctcacgacagggaggaaactt
agcattccttggagacctgaagggatgcagtgagcttaagaattttcaagagcttatcaa
tcagtcagcccttgttcatccccgagggatgtgtggtggtattgtggtggacctttactg
gacactctgccaataactggagtggcacttgtgctttagtccaattggctatccctttca
ccctggcatttcatcaaccagaggaaggaaaaataagacatcataaagcgagagaagccc
cttatgggtctttcgactctcacgtctatttaaatgcaattggagtcccacggggaatac
cagatcaatttaaagcccaaatcaaatagctgcaggatttgagtcaatattttggtgggt
gacaattaataaaaatgtagattggataaactacatctactacaaccaacagcgatttat
taactacactagagatgctgttaaaggaatagctgagcaattaggggctactagccagat
ggcttgggaaaataggatagccttagacatgatattagcagaaagaggaggagtttgcat
catgattaaaactcaatgttgtaccttcatcccaaacaacaccgcccctgatggaagtat
aacaaaggcattgcaaggtctgactgctctgtccaatgagttagccaacaactcaggggt
aaatgacccctttacaggatggctagaaaagtggttcagtaaatggaaaagaataatagc
ctcaattcttacttccctcacagccgtaatgggtgtacttattcttgtcggtgctgtgtc
acaccatgcatccgtgggttggtgcagaggctcataaaaacggcacttactaaaacctcc
cttaactatcctccaccttatccagagaagcttcttcttttggaaaatcaagcagaacaa
ctaagccaagacatgttaaagaagtttgaagagaaagagctgtaaggaaatgcaagagga
ggggttgttagatatgagttctaaatttctcttcaaagaatcaatatgtcagtatgttca
attctttgccttctacttttaaacttaacttcctcgtaaagcaacctttttcgattacct
gctccaccctgactcattccgattacctctccaccctgactcattccgattacctgctct
gccataaccatttttcccaccaaaccactcaccccatcactctctttaaattagccaatc
ggaattagtttagcctgtgcggtctaaccctagccaataggggaatgacacagcagcagg
ggccacgtgcgtcagggataagaaccccttcccctcccttgtccaagtgtgcgctcacca
ttgctccatctgtaagggcgcacccttctatagaagtaccttgccttgctgagaattaaa
aagaaaattttatatttgagtgctatt
>rnd-4_family-2285#CLASSII/TIR
tgtagacatgatganatgcaaaaccacaaaacacaatatccaaaaaatgctggcaacgca
gtacactgtagagtatcggttgtttaccctcgtgatcgcgtggctgactgggagctgtgg
ctcgctgccgctgcccagcatcgcgagagagtatcgtaccgcatatcgctagcccgggaa
aagatcaaaatt
>rnd-4_family-1119#CLASSI/LTR
tgttataggagttattaagaaattattttaggcagatagagaggaaaaggggtccttggg
aagttttcgtttttttaaagcagctccagaaacgtttcttgtctagcaggaaagccctgg
ctcttagagccaggcggcaacctttgatatgcaaatgcaggccattagaaactgggtcca
cccaaacatggcgattcccgcctctcttcttgcccttgcccccacatgtgcctggcaaca
tggccgcccccacatatccccacgtgtgtagaacatcatggcgccctgcatttgcatatt
aaaaggctagggtgggagggccagttttttccgggctacgtgaatgacatgcctggtcaa
accaatcccctgagccctatgcaaatcagacaccgcctcctccagcctcctcatataact
ggctggtttccgccgcacttggggtttcctctctcggctttggagcccccctccctctgt
ctctgtacaggggagcttcttccttctttcttctcccttctttcttgcctattaaactct
ccgctccttaaaaccactccacgtgtgtccgtgtcgttttatctaaatcggctgagacca
agaaccctggtgttcctccactcatcggagccgtat
>rnd-4_family-1104#CLASSI/LINE/L1
atcttccatagnaggaagtcaatagataatgcctaaaattgaaaaatcaagaagtagcaa
tataagcatgttatttagagatatggaggtaaataccaaaagaaaaaatccagctaaaag
nnnttgaaagtggttttgcctctggagagcgggaaatgggggaaagggtctgtttttcat
nataagccttgtagaactatttgactttttaaactatgtgcatatgnaactttgataata
aaaaaattaaaa
>rnd-4_family-979#CLASSII/TIR
ttcaacattagatcacactatttcctttcaatgatgttatatctttgcaaagctgagttt
tctgtagttgctgtgataaaaagcaagtactatgtgaaaatcaatgtggaacagaagtga
aggtggggcatccaattattccaaggtttgagaagttgtgcagtgcccaacaggtgcaca
cagcccattagttaatgttatttaagaataaaataaaaagtattttttttcaattatgtg
tattattttttcaaatggctattaagttgttaggacataaatacttattaagttgtttgg
acctaactatttaaaaatggagctgttaggtatttcttttggcctgagggtactgtgaaa
aa
>rnd-4_family-1568#CLASSI/LTR
ctaatgacaagggtccttattggcatgtgaactttatctgaaccctgtcctcctaaattc
agaatggttaaagaatccctaccttttgtgtttcataaatggcttactgaaaaaaccacc
cttccccatatgacttagataagactcaggatgcccttgtttacctagacaaggccagat
acagaccttccaaattcccattctttgtctcataaatgattagctgaactgctgccccac
tgatcaaccagaacaaaatgcttgttaaccgactaacttgttagcttctctccttcccca
ggccctgaatttggtcatcctaacttagcagatcataatccctcctgaaaataggctggc
aaggaaaaatattctctgatctactatccgatcatgccatcctttcatcccacttcccca
tacctggttctttctagcttgcttactcctctctgtaaaagaaaagctctttttgcctaa
ctcttgagatgcttgcatacttatggcaaagcattttccctattgcaatagtaccccttc
ccctatcgcatacctcttgcaataatcctttcaaataaaggctctccttactaagtccag
attttttttta
>rnd-4_family-626#CLASSI/LTR
gaaaccatccccacagggttgacaagaatcatgccaggttctggacagaaatatagttat
aattaagcattaatcaggctgcactttggcccacttccttgttgctaaaagtcacgtagc
actagatactgaccatttgcatccccattgttcctatagataggatttctgacattaggg
tcataagatgtttaagaattatttgcatccccattgttcctatagacaggatctctgaca
ttagaatcataaggcttttgtttaaggattgcttaagatgtttttcagatcctgaattcc
agcaaccagtttgaagacccccacagaggaacgggatcagcatgagaatacagcttcttc
atctccctgtcccatgacttcaccctgcactctttgaccaatcaagatctccacacttcg
gcccactccaaaacccttaaaaaccctagccccaaactcctcggggagatggatttgagg
tttcctcccatctcctcatttggtggccctacgattaaacctctttctctgctgcaaccc
gtgtctcagcgtattgacttgctgtgtgcattggcaatgaacctattatagttacctaaa
>rnd-4_family-1103#CLASSII/TIR
cttcctcgcccatnctgaanttactntagagcatttctcagaggcgtaaaacccctaggt
naccaaacaaagggacgattcgaaatattggtgatangtgtcgagaagtanatnactcta
atgactggatagcaaattcttttgcaagtcaagtggtttccaattctttgncttcaacaa
aattgaaggaacctaatcaagttgtcactgaagatcattanaaanagtttttgatataga
tcaccatgtgatttcgggcatataactcggaaggagttcnaagaattgagtgacattgcc
ataataaaactncttccattccatctacttatttatgtgaatgaagtttctcaatgcttt
acatntataaaaatgaaaaataggaataaaattgatgctgaacccgtctcattctagcaa
taaagagatattcatttatacggatatgtaaactaatttgaaaaaatttctattcatcct
tataagagatgcatttcctaaaatttncttattttttacnttnaataattatttatcatt
ntatactgataatcgtaatgataacttaatccagaagaaacgtttaacanttagagnctt
gcggtcacagaaataaagtaaaattnaatttcaatttatatacatatttttgttgcagag
aaatatgataaggtgatcaataaaagactttcaagcataaaaatatgttatattaggata
aaattctgtgggggaagtgggaatggaaatanaagttcaaggaggaaaaaggaatgatgt
aaaatttccgactattaaagaagacttgttcgtgtatttttaagtggatgatggtggata
tcaaatcactgtggtatttagattccattggatacattaaagagtgatgtaacagtttat
tttaaaatgtcaatatttacaatacgccagaaattacatcctttgcaattacttatacat
tttagatgtcaacttaaaaacgtgcaaggggntacatagttttcaaaattattttagggg
gtacgtgagcaaa
>rnd-4_family-2217#CLASSI/LINE/L1
atatataaaaaattgaggggcttcaagatggctgactagaggcatctggtactcgcctcc
tccacaaagaagaaccaaaatagtgagtagataatcacactttgaatagatcatctaaga
gagaacactggaattcaacagagaagtgacaggaaacacctaaagcaaggaaggagaggg
aagtaaggcagcctgctcggctaggattagctgggagcctgagaggctccccagtgcagg
gaaagggtaagtgagagacccccagtggtccacattcccaccatggactcctgcaatcct
agccataggagagcccctcgaccctcgtgggccctgagactaacatagggagctgcctgg
agactgtgtgaaggcattgctccagagagggagctcacactgggtcccacacaccccccg
agtcctaagcagctacagcaaggtgccatattgagagcccagcccccaccagactgcatc
ctgccctggggcccaacagcccctgcatctccacatccctggagccccattgacatcccc
tacccacagccaccactgtggctggctgctgccaccagggctaaagcatgagccattggc
aatgaccccactgcccccagcagtgaagccaccatgcattttcatgtgccctgaagacaa
actcccccacctgcagcagctgccgctgtgggctgcgctgccagggctgaagcacgagtg
aagtgcacacttcccagccacctgcatatggctgctgccactgaaagcaaccccaccctc
cccagtagcagggctgcagtgcagccactgctgcccccacccgagcattctgccaggggc
ctggggatcaccccacccctgcctaccacagccagtgcctgcatgcaccaccagggggcc
tgaggacaggtcctcccagcctggctctatcccctccagtgcctaagcatgctgtctggg
ggcctggggactgcccagcccagtccaccaccgttggcacctgagcactcctcccagggg
cctgaggttgggcccacccaacctgctactaccaccacagttggcacccacctgcatgtg
ccacctgtgggcctggggactggcctacccagcccattgcagccactaccaacaccaggc
agactgcttgggagccagagggttgtcctaccactgctactgccatcacccatgccacgc
cactgcccaggggcctgagaacctgcccacctgcctggcccaccactgccactactggca
cctaagcaagctgcctggaggcccaagaattagcctacctggacctgctaacaccagtgc
cagtatataccaccctggggcccaaggacaggcatgctcagcctaccgctgccaccactg
gggcccaaggacaggcccacctggcatccccatccccagcaaaacttcaccacagcctcc
actaacaaccacaccctaagccactgaggaaatcacagacaccactgatgctgtttacag
ctaaagaaatcatatggagactacactactgcatgcacccagaatcaaagccaaagtgcc
ctacccaaccaacaccatagatacatcttcaggaaaaagttttcccctatgaaagcaaat
tcaaaaaattggaagaagcgactgttacaccagatgcacagatatcaatgtaaggacaca
agaaacatgaaaaagcaaggaaatatgacacctccaaaggaacacaataattctccagca
acagattccaataaaaagaaatttatgaaatcctggaaaaagaattcaaaataatgatat
taaagaagctcagtgagatacaagagaatacagaaaaacaatacaaagaaatcagaaaaa
caattcaggatatgaatgagaaatttaccaaagagatagataccattaaaaaaaaacaaa
cagaaattctggaactgaagaattcattaaatgaaatacaaaatacatttaaaagcttca
acaatagattagatcaagcagaagaaagaatttcagaacttgaagacaggtcttttgaaa
taacccagtcagacaataaaaaaaagaataaaaagaatgaacaaagcctatgtgacatat
gggacaccataaagtgacaaata
>rnd-4_family-934#CLASSI/LTR
tgatagaggcaggaggcagagaaattctaggcagacaggggcaggtccctggcaaaaccc
caccttcaagccaaaaagcctgaaacccgtggcccaaagtgagaacttctatccctgttt
gcccactctctcccgattggttctttctgaataatgtctttttaccaatcgaatgttgcc
ttttccaaaactacctatggcccaccctaccccccatcctgtgcctataaagaccccaga
ctcagccggtagaggagagaagcagcttgacttggagagaggtgacttgacttcagagag
atggctggacttcgagagagacagcttgacttcggagaagaggggagagacggcttgact
tcaggggaagattacctgcccttcccatcccctctccagctcccctctccactgagagcc
actttcatcactcaataaaattctccacattcaccatccttcaatttgtctgtgtgacct
cattcttcttggacaccggacaagagctcgggacccaccaagtgcgggtacccaaaaaag
gctgtcacactggccctttgccctcactggcggagggcagccaccccatgtgatgaggca
aagggcccactgagctgataacacactgctgtccatggacggcggagctaagagagcatt
gtaacatgccctctggggctttggggtcgcaggcacccccacctgggtgctgccgcgggg
cctgcatggagcttgctcctgccagcgcccaaagcagctggctggatcctgcactcgctc
actctcacgtgctccctcccgcaaggggttgagcaggtgggctgagtaaacggggcaccc
ctgtcgcaagtccacgaaggggtcaagaaaatatcctgcatc
>rnd-4_family-1151#CLASSII/TIR
tcactgtgtttttgcttattctctgttctgtattgtaggatattgtttaaaatgttgaaa
aggcctgtagatacccctatggttaacagtgatttgaaaatgaggaaggatttatgttta
tctgtggcactgaaagttaagctgtggagaaagtggacggtgatataagtgtgaaataca
gaagagtgtggtgttggaatgaccaccgtataacagaatgataaactgttgaggtttatg
ttgcaagtgattagcagaagttaatgaaaaatggaaaaacaccataaagcttaaaaatgg
agattttgattgtgtattaaaagagttgctccatcagtgttgcgatgaacacatgccact
taagggtgtgctgatcattaaacaagcaagatctgttatgatgaactgaacattgaaggg
aactatattcaacaggctggttgcagatattttttagatatagtattaatttttaaagat
ttgtggtgataaagcgtgtgctgattatgaagcagtggataaattcattgatgagtttgc
caaggtcatccctgatgaaattcttctgccagattaagtttatgatgctgatgaagcatt
actgttttggtgttattgccctggaactatactgagtatagttgatgatacagttcctat
agagattaaggatgccaaaggcagaataactgagctgggatgtgttaatgcagcaggcac
atatacttgtaaacttactgtgataggtaattgcgtctttgctgtttttaaggtgtgatt
tttttaccagtccattattatgctaactaaaaggcatggatcaccagggacatctttctg
attggtttcacaaacattttgtaccagttggttgtgcttactgcagggaaggactgggtg
actattgcaagattttgttattctttggcaattttctgctcattcttcagctggaattct
cataaaaataatgtttatgccatgtactttcccccaaatgtgacttcattaatttagccg
tgtgactagggtatccttctatcaatgaagtgtaaatataaaaacactttttgaatagca
tgctagcagctgtgaacagaggtgttggtgtggaaggttttcaaaaggagtttagcatga
aggatgttgtatattctgttgccaatgcttggtacacagactaaagacacatgcctgtca
caaccctggcctgtgactgtgttcagtgatgatgaagaagattgtgactttaaggatttt
gtctgtcaagtgaggaaaaaagtctgccctccttacttttgcaaaaaatatactttcaga
gtctatcagtaagctggaataagtggatatcagagaaattattcacattgatagtgatgc
tcagttgtttattcattgactgatgggttctgaatcaaggtgattgtggtagtagtgatg
atgaagatgttgttgatgctgcagaaaaagtgtctatagatgacatggtgaaaatgtgtg
atgggcttattgaaggactagagcagtgtgtatttataacagaacaataaatcatgtcag
tttataaagtcaaaagggatttctaaggcaaaaactgttgttaagacatgactctggagg
aaacattttaaaggtatctagggaattacttctctttcttagagggctcatttcctggtt
gctcaattgcttctgatgttttttttttctttagaaataaaattcagtttacgttaacct
tttaatccacatacatcgtaggtgggcttgaaagcctggtgttgtttgttgttggacagt
tgatacaggtattgtggtgatgttactgtgctgcttagttatcctgaacatattgttttt
tcactgtattaatggtatgtcatgttttttactgttaagtacttatgtgtgaatagttta
gaaagtgtttgctgttggtagcatgtacattcagtcggaatgatggtgctgccatacaat
cacaggttgtccatatggatggctgagatagtgacgcctttgctttctgatggttcagtg
taacaaactttgtttcatgcacaagattatttaaaatgttgtgtaaagttacctttagtt
tctgtgtataaggtgtatctgaaacataaataatttgtgtttaggcttgggtcctatccc
caatatatctcattatgtatatgcaaatattccaaaa
>rnd-4_family-4398#CLASSI/LTR
tgcaggacagttctctgggtggccttggaccaacccagttctcccccctttctccttgta
gttctcaagaataactgtagaatgtgctgggaatgcaacatcctgagataaggagggact
ggctagaacagcctggctctgttccagtccccccctagaaacaggatgtccttcaatgct
ttagcccagtggtcatgtaccccggggtataaaacccagggtgggctgctttctggggtc
cctcagctgcggtgcaagtggggcacacacagatgagactccatccaccctgggcagctt
tcctgagccttgggggaccagctcacaatgaatcctaggcttctgttgtcccttgctgcc
tatctgtaagtaataaatccacttcatgtaacttgttgtgtgtgtgggtgttctgtctca
ccagactcagacaagttggtaaccagtgcacagtgaacctgcttcac
>rnd-4_family-357#CLASSI/LINE/L1
cttttcccctgctggagccagggaggctggacgtcttagttccaagagttgttccccaca
gcccaacacactggctgtggcagtctgtggtcagagtgcctcttcaggcctgaccttgac
ccatccttcctcactgggtggggcttccctgcaggatctccagtaactccagccaggggc
tcagggacagaattctgatctccctgggcctgagcccctagtgggcgtggtggctgtagt
ctctgtggaccagcagacttagtctttcctcctggtggttctgaggaatctgggcagtgc
agaagagtgggtttccccccagcgtggccaccccctccatcaaggggcaaagtgctttgt
taaactggtcctgttcccgttgccacccaactgggtgagatcctccaacaggggttgtca
gacaccctatacaggagcattcctgctggcatcaggttggtgccccttgaggtcagaggt
cccagatgaaggagcaggcagtcatctttgctgttcttcagcctccttgagtgtcatctc
caggtgtgggagttaatcagatgaatagggcctgaagtgaacccccagcaaacgcagcag
tcctacagaagagggatctgccttttgaaagaaaaacaaataagcagaaagcaacaacaa
cagtgtcaacaaaaaagtccccataaaacctcatctaagggtcagcagcctcaaagttca
aaactagacaaactcatgaatgagaaagaatcaatgaaaaaatgctgaaaacccaaaagg
ccagagtgcctcttctccttcaagtgcttgcaccatctctccatcaagggcacagaattg
gacggaggatgagatggatgaatttacagacgtaggcttcagaagatgggtaataaaaaa
ctctgctgcggtaatggagcgtgttctaactcaatgcaaataagctaggaaccttgatac
aaggttggaggagttgctaactataataatcagtttagagaggaatataaatgatctgat
ggagctgaaaaaccgagcatgagaactttgtgaagcatatacgagtatcaatagctgaat
ccatcaagcagaagaaaggatattggagtttgaagaccatcttgctgaaataagcatgca
gacaggattagagaaaatatgaaaatgaatgtacaaagcctccaagatatatgggacttt
gtagaaagaccgaatctacgattgattggagtaccagaagagatggggagaatggaacca
agttggaaaacatatttcgggatattattcagaacttccccaacctagcaaggcaggcca
acattcaaattcaggaaatacagagaataccattaagatactccacatgaagtttaaccc
aagggacataatcatcagcttctccaaggttgtaatgaaggcaaaactgttaagggcagc
cagagagaaaggtcaggtcacctacagagggaagcctgtgagattaacagggtatctttc
agcagaaactctacaagccagaagagattgggggcctatattcaatattcttaaagaaaa
gaattttcaacccagaatttcatatccaggtaaattaagcttcataagcaaaggagaaat
aaaatccttttcagataagcaaatgctgagggattttgttactatcaggcttgtcttgca
agagctcctgaaggaggccctaaatatggaaaggaaaaactggtactagccactgcaaaa
acacaccaaaatataaagaccaatgacactatggagaaactgcatcaattagttgcaaaa
taactagatagcatcatgatgacaggataaatttatatataacggtattaaccttaaatg
taaatgggctaaattccccaattaaaagacacagactggcaaatttgagattcaagaccc
attggtgtgctgtattcaggagacccagctcacgtgcaaagacatacataggcttaaaat
aaagggttggaggagaatttaccaagcaaatggagagcagaaaaagcaggggttgcaatc
cagtctctgacaaaacagactttaaaccaacagagattaaaaaagataagggcgttacat
aatggtaaagggatcagttcaacaagctaactattttaaatatatatgcacccaatatag
gagcacccagattcataaaacaagttcttagagacctacaaagactcccacaaaataata
gtgggggagtttaacactccactgtcagtgttaggcagatcaataagacagaaaattaac
aaggatattcaggacttgaactcagctctggatcaagtggacctagtagatatctacaga
actttctatcccaaatcaacagaatatggcttcttctcagtgccacatggcacttattct
aagatcgaccacataattggaagtaaaagactcctcagcaaatgcgaaagaactgaaatc
ataacaaatagtctttcagaccacagtgcaatcaaattaaactcaggattcagaaactca
atacgacacaattacatggaaattgaacaacctgctcctgagtgactcctgggtaaataa
tgaaattaaggcagaaatcaagaagttctttgagaccaatgagagtgaagagacacatct
ctgggacacagctaaagcagtgttaagagggaaatttatagcactaaatgcccacatcag
aaaggtggaaatgtcttaaatcgataccctaacatgacaattcaaagagctagaggggca
agagcaaactaatccaaaagttagcagaagacaagaaatagctaagatcagagtggaagt
gaaggagatagagacatgaaaagcccttcaaaaaatccatgaatccaggagctgtttttt
ttttaattaactagatagactgttagctggactaataaagagaaaaaagagaagaatcaa
atagacacaataaaaaatgataaaggggatttcaccactgagtccacagaaatacaaatt
actattagagaatactgtaaacacctctatgcaaataaactagaagaaattgatacattc
ctggacacatgcaccctcccaagcctaaatcaggaagaagtcgaatccctgaatagatca
ataattatttcttaaattgaggcagtaattaatagcctaccaacaaaaaaaagcccagga
ccagatggattcacagcttaattctgccagaggtacaaagaggagctggtaccattcctt
ctgaaactattataaacaattgaaaaggagggattcctccctcactcgttttatgaggcc
agcctcatcctgatatcaaaacttggcagagacacaataaaaaaagaaaatttcaggtca
atatctctgatgaacatttatgtgaaaatcctcaataaactactgggaatccaaatccag
cagcacatcaaaaagcttatccaccatgatcaagtcggttttatccctgggatgcaaggc
tggttcaacatatgcaaatcaataaatgtatttcatctcataaacagaaccaatgacaaa
agccacatgattatctcaatagttgcagaaaaggcctttgataaaattcaacattgcttc
ttgttaaaaactttcaataaactaggtattggtggaatatctctcaaaataataagagtt
gtttatgacagacccacagctaatatcatattgaatgggcaaaggctggaagcattccct
ttgaaaactggtacaaggcaaggttgccttttctcaccatcctattcaacttggtattgg
acgttctggccatggcaatcaggcaagagaaagaaataaagggtattcaaataggaagag
aggaagttaaattgtctctgtttgcagatgacatgattttatatttagaaaacttcatca
tctcagcctaaaaactaagctgataagcaactttagcaaagtcttaggatacagaatcag
tgtgcaaaaatgacaagctttcctttacaccaacaatagacaagcagagagctaaatcat
gaatgaactcccattcacaattgctacaaagagaataaaatacttaggaatacagctaac
gagggtgttggcttcttcaaggagactacaaaccattgctcaatgaaataagagaggaca
caaacaaatggaaaaacatttcatcctcatggataggaaggatcaatatcgtgaaaatgg
ccatactgcccaaagttatttgtagattcaatgctattcccatcaaactaccattgacat
ttttcacagaattagaaaaaactattttaaatttcatatggaatcaaagtagaccctgta
tagccaagacaatcctaagcaaaacgaacaaagctggaggcatcacgctacctgacttca
tactatactacagggctacggtaaccaaaacagcatggtactggtaccaaaagagacata
tagaccaatggagcagaacagagacctcagaaataacaccatacatctacaaccatctga
tctttgacaaacctgacaaaaacaagcaatggggaaaggatctatttagtaaatggtgct
gggaagactggctagccatatgcagacaactgaaactggactccttctttataccttatg
cagaaattaactcaaggtggattaaagacttaaatgtaaaacccaaaaccataaaaacct
tagaaggaaacctaggcaataccattcagggcataggcatgggcaaatacttcatgatga
aaatgccaaaagcaattgcagcaaaagttaattgacaaatgggatctaattaaattaaag
agcttctgcatagcaaaagaaactgtcatcagagtgaacaggcaacctacagaatgggat
aaaatttttgctatctacccatctgacagaggtgtaatatccagaatttaca
>rnd-4_family-1569#CLASSII/TIR
aggttggtgcaaaagtaattgcggtttttgcattgttggaatttgccgtttgatattgga
atacattcttaaataaatgtggttatgttatacatcattttaatgggcatttctcacttt
attttttttgctaatgacttattacttgctgtttattttatgtttattttagactatgga
aatgatgttagacaaaaagcaaattcgagcgattttcttattcgagttcaaaatgggtcg
taaagcagcagagacaactcgcaacatcaacaacgcatttggcccaggaactgctaacga
acgtacagtgcagtggtggttcaagaagttttgcaaaggagacgagagccttgaagatga
ggagcatagtggccggccatcggaagttgacaacgaccaattgagagcaatcatcgaagc
tgatcctcttacaactacacgagaagttgccgaagaactcaacgtcgaccattctatggt
cattcggcatttgaagcaaattggaaaggtgaaaaagctcgataagtgggtgcctcatga
gctgagcgaaaataaaaaaatcgtcgttttgaagtgtcgtcttctcttattctacgcaac
aacaatgaaccatttctcgatcggattgtgacgtgcgatgaaaagtggattttatatgac
aaccggcgatgaccagctcagtggttggactgagaagaagctccaaagcacttcccaaag
ccaaacttgcaccaaaaaaaggtcatggtcactgtttggtggtctgctgccggtctgatc
cactacagctttctgaatcccggcgaaaccattacatctgagaagtatgctcagcaaatc
gatgagatgcaccgaaaactgcaatgcctgcagccggcattggtcaacagaaagggccca
attcttctccacgacaacgcccgaccgcacgtcgcacaaccaatgcttcaaaagttgaac
gaattgggctacgaagttttgcctcatccgccatattcacctgacctctcgccaaccgac
taccacttcttcaagcatctcgacaactttttgcagggaaaatgcttccacaaccagcag
gatgcagaaaatgctttccaagagttcgtcgaatcccaaagcatggatttttatgctaca
ggaataaacaaacttatttctcattggcaaaaatgtgttgattgtaatggttcctatttt
gattaataaagatgtgtttgagcctagttataatgatttaaaattcatggtccaaaaccg
caattacttttgcaccaacct
>rnd-4_family-10#CLASSI/LTR
agaaaaattgtgaaagactttaaatggacaaaaaagattactggtgtcctgtctagtagt
acccttcgagttattatctgtgcctttcattntctttgatgagctattttacaactctgt
aagttgtaganaactgatagcaatgcaaatgattcttgtccatagaaatgcaaatgaatt
ntgtccggtggagatgcaattgattaccctcccccgttatagaggccagttttgcatcta
ttngcaaattcatttcagcattcctnatgcctatatatgtgtntgctcttgaattctcct
ttgaaccggttgtaacatcttactggttccctcttttnattaatgagttaaataaaatct
ttgacacgtgttcattttatatttgtatgagaa
>rnd-4_family-1939#CLASSI/LTR
aagggacctcagaagcaagtctctctgaccttctcctgccctcctgtctctcctacccct
ctttctcccctgaagcaagtcatagaaaccagaattcctcttccccaaggcaggtcatag
aaactagaacccctcttccccaaagcaagccataaaacctagaaatattactctaacctc
cccctgcctttctgttagagctggccataaagaaattctctgacctaccttcttagtagt
cataagaccctcattccagaggagtcctgccccatacctgggaggaaggaatgctacaca
gagaggccaagaagaatctgaacagacaggccttgctggtgtttccccctcagtctatta
ccattagtatacctttttgtccaatcacatttctacatggctgtccattcttcattaaac
ctaagcataaaaatggacagttttccctggatctttgggtcttcatttctgaaggctccc
gtgtcacataaaactttgattaaataaatttgttatgcttttctcttgttaacctgtctt
ttgttataggagtgttggccatgacccttatgatgggtgaggaaaggtatcacacctttc
tgcccctacatacaaatacccagattattg
>rnd-4_family-1150#CLASSII/TIR
tacaggttgagcatccctaatccaaaaatctaaaatctgaaatgctccaaaatccaaaac
tttttgagcactgacatgacccacaagtggaaaattccacacctgacctcatgtgatggt
cacagtcaaaatcagggcacaacacacagtttattcagcatccccaagggaaaaaagacc
ctcccagcccccttcagctgcgatatatcttttccatcatgcccagattcccccatgcaa
gcatacccacaaagggtaataaaatggcacatgtgcaggcggatgcaccaatggcaggtt
ccccatgatgccccacatggggccaagacctatgtgcattactcactgtgtttttttgct
tattctctgctctgtggtgtaaagatattgttgaaaatgtcaaaaaggcctgcagatacc
cctatgggtaacagtgataagaaaaagaggaagcatttatgtttatctatagcacagaaa
gtcaagctgttggagaaactggacagcagtgtaagtgtgaaacatcttacagaagagtat
ggtgttggaatgaccaccatatatgacctgaagaaacagaaggataaactgttgaagttc
tatgctgaaagtgatgaacagaagttaatgaaaaatagaaaaacactgcataaagctaaa
aatgaagatcttgattgtgtattgaaagagtggatccatcagtgttgcagtgaacacatg
ccacttaatggtatgctgatcatgaaacaagcaaagatctatcacaatgaactgaaaatt
gaagggaactgtgaatattcaacaggctggttgcagaaatttaagaaaagacatagcatt
aaatttttaaagatttgtggtgataaagcatctgctgatcataaagcagtggagaaattc
attgatgagtttgccaaggtcattgctgatgaaaatctgacaccagaacaagtctataat
gctgatgaaacatcactgttttggtgttattgccccagaaagacactgactacagctgat
gagacagcccctacaggaattaaggatgccaaggacagaataactgtgctgggatgtgct
aatgcagcaggcacacataagtgtaaacttgctgtgataggcaaaagcttgcatccttgc
tgttttcaaggagtgaatttcttaccagtccattattatgctaacaaaaaggcatggatc
accagggacatcttttctgattggtttcacaaacattttgtaccagtggctcatgctcac
tgcagggaagctggactggatgaaactgcaagattttgttattccttgacaactgttctg
ctcatcctccagctgaaattctcatcaaaaataatgtttatgccatgtactttcccccaa
atgtgacttcattaattcagccatgtgaccagggtatccttagatcaatgaagagtaaat
ataaaaacactttcttgaacagcatgctagcagcagtgaacagaggcatgggtgtggaag
gttttcaaaaggagtttagcatgaaggatgccatatatgctgttgccaatgcttggaaca
cagtgactaaagacacagttgtgcatgcctggcacaacctctggcctgcgactatgttca
gtgatgatgatgaacaaggtggtgactttgaaggattccatatgtcaagtgagaaaaaaa
tgatgtctgacctccttacatatgcaaaaaatataccttcagagtctatcagtaagctgg
aagaagtggatattgaagaagtttttaacatcgataatgaggctccagttgttcattcat
tgacatggtgaaatagccaaaatggttctgaatcaaggtgatcgtgataatagtgatgat
gaagatgacattgttaacactgcagaaaaagtgcctatagacaacatggtgaaaatgtgt
gatgggcttattgaaggactagagcagcatgcattcataacagaacaagaaatcatgtca
gtttataaaatcaaagagagacttctaagacaaaaacattgttaatgaggcagatgactc
tggaggaaacattttaaaaagccatccagcagaatgcctcctcatccctagaggacccac
ttcctggtccctcaactgcttctgatgtttcttctcacctaaaaaaataaaatacagtgt
acagtaaccttttaatcaaaacacagcatcataggtggagactgaaagcctgcttgtttg
ttgttgctgttgtttaacagctgatacaggtattctggtgatgctactgtgctgcttagt
taccctgaacacattattttttcactgtattaatggtatgtcatattttttactgttaag
tacttatgtgtgaataagtgtaagaaaatgattgcttattggtagcatataaattcagag
tcaggaatgatggtgatgccaaacaaccacagattgtccacatgggtggctgagatagtg
acacctttgctttctgatggttcaatgtacacaaactttgtttcatgcacaaaattattt
aaaatattgtataaaattaccttcaggctatgtgtataaggtgtatatgaaacataaatg
aatttcatgtttagacttgggtccatccccaagatatctcattatgtatatgcaaatatt
ccaaaatctaaatcattatccaaatctaaaacacttttggtcctaag
>rnd-4_family-335#CLASSI/LINE/L1
taatgacgaaaatactttaatttaacagaaaagtttaatctaataaagaagttaaaatcc
aatagataaatcaaatgtccacactaaccatcatataaaaatgctaaaaacaaaggaaat
cttgaaagcagcaaagaaaaagacatgtcacatacaagggaagctcaataagattaataa
ctgatttcttttcagaaataatggagaccaaaggaggtacatattcaaagtgctaaagaa
aaatataagaatttatatcagaaagctctctttaaaaatgaaggtaaatgaagacattgc
tgttatttaaaaacaaaaactcaaaatcttgctgcaacctccttacaagaaatactaaag
aagttcttcaggctgaaagcaagtgaccccagatagtaatttaaatccatacaaaaaaac
aaagagcactggtaaaggtaattatgtaattataaaagacagtataaatgtatatttttt
tttcttctcttaactgatttaaaaagcaattgtataaaacaatatgtatatattgtattg
ttgggcctataatatatagaaatgtaatatatttgccaataacacaaaaaggaggtgggt
gggagcaaagctgtattggataaggaaatgacaccagatggtaacttgaatccacaggaa
caaatgaagagaaccagaaatggtaaataagaaggttaatataataaacctataaatata
tatttgtttctttttttctcagcttctttaaaagacataaaatatataaagtaataatta
taacaatgtattattggtttgtaacatttatagatgtaatatgttataataatacacaaa
aagtggggaaagggaatagagctatataggagtaatgtttctgtatctcactggaattaa
gttagtataaatctgaagtagattctgataagttaaatatataagtaagccctagagcaa
ccactaagaaaataactcaaaaaataagtgaaaaaataaggaattaaaatgttacattag
aaaatattcataatgcaaaagaaagcagtaaaggaggaatagaggaacaaaaaagacatg
taaatatagaaaacaaaaagtaaaatgacaggtaaatccaactatatcataataacatta
aatggatggattaaacaattcaattaaaaggcagagttgtcagactgaattaaaatacag
atccaactgctggttatgggaaacatactttagatcaaagatacaaataggttgtaatag
aaaaaatattctatgcaaaataaccataagaaagctgaagtggctatactaatgtcagac
aaaatatacttaaaatagaacattttactagagataaaaggacattttactttgataaaa
gggtcaatccatcaggaagatataaaattataaacat
>rnd-4_family-1598#CLASSI/LINE/L1
ataatcccatccttaagtgtgggctgcatagtgacttccttccaaaaagtaatataaaag
gggaagagtaactttacatggagaaacctgacaaacactacctcagccaggtgatcaagg
ttaacatcaacagtgataagtcatgttgaaagtatgtacccttgatatgatgtgataaat
ggcactttacctcttggtttcctccccaaaacccataaccccagtctaatcatgagaaaa
acatcagacaaatcccaattgagggacattctacaaaatacctgacagtactcctcaaaa
ctgtcaaggtcatcaaaaacaagaaagtctgagaaactgtcacagccaagaggagcctaa
ggagacatgacaactaaatgtaatgtgtatcctggatgggatcctggaacagaaaaagga
cattaggtaaaaactaaggaaatctgaataaagtatggactttagttaataataatgtat
caatattggttcattaattgtgacaaatgtaccatactaatgtaagatgttaataatagg
ggaaactgggtgtggggtatatgggaactctctgtactatcttccaatttttctgtaaat
ctaaaactttctaaaataaaatatttttttaaaaaaatatttaaataaaataaaatatct
atatattttaaataataa
>rnd-4_family-642#CLASSII/TIR
tcttgagagaattaagccctaatgccctaaggcatccattgtatgtaatgaattaacttc
tctcctatgcatctagaatggtactagttacgtaccatccttgggagaattgagaaaata
gtcactcaaatcattttctgtgttctgtggttcagatgaggaaccccggttgagaaaggc
tg
>rnd-4_family-152#CLASSI/LTR
tcccttacttatggtcctgggttagagttggccaaaagaggagcttgcgcgagatttggg
aggcggaagtgaagcagcggccattactctctgaaggtcacgttgtagacgtggtgangg
acagacgcagaggtgcccagtgggttcagcttgtcctcgctctcctctgctccgcgtcca
gctcttcttcccaactgctggccctgctgaccaacagcggccccaggcccaccaccagac
gcttggcgtgcacagaggcgtcctaagaggggcacggcttctcacagacttctccgcgag
ctcctctttgcanggtcccactttggcagctggacgtgcttggcttctcagatttccctg
caagctccgacttgtccgcccgcgccagtgcttcggggggctgnttagtgactatttctc
cagcttccccttccggatcttcacttccccagctcctcccacanttgtgtaaggtctaat
tcctataataaatccctttcccataatactcatagtggttctgcttccctgactgaaccc
tgactg
>rnd-4_family-3496#CLASSI/LTR
gtgaacaaatgtgaacctgaaagagccaatccttcaagatggatcccaagtggctaactg
ggcctaaatttaaaatagagccaagcagccatttgctgactagaggtcacacatgtactc
tgagttccccgaaaacccacacctcttttaactttgggactttcagagctcacctgaacc
aaccaatcaggctcacctgtatcaaccaatcagggctcagctgtatcaaccaatcagaac
tcagctgtatcaaccaatcagaactaagcaagtttgaatccttcatttgcataaacagac
ctgattgggaacctgggtaggaacttttgctataaaacctgaaccctccctttgttctct
ggaacgcacctttgttttacacgaaggctgcatctccctggtttgcaaactgttcactgg
aataaagtctctttcctccaaattccttttcagagaacttttgttcac
>rnd-4_family-1485#CLASSI/LTR
tgtagtgaattcttataattttatgttgcctcagcatccattttgaatataagttggact
ttctcataccagaagcagggcttagtcacccttgacacagtttccagttctctacctcct
cccagttcctcaatgtggtcgatccagatatctgccttatacaaccgcctcctggtgacc
acctccctatgggacagctagatacaacctacttgactcgccccactgacccccacaccc
tacatggactgtgcagatatgccacagtgaccacctctcagtcacagcgtgactccatgg
aactcatgcctgcttgctctaaacccaccaattagaactccccgcgggaaacctgcttgg
gtaataccctggaccccaataaaggctttggcccacaggtccctctctcttctctcttgc
tccccacctgctggttgagctgcgtgtcccagatggctcccccttccgttggccctggag
gtgtgctgccctcttctctctgggatctgtaagtaataaactgcttctgttatttcatgt
gttttgttgagttgcctcctctgtgtctcacctgaccaacacacctgaacctaacttctt
tcctggtcagggctctcctagagagtggctatcttggtaggaataaactggacacaggtc
agacaagagccacaagggtatctgccagtataaacaagtttcctgtgagagggacacctg
gtcacaggtcagacacttaggcattaggccatccaccaggataaagaagtatcccatgaa
aggcacattgtaaacatccatgaccaaatcccctggagccccatcagggcagggctagag
tttatagccactctccagagagagacctcaagaccaaattagagaaaaataaacatt
>rnd-4_family-528#CLASSI/LINE/L1
agaagaattccaattaataaatgtagaaggaatgagggaaattaaaaatcaccattaggc
aaacaccacagtaataattgttgcaggcaagattcactaatggatgctaaaattagtggg
cgaaatttgaggagaaacaggatatttgcatagtctcaaagttatctccttcaagatatt
tattaa
>rnd-4_family-995#CLASSI/LTR
tccnggccaaaatcctatgtgtgatttttcaggcccgaccataggcaattacaaaggctt
tgcctggcaggcctcacgggggaaagctgccctccccacaccagacttggtacacagcca
gtgcattgcagtctctgaagggagttgcagtcaaggactcatccctcctggccagccatg
ctcntacgcatatctgncattcctagcccaggcgcctccattcggaggcctccttatcag
gggccttcgncagaggncttcttcaggcacctccttatgatcggngnatcagggagggaa
ggggaaaccttgaagacacttttctccactccgactcagtactcagtacttttccactcc
tagcccttcctcctctccctctccccggcccccgngtccataaaanngcaggagcctttt
gttcatggctcctcggcagtgagatgaccttcagcgccccacgnntccgtgctgatccac
ctgacctcgacctagcgccgttccatgggggaaaatggaacgntgaggagccagcgcttt
ctctttagcctcttgcttatactatcacagtaagtagataaaggcttgactgttactttc
attttggcttgttgttttaatcgactactccgacacctggcagctcag
>rnd-4_family-2830#CLASSI/LTR
gcatttctgtggccagatggggttggagatgacagatttactgtctcctttgcctgtggg
actagagccctggggccaggaagacccagcatccaaggtgcaccacaggggagcttcact
ggatggaaaccagctctcccgcattctggcgccctgcctggcagtgcaatggaaccgggg
atggagctgcaggatgataccagcacttcaggaactgcggtaaggagaaggcccaaggca
ggaaagcccatcccatagggacgaaggggagcttgatcacctcccggggaccgacactaa
tccaacccagagtggctgggggtagcaggagtggcctgccaatttggatgaacctcatgt
ccccctaacaagtaaagtggttcactggtggagaaaatgggccgatagagcggcaagtcc
agaaggaagagcttgctggcagggtggcaagagtggcttgccaccccaactgggagtgtg
tgggtgtatgtggacctacccaggacatgagagaggctcttttcatgaggagtcctgggg
taggtgtgtgtatgtgttgaatgtgggagcctaacagctacccaggacatgggagaggcc
tgtttcatccaatgaggagtcctggggcagggagtgttgaaagtgtgtgaaagagatggt
ctcaggagaggccaatgcggggagtgacgtggggaggcacagatcccttagcatgggctg
tgtgctccgaggtgagtgcaggggaaatcagacctaggacattgcatatggctgaaggac
cagctccatggctgcagcaggctgtgagaggggaaggcatgttcctggctaagcagcgtc
caaaactcccataataggacccagtctggtggacctgagagtgaaagtgcattacaaggg
aggaaatgggaggaaaagcattgaaaccaactcctttggagtgcatgataaagaatttta
aaacaggatttagaggtgattatgggatgaaactggtgctcaaaagttaaggacatactg
tgagatagattggcctgcttttaatgtggggtggccctctgaaggtacaatagacaggga
attaattggccgtgtgtttaaggtggtcactggagttggaggacaaccaggataccagac
cagtttccctatatagactcttggctcatgtggcacaaactcgccccaagtggctacagc
cctgcctagagggatatgcaaggtattagtggctcaggcagcccaaccaaaggaagcaga
ggaacctaaagcccctagagtctctcagaaaaggaatccccaaagcctcagctgaaacca
ttcttcaggttccacctgaggaaagggaatgtccacccccatatatggccagtctacctg
tctttggccagaataaggcaggaggcagagtcaggagcatccacagagtcaggctgagag
gaaagtgaggcccagtctcccccaaccccagaggaacaaaagcctcccttagaaaaaaac
caggaagatggacagagcaaggcagctgggtgcctccgctcaggctgaccacaggctttg
cagatgccacttcgagagaacaggacacaagtttatgatgaccaagggcagatacaagga
ggctctaggctttatgtttatcagcctttctccactactgatctcttaaattggaaacag
catgcccccttgtatgcagaaaagcctcaggctgtcattgatttggtgaattctattatt
ataacacaaaacccaacctggccagattgtcaactacttttgctaactttaatacagagg
agcataggagagttaatcaggcagctctcagctggttagaaggggaagccccagaggcca
cccgtaacccatgccagttctccgtggagcgatacccaaatgaggaccctaactgggacc
caaatgaggctggggacatggaacagctgcattatatagaagggcactcctgaacaggat
aaaagcaggaggaaggaaggcattgaatatccataacatatcagaagtgggccaaaagcc
tgatgaaagccgcagtgcattctatgaaaggctttgtgaggcatagaggctgtacactcc
aattattccagaggctcctgaaaaccaaaatatgataaatatgacctttgtcaggcaagc
tcagggagacataatatgaaagcttcagaagttggaaggcttttcagggaaaaatattag
taaactcctggaaatagcaaacaaagtattaaaaaactgggaagaagaggcagagaaaaa
ggaagaaagaaaaacgagaaatagaaacaaagagacagctcaatttctgctgcactagca
gaaagtaaccctggacttgttagagggtgaggccgaggcagaggccaaggaacagggcag
acaagacccagagatgaaagccagtcccagttggacaggaatcaatgtgaaaggtgcagg
caaatgggccactggaaagatgagtgccctgaaaaggaaaaggatgatgatggtcagtgg
tctaacacccaagtgcggtgttaggttgctagcagtggtacttccaaggcagatcccgat
ctgatcggcttggcaggggctgagaatttagaggactcagacagaccaggctccatcctt
ttaggccttgtggagcctatggtctctatggaagtagggggccgattaatgaatggattt
tttggtcaatactggtgctgatttctctgtggtaactcacccaattagcccctcctcaaa
gaactgtgctactatcataggggctagagaggccaaagaaaagagacctttttgcaattc
caggagacacgttattgagggataagaagtgcagcatggtttctatataagccaaattgc
ccagtgcctttgtaagggagagacttactccagaaactgcaggcacaaatttcctttaca
cctgaagggaatacgacaccggaatttggaaagtctaaggcaatggtattgattctaact
gtcccagaggctgaggaatggcagctctctgaactgtgtgccagaaggacctacacagta
tgtagggaatgcttttcaaggttccaggtgtatgggctgaggacaatcctcctggacttg
ctgtaaacagacacccagtggtaatagagcttaacactcatgctgccctggtatgagtct
gtcaataccccctacccaaagaggtaattgaaggcataacacaacatctaaatcggctct
atgaacaagggattatagtaaaatgcaagtcctcttggaatactcctctgcagcctgtgc
acaagccaaatggtgaatacaggccagtgcaggacttctgggtggcaaacaaggccactg
tcactatctatgccatagtacccaacccatacaccatgttaggacagattcctgctgagg
ccatgtggttcatgtgtctagacttaaaggatgttttctttgcttgagacttgctcccca
aagtcagcctatatttgccttccagtgggggcaattgtaatatacctggacaagactgcc
acaaggatttaagaattctcccattatctttgaggacgctttggctaccaaccttgaagc
ttttgcaccatttagtgacaattctgtggtattacaatacattcatgatttgctattcgc
tgcccccaggagggaggaatatctccaaggaatagagaggcttcttcacctgctgtgtga
agctggttacaaagtgtccaaggacaaggcaaaagtctgttttctggaggttggatatct
aggattcatggtatcccaaagcctgcacaggcttggaagtgcatgcaaggaggctttatg
tgcattgcccacctcagttacaaggcagcaggtcagggaatttctgggtgcagtgagatt
gtgccaaatctggattccaaacttctcccttatagcaaggcccttatttgaggctagcaa
aggaaaggaaagagagcccctcctatgggaaaaagaataggaaaaggccttcaaggatat
aaaggaagctctcatccaggccccagcactagggttgccagatgttaaaaaacccttctt
tttgtatgtggatgaatgaaagggaatgttatttggagtcttaactcagttgttaggctc
ttggtatcagccagtagcatacttttatccaagagactggacttggtggccttaggttgg
cccattgcctcagggcactggcagctactgcgatccttatagaagatgccaacaagctag
ccctaggtcagaagataatattccgggtgccacacactgtagtcaccttaatggggcaaa
gaggacgtcgttggctgtcccactctagaatgctaaagtatcaagtgcttctgtgtgaga
atctgcgggtaacactacagactaaatgccttgaacccaactaccctgctgcctgtggag
gaacccaattggaaacatggtgggttgcctcaatgctggcaggaccttccccactgttgc
ataaatatggtggatgaagtgttcttgagctgggaagatctcagagatacccgcttggag
agcccagatgttgaatacttcactgatggtagcagtttcataacagatggggtgtgatat
gcagggtataaagtagtaacacaacactcggtagttgaggctcaagccttaacttctggg
acttccgctcagagggctgaattaatagcattaactagagcactgttattggccaagagg
aagaaagtaagtatatatactgactcaagatatgtttttgcaaccctacacgaccatggg
gcaatataaaaagagagaggactattgactactgaaggaaatgatataaaaaataaagaa
gaaattttgcaattaatagaagacatatgggctccagagaaggtggctgtcattcattgc
aaagggcactaaatcaggaaaggctatgaggcacagggcaacagataggcagaccaagag
gctcagcaggcagcaatgagcaaggttttacctgaagaaagaactccagcaatgcctctc
cttatagagccccctttacttgaggtacccaattactctttaagtgaaaaagcttggttt
catcacgaaacaggaaacatatattaaagatagttggtggctgttctctgacgggaggct
agccatccctgaaacaatagccccaaggtttgtgaagcagatccatcaaggaacacacat
tggaaggacggccctagagattttgataggtcagcatttctatgtaccatggctgtctgc
aatcacccatgctgtttgtgaacaatgtctatcctgtgcctagaataatccaagacaaga
acctacttgatcccctggaatacaggaagtgggagctgtgccttgtgagaacctgcttat
agactttaccaagttacctcaagcaggaggttactggtatatgctagtgtttgtttgcac
cttcttgggatgtgttgaggccttcccaaccaggaatgaaaaggcacgagaggtgacaaa
ggtaatattaaaagacatcataccaagatttaggttgactttaatcctaggatcagacaa
tgtcctgcatttgtggcagagttagtacaacagttgacttaacttttaaagatcaaatgg
aaacagcatacagcctcctcaccacagagattagggaaggtgaaacagatgaaacagaca
ctcaaacagctactaaaaaagttttgccaggaaactcacttacaatgggatcaggtcttg
cccatggtcctcctccaggtcaggtgtacacctacaaaacaaactaggtatttgtcctat
gacatattgctcagaaggccatccccaatcattatcaaattagaggtgatttaaaggagg
taggagagttaacacttaagagacagatgcaggctttaggagtggcaatgaaggaggtgc
aaagctaggtaagagaaaggatacctataagtctaacagacctagtgcatccacataagc
caggggactctgtctgggttaaaaggtggaatccaacaacctggggacccttaagggatg
ggccccatattgtaatcatgtctactcccactgctcttaaagttgcaggtgtcacacctt
ggattcaccatagctggctgaaaccagcagcagcagtgactccgatgaaaccagtggatt
agccaacaagactcagatcgccccacctgaatagtcctacggcaaaacccaaccattggt
aagaaggacaactgtcctgctccaaccacaccagaggctggtcagtctacgcatggctga
agcttgaagatcctgcaagctctgctctagtcacgtccagggagctaactagtgaatgca
cagccgaagctaaaggtcatctctgtataagtaaatttggatacaattcataaccctagt
tataattctgttaatactgattgttctgttgttacattaccactgcaaatgctgccaatg
tctatgcccagagggaggtttgccatgtccatgtgcagtgtaagcatgtttctattacat
acactgatgttgttatcatttctgcctatattaaaaggggaggaatctctagaaagatgc
ccacactgtgtacatactacctgggtaaggaataccttagttaaaactctactgtaccat
acctacagtacaggaaccaagttaggaacctgcgcatacaaccagatcacctcttcagtc
tgtgacccaggaaataatcagctgcatgcatgtcatgaccctaagcgcttaccctatgaa
ttctggtttgaggtacacattaacagaaggagaaaaagaaggagagctaatagcttgaat
caaagaaggccctccatcctacaaaagatctacttctttgtactttgatgcctgtcatgc
cacatatgtttataatcctgtaaaaccaaaagcagtctgcaatggtttaacacaagacag
gattagcaacagcagccctaaacatctgtactgagaaccacaaattggatgcccagactg
taacattctgtggtctatgctaacacagctccaacacttatattcaggaaggactgctct
gctaagtagtatgtcagccaaaccaaattgtaagacaaggacatgcagtcctttaaattt
tactatcatatagccagagctacctttctggtctacaggacagacagcagcattatgagt
tgatagacaaggagcaggccttggagttccactactaattgtcaaaaagactagaaggac
tcaaatgtgtccaaccctgcaattctgggtccataagtcattctgtaagcattttgatca
gtcagtgcctgagcttcccctatcaaccaaaaacttatttgctcaactagctgaaaacat
agctggcagcttaggaatttcctcatgctatgtaagtgaaggaactcatatgggggacca
gcggcaatgggaggcaaaggaattaatgccacaacataaattcactttgcctaatcctgc
cagtgaaccaacagcctcagctagtgtttggttgttaaaaacctccataattggaaagta
ctgtatcgcctgttggggaaaggctttcacagaggcaatgggaaaaacaataagcctagg
gcaacagtattatgatgagagtaaaaacaaaactctacggagaaactcccagaacgactc
ctagttaccagatccaaatgctttctcttgattctctaccctaagccactcttggcatca
gctaaagactccaaatgcttggaaagcaccctctggcctatattgggtctgtggagcatg
ggcatatcggcaactgctggctaaatggacaggggcatgtgtgttagaaacaatcaagcc
atccctctttttaattcctctaaagcaaggggaactcttagggtatccagtttatgatga
aaataaaagaactagaaaaagcataatgacaaaaatagacacaaatgtcaaaaaggatgc
agacataggagactggaaggataatgaatggcctcctgaaagaatcattaaatagtatgg
gcccgctatctgagcgcaagttgggtcatgggaataccgcaccccaatctatatgctcaa
ccgcatcataaggttgcaggcagtccttgaaataataaccaatgaaatgtcaaggaaact
agatttattgataacacaagcaacacaaatgagaaatgctacatatcagaatagattggc
tttagattacctcttagcctcagaaggaggagtatgtggaaaatttaatttaaccagttg
ttgcctagaaatggatgataatggccaagctctaatggaaaccacagctagaatgtccaa
gttggcccatgttccagttcagacttggtctggatggtccctggattccttgtttggagg
atggttctcaatgtttgggggattcaaaaccctcattggtgggtttttgtttattcttgg
catctgcctcatcctcccttgccttttacccctgtatattaggagtatttgtcaactata
gaggcagtagtaacccgaaacactaccatgctattgacggcattaaccaaatatcagcca
ctgccaataaaagaaacagctcagctccgggaagagatggcaaatagtggtgctttctat
taacatctttgttttaaaaagcaccaaatgggggaaatggaagaggaattgaaagaaatt
aaagaacgtgtaagcaaaaactcagtcgtatataagaaaacccagttccccctgaggaag
agaaagagctggagtcctttaaaattaactgcctgtttttctgtggctagtgagccttat
ctctccctttcccaggtattgtgaagaccctgtttctctagctgtgcagctgcaaggtca
ctaggcagataatctcaagtcgtaaaacatgttgtttcttgaaaagtaagaactgatgta
atgcatatctcaattgaataactgtctttgtttctctcttctgtaatatgcttcaccctg
cacagatctcctccaaccccacaaaatgcttaaaaggtagcttgactctgttcacagctc
agttctttggtgttaatctgactgggtcggtgcacctaaataattaaataattcctcctc
aacccctaggtctctctgattccttaattatcctgctgcatt
>rnd-4_family-957#CLASSI/LTR
tgtgatctgagagaccaaaatagatgcccctttatcaactaagatggaccctaaggttaa
ggaaacaaaagttacctatgggtcgagggttcagggcctggctggcatggcaaattccta
aattcctatggctacaagaaaaaccacactcttgctaaactccctaacaataggagctat
caggcaaatttcacctcctaactctgatttacaacccagaccactacaactctgattgga
cagaggactggccttacaaacattcttttctgataagcaactgcagaccttaagccagtt
tcagccagcttatagaggctgcgcacaaactgtctttgtgtcctatagttcaccttttga
tgtaaagagccaaattccacctcattttaatgctaaaaccctgccccaaagtgaacatgg
gatgtatgttacatatatgtttacccattgcgcatgcactcagctcccctcataaatatg
tatagcttttcccccaaacctgctgaatatgtatgactctattgtgtaatacagaccctg
tgaggcataaaacccaacctgtcctttccctctttgaagagagagcacctttggtccatg
ctggagactttctcttcccggtttgcaaactgatatcaccaataaagctctcctttctac
tatttagccatcctggtggtcttttggatgac
>rnd-4_family-1826#CLASSI/LINE/L1
aatnaacgacgacagggcaatctgcagtcgtaaaaaagaaaggaaggtttctgcgaantg
atntgnagtgatntccaggataccgttaagtgaagaaagcaaagtacaaaagagtatcta
aggtatgctacctttcgtgtaagaaagaaaggaatataagaaaatatacatgtatctgct
catttgtgcaaaagaaatacaggaaggtaaaccagaaactagagagantggaagagaaat
gggtagagagaaggggggaatgggaacggggtagnagggatgagaagggagcgacacttc
tctgagtgnanctttttatagctctgactcattagaaccatagtaatgtttcgcatatcc
cccctaaaactacaaaaaatcaaaatcgaccaggatatnggggggacccaaaatggaata
caaacagtaacaaatgaacctanctgtattacaaatgaatgacataaccacactgaaggg
ggtgggaagaaaagaactaactgactctaagtaactttggcaaaaacagttttgaatata
ctgtacgctatacattactctagtnagtaaatttgttcctcacagaggcatgggttagca
attctgaaactactttatgtgtatactgggattgaacaaataag
>rnd-4_family-3506_s_2#CLASSI/LTR
gataaattaatagtgatagaggcaggaggcagacaaatgcctaggcagataaggaagggt
ccctggagaatctccaacctgccccacaagtgtttacaccagatgtttttgtgcagataa
gggaacctgcacagggtcttgcctgggcatgcccacaatggactggaggcccacatgcac
tgggggaatggggtggagccaccaggaattcacgccttatgcaggggaggagcctggcct
cttcagctctgtgtggtggcctggtattcaatctgtgaggtgggaacctgctgcaggacc
ccctctctttgctgagagctttcttttcgcttaataaattccaccctcctcacccttcaa
tgtgtctgcatgcctaatttttcctggtcatgagacaagaacccagatttagctgagcta
aggagcaaaaaaatcctgcatcattttgtgcctaggaga
>rnd-4_family-3506_s_0#CLASSI/LTR
gatagaggcaggaggcagacaaatgcctaggcagataaggaagggtccctggagaatctc
cgacccaccccacaagtgtttacaccagatgttttgtgcagataagggaacctgcacagg
ggtcttgcctgggcatgccccagggactggaggcccacatgcactgggggaatggggtgg
agccaccaggaattcgtgccttatgcaggggaggagcctggcctcttcagctcatgtgtg
tggccctggtattcaatttgtgaggtggaaacctgcttgcaggaccccctctctttgctg
agagctttcctttcacttaataaattctgccctcctcacccttcaatgtgtctgcatgcc
taatttttcctggtcgtgagacaagaacccggatttagctgaactaaggagcaaaaaatc
ctgcatc
>rnd-4_family-5833#CLASSI/LTR
tgagacagccaggtgggaaggggtccctggaaaaactccaaccggcctgcgcactgggag
gaatgcacactggggtggagccacagaagttcgcgccatttgcagtggggaggagcctgg
cccctcctcttcctgtgtggaacctgggattcaaactgcgaggcgggaagcacactagca
gggactctggctttgcgagagtccctgtttccccttttttttccttttcacccaataaaa
ccctgtcttactcacccttcaaattgtctgcgagcctaaattttcatggccgtgtgacaa
ggacccctctttagctgaactaaggaaaaagtcctgcaac
>rnd-4_family-6646#CLASSI/LTR
atagaagtgctgggaagggaagagctggtccctttaaatgatacggaaggggggaaggga
agtgctgggtagaggagggcgtggtccctggctagggctccaccccggcctgtgcccacg
gacctaggtgaggacaggcatttctgttttcctgcccaaatgttgcatttcccaagacca
ccctggcctgccacgcccccatcctgtgcctataaaaaccccgagaccctagcaggcaga
cacacaagcggctggacgtcgagaggagcacatcagcggaagaacacacaagtggctgga
cgtcgagagggagcacaccgcgaagagcacacgacaggcaccggcagccggcaggccatc
gaccggcagaacgagcggagtttggctggggcagtcggaggagagcccgggccgctgagc
ggcccgactccaggggaaaacccatctcccttctggctcccccatctgctgagagctact
tccactcaataaaaccttgcactcattctccaagcccacgtgtgatccgattcttccggt
acaccaaggcaagaaaccccgggatacagaaagccctctgtccttgcgataaggcagagg
gtctaattgagctggttaacacaagccgcctatagacggctaaactaaaagagcaccctg
taacacacgcccactggggcttcaggagctgtaaacattcacccctagacactgccgtgg
ggtcggagccccacagcctgcccgtctgtatgctcccctagaggtttgagcagcggggca
ctgaagaagcgagccacaccccccatcgcacgccctgcgagggggacaagggaacttttc
ccgtttc
>rnd-4_family-407#CLASSII/TIR
aaggagtcctcactttgcatggttccaatatgcatgaatttcagttaccatggtttagtt
aaataacatcagtcctccaacaacatggttaaatttcagttaccacggtatattaactgt
gagtaattgcataaagtacaaactttgctgttagctcttcagtccacaaatcactatgta
aataacagatgtgtatcatgatcagtgaccaatcacgtcacttctttcagagtctgttgg
tgattggtcactgtgtacgtttgttattcagttcatgcacagacagcaaagtgtgtagtt
gtgttgcctccctgtctcccagtgataaacccacattacattttacaaaaatggataatc
aaaagagggaattggccaacaaagatgaaagtgcaacaaagaaatgaaaagtgataatgc
tggaagtgaaattcaaatcaaatgtaaatggagttatagaagaaatagctgactgtggga
atgttgacactgccactgtttaagagatctagatatgcagccagagaaacttagtgaagg
tgaacttatcaacataaatgaggaaagtggttgtgatgaaaaggatgaagatgtcccaga
ggaagtgacactggaaaaaacttcacattaaaggaactcttggagatatttcacaacatt
gaaagcgcaaaggataaaatgttggaagctgatccaaacttagaaaggagtatgacaatt
tgccaaggcatagaaaagatgctcactccatattgtatgttatataaaagaaggcaagca
ctgttcaaattactcttgataagttttttacaaagaaataaaacactttaattctcaatg
tttctaatgttttaaattacagtatactaaataaatattttattattttttcatttccct
atacatttataaataacagtaagagagtttttaatattttgacaaaattttaaaggtcat
agaacaatcataatttttctcattgattattaagattactttgcatggtttcagcttgca
cagtcatttttatggtccccactactgtgcaaagcaaggactgcctgtatatatatttaa
taaa
>rnd-4_family-161#CLASSII/TIR
attgatatcgntatttggcagtacctatctgtgtgaaagacatttttttcaaagacaaaa
tacgtaaaatctcattatagatcagcattaacagatgaacatttgcaatngatttgatga
tagggaacactaactttgaaccccaattaagcaaaatgttatcccaaaaattccattctt
ctcattagtagatctgtattacaaaanattgtactcaattattattactatattttgaat
ttcgtcaatataaaanttgtagaaatttgttctctcttgtataagcacctacataatacc
ctcgattttgcctcttggcccacaaagcctaaaatatttactatctgattctttacagaa
aaagtttgctgatctctgntctaacatatctacttttacaactaaattgttcgatatttt
catactattatatctttgattacttatcttttaca
>rnd-4_family-3358#CLASSI/LTR
tcatcaaaaaggtcttaaagtttatccttcttttttttttggggtttagtctgtactgtc
cttctgccattgtctccttcttattctgctggaccgcaggagccatgttctgaatctcaa
attttgaaagaatcttttgtctcacccacagcatgcattgaaaatgataaacaggagggg
gaggatgaaaattggcgtgtaccatccccccagtagcagaaacatctgtaccgtctcctt
cagtagcagaaagagaccccactgcaaagaattctctgctctgctgccatagctggagag
cccttaggaccttgcgcttttcctatttctgtaaggcctgatctgaataatccacagcag
tttatttatgaacatgcctcggtagagtttaagttgttgaaggaattaaaagctagtgta
gttaataatggagtacagagcccatttactttaggattgttagaatctgtattttgtgct
atgtgtcttccatcctttgatgtaaagcatttggctcacacttgtttgtctggtagtgca
tatctgacatggaatttaaattggctagaactgtgtgcagaccaggctagacagaattgt
gctgctggacacggggacattacagaggatatgctgttgggtaatggcccttattcagat
ctggtgtgtcaattgacactcccaggcgctgcttataagcagtgtgccttggctgctaaa
tgcgcctgggccaccattccagaggaaggggtcccagtacaatcttttttacatgttatg
caagggtcgcaggagtcctatgcacattttgttgtatgattacaagaggcagtgaggcat
cagattcctcataccgctgctgcagaaatgcttactttgactttagcttttgagaatgca
agtgcggattgtaaatgtgctctggctcctgtgaggtgtgctaagatcttaggacatttt
ctcaaagcttgtcaggatgtgggaactgagcttcattgttctacaatgttggctcaagca
atggctaatttagtagtaacaaatctagaaagggctaagggtcaagccctaaagtgggaa
aatgttataattgtggaaaaattggacatttcaaaaaggaatgccatcagaccttgggca
gaggggatcttataatgcagttcccttcggcagaaaaaattccaggacttttcccttgtt
gtaataaaggaaatcattgggttaatcaatgccgttcaaaatttcatcagaatggcaccc
ctctgtcgggaaccgagaagggggcctggatccggtcccctcaaacaatgagggcatttc
ctgtccaggccacagccccatttcagggatgggtttctggaggaacattgattccctttc
cccaggaacacccagaagcacaggattagatcttcctgtcagagaatgggttacatttgt
tggaggagacaaacccactaagattcccactggtatttggggacctttgccaacaggata
tatgggattaattttgggtaaaatccgtcttaacttacagggcattactgtggtccccgg
agttgttgactgtgattatgaaggagaaattcaagtagtggtaatgtcacaagatttttt
ggtttttgaacttggagaatatgttgctcaactattgcttattccctgggagttgtttcc
ttctccatgtaaggagaaatgagggaatcaaggatttgggagtacagctaggcggtaaat
ttatttatcacaacccatagcatttaatcgacccacctgtacagtgcaaattaaaggaaa
gaagttctatgggcttatggatatgggagctgatgtgttagtaatatctaaacactattg
gcccccatcttggcccctgcaattaacttctacatcgttagtgggactaggaaagctcaa
agtgttcaatggagtgctgagattttatcctgtctcagaccagatggacagtcatgtact
tttcaactttattttgcaaatgtagctgttaatctatggggccgagatttacttacagca
tgggatatgagacttgcaaatgaaactattgataatccagggtttaaaatgttaaagaaa
atgggatttcgggtggaaaaggcttaggaaagtccctgcagggaaaccctgatcctatat
caatagctgggcaaaatagaaaagggctaggtcatcaggatttttggtgggggtcattgg
tatttctcctccatctactgttttgccgctggagtggctgactgacaaacctgtgtgggt
ggatcagtggcccctatcacaggagaaactgatgcaattccatcagctagtgagagagca
actggatgcaggacatattgaatagttagcccctggaattcatcagtatttgtgatccta
aaatgtcaggaaaatggtgactgctacatgatttgagagctattaatgcacagattaaac
cagtgggtgcattacagcaaggtctgtcatcctcggcagcctttccaggaggttggcctc
ttgtagtaatatgtcttaaagatttttttttttattttactgttacatgagcaggataag
cctcgatttgccttttctgtgctttctgttaatcaaagagagcctgtctctcgttctcag
tggaaagttttagcccaaggcatgcttaacagtgttatgtcagcattttgtaggataggc
tttaaaggtgcctctgaatatgtttcccactgcctacatccttcattatatggatgatat
tctttttgccgctcctacagatcaaattttatatcagttattcaggtaaataaaatgagt
tttgactgcatggaatctcaaaatagctcctgaaaaggtgcaaacaacctcctgatacca
gtacttaggtactattgttactggaagaagtgtttggcctcagaaagtagttctctgtag
ggagaggttacaaactttgaatgatttccaacaattattaggggatattaattggctgtg
cctgatgctaggtattgctgtttatcaactcacacacctttatcagacccttcaaggaga
ttcttcattagattctcctcggcaacttactaaggaggcagaagctgagttacagcttgt
agagctgatgttttggcaacgacatgcctcctggctacagccacaaaaggctttgctttt
gtttattcttcctaccccccattctgcatcaggatttttaggccaattcatagtcaaatc
tgtagtggtattataatggctttttttttattcaatctgacagtgaaatctttgcaagtt
tatctttctttaattactcaacttataacaataggtaggcataggtcaaaaatgcttatg
ggatatgatcctgataaaattattgttcccttggattcccaacaacaggctgcagcatgg
gaaatgttgactgcatggcaaattgcttttgcagattttgtgggaataatagataaccat
tatccatcagacaagattttgcaattttataaagttcacccttttattctccctgtaatt
actcatcacaagcctattccaggtggacagacctattttactgatggttcttccaaaggc
cgcgcagctatttatggacttaacatacttagacaataaagatctctggagtttcagctc
aatgctcagagttaatggtagttattcaggttttagagctcacggctttatctcctatta
atattgtttgtgattcagcctatgttgtaaatgtagctagttgtgttgagactgccacta
ttaagggcaccctagagccagagctgcttaatttgtttctaagacttcagcaagctgttc
tctcttgtgctgctcctatttgctctcatacgcaacttcctggaccactatctctaggta
atgataaagcagataaattaattggttctgtatttcaacaagcccaagcttctcatgcat
tactgcatcaaaacacctctgcccttactcgtatgtttcatctgccttgtggtcaggctg
cagctattgtgcaagcctgctccacttgtcagcatgttcctggtgttgcacttgtggaag
gatgtgacccacgaggcttggctccaaatgaaatctggcagatggatgttgcacatatag
cagcctttgggaaacttagctgtgttcgtgtgactatagacactcccatatgttacatgt
cacatgtcaaacaggaaactgctggccatgtccaatggcattgtttgtcgtcatttgccc
atatgggggtctctaaacaattaaaaactgacaatggacctgcttgtgttagtcatgctt
ttcaaaattttttacagttgtgggcaatcattcataacacaggaatttcttacaattctc
gaggacaaggcattatagagtgggcacatcaaacactacagtgtatgttgagacaaaaag
ggggaataggagaccagctaccaccttaaacaaaattacatttattcttgtttactttta
attttttatttttggtatggatggtaagactctggccgaacaacattggcaagtgttaga
gggaaagaggcaagtttatccaaaggtgttatggaaatccccagaagaaggacaatggaa
aggcctggtggatttgctgatgtggggatgagggtatgcttgtgtttttacaggagatgg
ataaactgtgtgggtgccctccagttgtgtgcaccatggaatgggagactggagggatcc
gtggatcgcaactatgggcccggttcctccagtatgagccatgggccagttgaatctgaa
tgtgaagatggaatgagggccgactggagtcacattgacgtccaccctcataacatgggg
tcagatcaagaaaaccatgccggaagctgagaaactggtgtagtgccagggtcaggcaaa
aacccctgactccatgtttttggccatgctagctgtagtgtcctgtgtggtatgtttttt
ctgtgtagaagcaaaaacatgttgggcatattttcctaacccctgggtagtgtgatcgta
ctctggagtggcactcctcctgaggtatatcgtgatcagggagcatgggtcccaggacct
ctaactccccctgacacagagctattagactgtcataacaatggtatcaattatactgct
ccattggagggacttcctttatgtgtcacccaggatacattgctcaattgcagttgcctt
gcagtttgatcccaggcatggttgagttaccatggaaacattatgtacctattaggcctt
agctttattaatattacttgtgtatttactaatctctcctggccccatcgtccaaattgt
attgattatacagaatgggctccctttgataattctcacccccctccttgggtccagtgt
cttggccccttagctagacaagtctatgttaatgggagacattattgactggggtccctg
tggtcatttgggagagatgagaatcagacctcatggcataaacttcgctggcactggtgg
tgaacctttaacatttcttcgctttatcgcattgggattcaatcctaatctgccatgcaa
cttgcttggcatggaacgggctttagtccgcctttgcctcagtggcgttatcaaggaaag
aggggtccaattcaggagtctatgtggaagttagcactcccatttatgaatggcagcatt
tgggttgggacactatccaataatagtaatagtgctcaatacagtttaatgttacctttg
taagaaatgtttgcaatttgtgtttttaatccctgtgtttttctggcggctaaaaaggac
caactccaggtaaacgtttcccatttgacttgtgattcctgtcaactgtatcattgcctt
aatcatagcacgatacaaacacacagcatatccaccttaataattctgggtcgcattcct
ggattatggattcctgtcaatttgtttgagccttgggtggctatcccggctttatatttt
gtacaacttcttactcagcttactcattgtgcttgtagagccttaggcatggtgattttt
ggtatagtctccttagttacattaataccctctgttgtggtgtcctcagtagcactggac
agctctattcaaacagctgaatatgtggaaaattggatgcgtatggctgaccaggcatgg
atgtttcaaaataaaattaacactgagatacaaacagaggtggcaatgttaaagactact
gttctgtggctaggagaacaagtacaatgtttgcagttgcagtagcaattgcgttgtcat
tttaaccatacttatatttgtgtaactaatttgtaatataatcaaagtgaatatccatgg
agccttgtaaaggcccatttgcagggggcttttacatccaatgttacttttgatattaat
gatttacagagtaaaattctaacagcacctcaatgtcttttttataattattggaataat
gttattgtgtttctgttttttgtttatggtctgtaaaatcggctggaccaccaactggca
attgagagctgcagtctggaattgcctttattcaattaattcaaaagcagaaagggggag
atgttggaggctgaaggaatgagggtcgtgaccaactcagtataccactggaggctatgt
gagcaaacagcaaactgttctcatgaatgcaggatgttggcaagctgacaggtgcatctg
ccactagaaggaatgctgagggcagtcatgtctcaggcaccgtgttccttgtggttatct
ataggaatatctggagtctgttgtataaagaaagcaattgttagcctgtgataaat
>rnd-4_family-5#CLASSII/TIR/HAT
ttaaagtgggtgaagcgcgcattttggttgttgatgtcttcaactatttttcaaagtttg
ggtttggcaaaaccaaaatgactttgccaagctttttccccttaatttttaaaccctgtg
atttaaggaaaatttaatccatatgtttctgattcatttacacttaactcatcaaaatgt
tgttttgtaagagtcatttgattccagcttttgagtctttttacaaaatctttc
>rnd-4_family-185#CLASSII/TIR/PIGGYBAC
taacccttttcccatttagaaaaaaaaaaagtgcagctcgctgccagcgctcatttaatt
ttacataaacacgctctttgaggctgaagcaaatctgactgattttcaatgtgaaaataa
aatataaaaactgttcttggagttatttctaaacagaactaacatcagaatcatctgaat
catcagaatcatctatttcagaaaaatcagattcatcaaatgaatctttggccaacaact
gttcgagaacgatgttaacatcacgcgtaggaatgctacgttttctaggatttgacattt
tcagcgatcgagaattactatattttgtaaatggaaataccactactaaaaacagaatgc
tataaatagaatgatgtcttttgtttccaaagtcgatatactagagcgatgcgaaaataa
taataaaagtgagatatttcgtggcaaagttatctcggggtaaatgctgcagccgcaagc
gccaccggcgagtattctcggggcaaatgggaaaagggtta
>rnd-4_family-3481#CLASSI/LTR
gatggcagcagcagcccatctggagcggctgctgcaaagatgccggctgcagcaggggag
gcgcagctagggctgtgtgctccacggagccaggggagccaggaacaggcgggagccctg
cccccttctgagttggtgggggggagccctgcgctcctgggtgcagctgcagctgcccag
ctgtggctgcggacccaggcatccctgtgctctcaggggcctgggaagccccctgccccc
acaggctcggaagtgcctgctcctgctgcctggcctctccccgctcctggtgcccactct
gattttggagcaaagttgtggccgagcccgggtgctgtcacgacctggctgggtgtgtgc
atgcttggggtggtgctgacatgccagccccctgctgcctcggccccctctagactttgg
gcactgacgagcatgggagggaggccaaggggggctgagggcagcttagcacaggcctgc
aggcgcccctcagcatgaacagcctgggcgccatggatggcatgttgatggtggcaggag
gcagacaggctcctgggcggaaaggggcgggtccctggtgaagccccaccttcaagccag
ggatagcctgaagcctgggggccgggctgccagttctgtgagtcgtagcccagagtgaga
acttatggtgctttttctgggcccgcccatggctgcccatggaccaatcagcatgcactt
cctcccttctgaagcccataaaaaccctggactcagccagactcagacagatgacaggac
gacctgcctgtggaaggagctacccacttgggtctcctctcctgagggctgacagacgtt
aggatgacctgcctgcggataggagctacccactctgggtctcctctctgctgagagctg
cacactcattgggatgacctgcctgcagaaaggagctacccacttcaggtctcctgagag
ctgttctgttgctcaataaagcacctctttgccttgctcaccctccagttgtctgcatac
ctcattcttcctggacgtgggacaagaacttgggacccaccaaatggtgggactgaaaga
gctgtaacacaaacagggctgaaacacacccccctgctcaccacattgtgggcaacgaga
agaaggagagaagagctgcggcccttcggggagcccagacctaggggctccctgagccag
ggctgtgacaccctctttggggctctgtagttcctggcatctccaagcttccaggtgcca
ccgtgttccccggtgcccacagtggaagctgcttgcagtacacctggtccagctgcagcc
tcgcaggagccggcacctgtgccgcacctggagctgcctgccgccactgcagccagcatg
cctggctgtgtgcagtggctggacccctgcttgctcactcacacacccctcgccactctg
tgcctggctcacccttggcaggcatgggatctgggctggtagtgtgagccgagcacagcc
tgccaggccaagtgggtggaatgagcccagtgggcccgagcaaaactcaggcaaaggtgc
cactggccacagaggtttccggctggcaaagcgacaccccaaggatcctgtgac
>rnd-5_family-963#CLASSI/LTR
gtgactgggtgggtaagtctgtctaattctggggttcagtattaggaagcccatttgtgc
tcgcagatnctaagccacattctccaatatcagctttatcagtaataaagntgatatttt
gatctcca
>rnd-5_family-2186#CLASSI/LTR
tgtgaaattaaaaataattcaaacttaaagctgttggaactttaaattattctgagcctt
gagaggaatgtggctatgtagcctgagtcatgtagcatgcagctgcaacttctgcctttt
ttcctgtaaataattaggaaagaccaaatggcaccagagataagaccccctcagatcact
acccctcctcaagagtaataaagtaatcttccttggaatgtagcaatctgtaaccaatca
aatcgctgtaacatatgcactggtcttgtatggaaaatgttgtaatcctgctaaaatttc
tctgtctctgcctatataagtgaaaccttaacttctccactttggaacgctgaccccatt
catttggagtcgtgtttcctgggtggctatcctcaagctttgcactcaaataaactctat
acttaatcatattttctgaatctcattatttaaggttgacattaata
>rnd-5_family-2279#CLASSI/LINE/L1
caaaatggcggtgtagaagcaagctggcttcactcccccccatagaaaaccaaaaacaaa
tatacagtactgagattatcaccagcaatatcccagaactcaaatatgaggatgagacag
ttcctggggccacagagaagtgaaaaaaatctgagcagatggtaagagaattagacttcc
atatctgcgatgtccctccccccaatctgcccagcaccaagcacatggaaaatttccccc
taactcatggtttctacattggaaaatgtgagattgaggtggacaaccagcttcccacca
tcttgggtttcctggcaggagacctgtccctgcctcaacccacaggaagcatcagagtgc
ctgaagggagaaatatccctgaggacaggcagagacaaagcggggaggtaggactaccat
ccccagctctggaaactctgctctgtaacttagccaaaggagataccaaatcagagtggc
tgttcagcagcaccatgctgtaggaggtttgtttcacaggtcccctgggcatgaacccct
agctagcctttccacactactaggatattccctttgggacctcccccatttgggacaggc
agcactctaattgtttactagagcgaggcaaacctgggcttaaggactatctagtgctga
aaaggaggcagcaactagtgggaaaaagaaagaaaatcaacagtaaattacaaagatctc
taagcaaacatacctagtaaaaaccaaaacaagccagacagagaagactggaataaataa
ctaatccttcaatgcaaagacatagatgtacatccacaagaaacaacagcaaacagggaa
ccatgacctccccaaatggacaaagcaaggaaccagtgactgaccctaatgagacagtga
tatgtgagctctctgaacaagaattcaaaatagcagttttaaggaaactcagtgatctcc
aagataacacagaaaagcaattcagaaatttatcagagaaatttaacaagagattgaaat
aatataaaaaacaaacagaaatcttggaactgagaaatacatttgctgaactgaaaaatt
cattagaggctctcaaagctgaatggatcaagcagaggaaagaatcagtgagctcaaaga
caggctatttgaaaatacacagtcagaggagaaaaaagaaaaagaatgaaaaggaacgaa
gatcacctacaagatacagaaaattacctcaaaagaccaaatctaagaattattggtgtt
caagagggagttgagcaagagcaaggggtagaaaacttattcaaagaaataataacagaa
aactttccaaaacttgagaaagatataaatatcaggtacaggaaggtcagagaacaccaa
acagatttgacccaaataagactaccccaaggcatataataatcaaactctcaaaggtca
aggacaaagagaggattctaaaagcagcaagagaaaagaagcaaataacatataaaggag
ctccaatttatctggcaacagacttctcaatggaaaccatacaggccaggagggagtggg
ataacattttcaaagtgctaaaagaaaaaaaaactgccattcaagaatactgtatccagc
aaagctatccttcaaatataaaggagagataaagtcttttccagacaaacaaaagctgag
agaattcaccaccaccagacctatcttataagaaatgctaaagggagttcttcaatctga
aagaaaaaaaacattaatatgcaaaaagaaacattgaaggtataaacccactggtaaaat
taagtacatggacaaactcagaatactctaatactgtaattgtggtatgcaatcactcat
aactctagtatgaagcccaaaagacaaatctatcaaaaacaataatagctacagcaacct
gttaagagataggtaatataaaaatatgtaaattgagacaacaaaaagtaaaatgtgagg
gggatggagttaaagtgtagatttttttattttttctttgtttctattcttttctttgtg
atctaagttgtcatctctttaaaataacttgttatatcaaatataattttttttgtaagc
ttcatggtaaccacaatgcaaaaacttataatagattcactaaaaataaaaagcaataaa
ttaaaacatactaccagagaaaatcacttaaccacaaaggaagacagtaagaaaggaaga
gaggagttacaaaacaatcagaaaacaagcaacaaaatggcagtagtaagtccttactta
tcaataataacactgaatgtaaatggactcaattctccaattaaaaggcatagagtgact
gaatagataagaaacaagacccaactatatgctgcctacaagaaacccacttcacctata
aagacacaatagactgaaagtaaggggtggaaaaagatatttcatgcaactggaaacaaa
aaaagagcaggaatagctatattttatcagataaaatagactacaaatcaaagactgtaa
aaaagacaaaaaaggtcactatataatgataaaggggtcaattcagcaagaggatataac
aattataaatatctatgcacccaacactggagttcccaagtatataaagcaaacattaat
agatctaaagggagagatagactgcaatacaataatagtaggggacttcaacactccact
ttcagtaatggacagatcattcagacagaaaatcaacaaagaaacatagagttaaactat
acactagaccaaataggcctaactgacatttacagaacatttcacccaactgctgcagaa
tacacattcttttatcagcacatggaacattctccagaatagaccatatcttaggccaca
aaacaagtctcaacaaattcaaaaaagtagaaatcatatcaagtatcttttctgaccaca
gtggaataaaactagaaatcaataacaagaggaacctcagaaactacacaaacacatgga
aattaaacaacatgctcctgaataaccaatggatcaatgaagaaattaagaaggaaattt
aaaaatttcttgaaacaaatgaaaatggaaatacaacataccaaaatctatgggatacag
caaaagcagtactaagagggaagtttatagcaataaatgcctacatcaaaaaagtagaaa
gacttcaaataaacaacttaatgatgcacctcaaggaactagaaaagcaagaacaaacca
aaccccaaattgtagaaggaaaaaataataaagatcagagcaaaaataataaattgagac
taaaaaatacagaagatcaacaaaacaaaaagttgttttttgaaaagataaacaaaataa
caaacctttagctagactaacaaaaaaaagagagaagactcaaataaataaaatcagaaa
caaaaaggagacataacaactgagatcacagaaataaaagaatattaagactattatgaa
caacatataccaacaaattggaaaacttagaagaaattgataaattcctggacatataca
atctatcaagattgaaccatgaagaaatagaaaatctcaacaaacataaaagtaacaaga
ttgaagctataataaaaagtctcccatcaaagaaaagcccaggacctgatggcttcactg
tgaattctaccaaacatttaaagaactaatacaattctactcaaactcttaaaaaaattg
aagaggagggaatacttccaaactcattctatgaggccagcattaccctgatatcaaaac
cagacaaggacaaacaaaaaaagaaaactataggccaatattactgatgaacatagatgc
aaaaattctcaacaaaatactagcaaacgaattcaacaacacattaaaaagatcattcac
catgatcaagtggattcatcccagggatgcaaggatggttcaacatatgcaatcataata
tgatacatcacattaacagaaccaagaaaaaaacataatcatttcaatagatgctgaaaa
agcatttgataaaattcaacatctctttatgataaaaacttacaaactgggtatagaagg
aacaacctaaaataataaaggatatatgacaaacccacagctaacattattgaattggga
aaaattgaaagcctttcctctaagatctggaacaagacaaggatgcccattttcaccact
tttattcaacataatactggaagtcctggccagagcaattaggcaagagaaagaaataaa
aggcatccaaattggaaagaagaagtcaaattagcttgtttgcagaaatgatctatatta
gaaaa
>rnd-5_family-1280#CLASSI/LTR
tgacagagcaggagcaccgtcatctcggacaaacaccgccactttaagttccagctccct
ttctagcctcatgcatttcaaggaaatcacttctcttctaactacaagcagccagaaaga
gcagacagtaaaacacagataagacagctcgggcacagagggaggtggggggaaagtctc
ttgggtaactgccaaacttcaccctcatacaatgggccccagtaaaacagtgggccttaa
taagcacattcctttcccttcaggtgcactaagatagggaagctaaaagcagactcgggg
ggtatgcctgcagctgcagaaagatgtatgggaacagacacacaactctccctcccagat
aagcacaacaaagagacacagaagcagtccaagcctctgataaactctcccaccctgaat
ccttaaaaactcttagtctgtaagagagtgtgcctctgacctaactcggccagaagcccc
tctcaggtttgttttctctaaaataaacctgtccttgactgtcaagccacctttcgtgtt
tctttcctctttctttaattcttac
>rnd-5_family-95#CLASSI/LTR
aaatcaagtttagcttaaagctgtgtctttacatattttgagtttggccttaaggtttct
ctgtacattgtgaactatcctaaattgagttgtaatcagactgtagcttctcttgtgcca
atcacggagttttggcctgtctaatgtggccaactgtttaaacagtgttcaaataaggca
gttggggcgctgtaaccaattcagctgtttttgtacctcacttccattttctgtacctca
ctttcttttttttgttcataaatcttccaccatgtggctgcactggagtctctgagccta
ttctggtttgggagactgcttggtttatgaattgttctttgctcaattcaacttttttaa
atttaatttggctaaagtttttgttttaacaggtggtgtcagaattgggatctgaagtag
agcttctaatgacccccaggagtgctgagtgaccaagtgaggtatcattgtgtccattgc
tctcttggagcagttgtggatcatggtaagttttctcttggattctgacgctccacagat
ttgtgttttgagctgagtttctttgagcaaatttctgatccaagctgggtttggaagttg
tgacagaatctggactgggtccaggatcggattggatctggtaattaattgggttggatc
cagttagaggcctcttatgtttgactgggtcagaaagaacctggtagtaaatggcagtat
tgcagggggtgtaaaatttggcttttggaaatttgtagggatttttgttttctacctctg
tttcatttttcttgcctgcttaggtagggaaaaatatcattggctacgtttatcaaggtg
acttgagtgccaaatatatttgaggtaaaaatgggatccttagtttctgaagaaatgagt
tctggcttatacatgcatacgtattaggccctggaagcagcgaattcttacagaaatggt
gaaatcttctaaagagaagttacggtggaatgttccaaattagcaatgctgcactgaagt
gcatttgaaaatgagtgttcccaaattagtctcatctagggatgcctattgatatggaga
agcttctgaaaagatttcagtattttttatttaaagactttataaaagataaataaaaag
tttgtgactaattgatttaaaaattatatctgttaaccttttggcttactgtttcattcg
aaaggtggaaagaaagctattttagataaggtgtttataaaaggtgggtcttcaggtata
ataggcttgtttgttttttaggtctatttatgcttagtccaggcatagactgctttgttt
gctctgttctttaggggcttcaccctgaactcagtaattttaggtaagaaatggtagcta
agttgaaaagaacatcctattgactaaaatatacttttctggaatttaattggctatctt
gaaactcttttgtaaaagaaatttacatctatgagggaaatttccatttttaaggatgtc
tgcttatgtatattagaaattcttactattcttttagatttatataataagtcatacctt
tgtttaaggtacttttctggccatcttaagtgaacttttgagtagtttttttcccttggt
ttgagcaaatgatgatgcaatatttaggcctaaaatcttagctctgtgcttatgaaatag
aaatttttttttgttctacttaagatttgtccctttagaaatgaaactttgttgcttttt
taacaattgcttagggcaattaaactggtaattggatgattgatagattgaatggggaga
agaaaaattaaaagctggcaaatgaatatcctttatgagcgctataagatctgtttctct
gtgtttgtatgtctgtctgtgttatgtgtctgtgattatttttggtaaagttagttttta
aattgttggtaaaatagaaatggttttgaaattatcagttaaatataattaggtacttgc
ttgatttgactgtgagcttatgtctttggtttagagtctggattcaggtggccatcatga
ggtttggatatgtttttcctgcctagcccagcagttacaagtcagaatcaagcctagtat
ggctctttcttcctctgctttctctgttttgcctcctggctattttgggaggggttggat
cctccaggtatagtcttttcggttcttttcttctgtcctgatgggctcagacaggccttg
accttcatagtccttcttggtgccatgtggctacttgggacctagaattactgggggata
ttggggaggctgtgtcatagtttcaaaattctttttagtttaaactcttggagtcatgtt
atgttacattaagtaattgatcattataaaatgtctgagtcttctgtaagatactgaaat
attaattgttcctcatgagtttgtctatgtattgacatgttatttttatatggtatagaa
aaggtaaatatttttagatctgttaataaataataatttgaagaagtgtttttttaaaaa
attataaaatgttttttatttacaaatactgatgtaaaggatttcaaaattactttctat
ggttttcactagaaattcgggttactaatatttaaaactgctagatatgagagaagcaat
tttgtatacagagtgtataaagaaaagtaagatatgcatttgatgaggaaagttataaag
gcataaatgtgtgttaacatttttgtctggtttaaatttacttaaatgtttcaaattgaa
ggggtaaaaaatag
>rnd-5_family-93#CLASSI/LTR
ttccagctgtgcctgcttattaggctctagaaactgcatgttttcctgtctcttcctcga
aggactccaccctgaagccagtaatccaattaagaaacttaaaaactggcaaattaaaaa
tcctacaactactggatcttcttctgtctttctgtgtatttatatgtgttttgtgtgtgt
gatttttatataaaagagctctgattaattggcttaaagataataagtttaatcaaatat
tttgttagaaaaataaaaactaatgccttttagttcatgtgactttagtaactttgggaa
ataaagagttttaaagattattggtaaaataaagacatttggtctaaattaggcaggtca
gatattaggtttactaaatgctttaaggtcataaacgcttctttgacttttgaaagttgt
tcaacttactgctttagagcattagctaggtaaggcctggggacatgtggagttagccat
gcccctagctatgctggaaagagtcagaccttatctgcacttctgtctggtgttctaggc
tccacacctagtacataattaaaatagcttaccaggtttttcacaaaataaaaattgcta
agagttaacattgtaacatgtaattgagactactgaagaaacagttttacatgcaaggtg
tgtgaggaaagtgaaatgtgtttttggtaaaagattataagaaggcatgtgaatgtggat
ttttttgcctagattagagggttaaaggattgttttaaattagataggataaagctgaag
gtttgagcaagttgtggaaggtttgtgaaaaattaatcttgtaaaagaaattctgtgtgt
aaacatattggttaaatttaaaggagtattgttcagtttttctgtaaattgaacattgga
ataaaagcacaacagggttttcttagagcactgatctgctttttaacaaaaatttgtaaa
gggttataaaaggtttatgagaatctcaccttatggtcaaactgattaagattggataga
tttgtctataaggttttattaaaaattgggattgacattaatagtacactaatgcaaggg
tgaaatttggctttctctcttgaataagattttcatgtaatattaaaggataatgaaata
tttttgtttgccttttgaataaactacagaaaaagaggggaaagacaagagacaaatttt
ttggaaagctaagtcttccctctatcaatgagtaaaggtttttgcctttttaaaattttt
gagtcatcattttggctaaatgaatgacttatggtgacctggaattctattttataatat
caagtgttttaaacctttaacatatttgataggcttccaaaatcaaatttcagcttcaaa
attgtcttttctaacctctaactttgggatgctgcagagggcccctgaagcatccaaaag
agaggtaaacaggattatttgacatgttaagttacatgggaagcattgtcaaaataaaaa
ataatgtttaaccttcttcaggttatattttagtgaatgatattaatatatgttccaaaa
ttatatgggatttctaaaattctaatatgtctgtgatatgctatcaatcataattatggt
tattatgttaagttattgtagaccacagaaataaccaaatttccttgtcaattgtgtttt
taactatgactgtttaaagtcatttccacagttaattgtttaatgctgatgcagtttctg
aaaacttcacaagcatgcaaaattctagaatatggtgtcttttaggaggttcatgaaagg
atggaaaggaccctgaaaagcactcttgaatacaggtttctggtaactttagaatcatat
catttggactgggtaagaattcctggaactttaatgaaaagactgactggtttataaaac
tgctaacccaagtagaacaaaaattaattgaataccaagaaaatactttgccagattttc
atgctaaatcagctgatactgaaattgtttagatatacaatttgaatgaactccatggtc
taagtcaaattacctatgataacctatcagttatcagtgctatgcacctaaattggagaa
acaactggtattcaagaggacataagtccaatgttaagcatggactcatggagaaccagg
atggctgccttgtccttcctgagtccttaaatcttttgttattaaaggttctgcattcca
tgactcatcatggaaaagataaaatgatccaaattaaatatatattggtttggtgacttc
taaattgctaaaatcgtttatgaccaatgtttggtttgtcaaacccatattcctgggaag
acaatcaaagcttcaggtacatttggctacctgatgggccatttaaacatttatagaggg
atttcattcaattgtcattttcaatgcatgttttctggttgtaaaaagctttcccatgca
agagggctgatgttataacagtagattattatgccacagtgtattttcaccaggtaaaga
aagctttttatggttcactgactgaggacaatcaactccttcacaatctagaacctgaag
attggatcttctgagaacatcagagaaagactgcccttgccatccacactgcagcaaaac
tttgggaccttgaactttgggttcataatctcacaactgagaagggtccctccacactct
tggaactgtacacccattggaactcttaaggtaaagctaaccagggaagtttctccccag
aagaagatggcatccttgatgtgaacagcttttcccaagatcatggatcaagacttctct
actatcatgagactcttatctttgaatattttttcccttgcttattcctctatgaacaat
agaagtgaaaagggggtctgttgtgtgcacttatggggtatacttttatttgtgaaggat
tttgcagccagccttatacatgataactttatatcttgatagatggaagatgaaggccca
gtgtaggtgagaaattttaatggtacatacattgcctcataatcagtcagaaacagaaca
ctggttcactcctcttaacctatatcatgggttaaagagaacattgccaggaggtcttca
ctcttctagaagggcatcatttgttaggtcctttttccatggtttggagtaaaagaggca
atgattagaaatgtatccctcatgataggctctatagcagattctactgtaaaggctatg
gttacacaacagactttaaattctcttgtgaaagttatgctaaataatagaattgctcta
gattacttactggctaaacagaagtatctgtgcagctgctggcacttgtggcctgtggag
aaatacatcaaatgtagattatagagattcatttgtaggggattaatgaagagactgctt
agttaagtgagtagattctttatctagctcattctttgatctattttattttaggtggtt
tggtttatggggaccctgggtaaggagcatacttcaagctcttggtattatcctcctgat
agtcatatagtagtctccctggtgcactgtattctctcagaagttttaaatgtttgcatg
cagccatctctagaatgtcaaatggtcttcttcaactgtaatgacaagagctgaaataaa
tgtgtggccatgagggcaccgtaacctatgaatgacatgctgagactggaaacccaaaat
gatggtaactgagagtggtgctaaggccctaagttttggtcacactctcacctaagctct
cacctaagtgagaacctgaccaaaaaaggggaatttttttaaacaaaattatgggaggcc
attgttttggactgagctcatgcactaggccccaacagaccagaccaaaccaaaatggag
tcgctcatgctaaatgtgacataatcaaactaagactttaaggaaacacatagatcctag
aacagaccaggttttgtttttctcctgtaaacaggacgttccagcataaggaggtaccct
ctactcagtccttgttccaaccttgcaaaacccactgttctactgtttcccagtgggttt
taagaccaaatatacatttacaatggtgatagtgacatcaatgactaaagttttggtcaa
tctctcaaagttgagaagatgaccaaaagggggaattgttaaatcaagtttagcctaaag
ctgcctccttacatattttaagtttggcctaaaggtttctctgtatatcgtgaactataa
caagtggaggtgtaaacagactgtagcctacacttgtgccaatcactgagttttggccaa
tcaaatgtagccaactgtttgaactgtgttcaaataaggcaaatgttgaactgtaaccaa
tccagttgtttctgtacctcacttccgttttctgtacatcacttttctttttctgtccat
aaatcttcttctaccacgtggctgcgctggagtctctgagcctactctggctcaggaggc
tgcctgatttgcaaatcattcattgctcaattaaactcctttaaatttaatttggctgaa
gtttttcttttatc
>rnd-5_family-615#CLASSI/LINE/L1
tggcagccaggcctttaccctccaggcaggagattggaagatccttctctgggaaatctg
accagcccaagaggaaagacctaaagatactgancgtcgggggtttcccaannaaacagc
ccagccagatcaccctacagtgaagctcanagtcgacaagccccacccacgtgctcagag
cttccaatcagct
>rnd-5_family-2330#CLASSI/LTR
tcattgaaaaatgctatggtttgaatattgtcccctccaaaactcatgttgaaacttaat
ccccaatgtggcagtattgagaggtggggcctttaagaggtgattgggtcatgagggctc
tgccctcatgaatggattaatccattcatggatatggttaatggattaatgggttatcat
gggagtggaactggtggctttataagaagaggaagagagacctgagctagcacgttagca
cgctcagccccctcaccatgtgatgccctgtgccgccttgggactctgcagagagtcccc
accagcaagaaggccctcaccagatgtggcccctcgaccttggacttctcagcctccata
actgtaagaaataaatttcttttctttataaattacccagtttcaggtattctgttataa
gcaacagaaaatggactaaacacttattacattatattttctaataaattt
>rnd-5_family-300#CLASSI/LINE/L1
atgagggaactttctgggtgatggaaatgttctatatcttgatagggggttacacatgta
tacatttgtcaaaactcatcgaatgtacacttaagatttgtgcatttcactgtatgtaaa
ttttacctcaaaa
>rnd-5_family-2616_s_1#CLASSI/SINE
gccgggcgcggtggcgcgtgcctgtagtcccagctactcgggaggctgaggctggaggat
cgcttgagtccaggagttctgggctgtagtgcgctatgccgatcgggtgtccgcactaag
ttcggcatcaatatggtgacctcccgggagcgggggaccaccaggttgcctaaggagggg
tgaaccggcccaggtcggaaacggagcaggtcaaaactcccgtgctgatcagtagtggga
tcgcgcctgtgaatagccactgcactccagcctgggcaacatagtgagaccccgtctctt
tt
>rnd-5_family-2616_s_2#CLASSI/SINE
ggtggcacatgcctgtagtcccagctactgggaggctgaggcaggaggatcgcttgagcc
caggagttctgggctgtagtgcgctatgccgattaggtgtctgcactaagttcggcatca
atatggtgacctcctgggagcgggggaccaccaggttgcctaaggaggggtgaaccggcc
caggtcggaaatggagcaggtcaaaactcctgtgctgatcagtagtgggatcgtgcctgt
gaatagccactgcactccagcctgggcaacatagtgagaccccatctcttaaaaaaaaaa
aaaaaataaaggttcca
>rnd-5_family-2616_s_0#CLASSI/SINE
gtggtacatgcctgtagtcccagctactcaggaggctgaggtgggaggatcgcttgagcc
caggagttctgggctgtagtgcgctatgccaattgggtgtccacactaagttcagcatca
atatggtgacctcccgggagcgggggaccaccaggttgcctaaggaggggtgaaccgccc
aggtcggaaatggagcaggtcaaaactcccgtgctgatcagtagtgggatcgcgcctgtg
aatagccactgcactccagcctgggcaacatagcgagaccctctctaaa
>rnd-5_family-183#CLASSI/LINE/L1
tttctggagggcaatttggcantatgtatcaaaaaagccttaaaatnnnntaacatgcat
atcctttgacccagcaattccacttctaggaatttatcctaaggaaataatcggaaagtg
catcaaagatntatgtacaaggatgttcattgcagcgttatttgtnat
>rnd-5_family-3109#CLASSII/TIR
acagtagtctccccttatctggggggatatattccaagacccccagtggatgcctgaaac
catggatagtaccgaaccctatatatactatttttttcctatacatacatacctatgata
aagtttaatttataaattaggcacagtaagagattaacaacaataataataataaaatag
aacaattataacaatatactgtaataaaagttatgtgaatgtggttctctctctcaaaat
atcttattgtactgtactcaccctcttcttgtgatgatgtgagatgataaaatgcctacg
tgatgagatgaagtgaggtgaatgacataggcattgtgatgtagcttaggctactattga
ccttctgacgatacatcagaaggaggatcatctgctttaggtgatcctggatcatcgagc
catgacgatgtcgatggttggatgtcaggagcagatgatgtcgatgactaacgggcaggt
aggtatatagcgtggatacactggacaaagggatgattcatgtcctggggggatagagca
ggacagcatgagatttcatcacgctactcagaacagcatgcaatttaaaacttatgaatt
gtttatttctggaattttccatttaatattttgactggttgactgggtaactgaaactat
ggaaagtgaaaccacggataagggggactactgtaaataatatttaaaatttaattatta
aaaaattaatattg
>rnd-5_family-6865#CLASSII/TIR
ttgaaaatgcaaatttgttccaatggattgatatattggggaacaatttgagtataacaa
gaattttgtgtttgtttatgttgatttcatctgcgagaaacgctaggtgaatgcagaaaa
ctgcacctagctgaactgagctgtgtaggaatacataaaatgctacacacatacgcacac
cttcgacatccgccagctacctcagttcactgtatgtgttatgagccacacctatccaca
tctggtgttacaacttttcttctatttcagataactctccttcactgcttctcaataact
cataagctgtaacccttctgatgcccacttccacaagcaaacttaaggtctttttcaagg
taaagtgccatatttattgtagtatttatgtatttcttaaccatttaacatgtgtaaaca
gtgctactatttttattaggttcctactttttttttaatgtgtcactgatgaagtttttg
agtgttgtgcccctaaccccattctcctcatagtttttagttttgattctatgattttgt
atagtgcagtgattttttagaaatgcttgttctattatagcaggcttgactgcatggg
>rnd-5_family-3616#CLASSI/LTR
tgttgggaaaagctgagtgttgggagagaagctgaggcagggcttgcatgtctgacataa
tgtaaaagagtcttggaacatgtccggggtccagggtctaaaaccccttgtggcctttgg
aacaccaagctctgtgctaaagggtggaaggctaccctgacgcaccataatctaagccca
gggcataaaacccctcgtggcttggatagaatccagggctcatggaaaaccctggcctct
ggaatgtgtctagacttgctggctccttgctccttgctctcccaggatcgattgtatctt
gagttaaaagaacctgctctccattatctcaagtagcagagcaaatgctaaaccatcaca
gctgtaaatcatgtgcttaatgcaacgctccctttcaacccccacattctcaccacctgt
ttctttgtttgatcaccaataaatagtgtgggcttccagagctcggggccttcgcagcct
ccatacactagcgttggccccctggtcccacttttctctctcaaactgtcttttctcatt
cctttgactccgccggacttcgtcacccccacgacctggtgttgggtctgatcaccccaa
c
>rnd-5_family-2192#CLASSI/LTR
atcccttggtccatcgtaaggcccctttgggggaacaaagaataggtcactatcctggag
aggactggcagttagacttcacccatatgcctaagtcaaagggatttcaatacttgttgg
tctgtgttgatacctttacaaattggatagaagctttcccctgcaagacagagaaggctc
aggaagtgattaaagtcctaattcatgaaataattcctagatttgggcttccccaaagct
tacagagtgacaatggtccggcttttaaagccatgataactcagggaatttccagggcgc
tagggatacaatatcaccttcactgcgcctggaggccacaatcctcagggaaggtcgaga
aggcaaatgaaacactcaagaggcacttaaggaaactaacacaagaaactcatctcccat
ggcctactcttttgcccatggccttgttgagaatccgaaattctcctcacaaaatggggc
tcagtccatatgaaatgctgtatggatgaccttttctcacaaatgacctcctacttgatc
aggaaatggccaacttggtcaaagatataacttctttggcaaaatatcaacaaaacctta
aaaacctacctgaaggatgtcacagagaaaagggaacagagttgtttcaaccaggagatc
tagtgttggtcaaatctctcccctctacctccccatctatggactctttgtgggaaggac
catactcggtaatcctctctacccccactgcagttaaggtggcaggagtggaatcttgga
ttcaccacacccgagttaaattttggacaccccctgaggaacctgtgggaccgtcagctc
aggagtcccaagatcagccagaccagcctcgatacacctgtgaaccattggaggacttgc
atctcctatttcggaaggaaacatcccagactaaaaaggctcctaccactgatcctgaag
aaaaaccccttcctccttaaaaaagataagtgaaaacctacataatctttatctttaaca
cctctccttgcccctttaatggaatccttttactatttcatcatattattaagcagcata
ctaaccatactctttgcgataggactatatactgtagctcctgctgggatgaaaatccta
atcacatcaaccttctttctatcttccttccttctgacagcaatttactcctacctttaa
ctcagactggataaaatgatctcgtcttccagagcaccctctttaccttcctatttactc
tttgcctatctatccctcctgcttccttggatacctcatacaatcacccctccccttcca
ctagctcctaattacctctacaagactctcaacttaacccactctctgttaaaccagtcc
aatccttccctggcaaatgactgttggctttgtatctctctatcaacctctgcttacgtt
gccactcccattcccgcaaaaaactgggtctttaccaacttaacctaccaccctcattat
gaaggaaaagaccctttccgacttctaaatatgcaatcattagccaacttccccatctct
gataggaccaagaataccctaacaggacgtgcaatccaacttttacgttcttacatttcc
aacctcacctattacacaagcaatgaaaagcccatacacggccctgtaactatgaatacc
atcttaactttccaagcccctttatgcatccaatgcaacctgttatcaggcctgcccctg
gggcacctactaccccatcagtgtaattacaccctacaacttcaagccccaactgatcat
agtaacttccgagtcacccaaacagctccattcagatggcttgtctgcttctcagggccc
ccaaaaatcatcacctcctccctgcttaacaaacagtccaggttttgtaatggcaaacat
actccctgcatgaccattcacccctggaccccctgcagcagcgcccccaccactagtgaa
tgccttctcatcccctctttcaatcactctctcgaatggttcctagtagatacaaaatgg
ttttttctccaatgggaaaatagaacacagggagccactcagtttgctcccaacacccct
ttccagccactcactggagctaccttggcaagtactctaggagtatgggaaaatgaaaac
aacaaactcacacacctttttaacatacacaaccagttctgtctacccagccaaggtata
ttcttcttatgtggaacgtcgacctatatctgcctccccactaactggacaggcacctgc
accttagtctttctaagtcccaacattaacattgccccaggaaatcagaccctatcagta
cccctcaaagctcaagtccgtcagcgcagagccatacaactaatacccctacttataggg
ttaggaatggctactgctacaggaaccagaatagccagtttatctacttcattatcctac
taccacacactctcaaaggatttctcagacagtttgcaagaaataacgaaatctatcctt
actctacaatcccaaatagactctttggcagcagtgactctccaaaaccgccgaggccta
gacctcctcactgctgagaaaggaggactctgcaccttcttaggggaagagtgttgtttt
tacactaaccagtcagggatagtatgagatgccgcccggcatttacaggaaaaggcttct
gaaatcagacaatgcctttcaaactcttataccaacctctggagttgggcaacatggctt
ctcccctttctaggtcccgtggcagccatcttgctattactcgcctttgggccctgtatt
tttaacctccttgtcaaatttgtttcctctaggatcgaggccatcaagctacagatggtc
ttacaaatggaaccccaaatgagctcaactaacaacttctaccgaggacccctggactga
cccactggccctttcactggcctaaagagttcccctctggaggacactacaactgcaggg
ccccttcttcacccctatccagcaggaagtagctagagcggtcatcgcccaattcccaac
agcagttggggtgtcctgtttagaggggggattgagaggtgaagccagctgggcttctgg
gtcgggtggggacttggagaacttttctgtctagctaaaggattgtaaacgcaccaatca
gcgctctgtgtctagctaaaggtttgtaaatgcaccaatcagcactctgtaaaaatgcac
caatcagcactctgtgtctagctaaaggtttgtaaatgcaccaatcagcactctgtaaaa
atgaccaatcagcactctgtaaaatggaccaatcagcgctctgtaaaatggaccaatcag
caggatgtgggtggggccaaataagggaataaaagctggccacccgagccagcagcggca
acccgcttgggtccccttccacgctgtggaagctttgttcttttgctcttcacaataaat
cttgctgctgctcactctttgggtccgcactacctttatgagctgtaacactca
>rnd-5_family-3281#CLASSII/TIR
tttgaatttgtgttttgtaagtgaagtccgatgggacaatggagcacgcgccgggggctt
ggagcctcggctcacgcgcggtccccctcctgccgcctccccgggatgggttctcggctg
cccgctccccgccccctgg
>rnd-5_family-1679#CLASSI/LINE/CR1
cttcaagaagagaagtacttagggggnatgaccatggccgtcttcaagtatttgangggc
ttcagaagaagaantagactnctttgtgtaactccagaggacaaaactagaaccaatgag
tggaaagttatagggaaacagatttnaggnttaaaaggnataaagaactttctaacaatt
agagttgtccagaaatggaatgggctgcctcgcgaggtagtgagctccccgtcactggag
gtgttcaagcagaggctggataaccacctgttaaggataagaag
>rnd-5_family-641#CLASSI/LINE/L1
aatagtatcttcaaagtgctgagagaaaataactgtcaacctagaattctgtacctagct
aaactatcnttcaagaataagggtgaaataaagacattttcagacaaagactgagagatt
ttcctactaacagacctactgaaagaacttttaaaggatgtacttcaggaagaagagaaa
atgaccccnanagaaggaacagctgagatgcaagaaggaataatggtgagcaaagaaant
ggtaaacacgtgggtaaatctaaacaaacattgacttattataaataacaatatagtaat
aat
>rnd-5_family-318#CLASSI/LTR
tatgtttgtatatatatgtttaaccaaatatctttgttttcttccctctcttatcccctt
atcatctaacataagatgtattaataatagttaactttatatcacagtatttaagttacg
ggatatcaaaggagaagagtaaacatcactcaaggactttacctcctcttct
>rnd-5_family-5951#CLASSI/LTR
gcagtgcccaccgggggtcttcttaggctcaactaaacattcagactcacaagactacca
taggccacacttggcatcagattcacttagaaggatantaggacaggaancacagcntgc
cagcagggcagcgtcaggcgtttctcttcngtgggagcagtccttgcagcagtccacgca
gccgtccaggagctantctctttggtcccccaagtgacagctcaggtgcaaggagatgag
atcccacatcgnggcgggtgcgggagccgccctggcttagaagcctcatgccccacggga
gccactgtaacaactccataggcatagcttccagggtccctgcaagggggacatgtccag
ttacaagagtcaccgcactcagggaagcccaaagtatggcgtctccatcaggtatttata
nttatagttcctcccagtccagatgcaatttaccaatcaggggtcattttaccataagca
atgttgcctagtaacattcagttgacatctacctttatcaggtttccaggggaacagagc
tagaaagttaaccnaaggtcaaattctcatgcagaaggagaaagggttttgttaaccctt
taatgttgctttccanaagattcagaat
>rnd-5_family-3872#CLASSI/LTR
tgaaaccgtccctataaactttataaaattaatcagggaagaagggagggggagaaatga
aaataaaccaagcttgcagcacattcagcattaatcattaggtcagcttgctctctgacc
tgcttcctcatagttgtttggtgcctattgccctagaatcacgtagaccctgttacaaga
ttatagttccccttaactgctctatagataacaacttgaacattatgaaatgttaagttt
tccctttgagatattctttcaggtcctgcataccagtgaaactactgacatcagctggtc
tgaaggaccccagaggagctgactcaccaaagaatgcagtttccacatcctgatgatttc
atcccccttaccctaaccaatcaatgaccccaattttccagcccctcaccctccatgatc
cccttaaaaaccccagcccagaactccttggggagatggatttgagggtctcctcccatc
tccttacttggcgccctgtgatcattaaactctttctctgctgcaaaccctgctgtctca
gtgtaattggtctgttactgcacagtgggcatatgaacctgttggtcctataac
>rnd-5_family-669#CLASSI/LINE/L1
ttttnaatctccccgaatccccacataaaaacaacagagcaactagatagcaaaactaaa
caaaacccatggacaanatttacaacaaaactaggtgacaaggtatccccacgaacccca
aaatacaagtgggtggggacaaaccaccaacagctacaagaccattctggtatcggcatc
tgtgcaggaggaagcagagggaagcaacagggcatctgacggacctgagaacaggagaac
cccaaaatagccaggtagntcgctgagaaagcacggcaggccaatttgagaacagcagct
gaaactgggagggatttgcccactccaatagtgggtgagtgcaaggggcccgcggtaaga
aggnctgaaagggctggacagtctagccctacgaactctcgaaactgaccttccaggaca
gagccccacactgaggagaaactgctgggagtggaatcgaaattgancaggacagggaca
atagagataaaggaaagagaaggtccaaaagcaagtgggaggggaacagagccaggaaat
ctcagaaagcaagctgccatatttttnaacactncacgaaaacaacagaagagggagctc
tgtgaagttagaaaagctntcctgaaccctatctccttctaaaagttcaggaaaantaat
ttcacgtaaaaatgagnaacagaaagtattaaggtcaaatcccatacaaagttactatan
naaaaacgagaaaaggataagacagaataacatccctacggacaatgaa
>rnd-5_family-94#CLASSI/LTR
ctaatagaatttggctgtaaatttgtctggtctgggcttttattggttggtaggctattt
attactgcctcaatttcagaaattgttattggtctactcaggaattcaccttcttcctgg
ttcaagcttgggaggctgtatgtgtccaggaatttatttattctagattttctagtttat
ttgcatagaggtgtttatagtactctctggtggttgtttgtatttctgtggggtcaatgg
caacatcccctttatcattctttattgtgcctatttgattattctctcttttcttcttat
tagtctagctaacagtctattttattaattttttcagaaaaccagttcctgactcatggg
tttttaagggtattttgtgtatctatctccttcagttctgctctgatcttggttatttct
tctcttctgcagctttggggtttgtttcttcttggttctccccaaaaggggaaacttggg
aactgatgggactatagccacccaaacttttgattcagtgtcgctgcaatggctgggtct
ttctctggtctccctgagctcctcacctttcccaccccaccacagacaatgcttttcttt
ctttttatttttcttcttctttttttatttttattttctctcttctgttacgcagggcga
ctatgttgtccagagaccacatgttgaaactcctggttggaatctttccactgcactttc
aatggattaaagatggcagggcccaactgggggcaagtttgagtcttgccagtttgatat
tgggtctaagccaagtagctaatgtctgttttgtcatgcatattttgctcttgctgaaat
ggaaaatgttattttggttacgctccgcagccacttgcatggcatcttacaatattgaga
ggcttttggcctgtggtttcatgaaatgggaaaagataactttcctttgtgttgcagtta
tgattcagcaaacaggatcatgagggccactcagagaaagggaacccagaaacctggaat
gccggcaaaagggtaaaaaattttcaccagtcagatttctggccacctctctctgtgcaa
atgagttgtaggagtggtaaaaagcactgtctcctctgcaaagttttcgttagtgagaaa
aaggattcatgaggccactcttaagctgaacaaacctggtttgctttctgctatgaattt
ttctttctgtttcattctttcataaagaggggtaccttagggtagaatgtgaacctagga
tgcctgtaagcccactgttcaagccagcctggcaaactggtcagttacaaaatttgctgc
agttctgtgataccaaaaaaaacaacaaaataaaaaagtggatgaagattttctctcgtc
ttgttttacgtccttgagagcttgattttgtaaccaggtggcagtactttttcttcatct
tcagtatccaaatggcagaaattttggagttcatgccatagttagctctaagaattatcc
tgagcaagccaaaagccatcgcaagctccaaactgactgctctaggctccttctgggaag
agcaataaaaactgccaaatgctgtagctggtagctaaggctttgtcttttcccatggtg
acatgagttcagggttcaattcctggcttaggaaagagtactttctggttgacatttgtg
tgacatttgccatttgttgattctctgcccctccaggaacaacttgtgagttcccttctt
gaattgtatttcctctgactaacttcggagattctaggtattataaaaactgttaactgc
ctctttgaaaataccttgtacactcatggttaagtcataactttagttaaggcctattgg
tttcacctatgaggtttattttggtaaagtttaaaagccaggaatattcgctgtttggcc
tagctaaagtagggtgataagagatttagaaagatttttttaagagcatgtggttaaaag
tcagcttaaataaaagcagatatccaagtccaagctatgcatatatttaaaaggccttta
cattttttttctcttcttgaatcatgttttcctgaaaaaaaaaaaaaatttttttttctt
gtcagttgactgaatagttgttctccattttgtcttcttgccactcttgatgcacacata
agagaacctaagataattcctaagacagtttctccttgggataaagagaggaggcaatac
agaccccattttgggaaaaacttccttttttcctcatgaagctccaggaatcaaaagcag
ataaaattcctctcaaaatctaaagctctgttccactttgaatgatgttatctgattttt
tttttttaacttttgggggtatcagaaattactttgaattatgagagagctttggtgtgt
aataactgggtaagaaatatacttttagggatggctaatggcagttatggtgagatactc
agtgctttacacatttggatcagagaagcgtgctcttggccacctagaaagtctggaaat
gattccacctctcactgagagataagaatcccatgggaaatgggccgatttttctctttt
tttgggatctaggatctggtataaaaatggtacccttaacttttggggatctgttttgca
tccagctatgactgcttattagaccctagaaactgcatgctttcctgacattgtatctca
aagtgctccaccctgaagccagtaatccaattaagaaacttaaaaactggcaaatggaaa
accttacattactggattttctgtctttctgtgtatttatatgtgttgtgtgtgtgatgt
ttatatatgaaagagctccgattaattggcttaaaaataataagtgcttcaatcaagtat
tttgccagaaaaataaaaactataatgccttttcattcatgtgacttaagtaatgtttgg
gaattaaagacgggtttaaatattaatggtaaaataaaaatatattcaaaaatttagaca
tattgtataaattatgcaggtcagatactaggtttgctaaatgctgtaaggtcataaact
tattctttgacttttgaaaattgtccaacttacctattttggagccatcataatctatgt
aaggcctgaggacatgtgaagttagccatgctcccctggttatgctgcaaagaatcagac
cttattcacactttcatttggtttcctaggctccacacctagtacataattaaaatcact
tacttaccaggtttttcaccaaaaataaaagttgctaagagttaacattgtaacatttaa
ttaaaactactaaagaaaaagttttacatgtaaggtgtgcaaggaaagtgaaatgtgttt
tttgtaaaagattataacaagccaaggtaatgtgtatatttttgcctagattaaagaatt
caagttttgtttttcattagatggaaaaaacctgaaagtttgaacaagtcatggaaggtt
tgtgaaaaattaatcttgtaaaaaaaaattttgtgtgaaattattgggtaaagataaagg
agtattattcagtttttctataaattaaatattggaataaaaccacaacagggttttctt
agagcattgttatgctctttaacaaataaaattgtaaagtgttgtaaaaggtttatgaga
atcttaccatagagtcagactgattaaaattgaatagatttgtctataaggttttaagaa
ctaagtttgacatcaacagtacaccagtgcgaaggtaatatttggctttctttgggctgt
atttgtataaatgtgttatgagcatttattccaatttgttctataattctgata
>rnd-5_family-6033#CLASSI/LTR
tgtggagtcctaattagggaaaaggagtcaggctggcgggaccaggggaaagcaaaaaga
gaaagcagataagctataagtctgcctttcttcatggtccaggacacatagccctcctgc
gcaaataactcacaatcttcctgcgcccagctatcaccagaccctcgctgatagaaaaat
gcaagttagctcactgcaaccttggcattatcagtactgcacaaagccctcttcagcaca
cagcacaagcaccatcctataaaatccccagcaagcctttgtctccttgcagtcagctcc
tctcttgctgacctgcccattgcttccttgcaacgtattttcatactttctctaataaat
ctgcctttctttacctacaactgtcttggtaaattctttttaccccccacgccaccggcc
ccagatagtcgctctcacctgtgac
>rnd-5_family-1887#CLASSI/LTR
tgtcagaggcgttcgaaccagagcgactccatcttgagtgagggctaggaaaatgaggct
gggacttgctgggctgcattcccagaaagttaggtattcctagcctctagatgtttacgg
ttaagggaacagattgataatgtttactaaacagacccagacttgggagtgtcctgatat
cccgatatcttgagaacagaagcattcctaattttgctttaaagataataatattgattc
ttgcaaaatatagtaattaagaaaattaatcctttatcacaaacccttgtagcagagcac
atctccccatgatctttttttatcctatatataaacaagtattgtacctagggtggacgc
gttcctcctcttactttcgggaacgccctactctgtctatggagtagctgttctttcacc
actttactttcttaataaacttgcttttgctttgcactgtggactcgccctgaattcttt
cttgtgtgagatccaagaaccctctcttggggtctggatcgggacccctttcctgtaac
>rnd-5_family-5865#CLASSI/LTR
gagaaccaaaaccatctacccccacacagcttactgtctacattaacacgactttactat
tccactgtcttcattaacatgactttactattccaggaaactcttgcccaggaagaaaaa
gttgcaaataactttttcattncaggaacttcccgaaagacccatcaactcttcagtaga
aagcatcaaacgacagtttactccccaagattcttcgaanccctcgcctcaaaatcctcg
ccttgctgtntccaccaatcctaaactattatatcatgatccttacccaatcctaatcaa
gcccccacccattgaaagacccaccttaaaccagactccaaaacctcaataaatatcccg
actttgccctccccnttctgagacgctaccaaagctctgtgcaaggtagtgtctccctta
ccgcggtaagcaataaactcagctttgtcttatcaacaggttgtttgtgatatttg
>rnd-5_family-11879#CLASSI/LTR
attctctccttgaccaaactctagccaggctcctctgagccctcttctcaactaggcctc
aaccttggcctataaagacttgaacaaacactaacaagtttctaacagctcaaggccaca
tccctaggatgaccctaccccccttaaagtgtctgcttgagaaaactcaaggctgccaaa
agaatttactgtttgttccagcaacacctgaagatagggcccctgtctcccagtctctgt
gggagggtaggagtctaactttgatcagtgccagttagcaaacccagatgggtttcacat
ggaccaatttccccttcctgctttttgtaatttttcacttctctgactcttgagcccctg
ctcaccccctccctattccctcattctccctttaaaatgcccagtcacctctgtacaaat
caagttgagttcagttcacactggactcttttccctattgcaatagtatattactgatta
aaatctgtccttaccactttaactagtgtccagctttgttttttttagtcca
>rnd-5_family-2249#CLASSI/LINE/L1
aaacacaacacatcaaaatttgtgggatgcagctaaagcagtgcttagagggaaatttat
agccttaaatgcatatattagaaaagaagaaaggtctaaaatcaatgatctaagcntcca
tctcaagaagctagaaaanaa
>rnd-5_family-16565#CLASSI/LTR
tgaaactgtgccccaaagagttaaagaaaccaatgactaacagaaattcttgagtttgca
ggatggcagataagaaaagaaacaacttgctgaaatgctgaaactccctctgcttgtaag
ataaaaaaactggctgaaatcggttggaaccaatatggccaactggagtctgcgcagaac
gagcttgctgacgtcacagcctgaatttccacgcatgtttcatactaactccccctgaat
ttgcacatggacccatgaggtagcatgaagagataactgcgcatgcccaaggactttcca
gacctcccctttccttccaccaatcacctactaatcccagaatccaccccctaaaccttt
tctaataaaattactgccttaaagccagcacagggagacagatttgagctggactcctgt
ctccttgttagtcgacttgcaataaaaagcttttcttttctcaaaaacctggtgtcatag
tattggcttctagtgcatcgggcagcaagccccttttgctcggtaa
>rnd-5_family-452#CLASSI/LINE/L1
agagccagtctgcaaagactgagagaggtggctgttttcaaatgtccagttttcaacaaa
aaaatcacaaggcatacaaagaaacaggaaagtatggcccattcaaaggaanaaaatnaa
cagaaactgtccctgagaaagcncagacatcggacttactagacaaagactttaaacaac
tgtcttaaatatgctcaaagagctaaaggaaa
>rnd-5_family-3537#CLASSI/LTR
gtgaattcttataattttatgttgcctcagcattcattttgaatacaagtttaactttct
catatcagaagcagggctcagtcacccttgacacagtttccagttctacaccacacccaa
atggctcaagccagtggccagagataagaacttagaggcatctctcctgcctagcagact
gggctcccgctttcctgccacttcctttaaagggatcattcaggcatttgcttatgaact
taaagtgacccacatcctattcccttatatatactgctattgcccacgctctctctctct
ctctctgcctgactcttcattcctgcctcctgtgacctggggacgaaggactgccctccc
gactcattgcaccctccttgcccaggatctgtaagtaaaaaatctttgaacttgtttcct
attgtggtggtgtattgaatttgtaccttccatctgaagaaccaggggctgccccaggcc
gggttttccccaggatgccagggagaacacaaggtcaggctcccagtgccagagcaatgg
tcaggcaggcataaactggacataggtcagacaagagccacaagggcatctgccagtata
aacaagtttcctgtgtgagggaccccctggtatggtcagacaactaggcattaggctatc
tgccaggtaaaagaagtatcctgtgaaaggcacactgtaaacacccacatccagctcccc
ttcatttcctgttagggcagggttgctagccgctctggtactggaaccccaatttagctg
ggggctctcaaaacaaagcatatg
>rnd-5_family-2311#CLASSI/LINE/L1
tgtctgatgtaactattttggaactctggagtctaatgaaagcttgcaacttccagggga
aggcttggatggtaaattgtagttaatttagtcaatttcagctcttagcacagtagcagc
taccatcccccacccagccccatggcaggcactgtgcatgtgttcctggagtacttgtac
acagcttgtgggagccagggtgggaaaaaaggaccctgtcctccaaatatcagtgatctg
tgttgatcactgattctgcttctgatcacagaggtgcagacaaagaggtggcggccattg
ttgttgcacctccccccattgttgcaagccctccccctctagctgaagtgacttccaggg
gatttaaaaggctgtgcttttcttctcccttcatttttctctttttccccttttgggagc
cagacattgaagactagacattcaaaagcaactgcatatatggggaaaattagaaagtga
ctgtgcatgcccaggggaaggcacaggctcagaaaagacctgagaagcttaagtttacac
tcaggctgatccttggcacagagagtctacaacaattaaaaaaaaaaacaataaaaaaaa
caaaaccagcaaaccctgggaaagggggagaatctgatttccagagttaccatattatta
gattcaaatgtccagttttcaacaaaaaattacaaggcataaaagaaacagaaaagtatg
gcccattcaaaggaaaaaaaaaaaacaacagaaactgtctctgaaaaagacctgatggag
atctactagacaaagactttaaaaaactttttaaagatgctcaaaaaactaaaggaagat
atggagaaagtcaagaaaataatgtatgaacaaaatggaaatatcaataaagagataaaa
acctaaaaagaaacaaaaagaaattctggagctgaaaagtataataacaaatgaaaaatt
tatagagggattcaaaggcagatttgagcaggcagaagaaagaatcagcaaacttgaaga
taggacaatggaaattatcaagtctgaggaacaagaaaaaagattgaagaaaagtgaaca
gagcctaagggacatgtgggcaccataaggaccaatatacacattgtgggagtcctggaa
gaaaaagagagaaaggagcagagagaatatttgaagaaataatggcgaaaacttcccaaa
tttgatgaaagacatgaatataaacatccaagaagctcaatgaactctaagtaagatgaa
ctcaaagagacccacagagatacattataatcaaactttcgaaagcaaagagagaatctt
gaaagcagtaagagagaagtgacttatcatatacaagggatcctcaataagattatcagc
agatttctcatcagaaactttggaggccagaaggcagtgggctaatatattcaaagtgct
aaaaaaaaaaaaaactgtcaaccaagaatttatatctgcaaaactgtctttcaaaagtga
gggagaaattaagacattctcagataaacaaaagctgagggagtttattatctttagacc
tgccctgcaagaaatgctcaagggagtcctgcaggttgaaatgaaaggacactagacagt
aacttgaagctatatgaagaaataaagatctcagtaaaggtaaatacatggcaattataa
aagctagtattattgtaataatgctatgtaactctttttgttttctacatgatttaagag
ataaaacattttaaaaaacaattattagtctaaaagctagtattattgtaactttggttt
gtaattccacattttgttttctacatatttaagaggctaatgcatttaaaagaattatta
gtttatgttttgagcacacaatatataaagatgtaattttgtgacatcaacaactaaagg
ggtggggagagctttaaaggagcagagtttttgtatgttattgaagttaagttggtataa
attcaaattagagtgttataactttaggatgttaagtgtaatccccatggtaaccacaaa
gaaaatagctatagaatataaaaaaaaatgagaaaggaatttaaatatttcactacaaaa
aatcaactaaacacaaaagaagaagtaatgcaggaaatgagggacaaaaaaactataagg
catatagaaaacaaatagcaaaatgacagaagtaagtcctccttatcagtaattacttta
aatgtaaatgggttaaactctccaatcaaaagacagagattggcagaatgaattaaaaac
agatccaactatatgctgtctacaagagactcactttagatccaaagacacaaatagatt
gaaagtaaaaggatggaaaaaaatattccatgcaaatagtaaccaaaagagagcagggtc
tatactaatatcagacaaaataaactttaaattaaaaaaatttacaagagacaaagaagg
acattatatattaataaaatttcaatacagtaagaagatataacaattataaacatttat
acacctaataaagaccatcaaaatatatgaagcaaaaattgacagaattgaagggaaaat
agatagttctacaataatagttggagacttcaataccccactctcaataatggatagaac
aaccagacagaagataataaggaaacagaggacttaaacaacacaataaaccaactagat
ctaacagacatatacagaacactctacccaacaacagcatacacattcttctcaagtgca
catgggacattttccaggatagaccatatgttaggccacaaattaagtctcaatagattt
taaaaggtagtatcatacaaagtatcttctctgaccacaatgggataaattagaaatcaa
taacagaagaaaatggaaaatcaaatttgtggaaattaacacactcttaaacaaccaatg
gatcaaagaagaaatcacaagggaaattagaaaatacttagaggttaatgaaaa
>rnd-5_family-6289_s_1#CLASSI/LTR
gtcccctagtccccactttctttctgtgtcctgaccaaaaatcacagagtgcttgactgc
tctgtgacccagcagctgcaggttttccccagcaggcttgaacccaaactggggccttga
acattcccaggcactaataaaggtatctaggttgttgcccaaaacactgaaagaaactgg
ccctggccctgagccaaattcctaaaccctcatataaactccataccctgacccccgctt
ggacatacctaggtagaacaccccttttctctcctgtctcggaggattgctgcagcccac
tctgtaaagttcccctaataaatgctttggactgatcaccctggcatttagtgcttcttt
ctttggaatcccaactggccccatctggaggtttggggcctcccttgtgggaactcccct
gccatacttttggggtgactccagccagggtttggcaggagaaacagataga
>rnd-5_family-6289_s_0#CLASSI/LTR
tattgtagggtcccccagttcccccctttttttctgtgtcctgactaagaaatacagagt
gccttgactgctctgtgacccagccagctgcaggttttttccagcaggcttgaacccaag
ccagggccttgaacattcccaggcactgataaaggtgtttaggttgttgcccaaaacact
gaaagaaactagccctggccctgagccaaattccttaaaccctcatataaactccatacc
ccgacccctcgctgtagacatacctaggtagaacatcccttttctcttgctgtctatctg
aggattgctgcagccctcttgtaagttcccctaataaatgctttggactgatcaccctgg
cgtttagtgcttctttctttggaatcccaaccagccccatctcgggacagtttggggcac
tcccttgtgggaactcccctgccgctgcttttggggcgactccagccatgggttcagcag
gatgaaacagatc
>rnd-5_family-1948#CLASSII/TIR
gtccaacacagccagtttttcctccagcgttggaacagatcgctgtttctttggttgagc
accagatgaagtagttggcttgcgtttaggggccacgttgtatgaaaatacgtatcttta
aacaccagaatcacacccagcacggcgagatgctcac
>rnd-5_family-1833#CLASSII/TIR/PIGGYBAC
aaatataaaatacatttaaaatggggaataagcactttcagaganantaaanatatgnca
tattctcatccattggatccaattttagtttttgaggttgttttttttttttaagttcta
tttgtaaggattgatatttcatgacttttattctttcttagaggtcttccaaagaacaag
atacttaaaattttcaaatagaataaaactcattctatcttgcaattaccatatggatcc
actggacccttttataaatctaagatacatnatgggattcttagtgaatcttatttttcc
tatatcttgaaacattttgctatttcatcatcctaggaattatttcatcaattattccca
actatgctaaaaaagactaaaataataagaaagtggaagaatgatggaatcacctagaag
gatgatgcaatagtgaaataaataatcactattntatcatccttcagttttcttactgcg
ttgcccaaagtattgcatcatctttcaagaaggtataaaagaagtctggagacaccatct
ttntagtcttgcctcttttttttttatagctttcattgaacacagttgagaattcagaat
ttttcattttctgctcataatggcaaagagaanaattgacagagaagatgtttcacaatt
attagacgaatcagaagataaatgcaaagagatagcggcactctagactgtaatgatgat
ggtgaaattgatcatataagcgaaatctcagactntgngtcttcagatgacgatatccta
gatnaatttttaactcaaactcagaaattgacgngtgaaatatgttttaaaaatgaggaa
caatatatttctaaggacaaaaaggaaatatggtattctcatccagttagtcattcaaca
ggaaggacttcatcatgcantattttgcgacaagaacctggaccatctcttttgctnaaa
gaacatgtgacggtatttctttcatcttttatgatgtttgtacaccaaaatttacttgat
atggttcgtaagtggacagatgctgaaggcaggtatgtatataaaggtgattgaaaggaa
atagatgatgtagaaatgaaaaattcattggattgatcattntaattggtgtttacaaat
ctaaaaatgaaaatgctttgcaattatggagcaaagaagatggccgtcctctcttcaaca
aaattatgagtcgtcaaaggtttcaaaagtattgcantttgacgatacaagtgcaagaag
aacagaagtaatgataagctagaacctattagagatgtntttgaaatctggaatcagtat
ttataagatgaanatgttccagattcacgcatgacagctgatgagnagttagttgcntcc
ggagggtgttgcccactttnagntatanacgccttcaagnccaggaatagttttgggttn
tcattaaaatgaaaatttcnagcgaagttttttttcancattctcttttattcttncctc
tgcaaattatttgctaaaatgacttaaaatatttaaagtaaanaggatccattgtatcta
gatggtaagtggcgatgactgttt
>rnd-5_family-496#CLASSI/LTR
cagaccaccattaccatacagaccccaggtattctggaaatcaaatgactggagtgggct
ttgttctcctccaacgccctccttcttagcaactagggtctcaggaagcctttaactgat
tttttccacccttagtttagttgggagacccttgttcacccatgcctttctaatttgccg
aaagccaatccctgtgggcagggatattctgctgggaccaccatcctgatggccccagga
aaaactctttgtctccccctagtggagacatattaacccagaaatttgggcaattcaagg
gaaaattggccagccacaactgccatactggtctggatccaccttaaggatcccacctcc
tttcctaaccagagacagtatcccctgaaaccagaattaggaaaggactagaagccatca
ttgataacttaaggttgcagggcctcctcaaaccctgcaatagcccttgtagtaccccga
tattggggtacaaaaacccaatggggaatggagactggtccaggacctccacctcattaa
tgaggctgtggttcaattcacccagtggttcccatctatccctgctagctcaaatacctg
agggaactaaatggttcacagtcctggacctaaaggatgcttcttctgcataccattaac
ctgactcccagtatttgtttgcatttgaggatccctccaaccagaccacccagctaacct
ggacagtgttacctcagggattctgagacagccccacttgtttgggcaggcattgtcaaa
agacctctctgagttcctttatcctcaggttaaagttttacaatacgtagatgacattct
cctctgtgccccaactgaggaaatctctcaggagggcagtaaggctcttttaattttctg
gctaacagaggatataagatttcaaaatctaaagctcagctctgtcagacttcagtgaag
tacctaggtctggtcttgtcagaggggaccagggcattaggtaaagaaaggattaagccc
atctcctcctttcccctccccaaaaccctcaagcaactgaggggattcttgggcattaca
ggattctgcagactatggatacctgggtacagtgaaatagcttgtcccttatatcaccta
ataaaggagactcaggcagctaaactcactccctaatttggaaaccagaggctagaaggc
ctttgaccaactaaaaagccttgcttaaggcaccagcccttagtcttcccatagggaaga
tgtttaatctttatgtgtcagaaaggaagggaatggccctgggagttctaacccaggccc
ggggtccagcccagcagcctgtagctacctaagtaaggagcttgatttggtagcaaagga
tgactggcctgcctcgggcagttgcagtggtagcttgctggtaccagaggctactaagtt
aaccacgaggaataacttaaccatttaaccccaataatgtggcaggactactgtcttcta
agggagtctcttgctaatgacaaccacctcctcagatatcaagctctgctattagaggat
ctgcagtccaattaagaatctgtccctccctaaatccagccaccttcctccccaaggaag
gtagggacttgaacatgactgaaacagatagtagtacaaacctatgcagccagagaggac
ctcaaggaaacccccttagagaacccagactggattctctttacgatagaagttcttttg
tagaacaagggatccataaagcaggtatgaatagttaccctgaatgatttgttgagagtg
cgtctctctccttgggcacaagtgctcaactagccaagctaattgccctcatgagggtac
tcgaattaagcaaagggaaagcagttaacatttatactgattctaagtatgctttcctag
ttcttcatgtccatgccactatctggaaagagaggaacttcctcatagctaacgggtctc
ccattaaataccatcaggaaattaatagactattatcctcagttttcctcccatgggaag
tggcagtaatacattgtaaaggccaccaaaaaaggatggatgaaatagctgagggaaata
ggttggcagaccaagcagctaaatcagcagaagagggccccagatttcgatccacttgaa
gcccctctgatctgggagggctccataagagaaataaaacctcaatattctcctgtggaa
atagaatgggccacctcttggggatacatctttcagtcctcagatggctacaactggagg
atggcaagcttcatctaccagctgccaaccaatggaaagttcttaaaagccttcaccagg
ccttccacctaggtaaggataaaacctatcaattggcccagaggttattctcaggtaaaa
acctgatacaaatggttaaagaggtcattaatgcttgcaagacttgccttaaaaataatc
ccctcagttgatggcttctttcccctgggacccaaagaacaggaagctacccagaggaag
actggcaaatggatttcacccatatgccaaaggcaaggggcatccaatacctcctatatg
gatagataccttcactaactgggtagaagcatttccatgtcagacagagaaagcctctga
ggtgataaaagtacaattaatgaaataattcctcctttggactccctaagtacctccaga
gcaataatggccccttgttcaaggggctgtcacccagggggtctcaaaggcactaggcat
gcaataccatcttcattgtgcttggagaccacaatccttgggaaaggtagaaaagacaaa
tgatgttatcaaaaggcacctcaggaaactgtctcaggagactcatctccctggactacc
ttcttcccatagccctactacgtgttagaaacacccttcaaagctgggtttgagtccctt
tgaaatgatgtatggatggccttttctcaccaaggatttcttgctagaccaagaaatctc
tgatttgattaaacatgtaacttctttggtcatttccaacagaactgaaacaactgtcag
aggcccaatccctgaactagggccacctctattcaacccaggggacctggtactggtaaa
ggtacttccttccctttctccctctataagcccagattgggagggacttacactgtactt
ctttctactcctacggcagtaaaggtcactgaatagaattttggattcattatacttgag
taaaggcctgggaagctgacggagttacctccgtcgacccagaagagcactcaaagtacc
aatgtgaagagatcgggacctcaagctaaaaatcacaaaagataagtgtcaataattaac
cttccatagatatcccctttatagtcttgcctatgcttgctgttcttaccttcattcttt
ctataccatggggcacctttaccaaagaccccttaatcctgaatgcccatgggaatatgt
actcccctaaacagttatctctttctaaagtttaactgctcccatacaaggtttaatttc
ttcactagagtgaaacagctcagggcacaatgttgttttcagaagattagtatatttcac
ttcttatttctataatctttggcactagattctttccttttaactcctctttgtataata
acatatttgatccatgcatacttaaccatttcttttgcctagaggcatcaaactccaaca
gtcatgcaactggagcctcagacgatggctcccttttgcggggacccttaggtagcctct
gagggaaatctgactgccattttccccaaaacaatgcccctgtcagcagaaagcagctaa
gatcgtcatcatccatattctaatggcagttagatgtgcctcttcagagggggaaatgaa
gaggcaggaggcagagaaatctaagcagacagggataggtcctggtgaaaccccaccttc
aagctgaaaagcctgaaacccacagcccaaagtgagaacttctattcctgtttgcccact
ctctcccaattggttctttctgaataatgtctttttaccaatcaaatgttgccttttcca
aaactacctacagcccaccctgcccccaattctgtgcctataaagaccccagactcagct
ggtagagagaaagggagaagaaaaggagacacactagagaagtgctggagttgggagagt
gacttgacttcagaggagaagcgactggagaggaaagaggcagcttgacccagggagagt
accgcccttcctgtcccctttccagctcccctctctgctgagagccactttcatcactca
ataaaattctctgcattcaccatccttcaattgtctgtgtgacctcattcttcttgggca
agacaagaactcaggacccaccaagtgcaggtacccaaaaaggctgtcacactggccctt
tgccctcactggcagaggcaggccccacagaaggcaaagggcccactgagctgataacac
actgctgtctgcagatggcagagctaagagagcactgtaacacaccctctggggccttgg
ggtgcaggcacacccacctgcgctgtccatg
>rnd-5_family-3538#CLASSII/TIR
cacggctccatgccacgtgtcaggcagtcctccgggggtggctgcatcctgtctcctctg
agggcttttgagaccattgctccgcagcgccaacggggcccttcgattgatgtcctctct
tgcctccgatcgatgtgtgatgtcgtgctctcccgggtcggtcttaagcctgctagataa
gggacagacattccttgcgcgaatgggaccgctcttctcgctccgcatgggcccttagtc
ctcctccctgctggtggcggtgtgtggaaggcaggggtgcagtcaacattgaaagaaatg
cagtgattacggcctaaagagttcaagagaagacatggttggaagatgtgtcgttctgcg
tttatgctataaaattccaaacggtaaatttaacatgaccagaaaancgaattatcgttc
acattttcctgcatactctgggtaagacttgcatttgtggtcatcatcaacgaatgcaca
gtaacaacctttgagagagtcaccggaagccagtattcacgggcggcncgatggatgatg
cagcgtcatgagtaatgatgtaaccagcattaaataaacggtattagggaactgcagagg
caagaagatctatattgtttcaatacaaacaggttccaaagagccatggcattgtgagta
ataacagcgttgctaccttttcttcacggtgggagatatgaaattagccaggaatggtgc
atttgacaataaagaacacgaagagatggttcctggacctgaacaagaagagatggtgcc
tggacactacaaagaatcttcacgtgcactgattggacaataaacaaatacgtaagtacc
tcttctctacctattattctaaatcttcatcaataaatcactatacctcacatgggccca
tgaattttgtaatacattttaaatcaaattgtttatatagacaggggccccacaaaaata
tttgcccggggccccgcacaccctagnggtggccc
>rnd-5_family-229#CLASSI/LTR
tgtagggagaccccctgaaactattgctatggaataaaagatgaaatgctcctgattatt
gtaaatacaaaattgcatgcaggattgtgtaaagacaatgccaggttggactgccagaat
gagccaacagcgcgtgatgtgcttccccctgcagagagcctatgaatggacgtgcagtca
gggaggtttcacatcaccaagattcctatcccagaaaagcagatgttcatagctctggga
atggaatgcgacccttgtggagagcctataaacggacgcatgggggggcgcctgtccata
tggataagatagggctataaacgccctcatcttgccacggctcttctaggcctctttagg
gttaaggcatactcccttctgagaatttctggtctaaccggttgtctagcttcacgtcct
gtttctatggattgtttgtaaccagcttttgctgcaactgttactgctgattaatatctt
gctaatcataggttatggaaagactgtgtttctgttttaaggctctgttagaaattactg
atgcacacactatattgtaaattcttatctctgtatactgtactactgtacttctgcata
cagatgttatgttaaagaattacttcatccccatgtgaccatctcacctcataatcaaat
gaccctaaatccctcactaacctacccccgccctcactaaacttaataataaatgctggt
atatccagtgcattgttggcaccgcgggaccagaaggcggtgacccccctggacccagct
ttcactatcttgtgtgtgtctattatttctcaacctgccgatccgcctgggaacaaagag
agagccccgttgcattgcgggctgctggccagatcccgcaat
>rnd-5_family-4754#CLASSI/LTR
ccatgggccctgagcgtccctgcacattcttgctgggtatgccaagaatgcaaggccctg
accgctctttacccgggccatttctcagggttgtgtttgcagcgagcaaccttga
>rnd-5_family-17359#CLASSI/LTR
ttttaaaatgttgttaaagtaaattaaaatggagaccaggcctgaagaatccctgagcag
acaaagccagttaggcctcataagtgaccttaaccttgcttgatttgcaaacataagcaa
aacttaacttgagctatttcttgtaaatgcctatattaaagaaaaacagaacttaagctc
aaccaatcagaagcagccaacaaacttataattatataactagggactttccaacaggat
agaccaaataaggcaactgtataactgtaaccaatcaaatattttctttgctttacttct
gtgtttatcctataaaagcctcccccttgcgttccctcagtggagctcctgaaccacttc
tggtttggagctgcccaattcatgaattattgtttgctcaaataaactctttaaaatttt
attgtgcctcagtttaccttt
>rnd-5_family-15114#CLASSI/LTR
ttcaaataacaaacacagaactgtataaaccagtgttttgggtgacaagtaagttatcat
tcatcactttcctaatttattttaaatttgtgagacaaagtagcaaatataagaagccat
gtttcctcatttctgcttgccagcataatttcacaaagcccctgactctgtgacgacgtg
cagctctcgaaagatgtttgaagacaaaacaggatagagcacatggccccaccacttctt
gcctgagtcactaattcttaaaagataaatgactctagtcttgccttttcctacacataa
gataatgtctgatggggttagtgattatgcctctgtaatctataaccagatgtactctta
caccaaaccttgatgtgattctgctttaatgtaacttctgagaaagtttgatgtgatttt
gcatgtactgaacctcaccacctgtatataagcagtgagctgaaacactgttttgagcat
ctaaactgctcccgcttacctcagttatagtcctcagtaagacttctaaataaaactaac
tttaattctttaaaagcttgattttttttttagttggcagt
>rnd-5_family-6603#CLASSI/LTR
gagacaggaataatacagggtggtcgcaggagaatagaaaattccaggcagcagtttcac
atgactagcaaaaggaaactgttgaaatagctgcagaagctaggggctgataagaccctg
aaaaacagggtgtggaccaagctggctaagaccaactggacccaacatggcgctggattt
gacctaggtttcacctaggacctcattatatgctcattaacatactaaatcacacaccca
ccagtgccatgacagttctgggaacacccatatttggtgtaaaaatgggtggcaccacag
ttctgagaaatcttcacctttttccaggaatcttcatgaatattccaccccttggttaaa
gaaacccataaaggtagaaaccccaaacccccttgtgtggactctctcttgagtacaccc
acactcccctttcttgagtgtgtacttttcactttgcaataaatctcgtactttcactat
tttctgactcatccttgaattccttctctgatggtgtcaagagcctggacaccgcgggtc
gaggtcccaccggcatttggggacctccccagcccacggtatc
>rnd-5_family-386#CLASSII/TIR
aagcncagcgtctagnccaacgtggagccggtganagggaagctgcatagagtctctggc
atggagcagctctaggnagtcccgaatttctgtcttcacatatatcggattctttcacct
gtttgcggcngatgtgcccttttagtggcatccatgctggctgcagggtgactgctcaac
caatgcacgcgcgttctgcaaattagagcttcatcattattttgaaatacttgatataaa
aagttcgattggattcgaaatccattcgcattatcacaagaaatttcaacgttacatttg
tcaatgaaagaaaaggaagactttagattctttaaatataatttcaaatgttgtanattt
ttgaatggttgtaaaaantgntttaaattttttnacatttacctacttgtgcgaacaaaa
gtttctcgtcgatggtgactatcaagaatttgaagagatcatcattaaaaaatcttgatc
aggaattgcgcgtagccatttcaagcataaaacctgacgtnaaaaaagttatgttcacgg
aagcaagctcaagtttctcattaaaaattttgaaaagattttatttggaagttttataca
aattcaatatttaatatcctccctantactttgtatttatttttctatcanaattatata
gaaaaagtaattagcttttttcaccaagccccatatagangccccaaatcccctccagtt
taccccagtgtgccgtncaaatantatcattttctntgtgtgcggaggcataagtgcctt
gga
>rnd-5_family-663#CLASSI/LTR
aattaacccccctattccaccaggagacttatgctaaaaatttgtaaagaaggatcctct
gatgatcatttacaactgacatggaagggctcctatcaggtgtttttgtgtgcccccact
gttgttaaacttcagggtgtaactagttgagtacacctatttaggattaaacctgtttgt
tatgagttgcaggtatgaaagcagtacatcatgatctacatctgtgaggctttggagttc
ttctgctacctatttttaagaatcaatactcagccaggagtggtaatgtgatgctgtggg
caggaataggaatttaatttttctcttcttcctgattataatacttcttttctgttgctt
tagccaactttttgggaaagaccttttttgtctttgttgtgtgtggatgccactctaagg
ctcaaccaggtgccatgttgtcattgtttgtcctgtttgctcttctgattacctgatcca
ctgggggtgggaacataactctatggtaaatatttcaaaaattatagcatcattttgctg
gatttgtcattaatatctttgggatagagacttctatcttttgtctagagaatcttatgg
ccgtctccctcgactctctaactcactgtagtgatcctggggtactcagactcctacttg
ttaggtgggactctctcccacttatggattccacctggatctccccaatccctcttacct
ggacctgggagtttgggtgtctatgtctctgttgcactaatgattctatcttttgctctc
actgttgtgttaatgatacaaaagtggaagttttcctgtgatgctctgatccaactttag
ttgccaagttcccaaggctgcaatttggtagatgtgattttacttgtaagcaagagacca
tatatggtgccttctcctggatcagaagatactggggaaaaattggtgcctggtctggga
aggtggcagtactgcccctttctggaaaataaggattgtttgccactcccattggagcag
aggaaaaatatctctataggtccgacttggcagcaaaggatagacatcacactctgtgtc
ccagctgggcttatttttgtttttggctatgaatgggaagacgttacatctgtaattgct
ttcagctttccagggagccacctgtttttttgggagtagttttcccttgtatattgtaag
gttggaacggaggttaatgtttgttggccaccctttctcctccaggggtcactttctata
atcccataagagcccaggaacaagtaatagggttaattctggcaggaattggggtggtaa
taggattagcagcacccttggtcaaccctaaagtactttactcaaaccctagagttttta
gtcatcagcacaggtcaggcgctaaagttaattcaggagtttttagactctttggcaaat
gtagttcttgataacagactcgtgttggattatttattggttgaacaaggtggagtctgt
gttcattttaacctgctgtacatatattaacaactctggacaggttgaggttaacattca
aatctatgagtaagctacctggttacatagatctaaccagggcactgatttcaactattt
ctggttggctgtgaatagtgccttcccaggtctcatctgttttttaccttttctgggatt
tttaatagctgtcttgttgttattgatttttggcccttgcttgtttcgtagagtttgtgt
cttctagattacagcagtttcaggtaaagactatgctggcataaggctttcaacctatcc
tgtctgctgacccagagattgaaaggatcctgcctttgggccccttgtatcaggtattca
gaggtttttactcctctggtgctaggcaggtcctatgtccacaaactccgcaggaagcag
ttacagaatatagatttctgcccttcttcacccccttaagattaggaggggtatctattg
tctgagtagggaatgaggtaggaggtaagattcaactctggaccagatggaggactggct
gaaacagggaagaggcagctttctgtaatacatactcagtagtgcctgtcagtttactat
tgcgatggcaacacctgggagttactgttactttccatggcaatgacctaaaagttatca
ttctttttctagaagtttctgcataccctgccccttaatttgtctttaattaatagtggg
tataaatatgacttcagaactgccctgagctgctattctccacactgcttgtggggtagc
cctgctctgtaggagcagtcatggaactgtaacactactgtttcaataaagctgtttttt
ttttctatcaccagctcactcttgaatcttttcttgggcattcaggaatcttcctagttt
aagccccaatt
>rnd-5_family-3613#CLASSII/TIR
atccaagcagtcgcaagttgtgcaggaaagcaaaagcnatcgtaacaggaaaatattcac
taatgaactgaccacttnnnaaattagtccccactcaaacanccctcccnacttaacacc
ggcgtctatccccactcagccagtcnntcttnctgattgtcagatgttataaacatccna
caatacaatgcaagtaaatcacttattgcaaagtaaaatcgcaaatcttgcaaaagatgc
aggatttcgtgaagtcgatgaaagtgatgttggagaactgctccataagcaaatgagggt
ctggcagagntagaccagctaacaattgaagaagagaaacgaacgncnaggatggtgaca
ggatacgtncttcaaaagagaatgatttgaatatcaaaggattaagagaggcccttggga
aaactgatgaagccctcaantaatttttcaaaagatgacgtgcctcgattatatttactg
tatgaaagtcaaacgtgaagtgaaggatgtcgnaanntgctatcatataattttgttgga
aaattatacgcccccanaaccaataatcaacaccgtgatttcattctttgttcattctaa
gaattaacgcatagttgcnactataatatatgctaaattttatatatatacacacacaca
cacatatatagtcaaagatagctcatgtttaaatacaagtaagatctttacttttatttt
tcaaaacagactcaatcaagcctttttt
>rnd-5_family-15091#CLASSI/LTR
tgtatagagcacccttgacataagtaactccatcttagaaaaagactccattttacattt
catagggcactttgccaacaaggataagatgttttgcttaataaataaataaagactgca
tccaaccagataaggacataaacaagcacactcttccactatcagtcctcaccagaggac
tctgtggccataaaaagagcaggacttcagcagctcaaatggccatcttaactgacacca
tcttgctgtcactcgtgataagcacctggcatctgccgccgaaggctctgcccacatcaa
agactcttccttgcaagacgatggaccaccggcccagaccaggaattctttttgtcttct
cgctctccctggactggttcattaaccctttttcctatctcttttctcttgatgttaaat
gttactttgtttgttgtggaatgtttaatctataacatttatatattgattaagtatact
attatgtatggtttgcaatattgactgacttgtggagtggcttgagcctgtgtgcccatg
gctctgactaccgagtgaatgggaagtactaaggagaattgcctccttgggaactccatg
tagctcgtggcttttgtgattgaaatagcatcaataaaagtctgacattgtggaaagaca
caaacatgcatggacctggttatctctgaccttgcaccgctcatg
>rnd-5_family-2962#CLASSI/LTR
ggtcccctccctttgtatgggagctctgttttcactctattaaatcttgcaactctcttc
tggtccatgtttgttatgtttcgagctgagcttttgcttgccgtctgctactgctgtttg
ctgctgtcgcagacctgccgctgacttccatccctctggatctggcagggtgtctgctgt
gctcctgatccagtgaggggcccattgctgcttccaattgggctaaaggcttgccattgt
tcctgcatggctaagtgcctgggttcgtcctaattgagctgaacactagtcactgggttc
tacggttctcttccgtgacccacggcttctagtagagctataatgctcaccgcatggccc
aagattccattccttggaatccgtgaggccaagaaccccaggtcagagaacacgaggctt
gccgccattttggaagtggctcaccaccatcttgggagctctgggagcaaggaccccccg
gtaacattttggcgaccacaaagggacctccaatgtggtgagtaatattggaccactttt
gcttgctcttctgtcctatccttccttagaattggaggaaaataccagggacctgtcagc
cagttaaaaatgattagtgtggccgccagacttaagactcatgtgtgaggctatctgggg
aagggctttctaacaatccccaacccttctgggttggggacattggtctgcctggagcca
gcttccactttcagttttcttggggaagccaagggctgactagaggcagaaagctgtcat
cccaaactcctggcattagctggttgagatcatggtgcagccagaagtctctactcaaca
gtcgcccatgcgtgcgctcctacctttccttctgacccatacctcctgggtcctgaccat
gactttcttgaaagtgtagtcccaaaattctccttacctctgaatctacttcctctgatc
cctgcctcctaggtactaatggttcagactttcctttcctctagcaagttgtatctccaa
agggatctaaggaagctacgctgtgtccttaggcatctaggctataacccagggagtttt
atccctggtgtccctcccgatttaggtatacagctctcaacatgggctgtatccttgccc
caagtttgtaatggctaagagagagaggcggaggggggagagagagagagagaagagaga
gagatggagagagagggagtcagagagagagacatatagaaatagtaaaagataaaaata
gtaaaaaaaacagtgtgccctattcctttaaaagccagggtaaatttaaaacctataatt
gataattgaaggtcttctccatgagcctataacactccaatgctactttgttgtcagtgt
aaatcagggcgtagcttgaaagtactgaggccactgacaacccgtagccttcctatgaca
aatccttaaccagttacccgcggatgggccaaatgcattcagtctgtagcggcaactgct
ttgctaaaagtggaaaagtacttttagaggaaacctcatgtgagtacacctcacgagttc
agaattattctaagtcaaaaaagcaaaaaggtagcttactaactcaaaaatcttaaagta
tggggttagtctgttagaaaaaggtaatgtaactctaaccactgataattcccttaaccc
agcagatttccttacaggtgatttaaatcttaattaccatacaaaggtctgaccagacct
aggaggagctgccttcaggacaggatgatagatggtgattgaggaaaaaaccacaattgg
tattcagtaattgatggggagacttgtggaagcagagttaggagaattgcctaataattg
gtctcctcaaacttttgagctgtttgcactcagccaagtcttaaagtacttacaaaatca
aaagactatctcaatcctgactcaaaaggtttgctacaccttctctgaaatgaatttgca
taagaactgttgtttatgggagtgcctcttgatggggcagctggtttgttatgaaatact
caggaacccatcccagctctaggacttacccctgagcacaaaggcaatgttgggcatgct
gttaaaggagcactggaatccagtagcctggacccctttctttgtggttaagaaaggtgg
gaaaaggggtgcaggattgctacattggtgagtgtaactaatccgataagcagaggtcca
tgggtggttacgcaccctggaaaggaataagcattaggaccatagaggatgctctatgaa
atgctcattggaaaatgactaggggtgctggcatccctatgttctttttccccccaaggc
aaaaacgcccctaagatgtattctggagaattgggtccaatttgacccttagacgctaag
aaagtaatgacttatattcttctgcagtaccgcctggccatgatatcctcttcaagggtg
agaaagctggcctcctgagggaggtatgaattataacaccatcttacagctagacctctt
ttgtagaaaagaaggcaagtggagtgaagtgccatatgtacaaactttcttttcattaag
agacaacttgcaattatgtaaaaagtgtgatttatgccctacaggaagccctcagagtct
acctccctaccccagcatccccttgattccttccccaactaataaggacccccccttcaa
cccaaacggtccaaaaggaggtagacaaaggggtaaacaatgaatcaaagagtgccaata
ttccccaattatgccccctccaagcagtgggaggaggagaattcggcccagccagagtgc
atgtacctttttctctctcagacttgaagcaaattaaaatagacctaggtaaattctcag
ataaccctgatgtctatattgatgttttacaagggttaggacaatcctttgatctgacat
ggagatttataatgttactgctaaatcagacactaacccaaatgagaaaagtgctgctgt
aactgcagcctgagagtttggtgttttctggtatctcagtcaggtcaatggtaggatgac
aacagaggaaagagaatgattccccacaggcccgcaggcagttcccagtgtagactctca
ttgggacacagaatcagaacatggagattggtgccgcagacatttgctaacttgcgtgct
agaaggactaaggaaaactaggaagaagcctgtgaattattcaatgatgtccactatagc
acagggaaaggaagaaaatcctactgcctttctggagagactaagggaggcattgaggaa
gcatacctgtctgtcacctgactctgttgaaggccaactaatcttaaaggataagtttat
cagtcagctgcagacattaggaaaaaacttcaatagtttgccttaggcccagagcaaaac
ttagaaaccctactgaacttggcaacctcggttttttataatagaggtcaggaggagcag
gcggaatgggacaaacgggattaaaaaaaaggccaccgctttagtcatggccctcaggca
agcggactttggaggctctggaaaagggaaatgctgggcaaatcaaatgcctaatagggc
ttgcttccagtgcggtctgcaaggacactttaaaaaagattgtccaagtagaagtaaggc
acccccttgtccatgccccttatgtcaagggaatcactggaaggcccactgccccagggg
atgaaggtcctctgagtcagaagccactaaccagatgatccagcagcaggactgagggtg
cccggggcaagcgccagcccatgccgtcgccctcacggagccccgggtatgcttgaccat
tgagggccaggaggttaactgtctcctggacactggtgcggccttctcagttttactctc
ctgttccggacaactgtcttccagatctgtcactgtctgaggggtcctaggacagtcagt
cactagatacttctcccagtcactaagttgtgattggggagctttactcttttcacatgc
ttttctaattatgcctgaaagccccactcccttgttagggagagacattctagcaaaagc
aggggccattatacacctgaacataggagaaggaacacccgtttgttgtcccctgcttga
ggaaggaattaatcctgaattctgggcaacagaaggacaatatggatgagcaaagaatgg
ccatcctgttgaagttaaactaaaggattctgcctcctttctctaccaaggcagtacctc
cttagacctgaggcccaacaaggactccaaaagattgttaaggacctaaaagcctaaggc
ctggtaaaaccatgcaatagcttctgcaatactccaattttaggagtacagaaacccaat
ggacagtggaggttagtgcaagatctcaggattatcaatgaggctgttgttcctctatac
ccagctgtacctagtccttatactctgctttcccaaataccagaggaagcagagtggttt
acagtcctgtaccttaaggatgcctttttctgcatccctgtgcatcttgactctcaattc
ttgtttgcctttgaagatccttcgaacccaatgtctcaactcacctggactgttacccca
agggttcagggatagtccccatctatttggccaggcattagcccaagacttgagcccgtt
ctcatacctggacactcttgtccttcggtatgtggatgatttacttttagctgcctgttc
agaaaccttgtgccatcaagccacccgagcgctcttaaatttccttgctacctgtggttt
ccaaaccaaaggctcggctctgctcacagcaggttaaatacttagggctaaaattatcca
aaggtaccagggccctcagtgagatgtatccagcctatactggcttatcctcatcccgaa
accctaacgcgactaagagggttctttggcataacaggtttctgctgaatatggatttcc
aggtatggtgaaatagccaggccattatatacactaattaaggaaactcagaaagccaat
attcatttagtaagatggatacctgaagcagaatcggctttctaggccctaaagaaggtc
ctaaccaagccccagtgttaagcttgccaatggggcaagacttttctttatatgtcacag
aaaaaaacaggaatagctctaggggtccttacacaggtctgagggatgagtttgcaacct
gtggcatacctgagtaaggaaattgatgtagtggcaaagggttggcctcattgtttatgg
gtagtggtggcagtagcagtcttagtatctgaagcagttaaaataatacagggaagagat
tttactgtgtggacatctcatgatgtgaatggcatactcactgctaaaggagacttgtgg
ctgtcagacaaccgtttacttaaatatcaggctctattacttgaagggccagtgctgcaa
ctgtgcacttgtgcaactcttaacccaggcacatttctttcagacaatgaagaaaagata
gaacataactgtcaacaagtaattgctcaaacctattccgcttgaggggagcttttagag
gttcccttgactgattccgacttcaacttgtatactgatggcagttcctttgtagaaaaa
ggactttgaaaagcggggtatgcagtggtcagtgataatggaatacttgaaagtatttct
ctcactccaggaactagtgctcagctggcagaactcacttgggccctagaattaggagaa
ggaaaaagggtaaatatatatacagactctacgtatgcttgcctacatgcccatgcagca
atatggagagaaagggaattcctaacttctgagggaacatctatcaaatatcaggaagcc
attaggggattattattggttgtacagaaatctaaagaggtggcagtcttacactgccag
ggtcatcagaaaggaaaggaaagggaaatagaagggaactgccaagtggatattgaagcc
acaatagccacaaggcaggaccctccattagaaatgcttatagaaggactcctagtatgg
ggtaatcccctctgggaaaccaagccccagtactcagaagaagaaatagaatggggaacc
tcaggaggacatagtttcctcccctcaggatggctagccaccgaagaaggaaaaatactt
ttgcctgcagctaaccaatggagattacttaaaacccttccccaaaccttttacttaggc
attgatagcacccatcagatggctaaattattatttactgggccaggccttttcaaaact
atcaggcagatagtcggggcctgtaaagtgtgccaaagaaataattcccttcactgcagg
tcatacatttcaatccctgtatctttaacgtccttgttaagtttgtctcttccagaatcg
aagctgtaaaactacaaattgttcttcaaatggagccccagatgcagtccatgactaaga
tctactgcggatccctggactggcctgctagcccatgctccaatgttaatgacatcgaag
gcacccctccctaggaaatctcaactgcacgacccctgttgtgccccaattcagcaggaa
gcagttagagtggttgttggccaacctcctcaacagcacttgggttttcctgttgagagg
gggtactgagagacaggactagctggatttcctaggttgactaagaatccctaagcctag
ctgggaaggtgactgcttccacctttaaacatggggcttgcaacttagctcacacctgac
caatcaggtagtaaggggagctcactaaaatgctaattaggcaaaaacaggaggtaaaga
aatagccaatcatctgttgcctgagagcacggtgggagggacaatgattgggatataaac
ccaggcattcgagctggcaatggctaccctctttgggtccgttccctttgtatgggagct
ctgttttcattctattaaatctt
>rnd-5_family-5363#CLASSI/LTR
tatactgaggtcacanaaatgaaaacaagttacttcgccaagacttcncaaaatggccat
agtcacgtccattnccctaaaatatcccatagcggncatgacgctttgactcaacgagna
attaantgaaattaaattaagtctttggcacttacaaattggcttgacaaaatgggaccc
tatggaccttcccgttcaccgttaaaatagttnatanagcccaatataaattaaaacang
accttcaaggattgaaatctattatacaagaccatttagagaaggggtgattatcctcac
tgcttctccatttaacagcccaatttggcctgttcttaaacctgaaaaaataaatggcgc
ctcatggtggattaccgcaaccttaatgctgtggtcccatccattaaggccccataccct
aatgcctaatattattgaaattaccgattccatccaatcagcaactggtaaatactttgc
tgttatagatttggctaacacgttctgttcagtgcctatttcaacagnntctcagccgca
gtttgccttcncctctgaagggacacaatacactttccaggctacccacggggtgcctcg
gcagccttgccatcgcacgcaatcttcgcaggcaagatcttaactgcatccgcctttctc
aggagcacaggtatgacattacactgatgacgtcctcctccgaggagattcgtttgatac
actnattaaggacacacaagtactccaaaggagttcacaaagagaagtnggtcaccgctc
cacacatagtgcaaggccccgccacttcggttaaattcctgaaaattncttggtaaactg
agggctgctccatccctgacactgtcaagaaanagctattgaccttctcagcacccanaa
cgttaatacaagtntaacgtcttttagtctttttgggttctggaggcaacatattcctca
tttacaaattttacttaanctcatttatgctgtcactcgcaaattggcacactttgaatg
ggaccccctncaacaaaaggctctagaatctgtccaaattgaaatcaacaggcactccta
tnagtgccctcagagactccttcactgtagangctttggcagcctcttctcatgcctcct
ggagtctctggaccgcctatgatggccataagttgcccatgggcttccgatgcaagaaac
tgccctcctcggccccgcgctatacaccattagagcggcaattgctggccacatactggg
ctctcctggaaacagaggctctcacagnccctgagcctntgaccctccatacccagctgc
ccattatgccttgggtcatggaagcagcaccccacaagctcggcacggctaccgaggcct
ccttgntacaggatggagccaaacctggctcttccacctgcaggagggagtggcctccct
tgtcctcagtcccttgccagatgccacggtgctggaggaggtcaccctcccccggacccc
ttggctacctggacntngagccccttgggatcaactgagtgaacagcagtgggagttcgt
anacctttagagnnatggcataccaccattacgtggagctcagtggaatgctgctgcttt
ccatcccttaaccaggacgtccctgataaaggacgggacccaagggtcagcacaactggc
caaacttnaggcagtcatcttagcactggatgccctggccaacaancggccccatctgca
catttttacggaacaatttcttggccaagattcccctttggggtaaaganctctgagaaa
tttcttgcctcacagatacccaaaatataggataaggccacaatacaaggcctcaccagg
acactccttatcccttcagagttccagacattactgatagtgaccaaggcactcatttca
cttctcagaatacacaatgctgggctcttgaagaaggtatcc
>rnd-5_family-9804#CLASSI/LTR
tgaaaggagttattagcttgccttaggtagacagcaagggaagggtccctggagagcccc
cggcccatgggtcagtgcctcatccccacataacataaaaagcagcctgggaaaaaattc
aagctgcaggcactgataagggaactagcacagggtgttgtgcctggagacatgcccatg
gctgcacagatagaaaaacctccagcccatttggataaaaacttgcacaaacctccagct
cactcagataagggaacaaggcctggcatagaaatgcctttgtcctttgtatagtcagca
ggctcccaggaaaagtttcttctccttttgtgggcatgggcacggtgggctctggtgggt
tcgtgggcacttctttccttttttggactgtaagcccagcctctatgaatcatcacttca
gcccctgattggtcccgggccaagctttcacttcagctcctgataggtcctgggccaagc
taagtagcctctatgaatcatcattcagctcctgattggtcccgggccaaggtccgggcc
aagctgagtcacgcttctccaagacagccccagactaagcacatttcttccccttcccag
tccataaaaaccccggaccccagcctcatagtgggcaccccattcgggcccccctctctg
ctggcagagagctttcttctttcacttattaaactttcgctccaacctcacctttgtgtc
cgtgcttcttaatcttcttggagtaagacaaagaactctgggtattatctcagacaatga
gagactgttacatcttggtgcattggtgagactac
>rnd-5_family-1853#CLASSI/LTR
tgttagggaagcaggagcctaggagagccagagtgacaccattttaaaatcaactccatc
ttgaaactagcaaggcacattccttgccagtcacgacccatggtcataagatgtttacag
ctaaggaaacagcttaataatacctgcaaggacacactcctacaacaacagaaagtccag
atgtcccaatacccataacaatatatgctttcaagataattatagttatgctttgatgta
cttacacactaaaatgtcaaggatagttttctttaaatcaatagaataataaattttgtc
atgctgtcagcccacccgcacgtagacacagcttagtttagtctttacatagacaagacc
cctatataagaaaaacttaaaacaaagacagtgcattcctcccttgctttctgaggatgc
cctactctgtaatggagtagctttcaataaactatctcttctcactgcactctgtgactc
accttgaattccttcctgcgtgagatccaagaaccctctcttggggtctggatcaagacc
cctttttctggtaa
>rnd-5_family-288#CLASSII/TIR
aggacatttatatacgnntgaaaanattaaaaaactacttncaaatttgatagaatattt
taaaattttattttccatcaaaataaaatcacacgnacagaaaattcatgatccggaatc
catttntttcatcaaaagataatttaaattacagtttttggaactggctactgatgaaag
attgaagatgaattttgaaaatanngcatcacttgcttcattttgaataaaagttaaaaa
tgaatatcctgagcttgctgaaattgctttaaaatctcttcttccgttcccgtcaacata
cctctgtgagactggtttctctactatgagtgttattaaaacaaaacatagaaacagttt
agatatacattatcccctgcgagtagcattgtcatcaatccaacctagattagataaatt
aacaagcaagaagcaagctcatttgtcacattaaaaactttaaatattaacattcatgcg
tgtttaataggaaattgctatttcactcanaactttttgtttagttacggttgtggaacg
acaaaagttacgagtgtaatagcgattctctatattaatcgcctatatgacactttcaat
gaacaatgtncggtttttgcaatttttcttttttcttcgttatgtttgttctgattatat
ttattgaaatgtaattctatgtctgttgaatctaataaaagtaagggcttgcgactntat
tttgtatgtcatttcttttttatttnattttttgcaanttatttntattntattttataa
aagtattagtccatgataggcaattanggaagaaaaatgaaaagtcccttcgacaagata
gtntgggaagca
>rnd-5_family-2543_s_0#CLASSI/LTR
agaatttgtggaggaaaagttaaatattaaatttgaactcaattgaacatggacacaaac
aatggtcaccaagtcccggaacaggttgtgtgagccccttgaggcattcatccagcgctg
tttcggagaaatctctatttcaatctattcctatacgttagttattgaaaaacaacagac
aatcgcaaaaacaagttgacctttttgtgttccttgagcccagtcgcgaagggccctcgt
gactgggcctcatgccaaacaactcgttacaaaaagagctagggtcccagactgcgccga
agcttcatgagacctctcctcatctgtgcacggacgagtggccgactctggagcccaggc
tgttgcttcccagtctggtgatgaatcctccatagtctggtgagtgtaaatatatatata
tcttttcccttctccccttcccattgcaatttgcttattatatatttattatatcatttg
cttattatatctgcattgccatttactgggataaaggttgtttacccttaaaggtattgt
gtgtgtgtcttttcttctcccctcgcgcgtttcccgcacagaacacaattttt
>rnd-5_family-10284#CLASSI/LINE/L1
atagaaactgtccctggggaagcccagacgttggatttactagacaaagattttaaatca
gctattataaatatgttcaaagaactaaaggaaaccatgtctaaagaattaaaggaaagt
atgagaatgatgtctcaccaaatagagaatatcaataaagagataaaaattattgaaaag
aaccaaatagaaattctgagttgaaaagtacaataac
>rnd-5_family-901_s_0#CLASSI/LINE/L1
cctgagaactagccactagtacctccatcccagcaaaaccaccacagcctccacaaaccc
cagcctatgccactgaggcacttgcagacatcactaatatgattacagctgaagaaatca
catggagactacactattgtcccacccagaaccaaagccaaagcaccctacccaactaca
ctataggacacatctacaggaaaaagtctttccctatgaaagctactccataaaattgga
agaggtgactgttctaccagatgcacagatatcaatatagggacacaagaaacatgaaaa
agcaaggaaatatgacacctccaaaggaacacaataattctccagtaacagaccccaaag
aaaaggaaattatgaaatgcctgaaaaggaattcaaaataatgatcttaaggaaactcag
taagatacaagagaatacagatagacaattcaatgaaatcagaaaaacaattcatgatct
gaatgagaaattcaacaaagagatagatatcataaaaaagaaccaaacagaaatcttgga
gctaaagaattcagtgaatgaaataaaaaatacaattgagagcttcaataacagactaga
tcaagcagaagaaagaatttctgaacttgaagaggtcttttgaaataacccagtagacga
attaaaaaaaaaaaaaaaagctatgcttatgggacaccaaggtgaacagatatttgaatt
>rnd-5_family-3605#CLASSII/TIR
gttgatccttgaacaacatagntttgaactgcacgggttcacttatacgtagattttttt
caataaaagttacaccgagtgtgcctgcctccccttccacctcctc
>rnd-5_family-3724#CLASSI/LTR
caatgtaaaagaaaaataaaaatgaggccacagtttagatatacccaaggccaaccaccc
ataaccatgtaaccaaaacttaagtcatcctgatttccccaaatactgctctaatcataa
ataaaacacaaaatgtaagctttaatccttgtcagcatgattcagtgaaattaaaccaat
cagctatagacaaatcagcttaaacagctctgtttgccttaaaaagaatgttaatgtata
acagccaatcacaaaaaaggtcaaaatacttcctcctttatgctttataaactgtgctgt
aactgctgtaagcaggcttcttaccaccttggtttgaagtctcctggtttgaactgtttt
tgtatgcacaataaacttttaaaatttctaacttgatctgattttatttttgacaaataa
a
>rnd-5_family-5242#CLASSI/LTR
agtcaacggaatctctggtaagcccctcttgggttcgaatcctcccggcttggttgagga
gttcagactttattcgagctacacacattcctaactcgacggagttggaattgaagctct
actgtaaggtaggagtttcgtttgttattttctagagattctgctgatcgcgaatttgtg
attttcacttttctctgaggttaaggttttgtttgtaattactcgttagagtttntacaa
ccttttctctcattcaaaattttggtcagggagaaaacagtttctctctgaaaagaggaa
gtgaatctttgtggcttaagcaaaaataaaaaaaaaaaacaaaaaacaaaaaacaaaaca
aaacataaaaacaancagcaaaattgtaatctttaaaactggccagattctgaagctcgg
ttcggttgacaaatctaaactttcttcttgagtgaccaaaattanaaaaggcttctatga
ggatgaagtaagtaccaaagataagagattcctcaatacactgttcctcctgaccaaaag
gcaccttaggcgactaaggtcttgcgggagtgtcggagcttatcgctcgtgatgtgaaac
ggtactcacagggagtctctcaagaagaacatacagggaancttgcttaatccggtgggc
acacataagggctgatcacctagtgccttaagcgcccaagtttcttgggactcaccgaga
cacgtaaaagggaagaaccgactcaagggtgacacctcgaggagctattcccataagtaa
cacacttgatccaaaacatcttcccatttaatcttttggtcacttaagaggaaaatccaa
attatgggcaatcgtncatctaaaaccgagtcttcctccttaaggagagatccaccntta
gaaacnccagctggattcatgtataatacttacggtgccncttcatgtnantatttagaa
aaatngtctcacataactcgcgaagaccccaaattacaatggccaaagtggggtaccttt
gaaatacctaaactagtttatctgcgcgctcaattaaaaaagctagctctaaaataaaac
aaaataataaataactgggagagttattttcagcggtacttagaagtntctaaaagaggt
[truncated: 1,282,427 more chars]
