# Supplementary material for: MCHelper automatically curates transposable element libraries across eukaryotic species
Source: Genome Res. 2024 Dec;34(12):2256–68. doi: 10.1101/gr.278821.123 (PMC11694758; doi:10.1101/gr.278821.123)
Supplement: Supplement 9 [file Supplemental_Data_S6.zip › Supplementary Data File S6/Hsapiens/RM2.fa]

>ltr-1_family-1#LTR/ERV1 [ Type=INT, Final Multiple Alignment Size = 138 ]
TCAGGCCTCTGAGCCCAAGCCAAGCCATCGCATCCCCTGTGACCTGCACG
TATACGCCCAGATGGCCTGAAGTAACTGAAGAACCACAAAAGAAGTGAAA
ATGCCCTGCCCCGCCTTAACTGATGACATTCCACCACAAAAGAAGTGTAA
ATGGCCTGTCCCTGCCTTAACTGATGACATTACCTTGTGAAANTCCTTCT
CCTGGCTCATCCTGGCTCAAAAAGCTCCCCCACTGAGCACCTTGCGACCC
CCACTCCTGCCCGCCAGAGAACAACCCCCTTTGACTGTAATTTTCCTTTA
CCTACCCAAATCCTATAAAACGGCCCCACCCCTATCTCCCTTCGCTGACT
CTCTTTTCGGACTCAGCCCGCCTGCACCCAGGTGAAATAAACAGCCNTGT
TGCTCACACAAAGCCTGTTTGGTGGTCTCTTCACACGGACGCGCATGAAA
TT
>ltr-1_family-2#LTR/ERV1 [ Type=INT, Final Multiple Alignment Size = 68 ]
TTTGGTGCCGTGACTCGGATCGGGGGACCTCCCTTGGGAGATCAATCCCC
TGTCCTCCTGCTCTTTGCTCCGTGAGAAAGATCCACCTACGACCTCAGGT
CCTCAGACCGACCAGCCCAAGGAACATCTCACCAATTTCAAATCCGGTAA
GCGGCCTCTTTTTACTCTCTTCTCCAACCTCCCTCACTATCCCTCAACCT
CTTTCTCCTTTCAATCTTGGCGCCACNCTTCAATCTCTCCCTTCTCTTAA
TTTCAATTCCTTTCATTTTCTGGTAGAGACAAAGGAGACACGTTTTATCC
GTGGACCCAAAACTCCGGCGCCGGTCACGGACTGGGAAGGCAGCCTTCCC
TTGGTGTTTAATCATTGCAGGGACGCCTCTCTGATTATTCACCCACGTTT
CAAAGGTGTCAGACCACGCAGGGACGCCTGCCTTGGTCCTTCACCCTTAG
CGGCAAGTCCCGCTTTTCTGGGGAAGGGGCAAGTACCCCAACCCCTTCTC
TCCNTGTCTCTACCCCTTCTCTGCTTTTCTGGGGAAGGGGCAAGTACCCC
TCAACCCCTTCTCCTTCACCCTTAGCGGCAAGTCCCGCTTTTCTGGGGGA
GGGGCAAGTACCCCCAACCCCTTNTCTCCGCGCCCCTACCANTCCCGCTT
TTCTGGGGGAGGGGCAAGACCCCCCAACCCCTTCTCTCCGTGCCTTCACC
CCCCCTTAGCGGTTTCCAAGTCCCGCTTTTCTGGGGGGCAAGACCCCCAA
CCCCTTATTTCCGCGCCCCGACCTCTTATCTCTGCGCCCCAATCCCTTAT
TTCCGCGCCCCGACCTCTTATCTCTGCGCCCCGATCCCTTATTTCCGCGC
CCCGACCTCTTATCTCTGCGCCCCAATCCCTTATTTCCGCGCCCCGACCT
CTTATCTCTGCGCCCCGACCCCTTTTCCCGCTTTTCTGGAGGGCAAGAAC
CCCCGAACCCCTTCCCTCCGTGTCTCTACTCTCTCTTCTCTGGGCTTGCC
TCCTTCACTATGGGCAACCTTCCACCCTCCATTCCTCCTTCTTCTCCCTT
AGCCTGTGTTCTCAAGAACTTAAAACCTCTTCAACTCNCACCTGACCTAA
AACCTAAACGCCTTATTTTCTTCTGCAATGCCGCTTGACCCCAATACAAA
CTCGACAGTAGTTCCAAATAGCCAGAAAACGGCACTTTCAATTTTTCCAT
CCTACAAGATCTAAATAATTCTTGTCGTAAAATGGGCAAACGGTCTGAGG
TGCCTGACGTCCAGGCATTCTTTTACACATCGGTCCCTCCCTAGTCTCTG
TGCCCAGTGCAACTCGTCCCAAATCTTCCTTCTTTCCCTCCCGCCTGTCC
CCTCAGTCCCAACCCCAAGCGTCGCTGAGTCTTTCTAATCTTCCTTTTCT
ACAGACCCATCTGACCTCTCCCCTCCTCGCCAGGCCGAGCTAGGTCCCAA
TTCTTCCTCAGCCTCCGCTCCTCCACCCTATAATCCTTTTATCACCTCCC
CTCCTCACACCCGGTCCGGCTTACAGTTTCGTTCCGTGACTAGCCCTCCC
CCACCTGCCCAGCAATTTACTCTTAAAAAGGTGGCTGGAGCTAAAGGCAT
AGTCAAGGTTAATGCTCCTTTTTCTTTATCCCAAATCAGATAGCGTTTAG
GCTCTTTTTCATCAAATATAAAAACCCAGCCCAGTTCATGGCTCGTTTGG
CAGCAACCCTGAGACGCTTTACAGCCCTAGACCCTAAAAGGTCAAAAGGC
CGTCTTATTCTCAATATACATTTTATTACCCAATCTGCTCCCGACATTAA
ATAAAACTCCAAAAATTAAATTCCGGCCCTCAAACCCCACAACAGGACTT
AATTAACCTCGCCTTCAAGGTGTACAATAATAGAAAAAAGTTGCAATTCC
TTGCCTCCACTGTGAGACAAACCCCAGCCACATCTCCAGCACACAAGAAC
TTCCAAACGCCTGAACCGCAGCGGCCAGGCGTTCCTCCAGAACCTCCTCC
CCCAGGAGCTTGCTACAAGTGCCGGAAATCTGGCCACCGGGCCAAGGAAT
GCCCGCAGCCCGGGATTCCTCCTAAGCCGCGTCCCATCTGTGCGGGACCC
CACTGGAAATCGGACTGTTCAACTCACCTGGCAGCCACTCCCAGAGCCCC
TGGAACTCTGGCCCAAGGCTCTCTGACTGACTCCTTCCCAGATCTTCTCG
GCTTAGCGGCTGAAGACTGACGCTGCCCGATCGCCTCGGAAGCCCCCTAG
ACCATCACGGACGCCGAGCTTCGGGTAACTCTCACAGTGGAGGGTAAGTC
CGTCCCCTTCTTAATCAATACGGAGGCTACCCACTCCACATTACCTTCTT
TTCAAGGGCCTGTTTCCCTTGCCTCCATAACTGTTGTGGGTATTGACGGC
CAGGCTTCTAAACCTCTTAAAACTCCCCAACTCTGGTGCCAACTTAGACA
ATACTCTTTTAAGCACTCCTTTTTAGTTATCCCCACCTGCCCAGTTCCCT
TATTAGGCCGAGACACTTTAACTAAATTATCTGCTTCCCTGACTATTCCT
GGACTACAGCTACATCTCATTGCCGCCCTTCTTCCCAATCCAAAGCCTCC
TTCGCGTCCTCCTCTTGTATCCCCCCACCTTAACCCACAAGTATAAGATA
CCTCTACTCCCTCCTTGGCGACCGATCATGCACCCCTTACCATCTCATTA
AAACCTAATCACCCTTACCCCGCTCAACGCCAATATCCCATCCCGCAGCA
CGCTTTAAAAGGATTAAAGCCTGTTATCACTCGCCTGCTACAGCATGGCC
TTTTAAAGCCTATAAACTCTCCTTACAATTCCCCCATTTTACCTGTCCTA
AAACCAGACAAGCCTTACAAGTTAGTTCAGGATCTGCGCCTTATCAACCA
AATTGTTTTGCCTATCCACCCCGTGGTGCCAAACCCATATACTCTCCTAT
CCTCAATACCTCCCTCCACAACCCATTATTCTGTTCTGGATCTCAAACAT
GCTTTCTTTACTATTCCTTTGCACCCTTCATCCCAGCCTCTCTTCGCTTT
CACTTGGACTGACCCTGACACCCATCAGGCTCAGCAAATTACCTGGGCTG
TACTGCCGCAAGGCTTCACAGACAGCCCCCATTACTTCAGTCAAGCCCAA
ATTTCTTCCTCATCTGTTACCTATCTCGGCATAATTCTCATAAAAACACA
CGTGCTCTCCCTGCCGATCGTGTCCGACTGATCTCCCAAACCCCAACCCC
TTCTACAAAACAACAACTCCTTTCCTTCCTAGGCATGGTTAGTGCGGTCG
GAATTCTTACACAAGAGCCAGGACCGCGCCCTGTAGCCTTTCTGTCCAAA
CAACTTGACCTTACTGTTTTAGCCTAGCCCTCATGTCTGCGTGCAGCGGC
TGCCGCTGCTTTAATACTTTTAGAGGCCCTCAAAATCACAAACTATGCTC
AACTCACTCTCTACAGTTCTCATAACTTCCAAAATCTATTTTCTTCCTCA
CACCTGACGCATATACTTTCTGCTCCCCGGCTCCTTCAGCTGTACTCACT
CTTTGTTGAGTCTCCCACAATTACCATTGTTCCTGGCCCGGACTTCAATC
CGGCCTCCCACATTATTCCTGATACCACACCTGACCCCCATGACTGTATC
TCTCTGATCCACCTGACATTCACCCCATTTCCCCATATTTCCTTCTTTCC
TGTTCCTCACCCTGATCACGCTTGATTTATTGATGGCAGTTCCACCAGGC
CTAATCGCCACACACCAGCAAAGGCAGGCTATGCTATAGTATCTTCCACA
TCTATCATTGAGGCTACCGCTCTGCCCCCCTCCACTACCTCTCAGCAAGC
CGAACTCGTTGCCTTAACTCGAGCCCTCACTCTTGCAAAAGGACTACGCG
TCAATATTTATACTGACTCTAAATATGCCTTCCATATCCTGCACCACCAT
GCTGTTATATGGGCTGAAAGAGGTTTCCTCACTACGCAAGGGTCCTCCAT
CATTAATGCCTCTTTAATAAAAACTCTTCTCAAGGCCGCTTTACTTCCAA
AGGAAGCTGGAGTCATTCACTGCAAGGGCCATCAAAAGGCATCAGATCCC
ATCGCTCNGGGCAACGCTTATGCTGATAAGGTGGCTAGANAAGCAGCTAG
CTTTCCAACTTCTGTCCCTCACGGCCAGTTTTTCTCCTTCNCATCGGTCA
CTCCCACCTACTCCCCCGCTGAAACTTCCACCTATCAATCTCTTCCCACA
CAAGGCAAATGGTTCTTAGACCAAGGAAAATATCTCCTTCCAGCCTCACA
GGCCCATTCTATTCTGTCGTCATTTCATAACCTCTTCCATATAGTACAAG
CCACTAGCCCGCCTCTTAGAACCTCTCATTTCCTTTCCATCGTGGAAATC
TATCCTCAAGGAAATAACTTCTCAGTGTTCCATCTGCTATTCTACTACTC
CTCAGGGATTATTCAGGCCCCCTCCCTTCCCTACACATCAAGCTCGAGGA
TTTGCCCCCGCCCAGGACTGGCAAATTAGCTTTACTCAACATGCCCCGAG
TCAGGAAACTAAAATACCTCTTAGTCTAGGTAGACACTTTCACTGGATAG
GTAGAGGCCTTTCCTACAGGGTCTGAGAAGGCCACCGCGGTCATTTCTTC
CCTTCTGTCAGACATAATTCCTCAGTTTAGCCTTCCCACCTCTATACAGT
CTGATAACAGACCAGCCTTTATTAGTCAAATCAGCCAAGCAGTTTTTCAG
GCTCTTAGTATTCAGTGAAACCTTTATATCCCTTACGGTCCTCCGTCTTC
AGGAAAAGTAGAACGGACTAANGGTCTTTTAAAAACACACCTCACCAAGC
TCAGCCACCAACTTAAAAAGGACTGGACAATACTTTTACCACTTTCCCTT
CTCAGAATTCAGGCCTGTCCTCGGAATGCTACAGGGTACAGCCCATTTGA
GCTCCTGTATAGACGCTCCTTTTTATTAGGCCCCAGTCTCATTCCAGACA
CCAGACCTCTAGGCGACTATCTTCCAGTCCTCCAGCAGGCTAGACAGGAA
ATTCGCCAGGCTGCTAATCTTCTCTTGCCTACTCCAGATCCCCAGCCATA
TGAAGACACCCTAGCTGGACGATCAGTTCTTGTTAAGAATCTGACCCCTC
AAACTCTACAACCTCGATGGACCGGACCCTACTTAGTCATCTATAGTACC
CCGACTGCCGTCCGCCTGCAGGATCCTCCCCACTGGGTTCACCGTTCCAG
AATAAAGCTGTGTCCATCGGACAGCCAGCCTAATCCCTCCTCTTCCTCCT
GGAAGTCGCAAGTACTCTCCCCTACTTCCCTTAAACTCACTCGTATTTCT
GAAGAACAGTAATAACCCTTATGAGCCTAATACATCCCTTCATTCTATTA
GGTCTGTTCGTCCTTACCCTACTTTTTGCAACAGGGCTTTACGAAGTCAC
CCCCACCAACTTAGACTGTGCCCCAAAAAAACTTGTCATCCCTACTATCT
TCTGTCTAGTCATACTCCTATTCACCGTTCTCAACTACTCATACATGCCC
TGCTCTTGTTTACACTGCCGGTTTACACTGTTTCTCCAAGCCATCACAGC
TGATATCTCCTGGTGCTATCCCCAAACTGCCACTCTTAACTCTTGAAGTA
AATAAATAATCTTTGCTGGCAGGACTATGCTGAATCTCCTTAGGCACTCT
CTAATCAGATGTCCTGGGTCCTCCCAATTCTTAGACCTTTTATACCTGTT
TTTCTCCTTCTCTTATTCCATTTAGTTTTTCAATTCATACAAAACCGTAT
CCAGGCCATCACCAATCATTCTATACGACAAATGTTTCTTCTAACANCCC
CACAATATCACCCCTTACCACAAGACCTCCCTTCAGCTTAATCTCTCCCA
CTCTAGGTTCCCACGCCGCCCCTAATCCCGCTCGAAGCAGCCCTGAGAAA
CATCGCCCATTCTCTCTCCATACCACCCCCCAAAAATTTTCGCCGCCCCA
ACACTTCACCCTCCTGAAGAACTCATTTACTTTCTAGACAGGTCCAGCAA
GACTTCCCCAGACATTTCACATCAGCAAGCTGCCGCCCTCCTTCGCACTT
ATTTAAAAAACCTTTCTCCTTATATTAACTCTACTCCCCCCATATTTGGA
CCTCTCACAACACAAACTACTATTCCTGTGGCCGCTCCTTTATGTATCTC
TCGGCAAAGACCCACTGGAATTCCCCTAGGTAATCTTTCACCTTCTCGAT
GTTCCTTTACTCTTCATCTCCGAAGCCCAACTACACACATCACTGAAACA
ATTGGAGCCTTCCAGCTCCATATTACAGACAAGCCCTCTATCAATACTGA
CAAACTTAAAAACATTAGCAGTAATTATTGCTTAGGAAGACACTTGCCCT
GTATTTCACTCCATCCTTGGCTACCTTCCCCTTGCTCATCAGACTCTCCT
CCCAGGCCCTCTTCTTGTTTACTTATACCCAGCCCCGAAAATAACAGTGA
AAGGTTGCTCGTAGATACTCAACGTTTTCTCATACACCATGAAAATCGAA
CCTCCCCCTCTACGCAGTTACCCCATCAGTCCCCATTACAACCTCTGACG
GCTGCCGCCCTAGCTGGATCCCTAGGAGTCTGGGTACAAGACACCCCTTT
CAGCACTCCTTCTCACCTTTTTACTTTACATCTCCAGTTTTGCCTCGCAC
AAGGTCTCTTCTTCCTCTGTGGATCCTCTACCTACATGTGTCTACCTGCC
AATTGGACAGGCACATGCACACTAGTCTTCCTTACCCCCAAAATTCAATT
TGCAAATGGGACCGAAGAGCTCCCTGTTCCCCTCATGACACCGACACGAC
AAAAAAGAGTTATTCCACTAATTCCCTTGATGGTCGGTTTAGGACTTTCT
GCCTCCACTATTGCTCTCGGTACTGGAATAGCAGGCATTTCAACCTCTGT
CACGACCTTCCGTAGCCTGTCTAATGACTTCTCTGCTAGCATCACAGACA
TATCACAAACTTTATCAGTCCTCCAGGCCCAAGTTGACTCTTTAGCTGCA
GTTGTCCTCCAAAACCGCCGAGGCCTCGACTTACTCACTGCTGAAAAAGG
AGGACTCTGCATATTCTTAAATGAAGAGTGTTGTTTTTACCTAAATCAAT
CTGGCCTGGTGTATGACAACATAAAAAAACTCAAGGATAGAGCCCAAAAA
CTCGCCAACCAAGCAAGTAATTACGCTGAACCCCCTTGGGCACTCTCTAA
TTGGATGTCCTGGGTCCTCCCAATTCTTAGTCCTTTAATACCCGTTTTTC
TCCTTCTCTTATTCGGACCTTGTGTCTTCCGTTTAGTTTCTCAATTCATC
CAAAACCGTATCCAGGCCATCACCAATCATTCTATACGACAAATGCTCCT
TCTAACAACCCCACAATATCACCCCTTACCACAAGATCTCCCTTCAGCTT
AATCTCTCCCACTCTAGGTTCCCACGCCGCCCCTAATCCCGCTCGAAGCA
GCCCTGAGAAACATCGCCCATTNTCTCTCCATACCACCCCCCAAAAATTT
TCGCCGCCCCAACACTTCAACACTATTTTGTTTTATTTTTCTTATTAATA
TAAGAAGGCAGGAA
>ltr-1_family-11#LTR/ERVL-MaLR [ Type=INT, Final Multiple Alignment Size = 1 ]
TGGTTTGGCTGTGTCCCTACCCAAATCTCATCTTATATTGTAGTTCCCAT
AATCCCCACATGTTAAGGGTAGGACCAGGTGGAGATAACTGAATCATGGG
GGCAGTTTTCCCCATGCTGTTCTCGTGATAGTGAGTGAGTTCTCATGAAA
TCTGATGGTTTTATAAGGGGCTTCCCCTTTTGCTTGACACACCTTCTCTC
TCCTGCCATCATGTGAAGAACGATGTGTTTTCTTCCCCTTCTGCCATGAT
GGTAAGTTTCCTGAGGTCTTCCCAGCCATACAGAACTGTGAGTCAATTAA
ACCTCTTTTCTCTAAGTTACCCAGTCTTGGGTATGTCCTTATAGCAGCAT
GAGAAGGGACTAATACA
>ltr-1_family-101#LINE/L1 [ Type=INT, Final Multiple Alignment Size = 1 ]
ATAAATTAAATTAAATTAAAAAATTAAAAATAAAAAAATAAAAAAAACTT
TTAAACAGCCAGTAAACATTGTTTCTGATTCAGCTTATGTAGTGCAAGCC
AAACAAAATATTGATTGTGCCTTAATTCGAAATGTGACTGAACAACTTAA
TTTTTTATTTCATTCTTTACAGCAAGCAGTACAACAAAGGCATTCACCTT
TCTATATCACTCATATGAGAGCACATACTAACCTCCCTGGCCCTTTAACT
AAACTTAATCAAAGGGAGGATGCATTGGTGTCTGCAGCTTTTGCTGATGC
ACAAACATTTCATTCTTTAACCCATCTTAATGCTGCTGAAAAAGATATGG
TCTATAATGGAAACAAGCTAAAGAAATTGTGCAACACTCTTCTGCCTGCC
AAGTCCTGCATTTGTCACATCAAGGAACAGGAGTTAACCCTAGAGATTTA
TCTCCAAATTCCATTTGGCAGATGGATGTAGCACATATTCCTGCTTTTGG
AAAATTGTCCTTTGCTCATTTTTCAGTACATATCTATTCGTATTTTATCT
GGCCCACATGTCAAACAGGGGAGGCTACAGCTCATGTTAAAAGACATCTT
TTATCTTGCTTTTCTGTTATGGGAATCCCAGAAAAAAATCACAGCTGATA
ACGGCCCCGGATACTGTAGCATTCTTTCAACAATGGAATATTGCCCATAC
TACAGGTATTCCATATAACTCACAAGGACAGGCAATAGTGGAAACAGCTA
ATCGTACTTTAAAAACTGAAATACAAAAGCAGAAGGCAGGAGACCAGGAA
TATAAAATACCACATATGCAATTGCATCTAGCTTTATTAACATTAATTTT
TTTTTAATGTACAAAAAGATCAACCCATAACTGCAGCAGTACAACACCTG
ACAGGACAAAAGGAAAATAAAAAGGCTGGAGAAGATATATGGTGGAGGGA
TGCACATACAAAGAACTGGGAAAAAAGGAAAGATAATTATATGGGGAAGA
GGATTTGCTTGTATCTCTCCAGGTGACAATCAGGTGCCTGTGTGGGTGCC
CACCAAACATCTGAAGATCTATCATGAGCCACAGCATCTAGTGTACCCAC
CTGTACAGTGTGAATTGAAGGTTTGAAAAGCCTCGATTTGCTTTCCCTGT
GCCTTCTGTTAGAAGGGGCCTGTTTCTCATTTTCAGTGGCCTCCCAGCTA
CAGCTACAAAGGTTTTTGCTTCTGTTTCAGTAGATTTACTAACATGGGGG
TGAGGGTGTGCATGTGGATGCCCTCAAGATGTGTACAACCATGGAACAGG
AGACCGGAGGGACCCATGGATCCCAACCATGGACCAGGTTCCCCCAGTAC
GAGCCATGAGCCAGTTGAATCTGAATGTGAAGATGGAACGAAGACTGACC
AGAGTCACGATGCTTAATGGACCAGTGCTTTCTGACTCAGCTCCTCTCTA
CCCTGAATACAAGAGACCCTAACAGTTAGGCAGGAATATCATTGCCCCTA
TTCAGCATGAAAAAGTTACAGAAGACGGACCTTCATCCTTCTGCAACCCC
TAGAATTAAGGGTCCTCTTGTAAAAGGGAAAGGGGAGATATGTGGGAAGC
ATTCAAATCAGAGTGACTCCAGTTTGCATAAGGGCTAAGAAAAATGAAGC
TGGATCACCAACTGGCAATTAAGGGCTGCACAACCTGCAATTGACTTGCA
GAATTAAAAGAGGCCACCTTTTATGCTAGTAATAATGATAGCTAGTAATA
ATGATAGTAATAATGATACCATTTCTTTTACAATAAAGAGAAGCGGGGTA
TATTGGGAAAAAGCTGAGTGTTGGGAAAAAAACTGAGGCAGGGCTTGCAT
GTCTGACATAATGTCCTCAGGAATGTGTCTATACTTGCTTGCTCCTAGCT
TCTAGCCTTCCTAGGCTCCTAGATCAATTCTATTCCCATTATCTCAAGTA
GCAGAACATGTTCCATATAAATGGTAAAGTGTCACAGCTGTAGATCATGC
ACCTGCCTTTTTGACCCCCACATTCTCACCACCTGTCTCTTTGTTGGATT
ACCAATAAATAGTGTGGGCTCCCAGAGCTCAGGGCCTTCGCAGCCTCCAC
AATCATGATGGTCCCCTGGTCCCACTTTCCTTCTCAAACTTTTTCTCAAT
CCTTTGACTCTGCCAGACTTCATCGCCCCCATGACCTGGTGCTGGGTCTG
ATCACCCCAACAGTTTGCAGTAGTAAAATGAGCACTGGTAGTGCACAGTA
AGAAATAGCAAAAGAATTATTCGAATTTACACCTTTAGAGTCCTATAATT
AAGTGTAGGGACCAGCCCCACAGGGTCGGTGGGTTTCTCCCCATGTGTGG
AGACGAGAGAGTGTAGAAATAAAGACACAAGACAAAGAGATAAAAGAAAA
GGCAGCTGGGCCTGGGGGACCACTACTACCAAGACGCAGAGACCAGTAGT
GGCCCCGAATGCCAGGCTGCACTGATATTTCTTGGATACAAGACAAAGGG
GCAAGATAAGGAGAGTCAGCCATCTCCAATGATAGGTAAGGCCATGTGGG
TCACGTGTCCACTGGACAGGGGGCCCTTCCCTGCCTGGCAGCTGAGGCAG
AGAGAGAGAGGAGACAGAGAGAGAGAGACAGCTTATGCCATTATTTTTGC
TTATTAGAGACTTTTAGTACTTTCACTAATTTTGCTACTACTATCTAAAA
GGCAGAGCCAGGTGTACAGGATGGAACATGAAGGCAGACAAGGAGCGTGA
CCATTGAAGCACAGCATCACAGGGAGACGGTTAGGCCTCCGGACAACTGT
GGGCAAGCCTGACTAATGTCAGGCCCTCCACAAGAGGTGGAGGAGTAGAG
TCTTCTCCAAACTCCCCCGGGGAAAGGGAGACTCCCCTTTCCCAGTCTGC
TAAGTAGTGGTTGTTTTTCCTTGACACTTATGCTACCACTAGACCACGGT
CCGCTTGGCAATGGGCGTTTTCCCAGACACTGGCGTTACCGCTAGACCAA
GGAACACTCTGGTGGCCCTGTCCGGGCATAACAGAAGGCTCGCACTCTTG
TCTTCTGGTCACTTCTCACTATGTCTCCTCAGCTCCTATCTCTGTATGGC
CTGGTTTTTCCTAGGTTATGATTATAGAGTGAGGATTATTATAATATTGG
AATAAAGAGTAATTGCTACAAACTAATGATTAATGATATTCATATATAAT
AATATCTAAGATCTATATCTGGTATAACTATTCTTATTTTATATTTTATT
CTACTGGAACTGCTCGTGTCCTCACTCTCTTGCCTCGGCACCTGGGTGGC
TTGCCACCCACAATCAAGTGCCTATAAAAGACAAGTCCCTGGGTGACTAA
CTGTAAATTTTTTGTCTGGTCTCTAACTCCTGGGCTCCAGCAATACTCCT
GCCTCAGCCTCCCAAAGTGCTGGAATTACAGGCATGAGCCACCGGCCCTG
ACCTGGTTGGCTTTCTTGTGCTTTGATATCTTAGAATGGTTTGGTCAAAA
TAAGGAGTATTGAGTGGTTGATTTGTTGTTTCTAATGTACTGTAGAACAT
GAAGAAAGAAGTCGTTAAAGTTCTTGCTCAAGGTGTGAAGGAAGGACCTG
ATAACATCTATGACTGGCCTGAAAGAAACTGTCATCTCCTATAGCAACCA
GGCCAAGATTTGGGAAAATGAAATCCAAAGTCTACTCCTGTCAGTGGCTG
AATTACAACACAAATTGAATTCACAACCTCAAAAGGGTCTCTTCTGCTAA
TGTTAGGGCACTAATAGGGAGAAATCAGATACTGAAAACTGGAATGGAAA
CGTATAGGTTTATGCCAATGAATCTGGGCACTTAGAACTGTGTTTTAGTC
AGTTAGGGCTGCTATAATAAAATACCATATACTAGGTAGCTTACAAACAA
CAGAAATTGTATTTCTCACATTTCTAGAGGCTGTAAGTCTGAGATCAAGG
TGCCAGCATGGTCAGGTTCTGGTGAGGGCCCTCTTCCATGTTGCCAGGGC
ACAGAGAGCTCTCTGGGGTCCCTTTTATATGGACAATATTCCCATTTATT
AGGGCTCCACTTTCATGACCTTCCAATGGCTCCACCTCCTAATAACATCA
CAATAGGAGTTAGGATTTCAATAAATGAATGTGGCGGGGGACACAAACAT
TCGGTCCATTGCAAATCCCTAAATTCTCCGGGTGTCTTTGTCAATAGAAG
CAGCCCTCCCACTCCTCCTGCCCGAGGTTCCCCTTTACCCGAAGAGCTGT
GAGGGTCTCACCTGAGATCGTTGCCTTGAAGGGCACCGCTGCTCCTCCTC
TGAAACTAACACCAGCACCCCTCATTGCTTCTTAACCTGCACTTAAATTC
AAGTTCCTGCTGGCCAAAACAGTGAGTTAAACACTGAGCCCTGTCAAGAG
GTGTGATAGTCACCGAAACAACTGTATGATTTTTCCAATATAGTAGTCTC
TGGTAAATGTGTGAGAGTAGTTCTTAAGGCTGGGGTATGAAGGTGTACAA
AATATAATATTGGATCTGGCTTCAAATATTTGTGTGCAAGTTTTGCTGTG
GATATATGCTTGTATTTCTCTTGGATATTTAGCTAGAAGTGGAATTTGCA
GGTTGTTCAATAACTTTATTATCAATTCTGTGAAGAAATGCCAGACTATT
TTTCAAAGATGCTGCATCATTTTACATTCCCAGCAGCAATGGTGGAGGGT
TCCAATTTCTCCTCTATAACACTTGTTAATTACTTGTTAATATTCATCCC
AGTGAGGTGAGGTAGTATCTCCTTGTGGATTTGATTTCCATTTCCTTAAT
GTCTGAGGACATTGATGATCTATTCCTGTGTTTAAGGTTGTAGAAATGAG
GTCCTGGTTTCTTTACTGGGTGACAGCCAGGGACTACTCTCAGCTCCTAG
GCCCTCCAGCATAGCTTCGTTGTGTACTCCTACATCTTCAAAACAGTAAA
GCCCAATCAAATCCCTCTTGTCCTTTGACTATCTTGTACTTCTGTTTCTG
CTCTCTGGTGAAGAAATCTGTCTACTTTTATGTGTTTTTATTGGGGTGGG
TGGGGGGGCATCAGTGGTGTTGTTCATTTGTTTGTTTGTTTGTTAGACAG
GGTCTCGCTCTGTCTCCCAGGCTGGAGTGCAGTGATGTGATCATGGCTCA
CTGCAGCCTCAAATTGCTGGGTTCAAATGATCCTCTCGCCTCAGCCTCCC
AAGTAGCTGGGACTATAGGCACGCACCACCACGCCCACCTAATTTAAAAA
AACAATTGTGTTTGGAGACAGGGGTTTCACTATGCTGGCCAGGCTGGTCT
CGAACTCCTGGACTCAAGTGGTCTGCCCACCTCACCCTCCCAAAGCACTG
GGATTACAGGCGTGAAACACCACGCCCATCTCTGTCTGCTTTTAAAGGAC
TCAATTGAGTGTGGCAGGCCCATCCACAGGGACACCTCAGGGATAACTGA
GATATGGAGTTTATGCCATCTGCAAAAGCCCACCCCAGCCAGTCACTGCT
GGAGTGGGCAGAGGCTGCTTGGCTGGGTCCTGCAGGCCCCTGGCCACTGA
TGGATGAGTGTGCCCAGGAGGCAAGTCCGCTGGCAGCACAGGGAACAAAG
AGGGCTGGGGTGGGGCTCAGGCAGGGCTTCTCCCAGGACAGACCTGGATG
CTGAACTGGGAGGACCGAGGTGACACTGAGCCCTGGCAGCTCCTAGTCTG
ATGAGCTGCAGCTGCCAGGCGAGGATGCGGAGCCCCGGCAGTGCAGGGCA
GCTGAGAGCCTATGGGCAGGCACCCCAGGACCCAAGATGAGGGCAGCTGC
CAGAGCCAGCTCCAACTGCTACAGTCCAAGGCCACCACTGTGAGGCTGTC
CGGTTCTACCAATGTTCTCTCCTTTCAGCATTTGTTGGTACCCCAATGAG
TTTCCCCGTAATAACCCCAGACATTGCCTCAGGTACCTGAAGAAGAATGC
AGCTTTGAAGATGGGGTGCTTAATCCCAAGAATCCCCACCCATTTGGCCA
CATCAAATGACTTTGGTATTGTAATTTGCATTTTGTATGCGAAAGGTTCA
AAATACTTCAGGGGTAGGCTGGTGTTCGATTTTTGCTAGAGAACAACCAC
TACTTTACCCCAGACTTTTACCATGTCTTCAAAAAGATGTAGCTATCAGA
GTGGCAAGAGTGCCCTGGGTGTGATGTTCTCTTTCCAGGGACTTACATTG
CCAGCTGCAGTTTCTACAGCACTGCTGATGAAGTGCATATAAAAACTTGG
AAAAGAAAGGAAACTAGTATACGGAAGAGGTATCTGCACTCCCATGTTTG
TTGCAGCACCATTCACAATAGCTAAGATTTGGAAGCAACCTAAGTGTCCT
CCAGCAGATGAATGGATAAAGAAAATGTGGTACATATACACAGTGAAGTA
CTATTCAGCCATAAAAAAGAATGAGATCTCATCATTTTCAACAACATGGG
TGGAACTGGAGGTCATTATGTTAAGTGAAATAAGCCAGGCAAAGAAAGAC
AAACTTCACATGTTCTCACTCCTTTGTGGGAGCTAAAAATTAAAACCACC
GAACTCATGGAGATAGAGAGTAGAAGGATGGTTACCAGAGGCAGGGAAGA
GTAGTGGGGGTGTCGGGGGAAGCGGGGATGGCTCGTGGGTACAAAAATAT
AGTTAGGTAGAATGAGTAAGATGTAGCATTTGATAGCACAACAGGGTGAC
TAGAGTCAATAATTTATTATAAATTTTAAAATCACTAAAAGAGTATAATT
GGATTGTTTGTAACACAAAGGAAGGATAAATGGTTGCGGTGATGGAGACT
ATTTACCCTGATGTGATTATTATACATTGTATGCCTTATCAAAATATCTC
ATGTAATCCATAAATATATACACCCACTAGGTACTGACAAAAATGAAAAA
TGAAAAAAGACCCTGGAAATCCACAGAGCATGATATGGGTCTAGCCTTCA
CCTGGGATGGCAATTAGACACTGATTGAATGCACAGACATTTTCTCTTCT
GATGGTGATTATAACTGGGACTGGACTCTTCAATATTTGTATCTTGGCTT
CCAAAATTCTGGAAAGCACTAGTTCCTCAAGTTCCTAGGGTTATTCATTC
TGGAGACTCTAGTATACTCTGCAAGAAAACCTGTAGGCCATCCACCGGAA
TGCCCAAATGGAGTCACTCTTAAATAACAAGCCCTGCATGTTTCCAAAAC
CTCTAATTATCAGTGAAAAGTTTACTACGGCAGCCATTTCGCCACCCAGG
GCAATTGGAGAATGGCAGATACTAGGGACCATTAATTCTGTAAAAGCTGT
AGAAGACTGCAGTAAAGAATCACAGTTACAGAACCAAAAGTGACAGTCTT
CTATTTTGGATGTTTGTACAAAGAGGATATACAATTAATAAAGTGGTCGA
GGAACAGTTTTCTGCTTTAACACCAAAAACTAACATAGAAACCTGTAAAG
GTGTCCAAGTATAGTAATCCTTTTCATGTATATCTGGTTAAGATTTAAAA
CTGAAGCTTTCTTTTTTAACCTTTTTAAAATTATAGATGCAAGACGGGTA
CATGTACAAGTTTCTCACTTGGATATAATTGCATAATTCCGGGGTTTGGG
CTTCTAGTGAACCCATCTCCCAAATAGTGAAGAGAGTATCCAATAGGTAG
TTTTTCAACCCTCCAACCCGCTCCCTCCCTCCCCTCCACTTCCCTTTTGG
AGTCCTCAGAGTCAATGGTTTCTACCTTTATGTTCATGTGTACCCATTGT
TTAGCTCCCACATATGAATGAGAACACGCAGTATCTCATTTTCTGATTAT
CTGATTTTGTTTCTGCGTTTCACTTAAAAGTGAAGTTTTCGCTGGACACA
GTGGTTCACGCCTGTAATCCCAGGATTTGGGAGGCAGAAGTGGGTGGATC
GCTTGAGGTCAGGAGTTCCAGATAAGGCTGGCCAACATGGCGAAACCACA
GCTCCACCAAAAATACAAAAAATAGCCGGGGCCTGGCGCGGTGGCTCGCG
CTTGTAATCCCAGCACTTTGGGAGTCTGAGGTGGGCAGATCACTCGAGGT
CAGGAGTTTGAGACTAGCCTAGCCAACATGGTGAAACCCTGTCTCTACTA
AGAAATGCAAACAACTAGCCAGGTGTGATAGTGTGTGCCTATAGTCCAGC
TACACAGGAGGCTGAGGCAAGAGAATTGCTTGAACCCGGGAGGTGGAGGT
GGCCGTGAGCCGAGATCGGACCATAAACTTAATCAAATTGTTGTTCCAAC
TGCAGCTGCTGTACTGCAGGTGGTTTTGTTGCATCGGCAACTGTGACATC
CCTGGGAACCTGATATATAATCGTGATTAGGTGAATGTTTTGTTTTCTTT
CAGTAGTTGTCATAAAGAAGAGTTTGGGTCCAGCTAGAAAGGACAGCAAT
GTACTATCATCTCCTCTTTCAACCTTATATCAACTCTCAAGGTTTATATC
CTAAACGAGTCCTTAGGGACCATGACCACCTTTCTCTTAAACCAGATGTA
ACACCATTCTTTGCACTGATGACATTATGCTGACTGCGCAGGAGGTAGCA
ACTAATCCAGACACATTAGCGACACACTTACAAGACATTATGTGAGAAAT
AATTCCCAAACAACGTCAGGGGTCTTCTACCTGAGGGAAACGTCTAACAA
CTTAGTAGTCTGGCATGTCAAGATGGTGGTTATAAGGTGAACAGCATGTT
CTTACATCTTGCCTTTTTTACTACTAAATAAGGAACACAGAAACGAGTTC
CATAATAGATGTTGTCTTAGTATATACCTCAATGTTGTGCAGTACTGTGA
CCCACTGACAGGTGCCTGAAACCCTGCTAGCATGGATTGGGGCCCAGAAA
AAGAGAAGCTTCCTTAGTCCTGCACCTGCGGTCTCATGGGGAGTTCCCTG
CGACCAGTTGATGAGAAAATAAAAAACATCATGCCTGATTTTCATTTGTT
ATTTCAGAATATGCCGGCACCACGTCTATTAAGTTTGTTACTACTGCAAA
AGAAATTATCCCCAATTTAGCAGCTTAAAACAACACAAATATATAAGCAG
TTCTGTAGATCAGAAATCCATGCAGCCTAGATTGGTATCTCTGCTTAGGA
TCTCACAAATCAAAGGTAAGGTATCAACCAGGCTGCTGACTAACTGAGGA
CTCAGAGAGAAATTATTTTCAAGCTCATTTGGGTTATTGGCAGGTCTAAC
TTCTATTTATTCATTTATTTTCATTATACTTTAAGTTCTAGGGAACATGT
GCACAGCGTGCAGGATTGTTACATATGTATGCATGTGCCATGTTGGTGTG
CTGTACCCGTTAACTCATCATTTACGTTAGGTATATCTCCTAACGCTATC
CTTCTCGCCTATGAGTGAGAACATGCGGTGTTTGGTTATCTGTCCTTGTG
ATAGTTTGCTGAGAATGATGGTTTCCAGCTTCATCCATGTCCCTACAGAG
GACATGAACTCATCCTTTTTTATGGCTGCATAGTATTCCATGGTGTATAT
GTGCCACATTTTCTTAATCCAGTCTATCATTGATGGACATTTGGGTTGGT
TCCAAGTCTTTCCTATTGTGAATAGTGCCGCAATAAACATACATGTGCAT
GTGTCTTTATAGCAGCATGATTTATAATTCTTTGGGTATATACCCAGTAA
TCGGCTGGCTGGGTCAAATGGTATTTCCAGTTCTAGATCCTTGAGGAATG
GCCACACTGTCTTCCACAATGGTTGATCTAATTTACAGTCCCACCAACAG
TGTAAAAGTGTTCCTATTTGTCCACATCCTCTCCAACACCTGTTGTTTCC
TGACTTTTTAATGATCACCATTCTAACTGGTGTGAGATGGCATCTCACTG
TGGTTTTGATTTGCATTTCTCTGATGACCAGTGATGAGGAGCATTTTTTC
TCCCATTCTGTAGGTTGCCTGTTCACTCTGGTGGTAGTTTCTTTTGCTGT
GCAGAACCCCTTAGTTTTATTAGACCCCACTTGTCAATTCTGGCTTTTGT
TGCCATTGCTTTTGGTGTTTTAGTCATGAAGTCCTTGCCCATGCCTACTA
TGTCTTGAATGGTATTGCCTAGGTTTTCATCTACGGTTTTTACTGTTTTA
GGTCAAACATTTAAGTCTTTAATCCATCTTGAATAAATTTTTGTATAAGG
TGTACGGAAGGGATCCAGTTTCAGCTTTCTACATGTGGCTAGCCAGTTTT
CCCAGCACCATTTATTAAATAGGGAATCCTTTCCCCATTTCTTGTTTTTG
TCAGGTTTGTCAAAGATCAGATAGTTGTAGATATGTGGCATTGTTTCTGA
GGGCTCTATTCTGTTCCATTGGTCTATATCTCTGTTTTGGTAACAGTACC
ATGCATACCAGAATCTCTGGGACACATTCAAAGCAGTGTGTAGAGGGAAA
TTTATAGCACTAAATGCCCACAAGAGAAAGCACGAAAGAGCTAAAATTGA
CACCCTAACATCACAATTAAAAGAACTAGAGAAGGAAGAGCAAACACATT
CAAAAGCTAGCAGAAGGCAAGAAATAACTAAGATCAGAGCAGAACTGAAG
GAAATAGAGACACAAAAAACCCTTCAAAAAAATCAATGAATCCAGGAGCT
GGTTTTTTGAAAAGATCAACAAAATTGATAGACCGCTAGCAAGACTAATA
AAGAAGAAAAGAGAGAAGAATCAAATAGACGCAATGAAAAATGGTAAAGG
GGATATCACCACCGATCCCACAGAAATACAAACTACCATCAAAGAGTACT
ATAAACACCTCTACGCAAATAAACTAGAAAATCTTGAAGAAATGGATGAA
TTCCTCGACACATATACCCTCCCAAGACTAAACCAGGAAGAAGTTGAATC
TCTGAATAGACCAATAACAGGCTCTGAAATTGAGGTAATAATTAATAGCT
TACCAACCAAAAAAAGTCCAGGACCAGATGGATTCTCAGCCGAATTCTAC
CAGAGGTACAAGGAGGAGCTGGTACCATTCCTTCTGAAACTATTCCGATC
AATAGAAAAAGAGGGAATCCTCCCTAAATCATTTTATGAGGCCAGCATCA
TCCTGATACCAAAGCCTGGCAGAGACACAACCAAAAAAGAGAATTTTAGA
CCAATATCCTTGATGAACATTGATGCAAAAATCCTCAATAAAATACTGGC
AAACCGAATCCAGCAGCACATCAAAAAGCTTATCGACCATGATCAAGTGG
GCTTCATCCCCGGGATGCAAGGCTGGTTCAACATTCGCAAACCAATAAAT
GTAATCCAGCATATAAACAGAACCAAAGACAAAAACCACATGATTATCTC
AATAGATGCAGAAAAGACCTTTGACAAAATTCAACAACCTTCATGCTAAA
AACTCTCAATAAATTAGGTGTTGATGGGACGTATCTCAAAGTAATAAGAG
CTATTTATGACGAACCCACAGCCAATATCATACTGAATGGACAAAAACTG
GAAGCATTCCCTTTGAAAACTGGCACAAGACAGGGATGCCCTCTCTCACC
ACTCCTATTCAACATAGTGTTGGAAGCTGTGGCCAGGGCAGTCAGGCAGG
AGAAAGAAATAAAGGGCATTCAATTAGGAAAAGAGGAAGTCAAACTGTCC
CTGTTTGCAGATGACATGATTGTATATATAGAAAACCCCATTGTCTCAGC
CCAAAATCTCCTTAAGCCGATAAGCAACTTCAGCAAAGTCTCAGGAGACA
AAATCAATGTGCAAAAAATCACAAGCATTCTTATACACTAATAACAGACA
AACAGAGAGCCAAATCATGAGTGAACTCCCATTCACAATTGCTTCAAAGA
GAATAAAATACCTAGGAATCCAACTTACAAGGGATTGTGAAGGACCTCTT
CAAGGAGAACTACAAACCACTGCTCAATGAAATAAAAGAGGATACAAACA
AATGGAAGAACATTCCATGCTCATGGGTAGGAAGAATCAATATCGTGAAA
ATGGCCATATTGCCCAGGGTAATTTATAGATTCAATGCCATCCCCATCAA
GCTACCAATGACTTTCTTCACAGAATTGGAAAAAACTACTTTAAAGTTCA
TATGGAACCAAAAAAGAGCCCGCATCGCCAAGTCAATCCTAAGCCAAAAG
AACAAAGCTGGAGACATCATGCTACCTGACTTCAAACTATACTACAAGGC
TACAGTAACCAAAACAGCATGGTACTGTTACCAAAACAGAGATACAGACC
AATGGAACAGAACAGAACAGAGCCCTCAGAATTAATGCCGCATATCTACA
ACTATCTGATCTTTGACAAACCTGACAAAAACAAGAAATGGGGAAAGGAT
TCCCTATTTAATAAATGGTGCTGGGAAAACTGGCTAGCCATATGGAGAAA
GCTGAAATGGGATCCCTTCCTTATACTTTATACAAAAATTAATTCAAGAT
GGATTAAAGACTTACATGTTAGACCTAAAACCATAAAAACCCTAGGAGAA
AACCTAGGCAATACCATTCAGGACATAGGCATGGGCAAGGACTTCATGTC
TAAAACACCAAAAGCAATGGCAACAAAAGCCAAAATTGACAAATGGGATC
TAATTAAACTAAAGAGCTTCTGCACGGCAAAAGAAACTACCATCAGAGTG
AACAGGCAACCTACAGAATGGCAGAAAATTTGTGCAATCTACTCATCTGA
AAAAGGGCTAATATCCAGAATCTACAATGAACTCAAACAAATTTACAAGA
AAAAAACACACAACCCCATCAACAAGCGGGCGAAGGATATGAACAGATAC
TTCTCAAAAGAAGACATTTATGCAGCCAACAGACACATGAAAAAATACTC
ATCATCACTGGCCATCAGATAAATGCAAATCAAAACCACAATGAGATACC
ATCTCACACCAATTAAAATGGCAATCATTTAAAAATCAGGAAACAACAGG
TGCTGGAGAGGATGTGGACAAATAGGAACACTTTTACACTGTTGGTGGGA
CTGTAAACTAGTTCAACCATTGTGGAAGTCAGTGTGGCAATTCCTCAGGG
ATCTAGAACTAGAAA
>ltr-1_family-102#LTR/ERV1 [ Type=INT, Final Multiple Alignment Size = 1 ]
GACTTTTGCTGTGAAATGGTTCTGACATCTGCCTGCTTCCCTCATCTTAT
AAGCATAAAATACATCCTCTAGCAAGTGTTTATATTTATATCTGTCTGCT
AGTCATGGTTTTACCTTTTTC
>ltr-1_family-103#SINE/MIR [ Type=INT, Final Multiple Alignment Size = 1 ]
GCCATTCCCTTGCAAAAGGACAATTGTTCTGGCTTCCAAACCACTCCGTG
GATGCGTAATTTAAAGCAAGGATATTGTTGTGACCCTTAGGGGTACAGAA
TTTCACTCCTTATGAGATTAGTTTCAAACCACCATCACCACAGCTTCAGA
TCCCACCCCATCCTGGCTCCACCATTTCTTTCCAGCCGTACATTCTAACT
ACTCTAAACCCTCTGCTTCAGCAGGAGGAATATGTCCCCTTTGCCATTCA
CTCACTTTGACCCTCCTGTAAAATGGTCCCTGCCCTGCTTTTTTTCCTGA
ATTCCACCGATGCTTCAAGATCTAGCTCAAGACCCACTTCCTCCCTAACT
GACTGCCCTTTTGCAATGACCTCGCCTCTCACTCAATTCCAACACTTCCT
GCTCATATTACTCACAGGTACCCTACACTTTATAAGTAATAAAAGTTCTT
GGCATTTGAGAAAGATTAGATTCAAAAAGGCCCAGAAATAATGAAGGAAA
AGGGAATTTGGAAAGGCAATTCTCTCTTTTCTTCCTCCTTCTTAATTTAC
AAAAGCCAAGTTATTAAAGTAAGCAACCCAGGATGAGAAGGGCCCCTTTC
ACTGCTCTCCTGCATTTTCCAAAGCCTCAGCTCAAATGCTGTCTTCTGGA
AAGACTCTCCTGAGCACCTCGGTCAGAGTGAGAATGTGGTCTCTACAGCC
ATCCAACATTCACCTGATTTTTGCACAGTGGTTGAGATTTCTGGCATCAA
GGGGACCTGGGGCTGAATCCAAAGCCCACCACTCACGAACTCTGTATACC
TGGAAGCGTGACTTGATCCCTCTAAGTTTCCTTATGTGTAAAAGACAGAG
TAGAGAATGTGACCTCTCTATATCTAAGTTTTCTTATGGATAAAACAGGA
ATTATAGAACAAAGTACATAGAGATATTCTGAGGACACTGAGTATTCTAT
TAGCGTCTTCTATGTATTTGTCTCTCACTCACACGGGGACCTCTGAGGCT
CCAGTCACTAAGTCTTATCACCAAGCACTCAGCACAAGGCCCTACCCACA
GATGAACAAATGAAAGAAAATACTTTTTTTCTTTTTATATAGAAATACAC
AGTGAAGGGGGAAAATATTATTTGAGCAAGGAATTTTTCTACTCTAGGAA
CTCACCTATCTTACAGCCTTGAGTGAGACAACCCAGAATTAAGATGTATG
AGACCACTCAGTCATACACCCACAAAATGCTGCATGGTGTAGTCTTACTA
AAAAGCAAACGGTTGTTACTGACAGAAAAGGTGCCAACTAGTATGTGAAT
TAACTGAACCCTCAAGCAGAAGAATCCCTGTCTCCTTACTTGGTTGTTAA
GTTCTTTAAGGGTAAGAACCATACCCAGATAGCCTTACACTCCTCCCAAA
TCTTGGCAAAGTGCTGGTGCACAGGCCAGGCTGAAATGTGTTTGACCTAT
ACTCTACACAGCTCCTTTTATAGCTCCTTCTTCTAAACCTATGTATTCCC
AGTTTTTTACAGAAACATCCAAGAAATTCAGGATGCTAGATAAGGGGAGT
TAGGAAGAAAAAGGAGACACCACAAAATACAAAACTGGTTAAGAAATGAT
TAAAGAAAGAAACCTAATACCAACAGAATGCCTCGCGTCAGGTAAAGATG
TTGGAGGGGAGACCAAGAAATAAAAGACAGAGACGTCACCTGAGTCAACA
AAGGCTTTCACAGGATGTCCATTCACTTTGCAGTTAATATAAAGCATCAC
TACTTGGCCAAAACTTTCCGGAGCCTCTTCCATAGCTATTGTCATGTTTT
CCTCAATGTTCTGTTGCCTGTAACAGAACAAGACCAGGGACACTGAAAGC
ATTAATTCCATGGAGAGAAATCAGTTTCAAAGTCACAATATTAAAAAACA
GATTTGTACATATCTTTTGCCCCAAGCACAGCAGCCGAGTCATAGAAAAA
TTGGTGCTATATGGGGCAAGAGATCATTTCCAAAGAGGCAGTAAGATGAA
CAGCTGGCAGAAAATCTAAAGGCATAAAAATTACCCTTTGTAAAACACTA
AGCCGCCTTTCTATGCTCAGAAATAAGAAACTGGAGAGCAAGGGTTACAA
CCCCATTTTTCTGGCAGAATGTTAGAATTTCGGGAATGTTCCAATTTTAA
CTGAGGATTTACTGGGTATCTGAATACATTTCCTAAGCCCAGAACATTAC
AAAAAGTTCACAAACAGAAAACACAAATATTTCAACGTCTTGTGCTGCAT
CTGCTGCTTCATCTCCAGGACTGGGTTTTCTAATCTGTACACTAAGGATA
ACTGTTACCTAGGTTGCCAAGAGGTACAAAGCATCTAGTATACAGTGCTC
ATATAACAGCTTATGCTACAAAAAAATTGCACCCATCACTTAAAACTACA
TGTTCTTGCTTACTCCAACATCTCATGTTTATTCCCAATTTTTTTCTACT
CCCTTAAAACAGCATGAATCAATCTCCTTTTAAAAACATTATCAAATACT
ACCAACATTAATGGAAACTAGGTCAGCGGTTGGGCAACTTACCTGAAGAC
TGAGACACTAACAGAACAGCTTCTAAGATTTGGGATAACCTACACTGTAT
TATCAGTCATTTTGCAACAAAATTTAAACTCAGAAAGTCAAAAGCACCTT
CCTTTAGGCAAATATGAAAGCTATCGAACCTGTGTTCACCTACCCTGTGT
AATCACTGGTGTAGCAAGCCATATGAAACTTTAATAGACATTTTATATAA
TTACACAGGTTTTATGCTATTGCACATTATTAAACATAGAAATAACCTAA
AATTAATTGTATACTTCATCTTGCATGGACTCCAACCCAAATGAGTTTCA
ACAAAAAATCCTCTGCAATAACACCAGCTACTTTGGCTTTTCTTGGGCCT
GGGGTGGGGAAGAGAATAGATGTGTCACCCTATTTCCTTCATTCAAGCCC
TAGAAAGAAACATGAGCCTTATGGACACTCTCTAAGTTGATAGATAGTGT
AATACAATGACCAAGTTAGGCTTCATTTAAGTAACCGGAATGATGACACG
GTCCCTAAAAGGCCAAGCAGTCTAAGTGTAGTAAGTATCGTTGCTGTTAT
CTTCTTCTTAGTTATACTAAGTTCTTCACAATTAGCAACAAAAACTGACT
TGAGGCAGGAAAAGCAGCTGTCCTTTTTTTCAGAGAATGACTGAACAGAA
TCTTGCTTGTGACTATCAGTGTGACTGAGGCCGGAACAGCGTCACTGTCC
TTGCTTGAGCTCCATGCCCGACAATTCTGATTCATCAGATTTGGGAGAAG
AGTCCAAGCATCTGCATTTTTAAAAGTTTCTCATGTGATTTTACTATAGC
CCCAGGTGAGAACCACCGCATTACAGAAACTGAGAGCTGGAAACATGTCC
AGCATTCAGTTTATCCACTGAGGCCAGTACAAGAAATGCAGCAGGAAAAC
AGACTTAGGACTACCAACGTTCCATCGGCGCAGAGCCCTCTCTAATCCAA
TCATGTTTAAGCCCTGGATTTAATCAGGACTTATACAATATGTCTAAAGA
AAGAGAGTCAAATCAGCCCATGTAATATGCAACCAGCCTTGTGGTCTCAC
CAGATGGTGGCTTCTGCTCAGTCCGGGGGTCATTTATCTAAAGCTGTGTT
ATGATGCTCTGTCTGCTAGTCAGGGAGTCCTCCTTAAAATTTTAGAAAGA
AAGTCATTAAACTAAGCACCTATATCTTTGTCATGTCAAATCGAAATGCA
TAGAAAATGAAAGAGGAGAGACTAACCTAAAAGACTGAGGTTACTATCTC
AACTGCAAAACAGAGAAGCTACCTCCAAGCAGATGCCCAACCAATGTCAG
ATAACCTGCAGTCTGGGAAATCTGGAGTCTCTAAGTTTTGTTCTTTAGAT
GAACAGGTCTTTACCTTATATCTTCTTCTATCTTTGCCTGAGCTTCAAGG
TCAAAGGGATCAGCAGAAAACAGACGAATCCTTTCTTGCTCTCTCCGGGC
TCGGTCCTGCTGCTGCTCCACCAGGACTCTAGAAAATTTCTCTACAAAAA
TAAGGGAGAAAAATCTTAAATATCACTATATTTTCAACGTTTATCAGTAC
TTTTCCACACCAAACAATTTATCAAACTACATCTGTAAGAGATGCAGAGA
GGATGCCTAAAGCTTATTTAAAGTTTCTACTCAGAGGTAACAACTTTCCA
ATTTAAAATGGTGGGGAGTGACCATGTGGCAGATCAATGTCTCCACTCCT
CCATTCCTCATTGTTCTCATTATCCTACTACCTAGAAACAAAATACAGCA
TTATATAATCTCCTTTTCCTCTTCTAGTTTCATTTCTTTTATAACATGCC
CTGCCTTAAGCCAGATACATTAAGTATAAACTATTTTTAGTCTACCTATA
TTTTGTGTGTGTTCTGATGAATTAATAGGCAGGAAAATTAGTAGAGAAAA
CACTGCTTGCTATAAGATGTATGTTACAACAAGAACCTATTTTGCAATTT

>ltr-1_family-104#LTR/ERV1 [ Type=INT, Final Multiple Alignment Size = 1 ]
GTGCAGTCACCCAGGATGCCAGAACCCTCTAGCTCATGAGTGTGGAATCT
TCCACTATGAAGAAATAGAGCACCTTGCTCCCCTCAGCCTTTCGAGGCAT
TCACAGGTGACAGAATCATGTGAGGGTGTCTGAGAGAAACACTCCCTGAA
ATGTGCCCTAAATAGGTTTCTCCCTCAGAAGAACATACTTAGGGTCTAAT
CTCAACCAGCAGGTGCATATAAGGAAGTGATCCCTCCTGCACCTTGAGCC
CCTGACACATTGTGCCAGGTAGCCATGACACAGGTGGACCAAACTGGGTC
AAGGGGTAATGGATCTGAAAAGCTAGACCTGCAAGCAGCACATTTTGCGC
CCGACACATGTCCCAGCTTGGTCAAATTTGAAGAGGAGCTCTAAATTATG
GCGAACAAGGCCTCTAAGATCCCAGCAGCTGCAAAACATAAAGTTCCCCC
TTTAGGAACTCTAGCTAGGTATATGCAAAATACTTATGGCAAATGATCGT
GCAAATATTTAACCGAGTGGACCACTGTAACTAAAGCAGATTCTAAGTTA
CAATGGCCTAAATGGGAATCTTTTGAGATGCCCAAATTAGTGTACCTGTG
AACCAGGATGGAAACGCAGGCACAAAAACCAAGCAACCGGAATGGGAGAA
CTATTTTCAGTGGTATCTAGAAAGTAACAAAAATGGGGAAGACCACCTCA
TCTCCCTACAGGAGGGGAACAAACAACTTAGGAATGCTAATAAAGAACTC
TCTAATATTTTATCTCTCTTAAAGAAATCCTTGGGATCCCCTAATTCCCG
TTTGGCACCTTCCCCACCTCCACCTACACTCCCACTCTACCCTGACCTCT
CTGAGCTTCCCAGACCAGATCTGTCCCCACCTTCCCCTGTATGTTTAACA
CTTGCTCAACAGAAGGCAGTCGGGAATCTGACTTCAAAGACCCCACCCAC
TGAGGATTCCCTGACAACGCCAATGGCAGTCTCATCTGGAAGTTGTGGGA
AAGGGGGACCCCGCAGGGACTTCTCTCATGATTTCCTCATTTTGGGAACA
ACCAGTAACAGGTAGGGGAACCCCAGCAGTTGTCTACCAACCCTAGTCAA
AGGCTGAATTATGAGGCATAAAGAATTTGCTGACCCCATAAAGATCCAAT
TGGGTTTGCCCGAGAAGTTGAGCTTATTATCAGAACCTATGACGAAGGTC
ACTCAGATCATTATCAGCTAGTCCACATTGTTGGTTTCAGAAGCTAAAGC
TAAGGAATGGCTGGAAAAAGCACAATGGTCAGACCCTATAGCAGATTTGA
CTCCTGAAGGCACAATAGAGCCACAATAATCAGCCCCCACAAATCCAGAA
GACGGGTGTAAAGACGCATGGGAACAAACAACCACTCTGTTAAATATTAT
TCCTTCAGTGTTCCAAAGGGTTGTGGATTGGAATAAAATCCAACAATGCT
GCCAGAACCCAAGTGAATCAGTTTTAGATTATTTCACATGTTCTGATAAA
CTTTAAGACAATATTGCGGGATGTCAGCTGATTGCTTTGAAAACACCAAA
AATGATATATTACTAAATGCAAATTTCTTAAACAGACTAGATGATGATTC
AGCCACCCTTGTAAAACACCACATGACAAATTGGGCCACAGCCAGAACTA
ATGAACTAGTTAACTTATCTGACCAGTTATCTCTGCATTATGATAAAGAA
GAAAAAAAGAAGATGGCCTGAGTTATGCATTTACAGCTAAAGCAATTAAC
TTCTCAAACCTGTCAGTCCCAGAAAGATTTTAAGCTCCCTCAGTCTGAGA
ACTCTTTCCTCCCAGTCTGTTACTACTGTAAAAGACTGGGACACCTCAAG
AGGGATTGCCTTAGGCCGAAGCAAAAGAAAAGGCCAGAGAATGCAACTCG
GGAAGACTAGGGATTCTCTGAGGAAATATAGGGGTTTCACCTCTTTAAGT
ATTCTACCCTGACAAACAAATTGGGAGAGATTAATATAATAATAAACTAT
GAGGTTAAAACTGCCTTGACACAGGCACGACTATTTCTCTGGTAAATCCC
ACCTTATTTAGAAACCCAAAGAAACCCTTACCCAACTTTAAACAATAACC
TCTATGACAGGAAGCCATAGACAGAATTGCCCCTATTATACAAGATTATC
TGAAAAAAAAAAAAAGGCTCATTATTCCCTGCATAAGCCCCTGCAACAGC
CCTATATTTCCTGTAAAAAATCCAAGCGGGAGAGGATGAAGATTTGTGCA
TGACTTGAGAGCAATTAACAATATTGTAATACCCAGGCACTAAGTAGTCC
CCACACCACTTACCCTTCTATCAGCCATAGCCACTACCAGCCAGTATTTC
TCAGTTGTGGATTTCTGCGGTGCCCTTTTTTAGTATTCCCGTAGATCCAG
ACAGCCAGTATTTGTTTGCCTTTACTTGGAAAGAATGGCAATATATGTGG
ACTGTAATGCCCGAAGCGTATACAGAAAGTCTCACTTACTTTTCCCAAAT
ATTAAAAGCTGATTTAGAGGATTTAATTTTTCCCCAGGGCTCAACATTCA
TCCAGTACATGGAAGACTTTCTCCTTTGTTCAGGCACACTATCTTCCTCC
CAGGAAGATAGTCTGTATTTACTCAAACAGCCACCAAAGGACACATCGTG
TCCAAAGACAAATTTCAGGTATGCTTACCACAAGTTAAGTGTTTGGGGCA
TATTATCTCAGTCAGAGGACTGAGTATTCACCCTGACAGAGTGAGAGGAA
TTTCAGCTTTCCCAATGCCCATCACTATGAAACAACATAGAGGATTTTTG
GGCCTGCCAGGCTGTTGTAGAAACTGGATACCAATTTTCTCCCTTATGGC
TCAACCTCTGTATTCATACCTAAAAAATGAACAACCTGATCCCATCATGT
GGACTTCAGAGGGACAAGCAGCTGTACAACAAATATCAGGTAACCAACTG
GCTGACACTACAGCTAAAAGAGCAGCATCCAAGCCACCAGCCCCAGTACA
AGAAATGGCCATAAAACCCAAAAACACTTAGAAACATGTTGAAAGAAACC
CAGAGCTCCTACAAAAGGGAAATCTACTTGGAAACAGGCAGGGAAATACT
TGGCTCCCAAAACTGAAATAGGAAGTGGACCTAATAATAAACCTGTTATT
CTAATTGGATGTCAGGTGCCCCTTGTGGAAAATAAAGAATTCCCTTCAAC
CCCGATGGAAGGGCCCATACCGGGCACTATTGACTAATCCATGTGCCACA
AAATTAGAGGGTATAGACTCTTGGATTCACATCACTCATCTTAAAAAGTC
ACAATCTCCTGAGCTGGCTGTAACTTCCACCAAAGACCTTCACCTCAAGT
TCACTAAACATCGACTTTTAACCCAGGATTAGAAGCAGATGACAGCTATG
CTATTGTGGACTGCTTAAACCCAAGATACAGGACCAGGCCTGTATACAAA
GAAATGTCTATGTTCATTGTACAATAACCATTACAATGATTGTCCTAGAT
ATACTGGCAACTGCTGTCTTATACAGAACAGGGCACTTGCTTTGTCTAAT
TTAACATCTGTTAGTAACTAAAATGAATTTCACAACCTTGCTATTATTAA
TTATATATCCCTACATCTTCTTGCCACTGATGCCCATGAAACAAATCTGT
TTCTGCAATAGGCTCAGGATTATGCAGACAGATTACAAAAGGACACCTGC
TGGATATGTGGGCTCATGCCTATCTCCAGTGGCTGTGGCCTGCCATGGTG
AGTATCCTTCTTCCAAGGTCAGGACTGGATAGAATACCAAAAATGTATTA
CATCACAGAAACGGTCTGGTATTCTTAGTGCTGGCATAACAAAAGACAAT
ATATATAGTTGGCCCATTAAAAACACTCTTAAGAACAAGGGACATAGCAA
AAGTTTTTCAATGGAAAAGACCAGCTCATTTGCTCTCACTTTAGCATCTC
CCCAAGTAAAAGAGAAGGTGGTAACCATGCCTCAAACAATGACCCATTTT
CAGAATGGAATAATACAAATTTGGGATGGATTTATCTGGCTCACCCATTC
TTTGGCCAACTTAGCAAAACAGTATGAGAGATGTGGGGTGGATACCTGGA
GAACATTGAGACCACATTATCATATTATAAGACACTGACTGGCATGCCAA
CAATTGGGTGCAGCAACCAGATATTTATTGGCTAGCTCCAAATGGGACAT
ATTGGCTATGTGGCACTACCTTATGGCCATGGTTACCTCCAAGGTGGTTA
GGATGATGTTCCCTAGGTTATGCTTGGGCACAAGGACAAGTAATTCAGAC
CCTGCCAAAACCAGCAAACCTTTTTCATTTACACTCTTATTGGATGTGTT
CAGTATTCCAATGGCATGATCATTTAGCTTCAATCTTTGTACCACAGATA
GGTATTGAAGATGTTATATGGCATATAGAGGCCTTAACGAATTACACCCA
AAAGGCCCTGAATGATAGCCGCATGAGTATCCCCTTGCTAAACAATGAGG
TTATGCTTATGAGGAAAGCTGTGCTGCAAAATCATATGGCTTTAGATACT
CATGACAGCACAAGAGGGGACCTGTGCCATCATAAAACTAAATGTTGTGT
GTATGTTCCAGATGAATCAAAGAACATAATGCAACATATGACTGCTATGA
AAACCCAGATAACCAACCTGTCAGATCCAAAACCCTCACTAATCGATTGG
TTGAGTGGTTGGCTTGGATCCTGGGGAACATGGTGGTAGAAACTATTGTT
TATAATAGGAATAATAGTAATAATTTGTGTTCCATCCTGTTTTTGCTTAC
AATGTTGTTATGGTATGTGCTTGCATGTAAGTCAACGTGCAACTAAAAGG
CCCAAAGAATTGCTCTAATTGAGGAGGCAGTAATATACCCTCACCCAGCT
TCCAGGTTTGCTTTCCTTTTGTTGCTATAAATCTGGCCTAGGTCCCTATA
TATTTTCTTTTCTCTCTCTCTCTCTCTCTTTCTGGTTTCCTCTCATTTTC
CCTTCTTCCACCCCACCCCTCCATTTTTTTTTTTTCTTCATGGGACAAGA
TTTCAAAAAAAAAAAAAAAAAAAAAAAAAAGAAAAAGAAAAAGCAACCAG
AGGCCAGGAATGCATATTTCTTTCAAAATGCAGTACTTCAAAAGAGTTTA
GAGAAAAAAAGGGGGAAAACGTGAAAAAAATTAAATTATGGGGCCCCAAT
CTCATT
>ltr-1_family-105#LTR/ERVK [ Type=INT, Final Multiple Alignment Size = 1 ]
TGGCGCCCAATGTGGCCTTCTTTGTTCCTCGACTAAGTGCACTCCGAGTG
CGGGATTGTGACGAGTAGTCTTCAGTCTTGATGGTAAGGTCTCTGGGTAC
ACTTTTTCCAACTCTCCCCTCTTTTTGGGTTTTTTGACCGGTATTATTCC
AGGGTTATTATGGGACAATCACAGTCTAAACACCAGGCTTATCTGTCTTT
TATTAAACTTCTTCTTAAACAGGGTGGAATCAAGGCTGATTCCAATAACC
TTATTCTCTTATTTCAGACTATTGAAAAATATTGTCCTTGGTTCCCTGAC
GAAGGTTCTATGGATCTGTTAGACTGGGATAGAGTTGGCACCACTCTCCA
CCAATTCATGAGAGATGGTGTTTTACTTCCTATTTCTGTTTGGGCTGACT
AGGTTCTTATTCATGTCGCTTTACTTCCTTTTCAGTCTGGTGATCCTCTT
CAACTGCCACAAGTTAACATGGATGGTGAGCTGCTCCCTTTACCGTGGGT
AGCTGACCCCCCTACTAGTCTTCCTTCTGATGATGAGGAGGAATTCGATC
TCTCCTTGTTTTCTCCCCAAGAGAAGGAACCTGGTGATGATCCCCTCCCT
CCACCTCCTATCTTGGAACCTGTATATGTTAACTCTTCTTCTACCAAGCT
GTTGCCCCCTCTGCCAGAGGAGGACGTGTGGCATTCATCTGAATGGCCCG
TTTCTCATTCCTCTCATCCTTTCAGACCTCTCCCCTCTTCTAAGCCTACT
GTTTCTTTCGACGCTCTGGGACCCCTTCTTTCAGAGGTTTGGAATCCTGC
TTCCCCCCGGTCCATATCCCAGAACCCTCACTCTCCTTCTCTTCCTCTGC
CCATGCTGTGTCCTGAAGATGCGTGCAACAATGAGACGGAGAAATTTGCT
GAAAAGTCGCCAAGCAAAAAACAACTAACACATCCAACCATCAAAAAAAA
AGAAAGAAAATAATCATGCTAACTCCTTTAAAACAGACAATCCAGTCAGC
CATCCTGAACAACTTGTCTCCAGCGATCCAGGAATGGCTCAACCTCTGCC
TCCTCCTGATGACACTGATCCTTCTACCCTCTGTCACTCCACAGACTGTT
AAAATAAGTAAATCCACCTTGTCACCTCAAAAACTAAGACAACAGATTAA
TTTACACTACTATTTCCACACAGCCAAAAATATCACTATGGCAATCATCA
AAATGTCAATTCAAAGATGGGACAGTAAAGACTATGAGGACTTGTACCCC
CCCATTACTAATGACCCCCACCACCTCTCATACAACCTATTCCCCCCACC
CCACATTTCACAAAAACGAATACCATCCCAAAATATATACACTATCTATA
CGGAGTCCAATAAAACTATACCACTTATGTAGGGAGA
>ltr-1_family-106#SINE/MIR [ Type=INT, Final Multiple Alignment Size = 1 ]
TGGGTAACCATAATTTAATCCTAGCTAATACTAGCTAATTACATGATCAA
AAAGTGTGCTGCTATTATCAGGTGGATTTTAGGTCCTAGTTTTTAGTGAA
TACCTGGAAAGCACATGTGTAAATTTTATAGACATTAAAAACTCAACGTG
TCTAAAATCAAGCTTATCATATTTCCTGCATGTCTCTCCTTGTATTTTTA
ATTGTGGGACTGACACCACTATTCACTCAGTTTCCCCAAAACGGAAATCT
GGGAGTCATCTTTAATAACGTCTCTTTCCCTTTGTCTGCAAAGTTCAATC
AACTTCTATGTATTGCTAATTGAATTTTCTAAATATTTGAAATCAAATCA
AGATTTCATTTAAGTATTTTTCGTTCCATCCCCCTACTTGCATTGGCTAC
TGTCTTATTTGAAGTCTGTTTCCTACAGAAACTTTCTAACCAGTCTCTGC
CTCAGTTCTTGCCACATTCAACCCGTCATATTGCCTTCAATGTGATCTTT
CTAAAACATACATTTGATAGCATCACTTCTTAAAAGTGATTTAAGGTGCC
TCAAAGGGTGGAGTATGCTTTCCTCTGACTGGCACAGAAGGATATCGTGG
TTGGACTACTGTCTCATTCCTCTCTACACCTTCTGGTACCTGATGTTTCA
GGTATATGGAAGAACTTGCTTTTTCCTGAACTTAGCTTGTGCTTTTTCTT
ACCTCTGAACATGCTGTTCCTGTGTGTAGCATGTGCTTCCCAGCCTACAG
CTCCATCTCCTCCCCACCTCACAAGCCCATTTATCTGGAACATCAGTCAT
TCTTTAAAACTTGCTGTTAGTTTGAAGCCTTTTGGGCCAGGGCAATGTTG
AGTACTGCCTCTTTGTGCTTCCATATCAGAGGGTTATCTATTTTCTCATC
TACATTCAGATTCTCCTAAGAATAGAGACACTTGTATTTCAGTGTCCAGG
CAAGTAAACAATAAAAAATATTAATTTATTTTTGACATAATTGTCTGGTC
TAATTTAGATGTAATCATTTGGCCTGAATGATTCAGATGACCCTTGGGTT
TCTTTGGCCCATGTAAACACATCTATGAAACTCAAGTCTAACTGTTAGCT
AACCACCACCTCAAAAAGTTAATTTACCCTTTCCTTTTTGATTTATCTCC
TGTTCTGGAGACCTACTTATAGACTCATGTGTGCTGACCATCATTTTGTC
AAATGCATGATGAGGGGATTTCCTTGTGTATTAGAGAATCCTGGTATAGA
TCGCAGAGCATCTGCAATACTCGTTGCTGCTGATGGTGGCAAAATCCTTA
GTAGTTAGCAAAATTCTGCATGATGGGGGTGAAAAACTGTTATAAGGAGC
AAGGTGTTTATTCAGCCATAAAGTATCCTCTCTCCTTAAGGGCATCGAAT
AATTCTTTTTAACAAAATTTGAATTTGAGATTAAGATTCTGTTGAAGTCT
TCGTGTTAGAGTCTCAGCAGTATTCTTCTGATGCAAATGCAGAGTTTGGG
TGAATGGCATAGAGCACTACATTGCCACCTTCTTCAAACTTTTTCAACTT
TTCCATCTTATAAAAATGTTGACATGTAGTTCATGCAACAGTGACTGACT
TCATCTGCTTCTGGGTTTATTTTTCCTACAAACCATGAAGAGAAAGCTGG
TCCCCACTCCTGTCTTACATCACGCTTAAATTGGTGCATTGGTCAGCATA
AACTTAAAGCGGCAGTTCTCAAAGTGTGGCCATTGTATTCCATTCTCACC
TCTCCCACATCTAAATGCTTGGCATTTGTCTCATTCTTATTGAAAATCTA
TGTTCTACATCATTTTAGAACCTCTTTAATTTAGAACCTTTTAGTTAAAA
ACCTCTCAAGGAAAACTCTCTTGCTGAGTAGTTCTTTTAACGAGGCTTTT
GCAGTGCTGAAGTTTGATAGTTCATCTCTCTCCAGCTAGTCCTTAATGCC
TGATACTATACTGTTTATTTAAAAAGCACACAGTTTATCATTTAGCCTCA
CTCTTGAGCATGCCGTTTGCACAAGCCCTACATGATGGCCATATGCTACA
GGAGCTTTTAAATCACTGCAGATTGCCAGCCCCAAACGGGGTATTGGTAA
CGGTGATTGCGTGATTAAGGTGGAAGCTGAAGTTTAATAGCAGCTGTTGT
AGATAGAATCTTCACATGTGAATTTGCCAGCATTATCTGTTCCATCTGTT
ATACAATGCAATATTTACCTCTGGGAAAGCTGCATAGAGACATCTTTGCC
TTACTTCAGGAAAAGAGACAACAATTACAGTTTTCTATCTACTTTTTCCC
GAGAGAGAAAAATATTATTACTTGTACAGCAGATGTTAGAAGGGACTCAA
GCTATCAGCAGGGGTTTAACCAATACGTTGCTGGAACAATATCTACCATG
GTTGTTGAATATAGCATGTGCTCAATTAGTGGAAGAAATGTCCAGAGTTT
AGATGGAAATTGATATTCATTCATTTATATCAACTGTAACCAGTATTTGT
TAAGCTCTTATTGTGTGTTCAGCACTGTGCTAAGTGCTTCACATGTATCT
CATGAAATCCTCACCACAATACTGGGTAATATAATGTCTCCTCTTTACAG
ATGAATCTTAGAGAGATAAAGTATGAAATGACTTGCTCAATATAATTACC
AGAAAGTGGCAAAATAGAGATTTTTACCCAAAGTTGCTTGAGAACTCATT
AAAAAAACTTTTTGAATTGAAATGTAATATGTACACATAAAAGTATACAT
TCTGTAAGTGAAGAGGAAGCCCATGTTTTTAACCACTGTGCTAATTTTAT
CCCACTCTGCAATTCATTTGCATAAAATATTTATTGACCACCTACTAATA
GTTTAATGATTAGTGATGTGAAGACCAACCTTGCTTCTGAGCAGAGCTGG
AGCTGGAGATGGCAGATCTGTTCATCTCTCATCACATTATTAAAGGCTCA
GAACTCAAGGCTAAAGAGTTTTATATTTATCCTTGGGCAAATCTGTGTCA
TCGAAAGTTTTTAGGCAGGGTAGAGACACAATTAAATTGAAATTTTGCAT
ATGTTTTTGGGCAGGTTGAGTCAGTAATAAATGTAGAGTTTGTCCACGAG
TTCCAAAGTGTAGTCCTTAAGGTTCAGACCACATGGGGGTTGTGATCATG
TTTGGAAAGAGAGGAGTTCTTTAATTCCTATTAACAAATATCTAGTTCTG
ATTGAAGGGATATAGTGTGCCACACTGTAAACTCCCTGAAAATAGAGGCT
CTGTATTGGGTAATGGTCAGTGCCAAGTGCCCAAGGGAGTTTTAAACTTT
TATGAGCACAATAAATATGCATGTATAAGACTCTGGACAGAACTGGATAA
GACTATGGCTCTCTATCATTGGAATACTGTACTTCATGCTGGGCTTTCCA
AGAAGCAAGTGACAAAGAGATGCCTGCTTTATCTTCCTCCTATATCTAAA
AAGTAGTTAGCAAGTGACAAAGAGATGCCTGCTCTATCTTCCTCCTGTAT
CTAAAAAGTAGTTAGCAAGAGATATATTACCTCATCATTCTCAGATAAAT
ATAAGTCAAATCTTAGCGCTTGCTTCTTTGACCTTTCTGCTGTGCTCCTT
GCAGAAGAAATAGGCAGGGTGTATTGTCTGAGTTGCCACTGCGTACCATC
AAGCTATTCATCAAATAGCCAGTGGTTCTAACAGTTTTGCTGACTTTCTG
TTTGGCTTCTCACAGGTGATTTTCAGTACAGGCTTGTGTGTGTTCCAGGG
CAGGGCTGTAGAAATGGAAAATATATGGTCTTCCCCACTCCTTTCCAAGG
TAATTCATAGAAAAATATAAGATGATGGCTGTCTATTAGAAGACTGATGT
TGGAAATTAAGAAACAGGTTCAAACCTAACAATACATCTTGATCTCCCTT
TATGATGTGGACTGGTAAAATTGAAAGAACAGGGAGTGGCAGTTAGGAAA
CCCAGATGTTGTTTTAACTCTGCCCCACTCACTCTAGACCTTGAGCATGG
CACTTACCTTTCATAGGCTTCAATTTCCTCTCATACAAAGGAGCTGGAAG
ACTGTTCCTTTACAGAAATGTCTGAGAAAGTGGGTCCAAGGACAGTATCC
TGGATGTCAGTACAAGAAAACCAGAATATCAACAAAGAGATAGAAGAAAG
ATCCTGTAATAGGTCTTTGAGAGATACATTGGAGAGATTTTCTTTTTTTT
TTT
>ltr-1_family-107#LTR/ERVK [ Type=INT, Final Multiple Alignment Size = 1 ]
TGCAGGGAGCCAAAGGCCCATGGGACATGACCAACTCAGCATTCCACTGG
AGGCTATATGATCAAACAGCAAACTGTTTATCATGAATGCAGGATGTGGG
CAAACTCACGACTGCTCTCACTGCCAGATGGTTTGCTGAAGGCAGTCACT
TCCTGGCACTGAGTTCCTTAAGGTTATCTACTGGGACATCTAGAGAATGC
AGTCTTGCAAGCCTACTCTGGACCGAGCAGCCGACCCCTTTTCCACGCCA
CCCTTCTCGCTATCTCTTTTGCCTAATAAATATGGAGGGCTGTGTAAAGC
TCAGGGCCCTTGTCCACTAGAGGCAAGGTGCCCCCTGACCCCTTCTTCCA
AATATACTCTTTCATCTTTGTCTTTTATTCCTGCGTTCGCCCCCTTTGTT
CAGTCCCCCTAGGTCCATGCAGGTTATA
>ltr-1_family-108#LTR/ERVK [ Type=INT, Final Multiple Alignment Size = 1 ]
CATAGTGGCACCCCAGAAAAGGGACTTTGAGGACGTGAATGAAGAAGATC
TGCTGGAGCAGAGGAACTGAAACTGACAAGGCGAACAGGGAGCCCGGGAT
GAGTCTGCCAGCAGCGGATATAATTATGGTCAGTGCCCTAAAGAGCTACT
GGGAGCAGTGCCTTAAAGTAGTACTGGGAATGGGAAGTTTTCTGAATCAG
GGTAACATGGGGCAGAATTGGTCTGTTGAAGAAAAACATTATGTGCAGTT
GCTTAAAGTTTTGTTGAAACAAACTGGTGCTCAGGTTAGTTCTCACATTA
ACTAAGATGCTATGGGAGGTTATTATGCATAACCCATGGTTTCCACAGGC
AGGCACTCTTGATGTGGAAAATTGGGACAGAGCAGGAGAAGGATTAAAAC
AGGTTCATCAAAAAGGTTTTAAAGTTATTCTTCAGTTTTCTCCTCTTGGA
GTTTAGTTCGTACTGTACTTCTGCCATTATCTCCTTATTATTCTGCGGGA
CAGCAGGCTGAATCTAAAAATCTGAAAGAATCTGTTGTCCCACCCACAGC
TCCAATTGAAAATAAAAAACAGGAGAGGGAGGATAAAAATTGGCCTATAC
CGCCCCCTCCAGTTGCAGAAACATCTGTACCGCCTCCTTCGGTGGCAGAA
ACAGAGACCCCAATACAAAGAATTTTACGTTCTGCTGCCATGGCTGGAGA
GCCCTTAGGACCTCGTGCTTTTCCTATTTCCGTAAGTCCTGATCCAAATA
ATCCACAGCAGCTTAATCATGAACACACTCCACTAGAGTTTAAGTTGTTA
AAGGAATTAAAAGCGAGTGTGGTAAATAATGGCGTACAGAGCCCATTCAC
TTTAGGATTGCTAGAATCTGTGTTTGGTGCTATGTGTCTTCTACCCTTTG
ATGTGAAACACTTGGCGCAAACTTGCTTGTCTGCTAGCGCATATCTGACA
TGGAATTTAAACTGGCAAGAACTGGGTGCAGACCAGGCTGGATAGAACCA
TGCTGCTGGAAACGGAGACATTATAAAGGATATGCTATTGGGTAATGGCC
CTTATTCAGACCTGGAACATGAAATGATACTCACAAATGCTGCTTATCAG
CAGTGCACACAGGCCACTAAATGCGCCTGGGCCACAATTCCTTAAGAGGG
AGTCCCAGTATAATCCTTTTTACATATCACGCAAGGGTCGCAAGAAACCT
AGGCACAATTTCTTGCAAGATTACAAGATGCAGTGAAGCGTCAGATTCCT
CATACCTTGGCTGCAGAAATGCTAACCTTTACTCTAGCTTTTGAGAATGC
AAACGCAGATTATGAACGCGCACTGGCACCGGTGAGGTGTACAAAGAACT
TGGGAAATTTTCTCAGAGCTTGTCAGGATGTAAGAACTGAACTTCATTGC
TCTTCAATGCTAGCTGAAGTAATAGCTAATTTAGTAGTTGACAAATCTAA
AAGGAGCCAAGGGTCAGGCTCTAAAATGATTACACCCTTCTCCACATATG
AGACTTACAAATAAAAACTTTGATAACCCAGGATTTAAAATGTTGAAGAA
CATGAGATATCAGAGTGGAAAAGGTTTGGGGAGGTTTCTACAAGAAAACC
CTAATCTGTTATCAGTAACTGGAAAAACAGATAGAAAAGCAGCTAGAGCG
TCAGATGTAGAGCAAATGTCACAGCAGAGACATGCCTCACCGCTACAACT
GCAAAAACCTTTGCTTTTGTTTATTCTTCCTACCCCCAACTCTCCAAGAG
GACTTTTGGGCCAGTTCATAGACAAGTCTGTAACAGGCGCTTCTGCACCA
AAATACTTCCGCCCTTACTCACATGTTCCATCAATCCCCCAGCAGTACGA
CCTGTACTTTGGAGTGACACTCCTCCTGAGATTTATCACAATCAGGGAGA
GTGGGCTCCAGGATCCCAAACTCCCCCTGACATAGAACAGTTAGACTCTC
AGAATAATGTCATTAATTATACCGCTCCACTGGAAGGGCTCCCTTTGTGT
ATCACCACAAAAACGTCACTCAGCCATAGCTGTCTTACAATTCAAGCTCA
AACATGGTTGAGTCACTATGGTAAAATCATGTACTTATTAAGTCTTGGTT
CTATTAACGTAACTGGTGTGCTAATCAACCATTCCCGGCCCAGTCGCCCT
AATTGTGCTGACTATACAGAATGGATTCCCTTCAATAGTTCCTACCCCCG
TCCATGGACCCCCTGTCCTGGCCCACTGGCTAGAAAACAATCTATGTTAA
CTGGAGACATTGCGGACCTAAAGGTCAATTAGATGGAAAAGACAAAAATC
AGAAATCATGGCACAAACTGTGCTGGCATTGGTGGCAAGCTTTTAATTCT
TCTTCTTTATACAACACTGGCATCCAATCCCAGTCTGCCACCCAGATTGC
TTGGCATGGAGCAGGCTTTAGCCCACCTCTTCCTCAGTGGCATTATCTAG
GAAGGAAAGGACCAATTCAAGAGACAATATGGAATGCAGCACTCCCATTT
ATGAATAGCAACATCTGGGTTGGAATACTATCCAATAATAGCAATAGTAA
GCCACACAGTCTTAATGTTACATTTGTAAAGAATATCACCACTCAATTTA
CAGTTTGTGTTTTTAATCCTTATGTCTTTTTGGCAGCTAAGAAGGACCAG
CTCCAGGTAAACAATACCAAATTGACCTGTAAATCTTGCCAGTTATATCA
CTGCATTAATCATAGCACATTGCAAACACGTAGTATCTCTACTTTGATGA
TTTTAGGTTGCATCCCTTGGCTATGGATTCCTGTTAATCTGTCCGAGCCT
TGGGCTGCCACACCTGCTTTGCATTTTGTGAAACTTCTTCTAACTTAGCT
TACTCATCGTGTCTGTAGAGCCTTGGGCCTGATAATTTTTGCTATTGTTT
CCTTGGTCACACTAATAACTTCTGTTGTGATGTCTTCTGTAGCTTTGCAT
AATTCTATTCAAACAGCTCAGTATGTGGAGAAATGGATGCACACAGCCTA
CCAAGTGTGGCTACTTCAGAATAAAATTAACACTGAGTTACAAACTGAAG
TGGCAATGTTGAAATCCACGGTTCTATGGTTAGGGGAAAAGCACAAAGCT
TGCAATTGCAGCAGCAATTGCGTTGTCATTTTAATCACACTCATATTTGT
GTAACCAACTTAAAATATAACCAAAGTGAGTATCCATGGGACCTTGTGAA
AGCCCATTTGCAGGGAGCTTTCACATCCAACATCACCTTTGATATTGGTG
AATTATAAAACAAAATTCTTGATTTAAATAGGCAAACTCAAGAGTTTCAG
CCTTCTTTAGAAGACTGGACCAAATTCCAGGAAGGCCTGGAGAGCCTCAA
CCCTTGGACCTATCTAAAGCACCACATTAACATCTTATATGTAGTTCTTG
GAATAATGTTTTTTTGTCTCTGTCTTCTGTTTATAGTCTGTAAACTCAGA
TGGACTGCCAATCAAAAAATGAGAGCTGCTCAGCCTGGCCTTACATTCTT
TCAATTAATACATAAACAGAAAGGGGGATA
>ltr-1_family-109#LTR/ERV1 [ Type=INT, Final Multiple Alignment Size = 1 ]
ATTAAGAACAAATAGTTCCTCTTCAAAGGGTTTCAGTTCCTGGTTCTTTG
TTCTATTCTAAAAGGAAATCATACCCATTCATCTATCAGCCCTCCCTCTC
TCTGCTGTGCTCAGACGCCCCAAGATGTACCTTACCTATCCTTCCCATCA
AACATCC
>ltr-1_family-110#LTR/ERV1 [ Type=INT, Final Multiple Alignment Size = 1 ]
GGTTCACACTTACCACCACCCCATGGGTCAGCCTAAGTATCCTTCCCTAA
GATCTTAGGGCAGCCCATAGGCTTCTACACAGAGGCTTCAGGGGGCCAGG
AATTATAAAGGGTCCCTTTGAAAGCCGAGGAAATAACCTTGCTGATAAAA
TCGCAAAGCAAGCTGCCATCTCTCAAAAAGCATCTATTTTCCACCTGACT
CCCTGTCTCTCTCTCCCAGTTACAATCCCTATCTTCTCTCCTGCTGAAAA
AGAAAAGTTAGAGAAACTTAGGGGCTAAGGAAAACTCAGAAGGGAAGTGG
GTGTTACCAGACCAAAGGGAAATGCTTTCCAAACCACTTATGAGAGAAAT
CCTGTCCCAACTACATCAAGGGACTCACTGGGGACCTTAAGCTATATGTG
ATGCAGTTCTCAGAGTCTATGGATGTATAAGAACTTATACCTTAGCAAAA
CAAGCTGTGGACAGTTGCCTAATATGTAAGAAAACTAATAAACAGGCCCT
AAGAATCTGGGGGGAGAAACCCAAGATTAAGGCCATTTCAAAGCATTCCA
GTTGACTATACTAAAATACCCCCACTAGGTTACCTTGAATACCTAGTAGT
AGTAGTAGACCACCTCACTCATTGAGTTGAAGCCATTCCTCTCCCCAGTG
CAACAGCTAATAATGTGGTTAAAGTATTACTAGAGAACATAATACCTCGG
TTCGGGCTAGTAGAAAACATTGACTGAGATAATGGGACTCATTTTACTAT
AAATATCATTAAAGGACTTACTCAAGCTTTAGGAATCAAATGGGAGTATC
ATACCCCCTGGCATCCATCCTCATCAGAAAGAATAGAAAGGATGAATCAG
ACTTTAAAAAATCATCTAACTAAGTTAATCTTTAAAACTCAATCACCTTG
GACTAAGTGTCTCCCCATTGCTCTACTCAGAATCCGAACTGCCCCTCGAA
AAGACGTTGGCCTATCTCCTTAAGAAATGCTCTACGGGTTACCATACTAC
AGCAAATGCTTGTAAATTGTTTAGGTACCCGTTTTGTCATACTTAAAAAT
ATGTCGTTTGGACCACTCAAGACTGGGTCCCCTCAGAAGATTTCCCACTA
ACAG
>ltr-1_family-12#LTR/ERVL-MaLR [ Type=INT, Final Multiple Alignment Size = 8 ]
GTAAATTGGTACCAGTAGAGTGGGGCGCTGCTGAAAAGATACCCGAAAAT
GTGGAAGCGACTTTGGAACTGGGTAACAGGCAGAGGTTGGAACAGTTTGG
AGGGCTCAGAAGAAGACAGGAAAATGTGGGAAAGTTTGGAACTTCCTAGA
GACTTGTTGAATGGCTTTGACAAAAATGCTGATAGTGATATGGACAATAA
GGTCCAGGCTGAGGTGGTCTCAGATGGAGATGAGGAACTTGTTGGGAACT
GGAGCAAAGGTGACTCTTGTTATGTTTTAGCAAAGAGACTGGTGGCATTT
TGCCCCTGCCCTAGAGATCTGTGGAACTTTGAACTTGAGAGAGATGATTT
AGGGTATCTGGCGGAAGAAATTTCTAAGCAGCAAAGCATTCAAGAGGAAG
CAGAGCATAAATGTTTGGAAAATTTGCATTCTGACNATGAGGTAGAAAAG
AAAAGAAAGAGACTGGCGGCATTTTGCCCCTGCCCTAGAGATTTGTGGAA
CTTTGAACTTGAGAGAGATGATTTAGGGTATCTGGCGGAAGAAATTTCTA
AGCAGCAAAGCATTCAAGAGGTGACTTGGGTGCTGTTAAAGGCATTCAGT
TTTAAAAGGGAAGCAGAGCATAAAAGTTTGGAAAATTTGCAGCCTGACAA
TGCGATAGAAAAGAAAATCCCATTTTCTGAGGAGAAATTCAAGCCGGCTG
CAGAAATTTGCATAAGTAACGAGGAGCCGAATGTTAATCCCCAAGACAAC
GGGGAAAATGTCTCCAGGGCATGTCAGAGGCCTTCGCGGCAGCCCCTCCC
ATCACAGGCCCGGAGGCCTAGGAGGAAAAAATGGTTTCGTGGGCCGGGCC
CAGGGTCCCCGTGCTGTGTGCAGCCTAGGGACTTGGTGCCCTGCGTGTCC
CAGCCGCTCCAGCCGTGGCTAAAAGGGGCCAAGGTACAGCTCGGGCCGTG
GCTTCAGAGGGTGCAAGCCCCAAGCCTTGGCAGCTTCCACGTGGTGTTGA
GCCTGCGGGTGCACAGAAGTCAAGAATTGAGGTTTGGGAACCTCTACCTA
GATTTCAGAGGATGTATGGAAACGCCTGGATGCCCAGGCAGAAGTTTGCT
GCAGGGGCGGGGCCCTCATGGAGAACCTCTGCTAGGGCAGTGCGGAAGGG
AAATGTGGGGTCGGAGCCCCCACACAGAGTCCCTACTGGGGCACCGCCTA
GTGGAGCTGTGAGAAGAGGGCCACCGTCCTCCAGACCCCAGAATGGTAGA
TCCACCGACAGCTTGCACCATGCGCCTGGAAAAGCCGCAGACACTCAACG
CCAGCCCATGAAAGCAGCCGGGAGGGGGGCTGTACCCTGCAAAGCCACAG
GGGCGGAGCTGCCCAAGACTGTGGGAACCCACCTCTTGCATCAGCGTGAC
CTGGATGTGAGACATGGAGTCAAAGGAGATCATTTTGGAGCTTTAAGATT
TGACTGCCCCGCTGGATTTCGGACTTGCATGGGGCCTGTAGCCCCTTTGT
TTTGGCCAATTTCTCCCATTTGGAATGGCTGTATTTACCCAATGCCTGTA
CCCCCATTGTATCTAGGAAGTAACTAACTTGCTTTTGATTTTACAGGCTC
ATAGGCGGAAGGGACTTGCCTTGTCTCGGATGAGACTTTGGACTGTGGAC
TTTTGAGTTAATGCTGAAATGAGTTAAGACTTTGGGGGACTGTTGGGAAG
GCATGATTGGTTTTGAAATGTGAGGACATGAGATTTGGGAGGGGCCAGGG
GCGGAA
>ltr-1_family-111#SINE/MIR [ Type=INT, Final Multiple Alignment Size = 1 ]
AATTATTTATCTGTGAAAGCTACAGAATACTTTAGTCTTATACAGTATGA
CCTTTACCTACTGATAATATTAAAAATCCAAGTTAAAACTTATAAAAATC
AATGGCCTAAGAAGGTAATAGCTTAGAATTAACCAGGAGTTACTAATTAG
ACTTCTGGGAAAGGAGGAAAAAATCAGAATACCTAATCCAATGGAGAATG
GCAACAGTTTTAAAAATACACAGAATCTTAGATACAACAATTATGGCTTA
ATAAGGTTTTCTGGCATGTCAGGAGATCTATCCCTAAAGTCTATGGCAGA
CTCAAATCCCTAAAGTCTATGTACTTCTTTTCTTTCCTTGACTGAGTTTA
TCTATCTTATTTAGGCTTCCCTGGGAACTTACTACATTATTTAGCACTTT
GACATTTTAAAACATTTTGCCTCTTTCAGTGTACTGAACTGAATTCCAAC
ATATCAAATACAACTCAGCCCAAATATCTCCGCATACACAATCTTCCTTA
ACTCCTGTGTACTTTAAAAATTTAATAATTTTGTTTCAATATGCAACTTA
CCTATAACTAAAAGCTGGTTTACTACCTAGGAAGGCAGTTTCACTATACT
TCATTACACATTAATTACACTGCATTATGGGTTAGATCTCTGTCATTTAA
CCCACCCCCCCATACCCTACCCTTAGCCTAGTTCACTGAGGTCAATATTC
ATTGAATAAAGTACACAAGACTACACAAGGTGTTCTAAATCCGATGACAA
AGGAAGCCAGTGGCTTCTATAAAGGAAAAATAAATGGGTTCATGGCTAGC
TGAAATGAAGGGCTTATCAATCATGAGGAGAAAATTCAATTAGCCTTTAA
ATGCCACCCATGCATAGTTTCTCTCTCACCTACCTGTTATTAAAGTTCAA
GTTTGAAAATTATACCAGAAAGATTCCATTCATAAGCTCATAAGTCATCT
ACATTTTTTATGATCAATCATTTCACATGTTCTAATTTTTACTTTTAAAT
GTCTACTAAATGTAGGGGAAGTACTCTAGGAAATAGAACCGGAGCAGTTA
ACTTTACTTTGAAGAACATTGTGAAATACTTTAAAAGACTTGTGAGGGGT
GGGGAACATCAATAACAGGCACTGGACACTAAGAAACAAGAAAGAGTGAT
AGGAACAGATTGTATTTGAAAGACATCAAAAGGTCCCCATGGTATCTTGT
AAGATTATTATGTAAATAATGTGAAAAATCCCAAGAAATAAACTAACAAA
AATTCCAAAGACAATACCTTTATCTGCATCATAGGACCCTTGCTCACTTC
CATTTTCTACAATTCTTCCAGGAAGGGTTAATCTGCAGATTTAACACAGG
TCTCATGAAGTCCTTAAATTATAACGTAACATAAGTGGCCATCAATACTT
GCAAACATTTAACCATCAAAATATATCAATCATTTTTTAAGAAGTTCCTC
AGTATTTCTTTCACATTTTAATAAACTAAGTTAGATTCTTTCCCCAACCA
AGAAAGTAGAAATTAGAGATGACTCATCTTTCTATTTGAATACCCCTAGT
CACCAACAAAATAGATACTGAAAAAGAAAAGCCATAATAAATAGTAGTTA
TCACTATTGTTATTGGGAAACAATAAAGAAACACAAAACCAATTGATTTT
ATCAGGCAAATTACTACTTTAAAAAAAAAGAAAACAGGAATCTAATTGTC
ACTTTTCTATTTTAAAAAGTGTCTATGGCTGCCTCATGTTGCCTAGATAA
TTTAAACTTATCAGAAGGGCATATCAGGCCCACTCCATATCATTCCAAAC
TTGAAATTTGAGCTTCCTTTCTTCCCATGGCCCTCCCCCTTGTTTCCTAC
TAAATATGATTAAAAACAAAAACAGCTGACAGTCCCAAAAGGCCCAGGAC
CTTTAATCCCAAGGTTTCCTCAAGCTTCAATACATTTTCAGAATGAAAAT
CCCTCTAAGCCAGAATAAGGGGTCAGTTTATGGATGAGTTTGTTATAATG
GTTACAAACGCTAACTTTAGTGTCAGAATCTGAATTAACTCCTAGATCTG
CCATTTACCAGATGTGTAACAACCTTCTTTGTACAAGTTAATTATTCTTC
AAGAATCATAAATCCCTCTTCTGTAAAGGGGGGAAATAACAGTAACTATC
CAAGCGTTACTATGAGCATGAAATGATAATGCAAAGAGCTTAGTGGCCGG
CACAACAGGTGAGCATTCAGAAAATGTGAGCTATTATTACCAGCTCCCTT
CCCCTAAACTCTATAAGCCTAGAGTTAAATTCTTACTGCAGAGAAAATTA
TATTTGCTTACATGGGGCCTCCGCAGCTACAGTCTCCATTCTTCAAGGAG
AGGGACTCAGCAGGCTCTGGGACTGTTTTGATGAATACAATAAAGCAGAA
GTGACACAGGAATTAGACCTTTAACATATGAATTTGGGGACAAGAGTTGG
GGGGGTGCCCACAAATAATCCATCCACGGCAACGGGTAAATAATAAAGCC
TCGTTGTAACACTGTCCTAATAACAAATGAGATAATCCGTATAAAGCACT
AACCTGGAGTAAAAATTCAATAAATATTTGCTACCACCATAATCTTCTTG
TTCAGCACAATAATACCAACACTGAAACTCAATAAATAAATTAAAGAAAT
AAGTGAATTAAAAAACTGGAAAGTGCAATAATTCAAATACGGACGTTATA
TGGTCTAAGGGAAATCTGAGCAAAACTGGTTCAGCAACAGTGAAAAAACC
ACCTTGACTGGTGGAGAAGGTTTGTACCACAAAAGTACTTGGGTGGGAAA
AGTAGGATGCAGCTACACTTCAGAAAGATTAGGAGGATGGATAAAGAGAA
GGACAAGAGATTGGCAATACTTTAGGATGAATATGTAGCAGCGGGTTCTG
TGGAATGGGGTTAATAGCAGTGCTTATCCCTAAGGATCACCGTCAAAGTT
AAATGAGATACACCATCATAAAGCACTTAACGGAACTGCTTGTCCACCAC
ACTACGAGTTATCAGTGTTAGCTGCTACCAAGGTTACGATTCTGCAAGGA
GAATAATTTAAACAGATCAAGTGCTGACAGACCCTCACGGAGACTTGGGG
GAAACAACCACACTTCAGGGACAAAACCAAACAGAAGAGCAGCAGACAGC
AGGGAAGCAGGAGAACTAGGCTAATTTGGTGTCAAGAGGTCCAAAAAAGG
TAAGAATTTCGGTAAGTAGGGAGCGGACAGACAAGAGATAGATCAACAGA
AGGCGGCCTGGGCAAAGTTAAAAGGACCGACGGGTTGGGAAGTCACGGAG
ATGTCAGCGCGCGCCGTTCCCAGGAAGGGAGAGACTGGGAGAGCAAACGC
GGAGTGAAAGGAAAGAACAGAACAAGTCAGAACGGGACGAGAACTAGGGC
GACAGGGCAGAAACGGGAAAGTGACACGGTCCAAACGTCACTTTTTCAAG
TGATTCCGCAATCCTTTGATATGGGATTTAAGAAAGCTCAAGAAGGAAAA
GGGCTTCCGCAGCATCTAAAACGCACCCCTGGAAGAGGGCAGTTCCCTGG
CACCAAGAGAAGCTGCGGAAACGTCGGGAAAAGGCATTCGCGCAATCGAG
CACTGCTCTCTCGACCTTGCATTCTCCCTCTAAAGCAGCTATCTAACGAA
TGCGCCTTTCCTGCGGCCAGGCACCCCGAACTCGCCTGAGAAAGTATGGC
TTGGCGTAGAACTTGAAGTCAGACCCCTCGAAGTAGACGTCGAACTCGGA
GACCCGGGCGTAGGGCACGCGGATGGCGATAGTCAGGAAGTCCGGATCCT
GGCTGAGGTCGAACGCCGGGGTCAGCATCGCCGCACCGGACGCAAGGGCC
GGCGCCGCTCGCTCTCACTGCCGCCGCGTTCCCGCCACGCAAACTCTCCA
ACTCCCCACGCGCAGGAACTCTCGGTGTGAGGGACGGAGCTTCCGGCTCG
AGGCGGAAGTGCTCGCGCGTAAGGCAGGAAGTCTCTCCCCACGCCAATCT
CCATGGAGACGGGACGCCGTTCGAGAAGAGGCGGAACTTTCAAAACCCCC
GGGCGGAGAAAGGGCGTGGCGAGTGGTGCCTGGGAGCCGGCGTTGAACCG
GCGGGATGACTAGCAACCGAGCCTTTTTCGAGGTTCTTAGAGATGATTTT
AACAGCACTGGCTTGACAGGTAAACAGACGTGCGTTTGAATCCCTTCCTG
GCCACAACTTCTCAGCTGTAATCTTCTGTAAAACGCGGATAATGCGAGAA
CCTAGCCCCATAGAAATGCTGTGAGGGTAGCATGAAATTGTGCATGTAGA
ACTCTAATAACGAACTTGGCAAGTTGTCAACGCTTGATGTGCTGAAGTAG
TCACCGCAGTAGCCACAGCAGCACCGTTACAGTGGTTTCCCTTAGTTCTC
ACCTGCCTTGTGAACAATTCCTCTTACACTTTCCCTTTCCTCCCTCTCTC
TTTCCACTTCTCTTTTTCTGCAGCTTTCTCTCTCATTCTTAACGGCTTAT
TTGAAGAGTTTTCTCTTTAACAGAGCGTCCGTCCCGCTAATCTCATCTAA
TCTACGCTGCAAACTCTAAAGAAAACGGCTCAGAGAGGTTAATCAGTACG
TTTTATAACCATGCATTTTACAGTAATTAGAACTCAGAACGTTTGACTCT
TAAACCGTGTCGGTGACTGCATTCACAAATTAAGGTCCCTCTGTATTCCC
CTTCTTTCCTTTTTCTCACTCTTGTCCTTACACTTGTCTGAGGACATCTT
TTCTGTCTTTTTTTCTACTTGTCTTCCTTGTATTTTCTCCCTTTGGAGTG
TGCCCCTTACACTCTCTCAGTGCCTCTCCCGCTGGTTTCCCTCTTCCCCC
ACATATTCCCTTGGCCTTTCCACACATGTTGTTTCCTGTTATTCCACCAC
TAATTAGAATAATCCAGTTGTGGTATTTATTCCGTGGTTTTAAGTATCAG
TGGAAAAGGGATGAAAAGTACTCTCCTAGGACAGTGGAGATAACCAGAAA
ACTTCAAAAGTCTTTTCAATCTCCAGCTGTTTTATGATTCTAAGGAGACA
TTCTTGAAACTTCATTAGGACTCAGAAAAAAAATTAATAGTAACAGGGGC
TAACATTAACTGAATATTTACTATGTGCCAGCACTGCAGCAAACCCTTTG
TAATGATCTCATTCTCCCTCCTGACCGCTCTATGAAGTAGGCATTATATA
TTCCCTTGGCTTGCACAGGATCTCACAGCTAGTAAGTGGTGCAATGGGAA
TTGAAACCCAGGTGAGTCTGATTCCTAGGCCCAGGCTCTACACTATTACA
GAGTTGACTCCCTCTGTTATTACCACCTACTTTGTTTCACATTCTAAAGC
CAAGCCTGCCTGCTTTAGACCATACTGAGCCTTACAAGTAATAGGCACTC
AATATTGACAATGAATTGATGCGGTCACAAGCATTAATATTTTTAAATTA
TTAATGCCAGAGAATCAACTGAAACAAGCTATGCTATCCATGAGGAAATT
CTAATTGAAAGCACTTTGCAAACTAGAGCTGTGCATTTCCTGGGTACTTT
ATTATGTGTCTGGCAACACACACACACACAGGACTGCAACACAGGAAAAC
AGACAACATGGTTCAGTGCTGCCGTCATTATAAGAAATATATACTGCATC
TGCTAAATCACAAAATACGGATAGTTTCAAGTATATAACAAGGTTTTGTT
GTTTTGGGTTTCTGTTGGTTTTTGTTTTCTTGCAGGCAATAGTTCTCTTA
TTTTTGCATTTCTATTAGTGGTAAATATAAGTTATAGATTCATTCTCACT
TAAGAACATAAAGTTCCTTTTGGCTGCCATGCAACTTTGGTTCTTTCTCC
TGCTTCCTCAAAGGCAGTCCTAGCTATCACTTCAGACCCTTTTCTATTTC
TACATCCATTTCTATGGACCCTGTTGCTTTGTGTTTAGACCCACTTTATA
TGGGCACATTCTCACACTATGAAAGTAATTCTGCAACATGCTTTTTTTCC
TACTTTGGTTCATTTTTGAGACATAGCTATATTGATTCATAGATCAAATT
GAGTTTCTATTTCTGAATACAGACATTGCTTGAGAATAAAGACATTATTT
TAATGTTTTAAATTAGCTCTGGTTTAGAGGGGAAAACAGGAATGCAATTT
TTCATCATTTTTGAGCATTCAAATGTTGCAGTGTTTTTTATCTTTTCATT
TTCTGAAAGCTTACTTTTGAATGGCCTTCCACTGTTTTAAAAATAGTTTT
TCCTTCTGGCCTATAGAGAACATGAAATAAAATAATAAGATAAAGTTTTT
TCCATGACCAACTTATGTAGGACAAGTGTGTAACCTATCATCTTTCATTA
TATTAAATTGGCCCCTCCTCTGGTCTAACAACCCTGATTGTGATCCATAA
GCTTCCAAATTAAATGTTAAATTAAAAATGGTTTTTATAAACAATTCCAA
TGTCAGCTTTATTACCAAGTTCTATTGTTAGAAGTCTTTTAATGGTGAAA
TACTCCTTGTTTCCAGAAGGTGGCATGCATATAGGTGATTAAAACAATGT
TATCTCAAAGAATGGAGCTTTAACCTATGTTGAAAAATAGCTTCCTGAAT
AAGTTGTTTATAGCGCTAGTTCATTCTCTGAGCCATTTTGGGGAGGTGGT
GGAATCTTACACAGTATTTGCAAACTACGTCTTAACCACTGTTATTATTT
TGGCATACATCTTTTCAGACTCCTATTCATAAAAAAAAAATCCTTTTGTA
TAACAGTGGTAATACAATGGCGATACCCTGAGTTTTGCAATTCCAAGCTA
TAAACTGCTTCTAAGAGGACACAGATAAATTCGTGGGTAACTGACAGATA
AATACAGGACTGTAAAAGAGGTTTAAGGGATGGTCCCAACAGGATGTAGA
CTAAGAAGACCATGAGTCTGACACTGGTGACCTCCAGTGGTTTTCAAACC
CCTCTGGATTTAAGTGCAGCTATTTTTGTTCTTTTCCCCAATCCTTTAGC
CCATTCACATTACAGTTGTTAGAGTTAAACTTGCTAAGGAGCACAGTGTT
AGCACTAATGTAGCATAGTAATGAGTATTTCAGGGAGGATTCAGCCCAAT
TCCAATTTTGCACAAGTTCGATAAAGCTCCAAAGAAAATCCAAAATGGCT
ACAGCTGACATAAGAGTGTTTTTTGACAAGATTTCTGAGCAATGTACCTA
AGGGCTTAGTGATATATATATCAAGATGCTAGTCTTATCCCATTAAATGA
AATGCAGGATCACAAAAGAATGCTAACTGAACAGCATTTCAAGCCTCCTT
CATTGTTTAACATCATATTTTGAAAAAGCATCTGCAAAAGGTACTATTCT
GATGCCCTGCCCAGATTCCCTTTATGGAGCCAGGAAGCTCATCTGTCACT
AGCAGTGAATGTAATGGCTTGCCACTGATCCCGCCAAAGAATTGCCTTAG
ATTGCCCAGGGCTGAGAACAGCTGCTCTAGATTGATAGAAGAAACCTCCA
GGATTTAATTACTACCACGACGACCGCTACCCCCTTGCCCAAGCCTGCAA
TCATGAAGAGCGATATGGGGTTCAGAAGACCACCTCAAAAGGGAAGGTGA
CTCTGTGGCATGGCTTATGCTCCAGAGTTTTGTTTTGTTTTTTTTAATGG
GATCCAGCCGAGGCTAGATTTTCCCCAAACCCACATCTTTCTTTGGCTGT
CTTCCCTTTTCCCATTCCCTTTCACCTCCTCCTTAATAAATTTCTCCAAC
TCCTGCAAAATTACTGGAGAAAAGTTTCTACAGTACCCATGGAGAACAGC
TGATTCAAGTAAATGTACCTTTTTTGGCTAGAAAGGCGGAGCCGGGCGCA
G
>ltr-1_family-112#LTR/ERV1 [ Type=INT, Final Multiple Alignment Size = 1 ]
AAAAAGGAAAGTGAAAGTGAGTGAATGCTTGTGTTTGAGACGGGCACCGG
ATGGACAGTGGTCACTGTCTGAAGTGTGTGTAGAGCCCCAAGCTGCAGTT
CCATAGGATACTCATACAGCTAAGTGGCAGTTCATGCTGCCACCTGGTAC
CAGCCTGCCTAAGCTAAGATGATCTGAGATTCCCGTGAGGGAAGTGGCCA
GTGGCAGGCAGGGCGAGTGAGTGACTCCTTTACCCTTTCCCTTCCGCTCC
ACCCGCCGAGAGAAGTCGGCTCCTAAAGTCCTGTCCGACCCAACATTAGA
GGATTCATGGCAACAAACAGCACCAGTGCCCACCCGCCCCTTCACCAAGA
AGGAAGGCCTCCCACCCGAGCTTCCACAAGGCCTACATACCCCTAGACCA
CCCAGAGTAGAAAAGAAAGGATGCAAGACCTTGGAAGAAACCTCGCCCTT
GGCAGCCCGTTTGAGGCCTAGAACTGGGATACAAAAGCCCCTGAAAGAGC
AACAGTATACTGGGGTAGACGAGGATGGCCATATGGTGGAAATGTGTGCC
TTTGTGTACCAACCCTTCACCTCTGCCAGTCTCCTCTGAAGGGTGCTCCA
GGCAGCAACTAAGTGGCTAGAGGAACATGTTCTGGCTGATTACCCAAACC
CCCAAGAGTATGTGAGGATCCAATTACCAGGAACAGACCCCCAGTGGGAC
CCAAATGAAAGACAGGGTATGCAAAGGCTAAACCGGTACAGGGAAGCCCT
TCTGGAAGGCTTAAAAAAGAGACCTCAAAGGCCACAAATGTTAACAAAGT
CATTCAAGGAAAAGATAGAGTCTGGCACAATTCTATGAGAGACTATGTGA
GGCCTATCGTACATATACTCCCTCTGATCCCGATAGCCCTGAAAATCAGC
GCATGATTAACATGACTTTGGTTAGTCAAAGTGCAGAACACATTAGAAGA
AAACTACAGAAACAGGCTGGGTTTGCAGGTATGAATACTTCACAGTTATT
GGAGATAGCCAACCAGGTGTTTGTGAATAGAGATGCGGTAAGCCACAGAG
AGAACCACAGAGAGAGCAAATGCCAAGCCCAGTGAAACGCCGACCTGCTA
GCTGCAGCTATTAGAGGGGTTCCCCCGAAGGAGCAAGAGAAGGGGGGCCT
GGGGAAAAATACCCAGTCTGGCCATCCATGCTTGCAGCGTAACCAGTGTG
CTTACTGTAAGGAAATAGGACATTGGAAGGACAAGTGCCCACAGTTGAAA
GGGAAACAAGGTGGCTCTGAGCAGGAGGCCTCAGACAAGGACGAAGGGGC
CTTGTTCAATCTGGCAGAAGGGTTACTGGACTGAGGGGGACCGAGCTCAT
GTGACCCCAAAGAGCCCATGGTCAGGATGACAGTCGGGGGCAAGGACATT
GAGTTTCTTGTCAATACTGTTGCTGAACATTCAGTATTAACCATCCCGGT
CACCCCCTTATCCAAAAAAACTATTGATATAATCGGAGCCCCAGGGGTTT
CGGCAAAGCAAACTTTCTGTTTGCCCCAGACCTGCACTGTGTGGGGCATG
AAGCGATTCACCAGTTCCTGTACATGGCTGACTGCCCCTTGCCTTTACTG
GGCAAGGGACCTACTTAGCAAGCGGAGAGCCACTATCTCTTTTACAAAGC
ATGGCTCTTTACAGCTAAAGTTACCTGGAATGGGAGTCATTGTGTTTCTT
ACGGTTCCTTGGGAGGAGGAATGGAGACTCTTCTTAACTGAGCCAGGCCA
AGAGATAGGACCAGCTCTGGCTAAGCGGTGGCCAAATCCACACCCTACCG
GGCATCAGTCACAGCATCCCCTGCTCCCTCAGGAACCTGACCTTGTACAT
ACTTATTCTAAAGAAGAGAAGTACTTTCTCCAGGCAGAGGGAGGGCAGAT
GATAGAAGAGGGATGGATCCAGTAATTGGACAGAAGAATAGCTGTGCCAC
AACTGCTAGGAGCCACCGTCGTACTGGCTGTGCATGAGACCACCCTCCTA
GGCCAAGAGTCACTTGAAAAGTTGTTAGGCCAGTATTTCTAAATCTCGCA
TCTGTCAGCCCTTGCCAAAACAGTGGCGCAGCCATATGTTACCTGCTGGC
AGCACGATGCTAGGCAAGGTCCAACCATTCTGCCCATCATACAAGCTTAT
T
>ltr-1_family-113#LTR/ERV1 [ Type=INT, Final Multiple Alignment Size = 1 ]
AGGCAGCAGTACTAGTAGCAAAGGGACAGTTAGTTAGGGAAGGTTCTCGC
TCCACCCGCTGAGGGAAGTCAGCACCAAAAGTCCTGTCTGACCCAACAAC
AAAAGAATCATGGCAGGAATTGGTCCCAGCAGTGTCCCCTCCTTATCGAG
AGGAAGAGCTCCCCACTCCTGAGCCCACAGCTCCTCCATCTCCACCAGAT
ATCCACACTCCTAGACCACCCAGAGTAGACAAAAGAGGAAGTGAAGCCAC
AGGAGAAACTCCTCCCTTGGCAGCTCTCTTACGGCCCAAGACTGGAATCC
AAATGCCCCTGAGAGAGCAGCAATATACTGGGGTAGAGGAGGATGGACAC
ATGGTGGAAAGGCGTGAAGGTTGCTTCAAGCGGCAACTAAGTGGCTAGAG
GAGCACGTCCCAGCCAATTACCAAAATCCCCAAGAATATATAAGAATTCA
GCTGCCGGGAACAGACCCCCCAATGGGACCCAAATGAGGGACCAGACATG
GAGAGGCTAAGAAGGTACCATGAGGCATTGATATAAGGTCTAAAGAAGGC
GAACACCAGGCCAGGCGAAACACCAACTTACTGGCTGCAGGCATTAGGGG
AATTCCCCTGAAAGGACAGGGAAAAGGGGGTTCCGGGAAGAATACCCAGT
CTAATAATTGCCCAAACGGCCATCCCCTTATCCAAGAAAACCATTGATAT
AATCAGAGTAACAGGGGTTTCCTGCTGCTTTCTTTCTACCACGGACCTGC
TCAGTGGGGGGACATGAAATCATTCACCAGTTCTTGTACATGCCTGACTG
TCCCTTGACTTTGCTGCGAAGAGACTTGCTTAGCAAGCTGAGAGCCACCA
TCTCCTTTACAAAACACGGATCTTTACAGCTAAAGTTACTGGGAACATGA
GTTATCATGGTCCCTATGGTCAGTCCCCTGGGAAGAAGAATGGAGACTTT
TCTTAACTGAGCCAGGCCAAGAGATAAAACCAGCTCTAGCTAAGCAATGG
TCCCGAGTATGGGCAGAGGATAATCCTCCAGGACTGGTGGTCAACCAAGC
CCCCGTACTCGTAGAAGTTAAGCCTGGGGCCCAACCAATTAGACAAAAGC
AGTATCCGTTTCCCAGGGAAGCTCTCAAAGGAATCCAGTTTCATCTCAGG
CACTTGAAAGCCTTTGGAATTATAGTTGCTCCTGAGAGCCAGAAGCTGTT
TGCCTTTCAGTGGGAAGCTCCGGAGTCAGGTGTCACTTCTAGAATTCAGT
GAAGCACAATGTGAGGCAAGGCCCCACTGTTCTGCTCGGCATACAAGCTT
ATGGAGCGGCTCCTTTGAGGATCTTCAGGTGGATTTCACAAAAATGTTGA
AATGTGGAGGTAACAAGTATTTGCTGGTTCTTGTGTGTACTTACTCTGGG
TGGGTGGAGGCTTATCCAACATGAACTGAAAAGGCCTATGAAGTAACCCG
TGTGCTTCTCCGAGATCTTATTCCTAGGTTTGAACTGCCCTTATGAATCG
TCTCAGATAATGGGCCAGCGTTTGTGCCTGACTTGGTACAGAAGACAGCA
AAGCCATTAGGAATCTCTTGGAATCTACATGCTGCCTACCGACTTCAGAG
ATCCAGAAAGGTGGAGCAAATGAATCAGACTATCAAAAATAGTTTAGGGA
AAGTATATCAGGAAACAGGAATAAAATGGTACAGGCCCTTCCCATGGTAT
GGTTTAAAATTAGATGCAACCCTCCAAGAAAACAGGATGCTCCCCTTATG
AAAAGCTGTATCATAGGCCTCCTTCTATACTCTGGGAGCTTCCAGGCACT
CCCCGAGAGTTAGGGGAAATTGAATTACAGTGACAGTTACAGGCTTTAGG
AAAAATTACACAGACAATCTCAACTTGGGTAAATGAGAGGTGTCCCATCA
ACTTATTCTCCCCAGTTCACCCTTTCTCTCCAGGTGATCGCATGTGGATC
AAGGACTGGAAGGTAGCCCCTTTGTGGCCATGGTGAGCCATGTGAAACCT
GCAGCCGCTGAAACCTGGGAGGCAAAACTG
>ltr-1_family-114#LTR/ERV1 [ Type=INT, Final Multiple Alignment Size = 1 ]
CCACCTCAAGCTATGACACTTTGGTGTGCTGATTACTTTAAACTGAGGAT
GACACTTGGGGAGCAGTAGATGCAGGCAGAGGCTTTCTCTCAGTCCCCAC
ATGTGCCTAAGGAGGTGTCAGATACAGTAAGTACCTCTTCAAAGGTGTAA
TTTCTGACTTCCTTGTTCTTTGTTCTCAAGATCAACTTTCTGTCCCTTCT
CCTAAGCTACCTGTTCTGTAAACAACTTATCCCACAGGTCCCAA
>ltr-1_family-115#LTR/ERV1 [ Type=INT, Final Multiple Alignment Size = 1 ]
CAAAGAATTGTGCTAATATTCTTAAATATCTGCTAGCCATAATAAAGAAA
TCAATACACTGTGTGTTCTTAGCTCCCACATTTTAGCCTAGATATTTGCC
TTGGCATGCCTGAACCAGTCCAAGCAAGCATTAGGTCATAGCCTATTCTT
CTTCCTTATTTGGAAGTGCTTTTGCCTCTGTCAGCATTCCACAAATTACT
TCCTCTCTTCCTTTGTTCTCCTCGC
>ltr-1_family-116#LTR/ERV1 [ Type=INT, Final Multiple Alignment Size = 1 ]
ATTTGGTGGCCCGTATGGGGAATAATCTGTGCTACGAGTCCTGCTGTTCG
GCAGAATGTGTGAACACAGACGGAAAGAATGTAAGGGACCTCCAAAAGGG
AGAGGGAGGAAGGTTAACCTCTTGGGAAAGAGAATCAGCGAGACATCTCT
GGTTTGAGAGATTGAGTCTTTTAGCAAGCTTTTAAAGACTGGACAGGTGA
GAAATCTCCAGTCTGAAGGATCTGGGGGATTGGGCCTCCCCTTGGCAAGC
CTCCAGAGGAAGGGAGGATGAGAAGCCTCTAGTAGAAGAGGTTGAGCCCC
CTTCTGTGCACCCAGGAGTGCTAGAAACCTCCAGCAAGGGGGGTTGAAAG
CTCCAGGAAAAAGGCCTATTCTAGTTAGGCACCACCCCAAACCTTCAAGA
TAGGAAATATTCCGAGTAAAACAGGGAAAATAAAGAGAAGAGAACACAAA
AGGAAAATGGATATTACCAGATCAAAGGGAGATATTATCCAAACCTCTCA
TAAGGGAGGTCTTAACTACGGTTCTCAGAGTTTATAAGTGTATTGGAATT
TATACCCTAGTCAAACAGGTCACAGACAATTGTCTAACATGCAGGAAAAC
TAATAAACAAGCCCTAAGAAAATCACCCCTTGGAGGATGAGATCTGGAGC
TAAGACCATTCCAAAGTGTTCAAGTTGATTACACCGAAGTGCCTCCAATC
GGTCGCCTGAAGTATTTATTAGTAATAGTAGATCATCTCACTCACTGGAT
CGAAGCTATCTCCTTTCCAAATGGAACAGCTAATAATGTAATTAAAGCAT
TAATTGAGAATATACTGCCCCTTGTGTTAATAGAGAATATTAACTCAGAC
AATGGAAACCATTTTATGACACATATTATTAAGAAGCTGGCCCAAGTGCT
AGACATAAAATGGGAATACCATATTCCCTGGCATCCCTCATCCTCCAGGT
GAGTAGAAAGAATGAATCAAACCCTTAAGAATAATCTGACTAAATTAATT
CTAGAGACTCATTTACCATGGACCAAATGTCTTCCCATTGTCTTATTGAG
GATCAGGATAGCTCCTCGAAAGGATATAGGCCTGTCTCCATATGAAATGT
TATATGGATTGCCCTATTTACATTCCTAAGCCCTCTAACTGACACAGTTA
CTCCTAGCACTCATCGTTGTGATCACCTGTAGCTGAGATGCCAATTTTCT
GCTCCTACAGCCTGGCAACCTTGTAGTAGATGGGACTACATCCTTTGGAC
TACTCAGGAGCAAGGTTGGACTTCTAAGGAAGAGGTTTGTGCAGATCTAA
AACCCCTCATCTATTTCACTAAAGGGACTACCCCTTCTCAGTCTTTCTCT
CTATCAGCACCTCCACCTTAACTGACTCTAGACCTGCCCTTAGTTGCAAT
T
>ltr-1_family-117#LTR/ERV1 [ Type=INT, Final Multiple Alignment Size = 1 ]
TGAGGTGAGAAATTTGCTTTATGGAATGAGTTTATAGATTCTTGTTGTCT
GTAACTAGTGACTTTAAGTATTCTGTTTTATCTAAGAAGTACAAAAAAAG
TCATGAGAAGCCTGAGTAGGCCTGAACTACAGCTGCCTGGGCCCCACAGT
GAAGGTTATAGGATAAGCCCCTGCACAGGCAAACCTAGATAAGGAACATC
TGGGTTGCTTGGCAACGGTCATATGCAATCCTGTCTTTGTCCTGCCTCTG
GATCCCTCCTTTCA
>ltr-1_family-118#LTR/ERV1 [ Type=INT, Final Multiple Alignment Size = 1 ]
TCATCAGAACCTGGAGGGTTGCAGGACAATCTCAAGAGCAGCAGGCAGAC
ATCTGAACCGTGGTAAGGTTTTGGGGCCCAAGGCAGGGAAGCCCGTCCCC
TAAGGACAAAGGGGAGCTTGATCACTTCCCAGGGAATGACCACTAATCCA
ACCCAGAGCGGTTGGGGGCGGCAGGAGAGTCTTGCCCATTTGGATGAACC
TCTTGTCCCCACTAACAAAGTGAAAGTGGTTCACTGGATCTGGAGACAGG
AACTGGAAAAGGGGAGGAAATGGGCCAATAGAGCGGCAAGTGCAGCAAGG
TAGAGATTGCTGGCAGGGTGGCAAGAGTGGCTTGCCACCCCAACTGGGAG
TGTGTGGGTGCATGTGAACCCACCCGGGACACGAGAGACACTTGTTTCAT
CTGATGAGGAGTCCCGGGGCAGGGGAGGTTTGTGAAAGTGTGTGAAAGAG
ACCGTTCCGGGAGAAACCAATGTGAGGAGTGACATGCAGGGGGCTGCAGG
TCTCTTAGTAGAGGCTGTATGCTCTGAGCAACATATAGGACCAACTGGGT
CTGATCAGCCTAAAAGGAAAGGAAGAGGGAGTGTGCTGAGCCTTGAAGGG
AGAAAGGGAAGACCTCTTTTAGTGTGGCTGCCTGGCCCAAGGCACTATAG
ATAAAGAAATTGGCCATGTGTTTTAAGGTGGTGACTAGGGTGGGAGGACA
GCCAGGACATTCAGACAAAGACTTTATATTTACTCATGGCTAAATAGATG
CAGCCCTGCCTAGCAGTTTATTGCAGAATGCTCGCAGCTCAAGCCAAGAG
AAATCAGCTGCGCTGGCAGCTACAGAGTTAAAAGGAAAGTCACAGGGGCT
TGTAGCACAGCCGAGCCAAAAGTGAAGGTAAAAATCAGCTGCCCTGGCAG
CTATAGAGACAAAAGAAAAGTCTCAGGAAAGGCAAAAAAATTGGTTTTGC
AAGAATAACGGGACAATCTACCCCCCCTTTACCAAGCCTAACTGCCCCTA
AGAAGTTAAGTTCAAACCAATACATGTTCCCAGTCTCACCCGAGAAGGAG
AAATCAGAGCTCCAGGAAGTTAAAGTGAAAGATTTGAAAACTCAGGCAGG
CTATCTCAGGTCTGTCCGTGCCCAAGTTATGCTTATACCTCTTAAGAGGA
CAAGTGGACCCCCACTAGGACCCAGATGATGCAGTCCAGCTTCTGTGCCT
GCAAAGATGCGGAGAAGCACTTCTGCAAAGGCTAAAAGATGGTAGAAGAG
AAAGGCAATCAATATAGAAAAAATCTCAGAGGTGCTCCAGGGTACAGATA
AAAGCACCAGCCAGTTTTATAAAAGACTTTGTGACGCATTTTGGTTGTAC
ACTCCATTTAACCCCGAGGCTGCTGAAAATCAGCGCATGGTGAATATGGC
GTTTGTAAGGCAAGCCCAAGGAGATATCAGGCAAAAATTGCGGAAGTTAG
AAGCTCCGCAGGCGTCAATGCCACTCAGCTTATTAAAGTGGCTACCAAGG
TGTACATTAACCGAGATCAGGAGGCAAAAAAGGAGGCTGATCATTAAGAA
AGGCTAATTTGCTAGCAGCAGCCCTTAGAGGAAGAGAAGCTGACTTTGCA
AGGAGGCTTGGACGCGGGCATGAACGTAGTCGTGGAAGAGGCTATTCTGG
ACAAGAATTTGAAGGCCTGCCGAGGCTAAAGAGAGATTAATGTGCACGGT
GCAAAAGGAAAGGACACTGAAAAGATGAATGTCAAAAGAATAAGGAAAAT
GGTTAGGGCGATGGTATAAGAAAATCACCAGCGAAGGGCTACTGCACCCA
GGACTGTGAATACCCTAAAGGAGCTCCTAAAGGAGCAAGGACCACAGTTC
CACAGAGTACTATAGTATCTGTTTGCACAGTTGGCTAAAAACATGAAGCG
GGAAATTAA
>ltr-1_family-119#LTR/Unknown [ Type=INT, Final Multiple Alignment Size = 1 ]
AAGGGTTTCACCCCCCTTTTCCTTTGTTCTATTACATAAGTAGTTTTTCC
TGCCTTTAACAGGCCCAGGCATGCCTCCATCCACCAACCTTGTAGCTGAC
CCATGCCGCCTTACTCGAAGTTGTTAGGTTCAAACAATGAATTTCCTGGT
TCTTTTTCCTTTTCTAAATGCT
>ltr-1_family-120#LTR/Unknown [ Type=INT, Final Multiple Alignment Size = 1 ]
TTTTGTGACCTTCAACAAATCACTTGTCTTCTTTTATTTTGCTTTTCTCA
TCTGTAAATGAGACATCATCATATTTTCTCCCTAAGTTTGTTGTCAAAAA
GCCAGTCACATAGCATTTAGGTAGCAATGGTAGATCTTGATTCAACAGTA
AAATCTGTCCCCACCCATCTTATAAAAATTTTCTTATTAACCCAAGCCTC
TTAATTCCTAATGAATCATGCTAATTTCCTCAAGGTTATCACTGCTGTAC
TTCAGTTGGCTGATGTTTATGGATGACTAAAGACTTTGCTGATAACTGTG
AAAAACTGTAACAATTATCTTTGACCCATAAACTTAAACAAAACTGCATA
CTTTATTCCATTTAATCAAAATATCTACTTTTTCCAGGTGAATTAATAAG
TTTTAAACACCTATGACAATAAGATGCTTTTACAACATTTTGCTTAATGA
AATCAATCCTGTAATATTCTCCCATTTCTCTGGTAAATAAAACTCTATTC
GTCCTTCCAGTTTGAGCTTAAATATCTTGTTCATGAAATATTTTTCAAGT
ACCCCAGTAAACTGACTTCCTTATTCACTGCCTGTTGCAATCACATTTAA
ATTTCTAACACATTGCTCTAAGCTGCCATGCATTATCTGTATTCTCCCCA
CTAGGTGGCAATTCAATAGCAGGGTGTGTTAGAACTATTTCTATGCTCTC
CTTAGCCTCATCTTCCCACACAAACTATGCCTACCACTATGTTTTCCACA
TATGGGGTGTTTTGTTTGTGGCCTTAGTGCTTGTTGAATTTCATTAATGT
CATCTCTCCCTGCTAGACTGTGAGTCCCCTAAAGAACTCACAATGGCATT
TGTTTGTGTGTTTGTTTTTGTTTATTCATTAATAATCCATCAATCTATAT
CAAGGACATATAAGGAGATAGAAAAGAGAGAGGAGAGTGAAGAAGAGGAG
ACTAGAAGCAACAAGAAGCACTTGCACTGGAAATAATCCCTCTTCTGCAA
CAGGCATAGCATTGAGGTATCGAGGACTAAATAAAGGGATCTGTTTTGAT
CTTCAGTAGGAATGAGATTGGAAACACTGACTTTCTAAATGTGAAGCTAT
AGTGGGAGAATTAACAGAAGAACCAACATTTGAGGAACAAGTCAAATAAT
CAGGGCTGACTTTCACAATGACTGGAGAAGCAAACCTGTCATAAGAAGGG
CAAACACACAAAACCAAGCTAGAATCTCAAAAAGCCAGGGACAAGTGAAT
ATTCTGAACAGGTCATGGCACAGGGCCTGTGACAACCCTGAGCTAGTCTA
AACAGCCTTGCACTTATTATCACTCGTGAAGCCTAGGACAGGACACCTTA
AATTAGGTGGTACTAGGTGGGAAATAACAGTGATATTGACAAGACAGAAT
GTCAAGATCTAAGTGAATAGGAAGTATATGGAGTAGTGGTTACAGTGATT
AGGGTTGGAG
>ltr-1_family-13#LTR/ERVL-MaLR [ Type=INT, Final Multiple Alignment Size = 1 ]
TGATATGGTTTGGCTGTGTCCCCACCCAAATCTCTTCTTGAATTGTAGTT
CCTGTAATCCCCACGTGTCAAGGGCAGGACCAGGTGGAGATAATTGAATC
TTGGGGGGTGGTTTTCCCTATCCTGTTATCATGATAGTGAGTGAGTTCGC
ATGAGATCTGATGGTTTTATAAGGGGCTTCCCCCTTTGCTTGACACTCCT
TCTCTCCCCTGCCACCATGTGAAGAAGGACGTGTTTGCTTCCTTTTCTGC
CATGATTGTAAGTTTCTTAAGGCCTTCTCAGCCATGCAGAACTGAGAGTC
AATTAAACCTCTTTTCTTTATAAGTTACCCAGTCTTGGGTATGTCCTTAT
AGCATCATGAGAAGGGACTAATACA
>ltr-1_family-121#LTR/Unknown [ Type=INT, Final Multiple Alignment Size = 1 ]
ATATGACAGAATACAAAACATTCAAGGAGAATTAAGAGATAAGGACATAA
CAGAAGCACAAAAGAATTCATGTGAGTTAAGTAGGGAGGCATTCTAGTCC
TAAAAGGAAAACAGAAAGAAACTCCAAAGCTACTGGTTATATTTAAAAAT
TATTTAACAGCTTGGTGAGTGAGCTTGTTCTAATTTAGCTTCTACTCCAG
ACCACCTTCGGT
>ltr-1_family-122#LTR/ERV1 [ Type=INT, Final Multiple Alignment Size = 1 ]
TGTGCAACAGAACCTGGAAGGGGTTACAGGACAATCCCAGAAGCAGCTCT
ACTGAACTGTGGTAAGGTTTTGGGGCTCAAGGCAGGACCTGTCCCGTAAG
GACAGAAGAGGAGCTTGATCACCTCCCGAGGTATAACCACTAATTTGACC
CAGAGAGGCTGGAGGTGAGAGTGGCTCTCCAATTCAGATGAAACTTATAC
CCCAACTGACATGGTATGTGAGAGAGGATTGCTAAGTCAGTTAGAAAAGG
GAACTGGGAGAGGGGAAGTGTGTGAAACTGCGTGAGAGATGGTTCTGGGA
GGGACTAACGCAGGAAGTAATGTGGGGAGACACAGATCTCTTAGTGTGGA
CTGTGTGCTCCGAGCGGTGTGGGACCGACCTGGGCTAGTGACAATCCACA
TCTGGCTAATAGGAGCTGCCCCCTGGCTGCAGCATCCGTGGTGGGAATAA
GGAACTCTCCTAGCTAAGCAGCATCTGAAAACTCCCGTAATAGGAGACGG
TCTGGTCGGTCAGAAAAGAAAGAGCGAGTGCACATCGTAAAGGGAGGAAA
TGTGGGGACAGTTGTTGAAACCCACTCCATTGGAATGTACGTTAAATAAT
TTTAAGAAAGTTTTTTCAGGGGATTATGGAATTAAACTGACCCCCCAAAG
GTTGAGAACTCTCTGTGAATTAGAATAGCCCTCTATTGGTGTCAGTTGGC
TGGCCGAGGATATTATAGATAGGGAGACAATAGGCCGGGCATTTAAGGTG
GTGACCAGGGTCGGGGGACAGCAAGGGTAACCAGACCAATTCCCCTATAT
CAATTCATGCCTCAATATTATATAAAACTGACCAGCATGGTTGCAACCCT
GTTTGGCAGCATATTGTAAGACACTAGTGGCCCAAGCAGCCGAACCCAAA
AGTAAAATCAGCCATGCTGGCAGCTGCAGAGAAAAAGAAAAAGCTACAGG
AAAGGCAAGATAAACGAGTTTTACAGGCACCTCAGGAGGAAACAGAATTT
CCTCATCCTCCTTAGGTTCCAATCAACCCCCCTTTACCAAGACCAACTGC
TTTTGCTGCTGGTTCATCTGTGAGGCCAACTGCCCCAGCTGCCCACAAGG
AGTTAAATCCGAGTGGGTACATGCTCCCAGCCTCACCTGAGAAGGAGGAA
TCAGAGCTACAGAAAGTTAGGGCGGAAAGCCTAGAAAGTCAGGTAGGCTG
TCTCAGGTCTGGCCGTGCCCAAGTCATGCAAATTGCTCTTCAGGAAATGA
GAGGACCTGTCTATTATCAAGAGCATGGCCACATCCAGGGGGCAGAGTGA
GCTTTTGTTTACCAGCTCTTTTCAATCACTGATCTCATGAACTGGAAGCA
TCATGCTCCCTCCTACACAGAGAAGCCACAGGCTTTTATAGACTTGATGC
AGTCCATTATTCAGACAACCAATCCAACCTGGCCAGATTGGAAACAGCTT
CTTCTGACACTGTTTAATATGGAAGAGTGCCAGAGACTGACACAGGCAGC
CCTCCAGTGGCTAGAAGCAAATGCTCCTGCAGACACAGTTAATGCCCAGG
CATATGCGCAGGGCCAGTTCCCTGAAACAGACCCCAATTGGGACCCAAAT
GACGCATCCCAGCTGCAGCATCTGCAGCAGTACTGAGAGGCAATCCTGCA
TGGGCTAAAAAATGGTGGGAGAAAAGCAGCCAATGCAGGAAAAAATCTCA
GAGGTGCTCCAAGGAGCAGATGAAAGACCAAGCCAGTTTTACGAAAGACT
TTGTGAGGCATTTCGGTTGTACACCCTGTTCAACCCTGAGGCTACTCAAA
ATCAGCATATGGTAAATACATCATTCATAGGGCAGGCCCAGGGCAATATT
AGGTGAACATTGCAGAAGATGGAAGATTTCATGAGCATGAATGCTACTCA
GCTTATTGAGGTAGCCACCAAGGTGTACATTAACCAAAATCAGGAGGCAA
AGAGGGAGGCTAATTGAAGGCTTAAGAAAAAGGCTGATTTGCTGGCAGCA
GCCCTTACAGGAAGGGAAGCTGGCTTTGCAAGGGGACACAAACATGGGTG
TGGAAGAGGCCAGACTGGACAGGGATTTGAGAGTTGGCTGAGACTAGAAA
GAGATCAATGGACCCAGTGAAAAAGGAAAGGACACTGGAAGGACAAGTGT
CCAGAGAATGATAACAAGGAGAATGGTCTGGGCCATCGTATGGGAAGGCC
ACCAGCAGGGGGATACCACACCCAGGACTAACCACTGATCTGATTGGACT
GGCAGGGCAGATTACATTTGGGTGGCAAGGGAATGTAACTTTAAACCTAG
CTCACCCATAGGCTAG
>ltr-1_family-123#LTR/ERV1 [ Type=INT, Final Multiple Alignment Size = 1 ]
GCCCATCAATTTTGTGGCCCGTATGGGGACACTGTTTCCCCTCCAGTCCT
TGGCCCTCTCTTGTGGGGAGGCACCCAGCTGCCCTGTTGCAGCAGCCCCA
GGGAGATAGCCAGGGCTCACCCAGTAAAAGAGGAATGTGGATTATCTTCA
GAACAGGGAACAGAGGGGAGAAAGTTATCTCCAGGGAACTGAGAATACAG
GCAATAAGAAACTAACACTAAAAAGGGGAAGGCTAATCCCCAGGGAAAAG
GAGTAAATACATTTGAGCAGACAAGATATCCCTGAGCTGGAGGATCTGGG
GGATTGAGTCTACTGGGAAAAAGTCTCACCGGGATCTGAAGCAAGGGATG
GAGGAGGGTAAAAAGAGAATATCCAGTGGGATCCCCTAAACCATCTTCCT
CCTTTTCTAGTCCCGCCTCCTCCTCCTCAGGCAGCAGTTAGTCCCACCTC
CTCCTCAGGTGGTAGTCCCGCCTCCTCCTCCTCAGGCTCCGGAGGCAGAA
GTCTCTGATATTTTGGCAGATTTCACTAGGACCAAATATACCTGGGATGA
GATTTTGACCAGTGTCCAGGGGTGCCATCTCACAGAGAGGCAGGGGTCGA
GGTTGAAATGGAACATGAGAAGACCACAGCATATGTCATAAAGGGTGGAG
ATGTAGAGCAGATGAAGAGAAACTAAAACAAAGGATCTCCGTGGGCTAAA
GAAAATACAGAAGGGAGATGGATTCTCCCAGATCAGAGAGAGATGCTCTC
CAAACCCCTTATGAAAGAAGTTCTGTCCCACTTACACCAAGGAACATGCT
GGGGCCCTCAGGCCCTATGTGACGCTGTCCTCAGTCTATGGATGTACTGG
GATCTACACCCTGGCCAGACAGGTCACTGACAGCTGCATTATCTGTAAGA
AAACTAATAAGCAGACCCTAAAGAAACTACCTCTAGGATGAAGAACACCT
AGGCTAAGACCATTCCAAAGTGTTCAGTAATATAGTGACGGCCTTAATTG
AACATATTATACCCAGGTTTGGATTAATAGAAAATGTTGACTCAGATAAT
GGGACCCACTTTACGGCACACATTATGATAAAACTGGCCCAGGTGCTGGA
CATAGAATGGGAATACCACATTCGGTGGCACCCCTCCTCCTCCAGGAGAG
TAGAAAGAATGAATCAGACAAGTCATCTAACTAAATTTTAGAGACTCATC
TACGATGGACCAAATGCCTCCCTATTGCTTTATTCAGAATCAGGACAGCT
CCCCGAAGAGATACAGGTTCATCCCCCTATGAAATGTTATATGGATTGCC
TTACTTACATTGGTCCCCCATTTAATCTAACAGTCTCTCACTCCCATAGA
TGCGATCAATTAAAGCCAAGACACCGCTTCTTCATTCCCACCGAATGGCA
GCCTTGCAGCAGTTGGAATAATGTTCTATGGACCACTCAATACAGAGGCT
GGACCTCTACAGGAGGGGTTTGTACTGAGCTTAGGCCTAATCTTTATTTC
ACATAAGGAAGCATTTCCCCTGATTGTAAGCTTTATCAGTGTAACCCTAT
TCTTAATTCTAATATAGATAATCAGCCAGCTATCGGCCATCTCTACGGTA
TTGGGCAAATGTCAAAGGGGAAGGATCCGATAGGGAGGTTTGAAATACGC
CTTCTCCCTCTTCCTCCTTTCCCTTCTCCAACCCCAGTAGTCTCGGCTTT
AAATCAAACTTCTATTATCCAATTG
>ltr-1_family-124#LTR/ERV1 [ Type=INT, Final Multiple Alignment Size = 1 ]
CCAGGAAGGGCCTTGTAAGGCATGAAGAAGTTCTTCTACAAAGTTTCTTA
AATCCATAAAGGATTTATCATTCCCCGGTTAAATGTTAGGATGTGTATAT
TCCCAGGCTGCTCCAACTTGTTCCAGTAGGTTGAGATAAGGCTAAATGAG
TCCCAGATTAGGATACATGCCATTCCTTATTTGGGAACCCCTCTGACCTC
TCATCACTAACTTCCTCTTTTCTTTGTCCTTTTTCCCTTCTTACAACATC
AAATTCCCGT
>ltr-1_family-125#LTR/ERVL-MaLR [ Type=INT, Final Multiple Alignment Size = 1 ]
AGGCCTGGAGAACTGACAGAATGACTTCTGTTGACCCAGAAGAGCACCCG
AAGTACCAATGTGAAGAGAGACCTTGAGCTGATGATCAGAAAAGATAAGT
ATCAATAATTAACCTTCCATGGATATCCTCTTTATAGTCTTGCTTATACT
TGTTCTTCTTGCCTTTGTTCTTTTCCTCACCATAAGGCATATTTGCCAAG
GATCCCTTAATTCTGAACACCCATGAGATTATCTACTCTCCTAAACTGCT
ATCTCTTCTAAAATGTAACTGCCCTCCCCTATACAAGATTTTATTTATTT
CACAAGGGTGAAACAGCTCTGGTCACAACATTGTTTTCAGAATGACTAGT
CTATTTTACTTCTTGTTTCTGTTCTCCCTTCTCCTCACTGAACTACAGGA
ATGAAGAAGCCACTGGGTGTCTCTCCCTTCTGCTCGCTGAACTATGGGAC
TAAAGAAGCTGCAAGACAACCCTTTATGGAAGGACCTTGAAGAGAGTAAT
AGAAAAAGTCTGAAAGCCTATTTCCTTAGAGGAGACTTCAGATGGCAGCT
TAAAGGATAGTGAAGAAGTGTCATTGAAAACTATAATGAAAGAGATTTGT
ACTATATAGAGGAAGATGCTACAACATTGTTGCCTGCAATAACATAAAGA
GTATAAAAAATGTACTTAATGAATTATGTGACCTACCTGAGTAGATTCCA
TTTAGACTTTTGAAGATGCCAACAGGTTTCTTCTGGTTGTGTATGGTAAA
ATATAAAAGAAGATAGATAAGCTAATGACAATTAAATCAAAAGAAGCCAG
GAATTGTTGGGATTAAAAATTCTCAGCCTCTCCAGATGATAACTGACACT
AATATTAATAAATGACTGTTGAACAAAGTTGAATCAAGAGACTCACAGAA
AAGCTGAGAGTATGGTTATAAAAATATTTTAAGACCTTAGAAATACCTCA
GAACGCTTCATCAAACAATGGAGCTTCTTAAAAGCTTAAGGGTGCTGTTC
CTCAGTAGGCTCAGCAGAAACTCAAGGTACAGTCAATGCCAATAATATTT
ATAGGAGACCAACAAATATTTAAAGAAAATAATAATTTCAAAAACATCTA
CTTAGCATGCTTGGTAGATGTGGGAGGAACTTGAGGTTCCTAATCAAGGA
ACCACATCTGAAGAGCTTCATTCCCACCTGGATCTGAGCCAAATGATCAG
ATCTTTGATTTTGTTGTATACTTTGAGAGATATAGTATATAGTGTCCCTA
TGATAGCCATAAGGTCTGTGATATAGTGAGAGACCTAGTGTGCCTATGAT
AGCCATAAGACCCACACAAACATCTCAGAGAGCCAACACTATGTGTCACT
TAGCAGCATGAGGCAGCCTGGCCTGGGGATTTTCTAACCCTGGCCCAGGG
ATTTCCAGGAGACAAAATCACCTCAGCACAATGCAACTCATAAACCTTAA
AACATTGCTTACTGGGAAGAATCTCCCAAACTCTGAGAATGGTCTTCAGA
GGAAGACCCTCCTGGTCAGGTGGCCATCTGACTCCCGACTATCTGGCCCA
TGCTATAGTCTGCTCTTGCTATCCATCTTGTAAGAATGATGCCAGAATGA
ATAAACTGCTTGACTATCAGACAGTTTCTAAGACTCATCTTTGGTGCAAA
TTGGACCAAAAGGAAGTTGCTCCTGAGGAAGCTGGTTAACTAGGACTACT
CAGGAGTCCTGAACGTGATACATTCCAAACTGATGCTGCAATGTGATGAG
ATCTGGGGAGGTCTTGAGAGAGGATGAGTATATTTTGCTTCCCCCTAGAT
TGCTTTCTCTAAGAAAAGCAAGATGCCATGTCATGAAGACTTTCAACCAG
CCTAAGAAGAAGCCCATGTGGGGAAGAACCGAAGCCTCCTATTAATAGCC
AGCACCAATTTACCAAGTATGTGGATGAAATGGATCCTTCTGCCCCATTC
AGGCCTTCAGATGACAGTAGTGCCAACCAATATTTTAAATGAAATCTCAT
AAGAAAACTAGAGTCAGAAATACCCAGGTAATCTGCTCCCAAATAACTGA
CCTACAAAAACTATGAGATAAATGTTTATTATTATAAGCCACTTCATCTT
GGTGACCATTGATTAAGAAGCAATAGATAACAAATATACCATATCTTGAA
TATGATTATTAATTTTCCCTCATTTATTTAATTTTGCCACGTGCATATAT
ATTCATAAGCAATACATTATTTAGCTTTATATTTTTTTAACTTCATATAA
AGGTACTCCTTTTTTTCTCATCATTATATTTGAGGGATCTGTTTAAGTTG
TAACTGTTTAAACACCACAGCTATGTTCCTACTTGACACTCTTTATTATT
TTCTTATCTTCTCATATTCTAATAAATCTGCGCTAGTTGACACTTCAACA
AGACTAGCAAAATTACCTCAATTGCAGCACTTATTACATTGCATTGAGCA
AAGACCAGAAAATGATGATGGAGTGAGACATGGATTATATGACTACCTGG
AAAAATATCACTGCAGAAAGTGGAAACAGGCTGAGGCTCAGAACTGGGTG
CATATTGGGTGTGTTTGAGGAAAAGCAAGGTCAGCCTAGCAGTAGTACAA
TAAGCAAGGGGAAGCAGGGATAAAGTTAGAGGGATAACAAGGCGGAGAGT
ACATCATCGAGAACCTTATAGAGCTTTGCAGAAAGCACCACTGGACAGTA
GAGATATTTAGGATTCATCCGTATAGGACTGTCTGAACCATGAATTCTCA
CTGTAATTTGCCTTCTCTGAATCTACTACATGTTTTGGCCACTGCTTCTC
CACGTGGTCTTTTTCTGTGGTCTTTTCACATTATTTCTTCATCAGGGTAG
TTGGGCTTCTTCTCATAGAACACTGTCATTTCCACTGAATGTTAGCGGTT
AAAACAAGTAATGTGGCTAATACCATTTCAAGAGGAGACTACAGATAGAC
ATGAATGCAGGGAGGCCTGATTCCCTGGAAACTACTGATATAACAAACTA
CCACATAAGGGGAGCATAGACACCAGGGATGTGAGGGACAATGAAAAGAT
GCGCAGAGAAATGAATTCTAGATCCCAGTAGATTTGTTGGAGTTAGGACA
CTCAAAGCAATGAGACAGGAAAACAGGTGTGGCAACTGGAGAGTAGAATG
CTTGATACAAGGAAAGGATTAAAGTCACTGGTGATGGCAATGTCTAGGGC
AGTGTTTCTCGACCCCGGTGGTACATTAGAAATATATCCCATATGCCATA
AGATTTTGATATAATTAGGCTGGAGTGGGGCTGTCACTGGCATTACTTTA
AAGGTCCTTGGATAATTCTACTCAAGGGCTAATTCTAATTCTAATTAAGT
ACCACTGATTTAGAATATGACCTTAAGGGGAATGGCTGAGACAAGCTGTA
GGACAAAATCATTTGGAACAAAAAAGTTAAACAAAAAACTGTCACCAGGC
GATTGAAATAATCACCTGCCTGAACACTGAAATTACACAAAAAATTGTGA
AAGGAGTAGTGATAAAGAATGAGAAGTTCAGGACTGAAAGATTCAAGGAA
AGAGTAACTCCAGGTTTCCATTTTATGGAAAAATGATGATATCACAGGCA
GAAATGGGGAAACATGGCAGAGAAATTTATTTGTGGGGAAAATGT
>ltr-1_family-126#LTR/ERV1 [ Type=INT, Final Multiple Alignment Size = 1 ]
CTACTGATTTCTGCACCAGCACAATGGAACCTAAGGGGTTATAGGATGAT
TCCAGGAACAGTGTGCTACAGGACCATGGTAAAGTTTGGGGCCCAAGTCA
GGACCCATCCCATAAGGATGAATGGAGAGCCTCATCAACTCCCAGGGGTG
TGCACTGACTAGCCCAGCCTAGGATGCCAGAGTGGCTCACAGAGTCAGAT
GAAACCTGCCCCTGGGGGTGTGCTGAGTAGTCTGAACCAGGAAGTGAAGA
GTGGCTCACAAAGTTGGATGAAACCTACACGCCACCCAGGAAAGAGGAAC
TAGGAGCGGGGAAGTGTGTGAATACATGTGAAAGAGGTGGTTCCAAAGGA
AGCCAACGTGGGGAGTGAAGTGTGTGGGGCTGCATATCTCTTAGCATGGA
TTGTACACTCCTAGCGAGGTGTGGGACTGACCAGGACTAGTGGCAAACTT
CCTCCGGGACTACTGAATATGGCTTAAGGGGGTGCCCCACAATTCAGTAC
TTGTGGTGGTCTGGGTTCAGGACTTATAAGAATCCTCCAATGCCAAGTGG
TGTCTGAGATACTCCTGCAAGGCGGACAGTCTAATTGGTCTGAAGTGAAA
GTAAAAGAGTGAATGAGTTGTGCCATAATTGGGAAGAAATGGGAGGGAAG
CCGTTGAAATCATGGCTAAATATAGTCTAAACCCAACCTGTGTCACTGCA
GCCCTGCCTGGCAGCTTATTGCAAAACGTTCGTGGTTTAAGCTGAGTCTA
AAGTGAAAGAAAAATCAGCTTTGCTGTCAGCTACAAAGACAAAGGGAAAG
CCACAGGAAAAACCAGTTTTGCAGGAACTGTCAGAGGAGACAGAAATTCT
TCCTCCATATGCCCCAATCTACCCCCTTTACCAAGGCCGGCTCCCAAGGA
GTCAAACTCAGATGATAACCAAACCCGGGCCTCGCCCCAAAAGGAAAAAT
CAAAGCCACTGCCCCAGGAGGTCAAGGAGGAAAGTCAGGATGATCAGGCC
AGCTGCCTCTGGTCTGGCTACGCCCAGGCTGTGCAGATGCCTCTCCGGGA
GACTCAGAGACCCCTTTATTATGATTAACATGGCCAGGTTCAAGAGTCCT
ATGGTGGCCCATTGAAGCAGAAGTTAAAAAGAAAGAAAAATTTTTTCTCC
TTTAGGCAGCTTCCTCCTTGAGCCTACCCCATCCCCAA
>ltr-1_family-127#LTR/ERV1 [ Type=INT, Final Multiple Alignment Size = 1 ]
CCTTGGCCCGCCATGTGCTATTGCACCCTGTTTGGCAAGTTCTGTAAGTT
TGCAAATTCCTGTGTTCTGTAGCTGGTTTCTGTAAGTTCCTGCTTCCCAT
TAGGGCGGCACAGCAAAGGACAAGAGAAAAGCTTGAGCGAGCCTAGATTA
CAG
>ltr-1_family-128#LTR/ERVK [ Type=INT, Final Multiple Alignment Size = 1 ]
TCTACAGCTATTTGAATACCAGTCATTGTCAATCCTGGTCAGCTTTGAAA
ATACTGTTCCTTAGTTTTGCTCTCTGCCTGATTTACTTGGATTTAGGGGA
AACCCAGGAATCAGTTGATTTGAGTATGTAGCCAATGTTGTAAAGAACTA
ATTGCTTTAACTTCTAATAGAAAAATATCACTATTTTTTTAAAAAGTTAC
ATAATTCATGTGTAGGAACATAATCCTTTTAGCCTAGAAGTAAAAAATGA
TATAGTCTTGCCCTATAGCACTGATCATGGCCATATATAATTTATAATAA
CCAAAATAATGACAATATTTTGGTAAAGCATGCTCGATTAATTTGAATGC
TCACGAGTTAACACATAATTGAATGTGATATGTATTAGGTTATAGAAAAC
CATGAAGTAAAAATCATAGGCTGCATTGAACTTTCTACTTTCCCAACTTT
GCCTCATTATAGGGAGGGATGCAGCCCTAGAGTTCAAGAATTCCATAAAG
ACCAACCTGAAATTCTGGTGCCTGGCATCTTGTCACACCTCCTTCCAATA
CACAAACATCAAGGAGTGTAGAAGTTGAACATGGTCTGTTGTCACTGCCT
CATAGAATCCACTTCTAGCTTGTTCACACTAGGGTGTGAACATTTAAAGA
GGGTAGGGAAGAACCACCTGGGTGGATTTTCACTGGGGATCTTATAATAA
ACTCTCAAAATCCCAGATTGAGACAAGGGAAGGGATGCTCAGTCTTATGT
AATTAGGAAAAAGAGAGGAATTTTGAACCCACCCCTGCATCATCTAAGTC
AAATAGAGCCAGTGTAACTGTTGGGACCGTTGCAGGTAGGGTGTGCTAGG
TACCAAGCCGCAGTTAGGTAACCAATGACTTTTACAAGCTTATTTTCATC
TCAGTACACCACATGCTTCATGTGCCACTTGCATGTATGTAAGTTACACA
TCTAAGATTATATTATTGGGTTACACTACTATGAATTATCTAAGGAAAAT
AGAATGATCATCATTGTGTGTGCAAAGACGACTTCTGAAATTAATACCAA
CAAGAGATTTCTTCTTTGCATATTTTCAAGCAGAAAGTGGACTAAATTAT
ATCATTGAAGCATGACGTCTCAAAAAATATTTATTGCCAAATAATTCTTT
ACTGCTAAAAATTATTTATTGCATGAAATAGAAAAGATCTGAGACTGAAA
CTTCCATTTAAAAACATGAATTATTTAAAAAAATAGAGTAATTACATAAC
AATTATGAAACTCAGATGCCAGAGTCAGAAATCAAGAAATTAACTATGTC
AAGCAATTACAATATGATTACAAAGGCCCTTATATATTCATACAAGCTTT
TTGCATTTTTTGAGCTAATTTTATGAAAAACATCAAAAGCCAGAAAACTA
ATGCTTAATGTATATTTTAAGGCCAAGAACAATATAGAAAAATTAATTTT
CTCCTTAAAGTTTTTTAAGATATTTAAAGTAAACATTTTAAAAATTATTT
AATCTGTGACCCAATTTGAATCACTTTGCTCTTCAGATTCCGATGTCTCC
ACAAAAATTCCGATGTCTCCTTGAAATTAGCTGATACATTATAAGAAATG
AATAACTGTCCTGTCCTATTTGGGACACACATAAAAGTTACCCCAAAGGT
TTAATTAGATAGTGAAGTACAAAAATACAGATTTGTAAAATATTAAATAT
ATAAACAATATAAATCTCTATTTTGACAAGTGACTTGATAAACTAGGTTA
AGTAATTGTTAAGTAAGTCCTCCCACCATAGCTGTTTTCAAGTTATTACC
ATTTCAAGATACTAACTCCTGTGAATAGGAGGGTGAAGTCTTTAAATTAC
AGGAAATTGCAATAAAAGCCTGAGGCAAAGATATTTCAAGGGTTTTGGTT
AAACAAAAGACACATTGGCTGGCATGAACAAGAGGAATCCACTATTGAAA
CCATCTTAGTCAATGGCAGGAAGACAGTGTTATGAGTCTACTGGTTACAG
AAAATCTTTGTTTTAAAAACTCAGGTTTATCGAATTAAAATTTATATATG
GCAAAAGTCATCTTTTTAAGTATGCAGTGTGTTGAAAACATAGATGGTTA
TATAACAAATACCATCCTCAAGCTTCCTAACATGATATTAAATAGAAACA
GTATATAACTTTTTGACTATTCACCAGTTTTTGAAATTATGAATCATATG
GTTAAAGTCACCAACAGATATACATATGGATATTACATATATGTATATAG
TATACATATAAATCAGTGGATTCCTCAATTTTTTATTGTCAAAATGATTT
TTCTATTATAATTCCTTTGCTTCTCTATTGAAAGTTTTAGAATGAGCTTG
TTTGTTAGTTGCAAATATCCTGTTAGGAATTTTAACTGGATTGAATTTTT
GTATTGAATTTTTGGATTGGTTTGAACAGAATTAATTTATTGTCAATATT
GGCTACCAAGCTCTTTACTTATTTACTTCTTCTTTGATTTCTTTTACCAG
TGTTTTTTTAGTTTTTGTTACCCTTTCTCCATGTTTTTTTAGATTAAGAA
TTTCATGTTTCTTGTGCTACTTTAAATGTAACTTTAAAAAATTCTAATTT
CCAATTGTTCATTAATAGTGTTGTAAAGTAGTGGGTCCCCCACCAGGGAA
TTTAAGGGCATATGTTGACTGCTTGAGTCCTGAAGGCTAGATGGTGAGCA
AAGTTCATGGTGCTCAGCCGAGGAGCAGATGTCCCTGAAAACCAAAACAT
CCGGGAGCATATCTAGGTACATACCAAGAAGAACAGTTTCATCACATGTA
GTTTATTCCAGCTCTATCTCTTTGGCAGAGGGATGTTCTTCTACACAGGT
CTGGGTTTTTCCTGCAACAATTACATATAAAAAATAATTCTGTATATTAA
CATTATAGTGTTATAGTGCATAGTGTGAAATTACAAAACTCACAATTTAT
TTCTAGTAGCTTCACTTTTAATAATTTTAATTATTTTGTACTCACAATTT
ATTTCTAGCAGCTTCACTTCTAATAATTTTAATTATTTTGTACATAATGG
AATATTGTGCATCGTGCCTCTGTATAACGTATATTTAACTATATAATACA
TACAACACAACTATGTTTGTCTTCATATAATTTTTTTACCTTTTTTTTAG
TTTGTTTACATAGCCCCTATATCTCTAGAAATGTTTCTTGGATTTACGAT
TTGATTGCCTTCACTTCTTTTGGAAAATTCTCATTCATTTTGTTATTAAG
TATTTATCATCCTTGTTCTCTTTCATGAATCCGTTCAAGTTAGGCATCCA
GAGCTGTCCTTCAGCTCTTGGATGCCATGTTCTGCTATTTATCACTCTTC
TTGTTTCTTACTTGTATTTGTTATTCAATTTCTGTGTTTTTTATCTTCAA
CTTTACTGTTCCATTCTTTATTCATATCAAGTCTTCTGATGAATTACTTC
ATTGGTGTTTGCATTTTGAGGTAGATACAACAGTATATCTATTGAGACAT
TAATTAGTGCAATTAAACCGAAGTTTAACACATTTTAAGTAAAAATTTAT
CCCCCTATCGCATAAAACTTGTGAAAGTTAAAGTCATCAGCACTTAATAT
TGTCTGTCATGCGAGGCAATCGGCACTCAAGTGGCAAATGCACTCATTTA
ACTCTAAATTGCTACTTTAGTTAATCTCTCATATTGATTTTTTTAATAAT
CTTAACAGCAACAATAGTATCTACTTGAAAGGTATGCATTCTATATATAA
TTCCTTAGATATAAATTTAAGTATAAATATTTGAAAACTCTTTAATTTTT
TAATATTGTGTCCCATTTCTTAAAAAAGAGAGAAGCTATATTAACTTTTG
AATTCAGTACACAGTTAACAGTTCTTTCATTTAATATGTGATAATATAAA
TTTAACAGTGAAACTTTCAAATACTCATATTAACTTACCCTGATAGATTT
TATAGCTTTAATATAAAACTTCTCATAAATGTAAAATTTGACAAAGCACA
ATATTCTCCAGGAAGTCAGAAAAGTAATATAATTTTCTGTCTCTCAGAAT
GTGTTTTCTAACCTCTAAATATAAATTGATGGACTAATCTTTTAAAATTC
AGAATCAAATATAATTGCTTTGGTTTAATCATTGAGAATTCTTTTTCCAT
TCCATCATTTTATAGTTTTTGCCTAAATAAAATACTTAAGGAAGTTATTG
TTATGTTGTATTTGAAAGATGCCTGATGGAGAAACATTCATAGCTCTTTT
CTATCCTTATGAAAGGTTATATGAAAACATATATATATATATTTATATAT
ATAAATGTGGATAAAGTACAGAAAATCCTATCATTGCCTCTGACTCAAAT
GGTAATCTTTAATATAAAGATTTGAAACTTTCATGGAACAGTATATCAGA
ACTTTATTTCCAATTTGTTTATGTATACTTAACGTATATCCTAAGTATCA
AGAAATCACATTCAATTAACATATACATTATAAAACAATTCCTATATGAT
AATTCTAATAAGTAAACATGATTTTAGTGGTAGTAATTATTCAATCAAAT
ATTCATATTTTAAAGATTAAATCTTCATATTTTAAAGCACATTACATCAG
TTTACAATTCGATATTGACTACTGGATAGAATTTATCAATGAAATTTTGA
ATATGCCATGGTTAATGCAGATCATGTGAATTAAATTGCAAGGCAGAGAG
CTTTTAAATTAAAAAAATAAGCTGGTTTATAAATCCAGTGCTAGATAGTT
AGTAAAAGCAATACATGTAAATCTCCCAGACACCTCCCAATCTTGGTATT
TTGAAATATTTTCCTCTTTTTAATATTATTTAAATAAAAAAATTATCTGC
CTTTAAGCAACAAAACATGAACTCTTGGTAGAAAATTCACTAATTGACAT
AGGTATGTAGACTTATAAACCTGTAAAAAATGTGAAATAGAAGGCATAAA
GTATTTGAGTCAATAAATTACTAACTAAATATTTTAATTAAATCAGCTTT
ATAAAAAAAGTAAACATAAACACATAAGTCTTTGTATAAGCACCCCTACA
TTTTTAAAAGTATATTTGCCTTTTCATAAACTCAGTTGAGTAGTGGTAAC
ATTCATCATCACAACTTTTTAGAGGCAATGAAATTGATGTCATTTGAGAT
CTTCATCTTTTATTTTCTTATTTTGTCATGTTTAGCAAAGGATAGTAAAA
GTAGAGGATCATTCAACCCAGAAATACAGGGAAACTGATCCTTGTAAATA
GCACCCTTTATAGACTAATGGATGTTTTAAGAGCAAGATGTGCTAGAAAG
GAAAATAAGGCAATCTCTTAATGCTGTGCCTTTTCTTCCATTATATTTTT
AGATTATATATTATCCCTTGTTTATTTCTGTAGCTGGGGAAAATATTTTT
ATTGAAATAGATTGTTTTTTGAAGTTTGCTATATTAGGTAAAAATAAATA
CCAAACTTCTCTGTCTTCAGTTTAATAGAAAAAAAAAATCCCTTGTTACT
CTGTTTCTGCCTTACTGTTAGTAGAAAGATTTATGATTAAGTAATTTTAG
TAGGACAACATTAAGAACAAAAACATGAACCAAAATACTTTTTAAAAACA
TCTCATCCATAACAAAAGCTTAGGCTCTATACCAATGCTTGAATGAAAAC
TGTAATATCATCCATTTAAAAAAATGCCAACACATGCATAATTTTAGGCT
GTAAAAATGAAAATATTTCAGAATTGATTAACAAATGGTGGAAGTTAAAG
TTGTCTCTTCCCGACCTGCACTTTGTTTTCTGTCTCTTGCCTTTTCTCAC
ATTTTATTTTTCCTTCCTATCTCAACAATATACCCCACCTGCAGTGTGCC
CAATGTGGACACATACCTGCTTTTTTCAGGCACTGTTTTGGACAACATTT
CCCTACTGAGCATTAAATCACTTTTTCTTAAATATGTACTAAAGATTTCC
ATGGCTGAAAAGCTAGTTCCACATACATTAATAATCCTTGAAGAATTAAA
TCAGATACAACCTCTACATCAGCACAATATTTCAAGGTGGTAAGGGAGTG
CTACTGCTGGGTTTGTCTTCACTTAATAACTTTATTAATGATGTGGATGA
GTGAACAAATATGAAAAGAAAATTTATAGGTATTACATATGTAGATTCTG
CAGAAACAAATAGGCTGGAAGGTAATGACTGTAGAATGACCTAGAAAGGT
TAAAAAAAGAAAATAGTAGTCCAATATTATTCCACTTTTAAGTAAATGAG
ACCATTAAGCTCTTTAAAATAACCAGTAGATAAAAACTCAAAGCAATGAT
AGCTACATCAAAAAGTGAGGGAAGAGGGGAAATTATATGTTGCAATGTTA
CAGAGTACATTAAAGCATTCAGTATATTTCCTGAAAATTTCATAAGCACA
GTTCTTAATGTTTATTCATAAATAAACAAAACCAAACCAAAAGCCATAGT
TCATTTGTTTCTAACTAAGAGTACAAATTATTTATGCGGAAAAGTACATA
TAAGCTCACATAAATAACATGAATAATGTTTTCATTGTGAAGATATTCAT
AACGTTAAAATGACAAGGTCTTAGGAACTCTGCACCTTCATTAATTTTAA
TCAATATTTAACATCAAGATTGTTTTCAATAAATCATGATCTAATAATGA
AAGGGGGAAACTATTTGTTTTAACTTTCATTTCGGTTTTACCCTTTACTC
ACAAGTTGAAATTCATTCTCACTCTTTGCAAACTATTTTGAAACATTTCC
AGGTAAAATTCATATAAATATTTTATTTTTCCTAATTTTTGGAAAAATTT
TAGACTATTACAATCTGAGTTAATAGCCTAGTTCCTTTGTTGATCCAGTG
TAAATAAATATTTCTCTTTTCTTGCTGTATTAAAAAACTCAGTCAATAAT
ATCTGTGGAAGAATTTTTTTTCGTGTAGTGTAATATCCACAGCTCTTCTA
CTTTAACCATAACTCAGGTTAATAACATTTTATTGTCTTTTGTTAGTTTT
ACCTGGAAAAGAAAGCACATCATATACAATATTATAAAATAGAAATAAAA
CTAAATATAGTGTTTTAGAAGGTAACAAAGTTTTATGTTTAAGGATATTA
AATAAAATCTATTTCTTCCAGTATATTTTTTCACAATCTGTCTTAAATGG
AATCTGCAGTTATCTTAACAAGTTGACTACTAGATTTTGTAGTGTATTCC
AATCAGTTATCTATCTGAGGCCACTCTTTTTTTAATAATCTAGGCTTCTG
TAGACAATGTGGAAACATTTTTAAAATGATGACGCCCTCCTTTTCCTTAG
TAGCTAAATCAGTACACAAAATTCTAATTATTTCCTTAGTTTTAATAATA
ATAAAGCAATATAAGATTCACCCTCTGTATTCAATTCTTTGTTACCAATT
CTGCTATAATTAGAATTTTTGAAATTCTTAGTTATAACCTTTATTTTTGA
TAATTGCATTTAAAATGCAATGATAAAGCAAATAATTAAAGTGCTAGGAA
TAAAATTGTCCTTTATTAGTTTATCATAAAGTTCCATAAATTTCAGCTCT
CCTTGATTTCTCATTATTCTAGTTCATCAATTTTGTAATTAATCATTAAA
CATTATTCTTTCTCTGTATTAAAAATATTAGCAATTACAAAATCCCTATT
TAATATTACATTTATTGTTTTAGTTTGATGCTTTTTTTTTAGTGATATGT
ACAGATGACAAAAAAATGATGTGCAGCCTTTGTGTTCCATTTATTGTTGT
GTAAAATAAAATTTCATCAATCTTGGATAAAAATTCTTAGGCCTATGATT
ATATTTGAAGGAAACACTAACTAACTTCTGACATGATTATTTACAACACA
CATTTTCTTAACTTGTCTTCCATTTTAATGGAGCTATAAATAGCTTTGGC
AAATTTTTCTGCTTTGCTGTTAATTTAACTCAGTAGATTTATTGAAATTT
TAAGACACCATGTTATGCAAGATTTAGGGTATGTGACTACTCTTTCCTCC
TGTGTGGAGGTCGACATTGCCACAGGCTAATATCATAGTTCCCCTAACTG
GTCCCCTCCCAGAAGTGAGTTGCAAGTTCCTGCTGACTTTCAGAATTATT
TCTCCATGTTTATGTCATTTTGATGCAAGAGAGGTCAATACACAGGTATG
TCATCAAAATAATATTTAGACTATGTCGTTCCCACAAAAATCAACTTATA
TGCCATGTTTTACTCACTACCAAGGTCTTGTTGAATACTACTTGTTTCAT
TCCTCTAGCCAGGAGACAACCTAGCAGGTATACTGCCTGAGCACCAAGAA
GTTATCATATAATTTATGTTTCATTGACCTCTCTTACCTTGTCAAATTAC
CCACAATAATTTTGGTAAAGTTCAATTTTCCTAAAACTTAAAAATGTCAG
ATTGGTGGATAAAATTGTATTTCATTGTGCTTTTTTCTTCAAGCCTTATA
CCTCTGACTCCAAACTCATAGTAACCAGTGTAAGACATGGTAGAATCTTT
CCACTAGTGCTTGGGACACTATTTATAGTATCTACCCAATCTAATTTTAA
TGAAAAAGTTGAAGGTTGGTATAAAAAAATGTTTATCATCTAGGAGTTCC
AGGATCAATTCAACATACTTGTGATGGTCTCATGTAGTAGCAGTGACAGT
GAACTACAAATGGTGCCTGAACAGGGACATTTCAGAGACTATCAGGGACA
TACAGAGACCTGAAAGGACCTGGAGGGACCTGAAGAGGCCTGCAGGGATA
AACAGAGATAAGTAGAGATAAGTAGAGAAAAGTAAGTAGAGATAAGTAAG
TAGAGAAAAGTAGAGATAGGTAGGGAAAGACGGGGACTTGCAGGAACTTG
CAGGAACTAACAGGTACCATAGGGACAGACAGAGACAGATAGGAATAGAC
AAAAGACTAGCAATATAAGATCAGTGCCCTGAAGAGGTACTAGTCAGTGT
CCTAAAGAGGTACAAAAGTAGAGACTAGCAAAGACTAGGAGAGATTTGGA
GGAACAGACAGGGACAGATAGGGACAGATAGGGTCCTATAGGGACTAGAG
CGAGGAAGGTCTGCTGGAACAGAAAAAACTAAAACCAACTAGATGAACGA
GAAAGCCCATTACAACTCTGTTGGCAGCAACATAAGGTTAGTGCTCTAAA
AAGGTACTGGTCAGTGCCCTAGAGGTACAAAGAATGGGAAGTTTTTAAAA
CAGGGAAACATGAGGAAGAATTTGGCTATTTCTTTTCTCTTTTTTGTTTG
TTTGGAGTTTTGGTATGTACCATCTTTTTGTTATTTAGAATTTTTTGCCC
CACCTACAGTGCCTATCGAAAATGGTGAACAGAAGAGGGAGAATGAAAAT
TGGCTTGTATCGTCTTCTTTTGTGGCTACAGAAAGGCTAACTTTAGCTTT
GGCTTTCATGGATTGTAAACGTGCACTGGCACCTGTGAGATGTGCAGAGG
ACTTGGGAGGCTTTCTCAGAGCTTGTCAAGATGTGGGAACTGAGCTTCAT
TGCTCTGCACTATTGACTCAGGCAATAGCAAATTTGGTAGCTGACAGATC
TAAAAGAAGCCAAGGGTCAAGCCCTAAAGTGGGAAAGTGTTATAAGTGTA
GAAAACTTGGACGTTTCAAAAGAGAATGCCATCAGACCTCTGTGAAAAAG
AGATCTTGTAACATAGTCCCCCTCTTAACAGAAAAAAATGCCGGGACTTT
GCCCTCGATGCAACTCCGTTTCAGGGGTGGGTTTCCAGAGGCACATTGAT
TCCCTCGCCCCAGGAACACCTGGAAACGCAGGATTAGATCTTCTAGAGAA
CCAATTACATTAAATGAAAGAAACAAACTCACTAAGATTCACATTAGTAT
TTGGTGATCTTTGCCAACAAGATACATGGGATTGATTTTGGTAAAAGCTC
TCTTAACTTACAGGCCCAGGAGTTGTTGATTTTGATTGTGAAGGAGAAAT
TCAGGTAGTGGTAACGTCACAAGATCTTTGGGTTTTTGAACTGGGAGAAT
ACGTTGCTCAATTTTCGCTTCTTCCCTGTAAATTGTACCCTTCTCCACAT
AAGAAGAAGCGAGGTGGTCAGGGATTTGGAAGTGCAACTAGGAGAGAGAT
TTCAATTAACCAAAGAGGCAGAAGGTGAGTTACAAATGTTTCAGCAATGG
CGTGCCTCCCGGCTACAGCAAAAAAAATAAAAAATAAATAAAAAAGAAAA
CACAGCAGGGAGCTCTCTTCTTCCCCATGCTAGCCTTTCCTTAAAAGTTT
CTTTTGTTTTTTGTTACCATTTCTATGTTCGTCTCTTCATTCAGTCTAGT
AATGACGGTCTCAAGTAGTAACCGTGGCAGTCAGCCACACTTAAATCTTA
ATGCTTTTGAATTCTAGAAGGAACTCAAAAAGAGACAAGTCAGTCATAGT
AGTAATACACGGAGAATGAATTGTGAAATCTAAGAGACTGAATATCATGT
CAAGCATAAGCTTTTTCAAAGCAATTAAATTGGGCTTTTAATGACATTAC
TTAGACTTTCCAGACAAAATGTGTAACAATACAGCTAATTTTAATAAAAT
GACTTTGAAATCCCCAAACTCAAATATAATCTCATGAAGTAATTGTTTGT
GATAACGCCTTAATATGTTTTATACCATCATTATGAAAAACAGTGCAAGA
GAAAGGAGAAAAAATTCTTTATTGTGAGTTAAAAACTTTGAAACCTAAAT
CAATCATTTTTATTGTTTCAAGAAATATTTCCCCACGGCTACTTTAGTAG
CAAAATCAAAGTCAGGAGCCCAGGCTTCTGTAAACAAAGTTTAATTTTAT
CCCCTCCCCCTTTCTTCTCTGTCTCATAATTTTCTCAGTACTTTTTAAGG
AGCGAGAGGCATCCCCATGAATGACGCTGTTATAGGTTCTAAGGCAGAGG
ATGTGATGATGATGATCTTTGGGAAACGGTGAGG
>ltr-1_family-129#LTR/ERV1 [ Type=INT, Final Multiple Alignment Size = 1 ]
AACAGTACTAGTAGCAAAGGGACAGTTAGTTAAGGAAGGTTCTCGCTCCA
CCCGCTGAGGTAAGTCGGTACCAGAAGTCCTGTCCAACCCAACACCAGAA
GAATCGTGGCAGGAATTGGTAACAGCAGTACCCGCCCTCCCTTATTGAGA
GGGGCTCCCCACTCCTGAGCCCATAGCATGTACACCTCCACCAGATAACC
ACACTCCTAGACCACCCAGAGTAGACAAAAGAGGAAGTGAAGCCACAGGA
GAAAATCCTCCATTGGCAGCTCCATTATGGCCCAAGACTGGAATCCAAAT
GCCCCTGAGAGAGCAGTGATATACTGGGGTAGATGAGGATGGACACATGG
TGGAAAAGCGTGCCTTTGTGTATCAACCTTTCTTCTCTGCTGACCTCATC
AATTGGAAAAATAATACACCATCTTATACCGAAAACCCTTAAGCTTTAAT
TGACTTGCTCCAAACTATTATACAGACTCATAATACTACTTTGGCTGATT
GCCACCAGCTGCTCATGTACCTCTTTAATACAGATGAAAGGCAAAGGGTG
CTCCGGGTGGCAACTAAGTGGCTAGAGAGGCGCGTCCCAGCTGATTACCA
AAACCTCCAAGAATATATAAGAATTCAGCTGCCAGGAGCAGACCCCCACT
GGGACCCGAACGAGGGACCAGACATGGAGAGGCTAAGACGGTACTGTGAG
GGATTAATAGAAGGTCTAAAGAAAGGGGCTCAAAAGGCTACAAATGTAAA
TAAGGTTTCTAAGGTCATCCAAGGAAAAGAGGAGAGTCCAGCACAATTCT
ATGAAAGACTGTGTGAGGCTTACCGTATGTACACTCCCTTTGATCCAGAT
AGCCCTGAAAATCAGTGCACGATTTACATGGCCTTAGTTAGTCAAAGTGC
AGAAGATATCAGGAGAAAATTGCAGAAACAGGTTGGGTTTGCAGGTATGA
ATACCTCACAGTTACTGGAAATAGCCAATCAAGTGTTTGTAAATAGAGAT
GCAATAAGCCACAGAGAAAGCCGTAAGGAAGGCGAATGCCAGGCCAGGTG
AAATGCCAACTTACTGGCTGTGGCCATTAGGGGAATTCCCTCGAAAGGAG
TGGGAAAGGGGGGTTCTGGGAAGAATATCCAGTCTAATCACCCATGCTTG
CAATGTAACCAATGCACCTATTGTAAGGAAACAGGATATTGGAAAGATAA
GTGTACCCAACTGAAGGAAAAGCAAGGTAATTTGGAACAAAAGACCTCAG
ATAAAGATGAGGGAACTTTGTTCAATCTGGCTGAAGGGCTATTGGACTGA
AGGGGACCAGGCTTAAGTGCCCCCGAGGATCCCATGGTCAGGATTACAAT
TGGGGGCAAGGACATTAAGTTTTTGGTCGATACTGGTGCTGAACATTCAG
TAGTGACCACCCCATTTGCCCCCTTATCCAAGAAAACCATTGATATAACC
AGAGCAACAGGAGTTTCCACTAAGCAGGCTTTCTATCTACCATGGACCTG
CTCGGTGGGTGGACAAGAAATAGTTCACCAGTTCTTGTACATGCCTGACT
GTCCCTTGCCCTTGCTGGGAAGAGACTTGCTTAGCAAGCTGACAGCCACC
ATCTCCTTTACAAAACAGAGCTCTTTACAGCAAAAGTTACCCAGAACAGG
AGTTATCATGGCCCTTACAGTCCCCCAGGAAGAAGAATGGAGACTTTTTT
TTAACCGAGCCAGGCCAAGGGATAAAACCAGCTCTAGCTAAGCAATGGCT
TACTGGGCATCAGTAGCAGCCCCCTTACTCCCTCAAACACCTGACCTGGT
ACCTACCTATTCTAAGGAAGAAAAAGACTTCTTCCATGCAGAAGGGGGGC
AAGTAATAAAAGGAGGATGGATCAGACTGCCAGATGGGAGAGTAGCTATG
GCACAATTGCTGGGAGCCACAATCATATTGGCCATGCATGAAACCACTCA
TCTAGGTCAAGAGTCACATGAAAAATTGTTAAGCTGCTACTTCTACATCT
CATACTTGCCAGCCCTTGCCAAAGCTGTAGCACAGCAGTGCATTATTTGC
CAACAGCACAATGCGAGGTAAGGCCCCACTGTTCCACCCGGCATACAAGC
TTATGGAGCGGCTCCTTTTGAGGATTTTGAGG
>ltr-1_family-130#LTR/ERV1 [ Type=INT, Final Multiple Alignment Size = 1 ]
TTGAGCCACTGCTTGGGCCTGCTCCCACACTGTGGAGTGTACTTTTGTTT
TCAATAAATCCCTGCTTTAGTTCTTTCGTTGCTTCATTCTTTCTTTGCTT
TGCTGAGCGTTTTGTCCAATTCTTTGTTCAAAATGCCAAGAACCTGGACA
ACTTGCAGTCCT
>ltr-1_family-14#LINE/L1 [ Type=INT, Final Multiple Alignment Size = 1 ]
GTCAGAAATTGCTTGATCCCAGAAGATGGAGGTTTCCGTGAGCCGAGATC
ACCCCACTACACTCCAGCCTGGGCAGCAGAGTGAGACTGTCTCAAAAAAA
AAATGTAATAAAATAGAAAATCATATAAATAATAGTGAAAATCAGTGAAA
CCAAGGGCTGGCTTTTCGAGATCAATAAAATTGATAAACTTCTAGCCAGA
TGATGAGGAAAAAATAAATATGAAAGTTGATCATAAGAATTGGGTTATTC
TTGTCATTCCCAACTAAAACAGAGTCAAGAAGCCACCGGAGGAAAATCAC
TCAGGGTATAAAACGTTACTCTGAGAATGTAATTCTCGTAAGTATGGCTG
CTGAAACTGCCTGTTGTAACCTAAAACCAGTTTTATCTATAGCTTCTGAG
ATAATTTGCTGCAACTCTAGAACTAATTTTGCCCATCACTGTTGCTCACC
TATTCGGGCTTCCCAACTTTACAAACCTTTACTAGTGGCAATGAACTTTC
TCAAAGAGCAATATGTGACATTTCTTCTTCTTTTTAATAAAACCTCTAAC
CTTGCCTTTGCTCTTCAGACATACCAAAGGCCACCTGGTCTGTGTGTATG
CCCTAAATTACAATTTTCTCTTCCCAAATAAAACATTAAGTTTAGAGATT
CAGCTCTACATCTTTATTTTGATTTCAATATACAAAACACAAATAGTCAA
TATCAGCAATGAGTGAGGTGACATCACTACAGATCCTCTAGGTATTAAAA
GGATAATAAAGAAATATTATGAACAATTCTATGCCAATAAATTTGAAAAA
TTAAATGAAATAGATAGATTTCTAGGAAGACAAACTACCAAAGCTTACTC
AAGAAAAAATGGATAACATAATGACATTATGCCTTTTAAATAAATTGAGT
TTGTTGTTAAAAACTTTCCCACAAAGAAAATTCCAGGCCCAGATGGTTTC
ACTGGTGAGTTCCAGCAAACTTTTAAGGAAACATATGAACAAAATCTTCC
AGAAAACTGAGTCAGAAAAAATAATTACTAACAGATTCTATGAGACCAGC
ATTCAATAATATCAAAACCAGATAAAGGCATTACCAGAAAATTTGATGAA
TTTCCTTCATGAACATATGCAACAATTGTTAACAAAATTTTAGCAAATTG
AATCGAACAATGTATAAAAAGGATAATACATCAACAGCCAACGCAGTTTA
TTCCAGAAATACAAGTTTGTTCTCATATTTGAAAATTAAGTAATGTAATC
CACCACGTCAACAGACTAAACTCCAAACCAAAATGAAGCAAGAAAGCGTA
TGATTATCTCTAGTAGATGGGAGGAAAAGCATTTGACAAAGCCCGACCCC
TATTTCTGACAAAAATTCTCAGCAAACCAGGAACATTGGTAAACTTCCTC
AATCAGATAAAGGGTATCTACAAAAACTCTACAACTAACATCATGGAAAG
ACTGAATGCTTCCTTCTTACGATCAGATTTAAGGCAATGATGACCCCTCT
CACCATTTCTATGTAACATTTGTACTGAATGTTGAAGCCATTGCATAAAG
CCAAGAAGTATTAAAAGGTATCTAGATTGGAAAGGAAGAAATAAAACTGT
GTTTATTTACAGAAGACGTGATCATCTACATAGAAAATTCTTCTGAATCC
ACATAAAAGCTACTAGAACTACCATATAGAGGGTAAAATTACACCACTGT
ATAACTCAGACATTCCACTCCTGGACATTTACTCAAAAGAAATAAAGACA
TATGTTAATAAAGTGAGTTTAGCAGAGTTGCAGGACACAAGACTAAATAT
ATAAAAATCAGTGGTATTTCTAGATTCTCACAATAAAGAGTCAGAAATTG
AAGTAAAATTAATACCATTTACAATAATAGCACCAAAAATATTAAGTACT
AAAGGATAAATCTGACAGGAGATGTGTAAGACCTATATACTGGGAACTAC
AAAATGTTGCTGAAAGAAATTAAAGAAGACTTAAATACATGGAGAGAAAT
ATATATTCATGGATTGAATGACCCAATATCCTTAAGAGGTCAGTTCTCAC
TAAATTGTTCCAAACTCAACACACTTTCAATAAAATTCTAGCAAGCTTCT
TTGGTAGAAATTTAACATATTGGCCAGGCATGGTGGCTCACTCCTGTAAT
CCCAGCACTTTGGAAGTTCGAGGCGGTGGATCACTTGAGGCCAGGAGTTT
TAGACCAGCCTGGCCAACATGGTGAAACCCCGTTTCTACTAAACACACAA
AAATTAGCCAGGCATGGTGGCGCATGCCTACAATCCCAGTTACTCAGGTG
GCTGAGGCAGGAGAATCGCTTGAAGCTGGGAGGCAGAGGTTGCAGTGAGC
TGAGATTGTACCACTACACTCCAGCCTGGGCGACAGAGTGAGACTCTCTC
AAACAAAGAAGAAAAGATAAACAAACAAAAAAAGAAAATTGACATGTTAA
TTCTAAAATTAATATGAAAATTTAAAAATTTAAAATACCAAAGTAATTTT
GAAAAATAACAAAGCTGGAAACTGGTCTTGCCTGACTTTGAGACTTGTAA
AGCTATAAAAATTAAGACAGTGTGATAATAATCTCAAACTATACAAATAG
TTAAATATGACAGAACAGGTAGACCCACATATATATAGATAGCTGATTTT
CAAGAGACATGCAAAGTTAATTCATGGGCAAAAAGATAGTCTTTTCAATA
AATGGTGTTAAAATAATGGTTATTCATATGCAAAAAAAATGAACATTGAT
CCATACATCACACCATACACAAAATTTAACTCAAAATGTATTGGAGACTT
AAATGTAAAACCTAGAACTACAAAAAACTTAGAAGAAAAAAATAGAAAAA
AATCTTTGTGGTCTTGAGTTAAGCAACAATCTCTTAGATACAATACCAAA
AACACAATACATGAGGGGAAAAAAAACAAAAACAGATAAATGGACTTCTT
CAATATTAAGAACCTCTTCTCTTCAAGCCAGGTGTAATGGTTCATGCCTG
TAATCCCAGAGTTTGGGGAGGCTGAGATGATCGTTCAAGGCCAGGAGTTC
CAGACCAGCTTCAGTAATACAGTGAGATTAAAAAAAATTTTTTTAATTAG
CCAGGTATGGTGGTATGTGCCTGCATTCCCAGCTACTCAGGAGGCTGAGG
TGGGAGGATCACTTGAGCCCAGAAGTTTGAGGCTGCAGTGAGCTATGATT
GCACCACAGTATTCCAGCCTGGGTGACAGGACAAGATCTTGTCTCAAAAA
AAAAAAAAAAAAAAATTTCTGTTCTGCTCTTCAAAATCACTGTTACAAAA
TACAAGCCACAGGCTAGGGGAGAATATTTGCAAAGCACATATGTGATAAA
GCACTTGTATTCGCAATATACACAGAATTCTCAAAACTGGATAATAAGAA
AACCAACAACTTCACAATAAAATGAGCAAAAGATATGAACAATAAAGAAG
ATATATGGATGGCAAACATGCACATGAAAATAAGCTCAGCATTGTTTGTC
ATTACAAAATGGAAACTGAAACCTCAATAGACACCACTGAATAGAATGCG
TGAAATTTAAAAGACTGATCATACCAAATATTAGTAAGCATGTGGAACAA
CTGGAACTCTCACTCACTGCTGGTGAAAAGCTAATATGGTACAAATATTT
TGGAAGATGAAATGGCTGGGCTGTGTCCCCACCCAAATCTTATCTTGTAG
TTCCCATAATTCCCACATGTTGTGGGAAGGACCTGGTGAGAGATGACTGA
ATCATGGGGGCAGGACTTTCCCATGCTGTTCTCGTGATAGTGAACGGGTC
TCACAAGATCTGATGATTTTTAAAAACAGGAGTTTCTGCACAAGCTCTCT
CTCTGCCTGCTGCCATCCACCTAAGATGTGACTTGCTCCTCCTCGCCTTC
CACCATGATTGTGAGGCCTCCCCAGCCATGTGGAACTGTAAGTCCAATAA
ACCTCTTTCTTTTGTAAATTTCCCAGTCTTGGGTATGTCTTTATCAGCAG
TGTGAAAACAGACTAATATAGAAGATAATTTGGTAGTTTCTTAAAAAACA
ACAATATAGCCAGGAGTGGTGGCTCATGCCTGTAATCCCAGCACTTTGGG
AGGCCAAGGCAGGCGAATCACCTGAAGTCAGGGGTTCGAGACCAGCTTGG
CCAGCATGGTGAAACCCTGTCTCTACTAAAAATACAAAAATTAGCTGGGC
GTAATGGCGCACGCCTGTAATCCTAGCTACTCGGGGAGCTGAGGCAGAAG
AATTGCTTGAACCCAGGAGGCGGAGGGTGCAGTGAGCCAAGATTGTGCCA
CTGCACTCCAGCCTGGGCGACAGAGTGAGATTCTGTCTCAAAAAATAATA
AGAAGAAAATAAAATAAGAAAATACACCTCTATATGACCTAGCTCCTAGA
TATTTATCCAAGAGAAATGAAGGCATATAGCCATACAATGAATTTTACAT
GGCTGTTCATAGCAGCTTTATTTGTAATAACCAAACAATAGAAGCAACCC
AAATGTCCTCAATAGGAATGAATAAGCAAAGTATAAGACATCTAAACAAG
AGACTACTACTCCACAATAAAACGCCATGAACTGTTGATAGAAATGGCAA
TGCAGGTGGGGTGCAGTGGCTCATGCCTGTAATCCCAGCACTCTGGGGGG
CCGAGGCAGGTGGATCACCTGAGGTCGGGAGTTTGAGACCAGCTTGATCA
ACATGGAGAAACCCCGTCTCTACTAAAAATACAAAATTAGCCAGGCGTGG
TGGCACATGACTGTAATCCCAGCTACTCGGGAGGCTGAGGCAGGAGAATC
GCTTGAACCTGGGAGGCGGAGGTTGTGGTGAGCTGAGACCACGCCATTGC
ACTCCAGCCTGGGCAACAAGAGTGAAACTCTGTCTCAAAAAAAAAAAAAA
GAAAAGAAAAGAAAAGAAAAGAGAAGAAAAAAAAGAAATGGCAATTCAGA
TAAATCCCAATATAATTATGCTGAGAGCTGGACATGGTGGCACAGGCCTC
TGTTCTCAGCTACGCAGGAGACTGAGGTGGGAGGATCCCTTGAGCCCAGA
GCTCGAGGCCAGCCTAGGAAATATAGCAAGGCCTCATCTCTCTCTCTCTA
TATATATATATATACTCTCTATATATGTATATATATATATATACATACTG
AGTAAATGAAGCCAGATCAAAACAAGTACATACTGTATGAATCCATTATA
TAAAACTCTAGGCCGGGCACTGTGACTCACGACTGTAATCCCAGCATTTT
GAGAGGCTTAGGTGGATGGATCAACCTAGGTCAGGAGTTCGAGACCAGCC
TGGCCAACATGGTGAAACCCCTAAAAATACAAAAATTAGCTGGGTGTGGT
GGCGGGTGCCTGTAATCCCAGCTACTCGGGAGGCTGAGGCAGGAGAATCG
CTTGAACCCTGGAGGTGGAGGCTGCAGTGAGCTGAGATTGTGCCATTGCA
CTTCAGTGTGGGCAACAAGAGTGAAACTCTGTCTCAAAAGAAAAGAAATA
AATAAAAAGTAAAAATAAAATTATAGAAAATGCCAACTACTTTATATTGA
CAGAAAGCCTGGGAATGGGGAGAGAAGCAGAAGAGAGGGATGACAAAGAG
ACACAAGGGGCCAGGCACAGTGGCTCACCTGTG
>ltr-1_family-131#LTR/ERV1 [ Type=INT, Final Multiple Alignment Size = 1 ]
ACAACCCTCTATCAGTGACATACCTTGGCAAGCCAGCCAGGAGGAAAAGT
AGGCCCAAAGTTTGGGATTTTTCTCCTTTCCCCTTGTAAATCTTTCTCTC
TCTCTCTTCCTTTCCAACTCAGTGCCCTTGGTGGACAGCACCTAAGCATG
GAGACTTCATGCAAGTGTCTGCCCAGGGTCACTATCTAGTGAAACTGAAA
GGTTTCCACATGGAAGCACCTGACCGCCACCGCCCAGTTCAGGTGAGGGA
TCTGAGTCCTTTTTCTTATTTTCATTTTTCTGAGTCCTATTTCTTTTTCC
CTTTTTCTGAGATTTTTTTTTCCTTTTCTCCGTTTTCAGTCTTTCAGCAG
CAGTTTCCTAGTAGCTCCTGGTAATTGAGGGAAACTGACCAGGACCGCTC
TTTGGCATTCTCTGAAGACCAAGAAGCAAACAGGGATAGATGCCCTGCCT
GGAAGGGGAAAAGACTCTTTTCTATCCTTTCTGGTTATACTCCCAGAACT
CTACGTGTGACACAGTTGGATGTGGCAGCTCATCCAGGGCGAATTCACAC
ACGTTTCAGGTGACTTAAACCCCTTCTTTTCTTATGCTAAATTCTTCCCT
TCCCCCACTCTACTAGCTAAGGAAAGAAAACCCACCTCGCTATGCAAAAA
GGTTATACAAGTCAGATGGCCTGGGCATGTCGTAGGTGGTCTGTGTGGTG
CATGGGGGGTGGGGATTATTATTGCCTAAGTTGAGAGAGTCAAAGAGTTG
CTTTAAGTGGGATGGAAAAACCTTAAGAAAAGTTCACAGTAAGTCCTCAG
TGGTGGAGAAAACCATTCCAAAGAGGTGCTGGCACCCATCTAAGGTTGGC
GACATCCAACAGACTAAGTTGCAGCCCTAAAGGGGGATGCCCCCAGGGAC
CCTAGTCTGGGCCCAGAATTTTTCCAGGGGAATTCTCTGGGTAAAATTTG
GGTCACCTAGTGAGCCCTCCACTGTTCAAAGTCTCTTTACTAGACCACTG
TGGGCAATTCTCAATCTATTCCACCTGATTCCACTGTAGACAACCCTTCA
CCTATTCCACCTGATTCCCTACTTGGAAATGTCCCAGACCACATTAATAA
ACAGGTTAACCCGCTGGGCATGGTATACTGTTAGACCAGAAATTAGGTTC
AGAACCCAGAACAACTCACAGCCCCAGTAACTGATCATTCCTGTGAGCAG
GTCATTGCACACACATATGTTCCTTCAGAGTGCAATCCCAACAGATCCTA
GCAGTGCTCCCTTTCTATGGTTCCCCAATAGAACCTGAGTACAGGAAGAA
CAGCTAATAAAGGAACCAAGGGGATAAAACCAAGGATCCTGGTGGTATAT
GGAGTCGAAAATACATCTCCCTCAGACAGTCCAGTGGAAAGTTAGAAAAG
CCCTGCATGTCTCTTTCCATGTGGGGAGGGATGCAACTCTGGCCATGTAA
ATAAGCTCCTTATCAGGTCTAACCTAGCTTCAGTGGCTAAGCAGGTCTGC
CAAGCCTGCTCACTATGTGCACTTAACCCAGGAAACAAAATACCTCCTCT
AATACAACCAGTGTTTTCAGTAACACTGGCCATATCTTCCATGGTCAAAG
TAGTAGGATTAGATAGTTGGATACATCTGTCAAGGATCAAGCCAGGGATA
CCAGAAGCCCCAGATCAGGAACCTGAAGTTCCCATCAGCCACTACACCTG
TGAACCTGTGGAAGACCTGAAGTACCTGTTTAGAAGACAGCCAAAAGATA
AGTAAATGCCTACCAACTTTCTTTGGTGTCTTTGTTGCATAGTTACTGTA
GGCTGGATAATAGTAGCCATTTTTTATTTTTGCAGTTTAATTGCCTTCTT
CCAAATGGATGGAATCATTTCCTTTATAGTAATTAAGCAGAATTTTTTAT
TTCTATAACAAACATTCCTGACAGCATAGGCATCCACTCCCAAAATTCCC
ATTAAATCTTTTAACCGAATTCATTTCCTTTTGCCTAGAGACCATCAAGC
TTCAGATAATCAAGCAACAAGGTTTCCAGCCAGCTCCAGGTGAAGGCACC
ACCCCCCGCCATCAAGAAGCACCCTGTCTCCACTAGACAGAGTGGGCTGA
GAGTTCCGGGATCTCCAACAGGTAGGGACTATGCCCCAAGTCAGCATGAA
GCAGTTAAAGAAGAAAGACCTTCAGTCCCTCTGTATCCCGTAAAGATTTA
TGGGGATCATGTCTCTCAAGGGAATGATGAGGCAGGATAATAGGGTCTGG
AGGCAGGGAACCTAAGGTATTTCACGCTGACTTCCTAGAACTGAACTGAA
AGGAAAATACTAACTTTCCAGGCTTAAGTAACAAAAGGACCAGAGGCTAC
TCCCTTTGACCTTTTCTGCACTGCAGATGGGAAACTGGCTGTCTGCAACC
AATCAGACTGATTGTGGGCCGAGTCTTCATTTGCATAGAAGTATAACCCT
GTAACTTCACCCTAGCCTCTGCTTGGTTGGTTTTTGCAACCAATCAGATG
TTTGCACAAGAGTGTGACCTTTGTAACTTCACTTCAGCCTCTGGTTGTCT
GCTTTCTGCAACCAATCAGACTGATTGCAGGCTACCACTTCATTTACATG
AGGTGAGCATGAAGTGGTCAATGGGAAACTTTTGGGGGTTTCCAAAAGGC
CC
>ltr-1_family-132#LTR/ERVK [ Type=INT, Final Multiple Alignment Size = 1 ]
TGCAATATCTGGCACCCAATATGGCCTTCTTTGTTCCTCGGCTCAGTGCA
CTCTGAGTGTGGGTTCATGATGACTAGTCTTCGGTCTCGACGATAAGGTC
TCCAGGTACACCTTTTCTGACTCTCCCCTCTTTTCAGGTTTGTCAACTGG
TATTATTCCAAGTTAACACGGATGGTGAGCTGCTCCCTGTACCTCAAGTA
GCTGACCCCCTACTAGTCCTCCTTCTGATCATGATGAGGAATTTGATCTC
TCCTTGTTTTCTCCCCAAGAGGAGGAACCTGGTGATGATCCCCTCCCTCC
AGCTCCTATCTTGGAACCTGTATATGTTAACTCTTCTTCTACTAAGCCAT
TGCCCCCTCTGCCAGAGGAGGACATGTGGCATTCATCTGAATGGCCTGTT
TCTCATTCCTCTCATCCTTTTAGAACTCTCCCCTCTTCTAAGCCTACTGT
TTCTTTCGACACTCCAGGACCCCTTCTTTCAGAGGCTTAGAATCCTGTCT
CCCCCAAGTCCACGTCCCAGTGCCCTCACTCTCCTTCTCTAGATGCATGC
AACAACGAGACAGAGAAATTTGCTGAAAAAATGCCACAGCAGGAAACAAC
TAGCACATCCAACCGTCAAAAAGAAAAAAAATAACCACGCTAACTCCTTT
ACAACAGACAATCCAGTCAGCCATCCTAAACAACTCGTCTCCAGCGGTCC
AGGTCCGGCTCACCCTCTGCCCCCTCCTGATGACACTGATCCTTCTACCC
TGTGTCACTCCACAGACTGTTAAACACACTACCATCTGGTCACTCTGTCC
CTCCTTTAGGACACTTGGTATCAGGGCTCTCATTAAAACTTCTAAGGCAG
ATCAAAATAGGAATTGCTCGCTGATTATATTCACACATCCCAATATAAGC
CTTTAGGACCTGTGTGTCCTCTCAACGTGTCTTCAAATGCTAACAAATTA
ATATGGAAGGATTGTGTTAGTTCAGAAGGAACTGTGTTATTTAATTCTTC
TCACTATACCATTGTTGATTGGGCTCCTAAAGGTCATATTACTAATGATT
GCTCTCAGGGTCACAGATTGTCAACATTTTCTCTATAATATTACTTACAA
AAAAGTAGTGACAACCCTCCCCTATTATATCGTAGATTTAACTCCTTTTT
TCCTTTTAAGTGGAAAGGGGCAGGGGTTGCCCCTCCAAAGCCAAGGCTCA
TTGTTCCCCACTAAGTGTTATAAGTAAATCCACCTTGTCACCTCAAAAAC
TAAGACAACAGATTGATTTACACTACTATTTCCACACAGCCAAAAATATC
ACTATGGCAATCGTCAAAAGGTCAATTCAAAGATGGGACAGTAAAGATTA
TGAGGACTTATACCCCCCCATCACTAATGTCCCCCCACCACCTCTCATAC
AACCTATTCCCCCCACCCCACATTCACAGAGTACCATCCCAAAATATATA
CACTGTCTATATGGAATCCAACAAAACTATACTACTTA
>ltr-1_family-133#LTR/ERVK [ Type=INT, Final Multiple Alignment Size = 1 ]
AGAATCAATTGGCCAGGCAAGACATAACAGCTGCCATGCTCCAGGGGAGG
GGTCCCCATGCCTATGTAAAACAACAACTAAATTTTGATCCCCAGGCCTA
TGCGCAAGTGCCTTTGTGTGCTCTCAGGGCTTGGGACTGAATTCCCGAAA
GCAGAGTTCAACAGGGATCCTTTGTAAATGTTCAACAAGGGCCTCAATAG
CCATTTGTTGAATTTATCAATCGGTTAACCCAGGCAAGTAAAAGAAAAAA
TTAGCCATGCCCAGGCTGCTGATATCTTATTGTTGTAATTGGCTTATGAA
AATGCTAATGTGGATTGCCAACGAGCAATGCAGGCAATCAGAGGAGAGAG
AGCCACAGTTGGGGAACTTATATGAGCACTAACTGGTGAGGACTGAAACA
CACAAAGCCAAAATATTGACTGTGGCATTAAGGCCTCCTAAAGTGAAAAA
GTTTTCTATGCAGAGTGAAACTGTTTTCTATGCAGAGAGCCAGGTCATGT
GAAGAGGGAATGCCCCAATAATAGAGACCAAGGTAATTGATGGAATGCAA
AGGTCTGCATATTCTTCCCCCTGGATCAAAGATAGCTCAGTTACTACTTT
TACCATACTGAGTCCCCAGTGCCCATGGAGAGGAAAGGTGAAAGGGAAGT
TTTGGAAGCACAGGAGCCACAAAAGTATATTGGAACCAATTAATCACTGA
CCAGAGACCTACGATTACCTTAAAAATTGGAAATGAAAATTTTACTGCCT
TATTGGACACAGGGGTGGAGAGTTCAATCATCAGTGATCAAAACTGGCCA
GAAACTTGGCCTTGAGTCACTCAGAAACAAAAAATTGTCAGCATCGGGGA
AGCTCACACAGCCAAGCAGAGCGCATGCCCCCTAACCTGCTCTAATTCAG
AGGGAAGAAAGGCAGTTATATAGCCTCTAATCATGCCCATCCTTGTTAAT
CTTTGGTGATGGGACCTATTAGCCCAATTGGGGGGGGTCACTTTGCAGAC
CACTATCCTCCCACTGTGTGTAAGTTATAAAAGTTCTAACCCTTACTGTG
TACCTGCCCAAACACAATTATGGCTACATCATGGCAAAGGAAATCCCTTA
ACAGTCTTAGTTGTAGGCAGCCTCAAACCAGGCAATGCAATCAATGCCAC
TTTCCCAAACATTTCTCCCTGTGCTAAAAAACAAAGCCAAGAAGGTAGTG
GATTCCAGTTTAGCTGGGAGGTCTGTCACAGGGAACAGGCCCATAGCCTC
CAGTTAGACAACTATAACATCTTTGACTGGAGCCCCTACAGCCATTTTCA
GGGCAATTGTACTGATGTCCATGTCTATCGTGGCATCAGTGACAGTTTCA
TAGCCACGTCCTGTTCTCTTATTATTTGGGCCAATAGGGAGATGAGATAT
CCCAGACCCCAAGTAGAGTCCATGCTACCTCAAGAAGCTTTATGGTACCT
GGGATATCTTAGCACCCCTCTTAACACCTGGCATTAGACATATCATAATT
CCAATCACAGTTATACTAATGAACTTTTTTTCATAATCAAACTGATCAGT
GCCTGATTTGTACTACCCATCCTTATGTTTTCCTTATGGGAACCAATATT
TCTATTACACCCCAAAACTCCATGTTTGTGACCCAAGTGTAGGGACAGGC
TTGGTTTGCTTCTTGTATCTCTAATTATAATATATCTAATTTAAATATTA
CTAGTGTCATGGTGTTGAGAAGACAATCTGAGCCTTTCCTACCAGTCAAT
TTAACACGTGATTGGCAACGTTCCTCTGCCCTTGCCATCTTGGAACATGC
CCTGTCCCAAATGAGACACAAAAGACTTATAGTTATACTTTTAGCCTTTA
TAGTCTCAGCCACAGTCATCCTAGCAACTGCTAGTGTTGCTGTAGCATCT
ATTACTGAATCAGTACAAACAGCTACTTTTGTAGATATTTGGCCAAAAAT
GTGTCTAATGAACTTCTCTTACAGCAGGATATAGATCAAAAGATTCTTGC
ATGTCTGCAAGCCCTCAAGGCTGCCTTGGAATATGTGGGGGAGCAACAAG
ATGCACTGGTATTCTGACAGCAATTAAACTGCAACTGGGAACAAAAACAT
TTCTGTGTCACTTCTCTACCACGAAATCAATCAATACATAGTTCAGATGA
GGTGAAACAACACCTCTGGGGAACCTTTCATGACAATTTAACAGCAGACA
TAAAGCCACTTAAAACTAAAATTCTAAAATCCCTAAACACCATAGATCTA
CATGCCCAACAATCAGCCATATGGAAGGGTGTAGGAGATCATCTCTCCTG
GATAGACCCCCACTCCTGGGGGGAACGG
>ltr-1_family-134#LTR/ERVK [ Type=INT, Final Multiple Alignment Size = 1 ]
GCATTTGATAGATTACAAAAAGGCTTATGGTTGGTAAAAATTGACCCAAG
TAGAATAGATCATGTTTCCATTCAGATTTTCTGATTCTAGAGATTGAAAG
TCTGGCCATCATTAGTGAGTAGTGACCAGACTGTGTCTGAATTATTGACG
GAATTTCTGATATTCAAATGTACCAGGTTGTTTCTTGAAGTGGGAGCAGA
GATGCAAGGGCTGCTAGTTCCAATGTATAGGCAAAACTTTCATTCATTTT
GCATTTATCATTTTAAAAGTTCTATATGTCTCTCCTGGGCATATGTTGAA
GAACACAAGGAAGTATTAAATCACTCCTTGTTCTGAAGTTTGACTAGCAA
GTTGGCGGAAATCCAAATTTAAGTGGGCATCCTCTGGTTTTATTTGTCAA
ACCTTTCAACCCTAACTGGGACACATGAGCATGGATTACAGGGCGAGCCA
TGCAAGTCACAGTGACAGTGACTTCACACATTTTTATTTTTTAACTTTCT
CTCTGTAAAGAAAGTGCTTAGATAATTTAAGAATAAAAAGACAGACATTT
TTGATCCAGGGCATCTTTTCTAAAGGGCAAAGGAAGCTTTATGAAGGTCA
TACTCAAAGTCTGGGGACCTGCTCATTTTTTGTAAACTGTCCGTATGAGA
ATGTCATTTTTTTGGTTTCTCCCTTTCTGAGGGGACTTAACTACAAAACC
GAGAGTTCTACCTCTGGCCAAGGCTGGAAATTTGATGCCTGCTAGTACTG
TTGGGAGTGGGAGACTGAGAGAAATGAGTTTGTTGGGGCATTTAATGGGA
ATAAAATAGCTGTGGTTGTGATGCATTACCACAGATAATTAGTGTACCAG
TGGCACAGAAATTAAGAAAGAAGATGCTATGAAAGATAAATGATATGATT
TGGTGACTGATTGGTAAGGCAAGGAAATCAGTAAATCTTGGTTCTCCACA
AGTTCATTTTCTGGAAACATAGCATGTATTGAGACCAGAATTCTACAATA
TTTTCATTTTATGTAGGACCAAGATTTTCAACAGATATTTTTCAAAATAA
TTCTCAGCTGCTCCATAACTAATAGTGGCTTGTTCAACACAGATTTTTTT
CAGATGGTTCACACCCATGGTTTTTACCCAGGGATAGTTCGCCAACCCTC
CCTTCCCTCCCTTGTTTCATTAGAAAAAACTACAGAGTTGCATAAATTCA
ACCACTTTCTTGTTGAATCCATTTGGTGTAGAGAACCGGAGGCCGGAGAA
TCGTGACCAACTCAGCATTCCACTGATGCTATATGATCAAACAGCAAACT
GTTTATCAGGAATACAGAATAGGGGCAAACTCTCTTCTTTGCTGGCCGCC
AGAAGTTTTGCTGAGGGCAATCACTCCCTGGCACTGGGCTCCTTGAGTTT
ATCTACTGGGACATCTAGAGCCTATTGTTCGAGGAATGCAGTCTTGCAAG
GCTGCTCTGGAGCAAGCAGCAGACCAACAACCACCCCCTTCTCACTATCT
CTTTTCACTTTGTTGAGCTTCTTTCAACAAAGAAAGCTCAAAGTTCAGGG
CCCTTGTTCACTAAGAGCAAGGTGCCCCCGACCCCTTCTTCCAAATGAAC
TCTCTTGTCTTTATTCCCCCCGTTCGTCCTCCTTTGTTCAGTCCAACAGG
GTCCATGGCATAGTGACATTCAAACAGCGACAGGGCAACGCCATAGTGGT
TTCACAACACAGGGACACGAGGATGTGAACAAAGAAGGTCTGCTGGAGCA
GAGGAACTGAAATTGACAAGACGTATGGGGACCCCGGGATGAGTCTGCTG
GCAGCAGATATAAGGTCAGTGCCCTAAAGAGGTACTGGGAGCAATATAAG
GTCAGTGTTCTAAAGAAGTATTGGGAACAGAAAGTTTTCCGAATCAGGGT
AACATGGGGCAGAATTTGTGTATTGAAGAAAAACATTATGTGCAGTTGCT
TAAAGTTTTGTTGAAACAATCTGGTGCTCAGGTTAGATCTCAGACATTAA
CAAAAATGCTGCAGGAGGTTATTACGCATAACCCATAGTTCCCACAGACA
GGCACTCTTGATATGGAAAATTGGGACAGAGCAGAAGGATTAAAATGGGC
TCATCAAAAAGGTCTCAAAGTTGATCCTTCTCTTTTCTCCACTTGGAGTT
TAGTCCGTACTGTCCTTCTGCCATTATCTCCTTCTTATTCTGCTGGACAG
TAGGAGTGATGTTCTGAGTCTAAAAATCTGAAAGAATCTGTTGTACCACT
CACAGCTCCAATTTAAAATAAAAAACAGGAGAGGGAGGAAAAAAATTGGC
CTATACTGCCTCCTCCAATAGCAGAAACATCTGTACCGCCTCCTTCGGTA
GCAGAAATAGAGACCCCAATACAGAGCATTTTACACTCTGCTGCCATGGC
TAAAGAGCCCATAGGACCTTGCACTTTTCCTATTTCTGTAAGGCCTGATC
CAAATAATCCATAGCAGCTCACTCATGAACACACTCCACTAGAGTTTAAG
TTGTTGAAGGAATTAAAATGAGTGTGGTAAACAATGGTATACAGAGCCCA
TTCACTTTAGGACTGCTAGAACCTGTATTTGGTGCTGTGCGCCTTCTACC
CTTTGATGGAAAGCATTCAGCTCATGCTTGTTTGTCTCCTTGTGCATACC
TGACATTGAATTTAAATTGGCAAGAAATGTGTGCAGACAATGCTAGACAG
AATCGTGTAGCTGGACACAGAGACATTACAGAGGACATGCTGTTAGGTAA
TGGCCCTATTCAGACCTGGAACATCAAATGGCACTCCCAAATGCCAGCAG
TGTGCATAGGCTGCTAAATGCGACAGGGCCACAATTCCAGAAGAGGGAGT
CCCAGTGCAATCCTTTTTACATATCATGCAAGTGTTGCAGGAACCTTGTG
CACAATTTCTTGCATGATGACAAGATGCAATGAAGCATCAGATTCCTCAT
ACCGATGCTGCAGAAATGCTAACCTTAACTCTAGCTTTTGAGAATGTAAA
CGCAGATTGTAAACGTGCATTGGCACCTGTGAGGTGTATAAAAAACTTGG
GAAATTTTCTCAGAGCCTGTCAGGTTGTGGGAACTGAGCTTCATTGCTCT
ACAATATTAGCGCAGGCAATGGCTAATTTAGCAGTTGACAAATGTAAAAG
GAGCCAAGGGTCAAACCCTAAAATGACCACAGGCCCACTTCAGGGATGGG
TCCCAGGAGAAAGATTGATTCCTGGTATTCCTCACCTCAGGAACACCAGG
AAGTGCAGGATTAGATCTCCCCACCAGAGAAAGAACTACATTAGTTGGAG
GAGACCTGTGGAACAGATGCTTCAGCAACGGCATGCCTCCCAGCTACAGC
CACAGAAACCTTTGCTTTCACCATCCTTCAGACAAAATTGTGCAGTTTTA
TAAAGTCTATTCTTTCATTCTTCCTGTGATTACTCATCACAAGCCTATTC
CAGGTGGACAAACCTATAGTACCCTAGAACCAGAACTGCTTAATTTTTTC
CTAAGACTTCAACAAACTATTCGGTCTTGTGCAGCTCCTTTTCATTTTTC
TCTTATTTGCTCTCACACACAACTTCCTGGAGCCCTATCTCTAGGTAATG
ATAGAGCAAATAAATTGATTGGTTCTGTGTTTCAGCAAGCTCAAACCTCT
CATGTATTACTGCATCAAAACACTTCTGCCCTTACTTGTACGTTTAGCTT
GCCTCACAGCCCTCCTGGTACGGATGTTAAGACTCCAGTGGAAAGACATT
GGCCACTCTTAGAGAAAAAGATTTGCACAGGAGATGCATTGATCAGCTAA
ATGTGAATGTAAGAACTTTCAAAACTAAAATGACGTTCCTTAATTCCTAA
ATCTCTGCTTTAGGACTCAGGCTTTTCTACGAATATAAAGATTCGGAGAA
TCATTTCTGTCTGTCCCGCCTTCCCAGGGGCAGAACCATTTCTCTGGTGT
TCTAAGGTGTGAGTGCATGGAGGTACTATTCCTAAAAATTCATACTCGGT
TTCCTCATGTACCCAACTCTGTGCCTTTATCTATCCACATTGCTTTAAGA
CATATTCTTCTCTCAAGGTGTAAGAGGATGATAAATAGGTGCCAAGTGGA
GCACCCAAGTGTGATGAGCCCTCTCACAATGGAATGGAGTGAGAAGCTTT
CTGACCTCATAAGTTGAAGGCTATCTTCAGTCATTAAAAGGCAGACCTTG
GATTTGAACCAGGCAACCTGGCTCAGGTATCAGTTTTAATTAATACACTC
TGTACTTTCAAAGATTTGTAAACACTTAAATAATGCATGACAATTTCAAG
CTATGAAGAAACAAATAAAATTTTTACAACATCTCGCAAATCTAGTGGGT
CCACACTATCACGATTAAATTCCAGGCTGATGACACTGTGAGGGCATATG
GCCAGCTGTGTTGGAGGCCTGGTCAAGGCCAGAGCCTGGGTTTACAGAGA
AGCAAACAAACAGCTGAACAACGAGACTCTAACTTCCTGATTCATTCTCT
CTACCTGTTTTTCTCCTAGTCCAACCTAAGGGGACTATGTATCCTGCAAA
GACCCAGCCCCTGCCTCACAGCAACCTCCTGGTCTGCTGTGTGAGTGGTT
TCTATCCAGGCAGCATTGAAGTCAGGTGGTTCCGGAATGGTCAGGAAGAG
AAGGCTGCGGTGGTCTCCATAGGCCTGATCCAGAATGGAGACTGGACTTT
CCAGACCCTGGTGATGCTGGAAACAGTTCCTCGGAGTGGAGGAGCATCCA
AGCATGACGAGCCCTCTCACAGTGCAATGGAGTGAGCAGTTTTCTGACTT
CCTAAATTTCTCACCCACCAAGAAGGGGACTGTGCCAATCCCTGAGTGTC
AGGTTTCTCCTCTCCCACATCCTATTTGCATTTGCTCCATGTTCTCATCT
CCATCAGCACAGGTCACTGGGGGTAGCCCTGTAATCGTTTCTAGAAACGA
TTTCTAGAAACAGGTTTCTAGAAACCTTTTCTAGAAACAGGTTTCTAGAA
ACCTTTTCTAGAAACAGGTTTCTAGAAACCTTTTCTAGAAACAGGTTTCT
AGAAACCTTTTCTAGAAACAGGTTTCTAGAAACCTGTACCTCCTGGAGAA
GCAGTCATACCTGCCACGCAGGAGAGGCTGTCCCTCTTTTGAACCTCCAC
ATGATAGCACAGGTCAGGGTCACGCGGTCTCCCTGGGCTCTGGGCCTCTG
GGTCTGAGACTGTGTTTCTGGTGCTTTTGATCTGAGTTGTTTGTTGTGAT
CTGAGAAGAGGAGAACTGCAGCGACCTTCCTGACATGAGGGGCTTTCTGT
TGATCAGATTTTGAAGTTGTGCCTTACATCAAGGCTGTAATATTTGAATG
AGGTTGATGCCTGGACCTTGTAACTGTTCAGTGTGATTTGAAAAACGTTT
TTTCCCCCAGAAACAGCTAGTTATTTTAGTTCTTACAGGGTAGCCTTCTT
CCCCATTTTGAAAGCTCTGAATCTTAGGGTCTCAAGTAAAGAGGTTCAAT
TTGGAATAAACGTCACTAAACCTGGCTTCCTCTCTCAGGAGCACGGTCTG
AATCTGCACAGAGCAAGATGCTGAGTGGAGTCGGGGGCTTCGTGCTGGGC
CTGCTCTTCCTTGGGACGGGGCTGTTCATCTACTTCAAGAATCAGAAAGG
TGAGGAGCTTTTGGGAGCTGAGTATCTCCATAGGCTTTTCTGGAGGAGGA
AATATGGCTTTGCTAGGATTAGTTCTCAGTATATCAGTGGCCCTGGATAA
AGCCTTTCTTTCCCCAAATGACCTCCAATGTCCTGATAATCCAGAAATCA
TCAGTGCATGGTTACTATGTCAAAGCATAATAGCTTGTGGCCTGCAGAGA
TAAGAGAAAGGTTAACAAGTAGGGGTCCTTTGCTTCGAGATCCTGAAGCA
AATTAAGGAAGAGCCACTAAGGCTAATGCAATTACACTGGATCCTGTGAC
AGACACCTCATGCTTCATGGGTCACATGGTCTGTTTCTGCTCTTCTCTGC
CGTGGTTGGTGGGGGTTGTGGTGTTAGAGAAATCTCAGGTGGGAGATCTG
GGGCTGGGACATTGCATTGGAAGACAGATTTGCTTCCATACCTTTTAAGT
ATATATATTTTCCTCTTTTTCCCAGGACACTCTGGACTTCACCCAAAAGG
TAATACCTTTTAATCTTCTTTCAGAAAGAGATTCGGTTTCCCTAGAATGA
TGGCAGAGGTGATAAGGCGTGAGACAGAAATAATAGGAAAGACTTTGGAT
CCAGATTTCTGATCAGGCAATTTACACCAAAACTCCTCCTCTCCACTTAG
AAAAGGCCTGTGCTTTGCAGGATCATTGGCTCAGGGAGACTTAGGAACTT
GTTTTTCTTCTTCCTGCAGTGCTCTCATCTGAGTCGTTGAAAGCGGGGAA
AAGAAGTTTTAGTAAAGCCAGGTCTGAAAACAATTTCCTCTGTCTCCGCA
GGACTCGAGCTGAAGTGCAGATGACCACATTCAAGGAAGAACCTTCTGCC
CCAGCTTTGCAGGATGAAAAGCTTTCCCACCTGGCTGTTATTCTTCCACA
AGAGCTTTGTCAGGACTAGGTTGTTACTGGTTCAGCAACTCTGCAGAAAA
TGTCCTCCCTTGTGGCTTCCGCAGCTCCTGTTCTTGGCCTGAAGCCCCAC
AGCTTTGATGGCAGCGCCTCATCTTCAACTTTTGTGCTTCTCTTTACCTA
AACTTTCCTGCCTCCCCTGCATCTGTACTCCCCTTGTGCCACAAACACAT
TGCATTATTAAATGTTTCTCAAACAGAGTTAAAAATTATCTGGTCCATTT
GGCTGCAAGGACAAAAAACAAGAGAAAGGGAAGATTATTTCCCAATAGAA
TAATGAAAACTGAGAACAGACTATAACAACTGAAACAAACTTGTCAAACA
TGAGATGAGAAACCAGCCAGCAAGTCAATCAGAACTTTTTCTTAACCCCG
TCTACGATATTGTGAATCTATACCTTTAAATTAGTATATAGTTTTTCATT
CCAGAGACTTCAGTTATATAGTATTATCAAAGGACCTGTACAGATTTCAG
AGAAAGGCAAATTTAGAAGATGGAGGGTTCTCCATTGTGTTCTATCTGAG
AGTCAGCATCAAATATGTCAAATCTGAAAGTACATAATCAATTCAAAAGT
TTACTTCAAAGTAATAATCATCTGAACATAATTTATCCGTCAGAGACAAC
TGTTATTTTATTTTCAATCAAATTCAAGGTTTATTTTATGCATATTTTGT
TTTTAGTTACATGTTATTGTACATACATAGCAATACATGTATGTATATAT
CCTATAAGAATATAAATCCTATAGGAATATACTAAGCTGATAATTATGTT
TATTCTGTTTGATCCCAGAGTTGCCACAAATATGCTTTGTTCCTTAAGTT
GAGGAAATGATTTGTCTCATTTTATATGAGACTTGTGGTGTGGAATTCTA
AGGTAGTACTAAAATGTGTGGGATGAATATCTGAATGAAGATGCCTTCTG
CTGAAAATAGCAGGAAATCCCATCTAGTGGGCTTTTCTTTTCTTTAACCC
ATTATCTCATATTGCCGATACATCCAAGTCTGGGCATCATCAGGGTTGCT
CAACTCAGCAGGCCAGTGTCATCATCAGCGATTCTGGAACTTCATAGCTC
ATCTCTCTATCACACACAGCACGTCAGCTTTCCTGAGATGGTAGGAGGAC
CCCTGCAGCAGCTTTAGTTTTCTTATTCTTTCACAACTCCCAAAGGCAGG
AAAAGGATATGACTTTTTCCTGTGTGTCTTTATAAGAATCTACTAAACAG
TTTCTAGAGTGTTCCCAGTACCCACTTTCTCAAACAATGGAATGACCGTG
GGATCACATGGGCTCAGATAAGCCAGGATTCAACCTTTGTAGAGTGGGCC
TGATGCACATGGGAAGAAAAAGAGCAAAATCATATATTTTTAAAAATAAA
GAAATGGTGGATGGAGTAGGAGAGATTGATTTCTGGGTAGGGCAATGAAA
GATTGTGGTATTATTAGGTTGTTAGTATTCATAGTTAAATTCCACGTGAA
GGCCTAGAGATTCCCGATAGGCATCCTCAATTCAGGGTTTCTGGGTCTTT
TTAAATACATATATATTTATTATACATATATTTAAATATATATATATTTT
AAAAACATATAAACATATATAATATACTCACATTGAGTATTAAATGTCAG
CCATTAACTCAATTACAATAAAACAAAAAAGCAAGTAAAAAGGATTGTTT
TTAGAACTCAAGTATGCTGACATGTTATTTTATGAGGTAAATATATTTTC
TAGGGAAATTTTTGAAAAAAAAGCAGAAAAAGGAATGACTAGCTCTGTAA
GGTGCTGTTTTAAAACACACTATACATTTATTTTTAAAAAGGCATTTGTT
ACTGATTTTTTTTTCATTAAATACTAGTAAAACAGAGTCTAGAATTAGAA
AGAGTTGAGATTTAGTTTCAGTTTTTGGTAAGGTGTACTCCAAACTCATT
TTTTTCACTAAATAGATCCTGGGAGATACCATGAACATGAGGGTAGTTTT
CCCAAGGCAAGTTTCGATCCTTGCACTCCAGAT
>ltr-1_family-135#LTR/ERV1 [ Type=INT, Final Multiple Alignment Size = 1 ]
GAAAGTTGCCATCGTTCACTGCAGGGGTCACCAAACCCCAGACAATTCTA
CATCGGCCAGAAATGCACTAGCAGATCAGGTGGCCAAACTAGCCCTACAA
CCCATGCAAGGCCAGTTTCTGTCCCTGTCCTTGTTCTCTTCTCTTTATTC
CTCAGGAGGAAAGGAGGACTTCCGAGCCCAAAACCTTCAAAAGCAAGGAC
TATGGTATGTCAAGGAAGGGCGCTTTGTTCTTCCTCACTCTCAAACAATC
CCTATCCTCCAAAGTCTCCACAACTCAAGGCTCTAGAAACCCACCAGGCG
TGGAGGAAAAAATCTCCCTTTTGCCCTCATGAGACTCTGCACAACACCAA
AGTCACCCTCTTTTTATAGTCCCTTCGAAATCATGTATGACCAAACTTTT
GTCTTGGGGCCTCCATCTTACCAGACGCTGAGCCACTCAGGAATTACCTC
CCTTTCTTAATCCAGACACGGTCTTTCATTCATGAAGCAGCAGATGAGGC
CATGCCCCTTCCTGTCAACACCTCTTTGTCCTCTCAACATAACTGTCTTG
CAGGCACAGACGTGTTTATCTGCCAACCCGACCGTCACAACAACCTACAG
CCGAAGTGGACAGGCCCCTACACTGTGATACTCAGCACACCAACTGCAGT
GAGAGTCCAAGGACTCCCCTGCTGGATCCATCGTACCAGGGTCAATCTCA
CCCCCAAGGCTACTCCTTCCTCCAAAACATTAACAGCGGGCAACACCCTC
AGAGTCCCTGTATACAATAACGTAAACAACAACAACAACAAAAAGATCCT
TAAAGGTAGGAGGAAGCCAAAGATGGCAACGGGCAATCTTCATCACTGGG
TTCCTCCTGTTTCTCCCTGTATTATCCCACTAATAATAAAAGCTATGAAA
AGTCTTGTTGAAACTACAGTTAACCGCCAGACAATCCAGACGTTTTCTGT
AACGAAATAGACAGGA
>ltr-1_family-136#LTR/ERV1 [ Type=INT, Final Multiple Alignment Size = 1 ]
ATGAAAGACTTTCCCCGGGGCCTGGAAGCTGGGGGTGGTGGGTGAATAAC
TCCTCCATTCTCAGGGCCAGTCCCAAAGCGCAAGACCACCTGCGCCAGCA
GCGTGCGTCAGCAGGATAGCAGAAGCAGGAAGAGAGCTGGCTGGAAGACA
CGTACCCCCTGAAGACCGAGAGAGAGGCCGTCCGGGTACTGCGTAGCAGT
TACATCAGACTGAGACACGTCCTGTTTACAGGAGACGTGCTCTTGGGGTT
CGAACCGATACAAGAGCCTTGCA
>ltr-1_family-137#LTR/ERV1 [ Type=INT, Final Multiple Alignment Size = 1 ]
CACCCAATGCAGCTGTCCCTTACCCTGAATACTCTGCAGCTGCATTCCTG
GACCCTTATCTAGGCACTACAGCAAGGTCACCAGACTTGCTTACAGCCCT
ACGGGCAGCATGGGGGAGGTCACGAGAAACGTGGATAAACCTAAGTTACA
CCCTCTTGTAAATTCCTATATTGTAACCTGGTCACGAGATGATATGTGGT
AAGGTTAACCAACAAACAACCCCAGGGTCTCTCTCCCCCATATAAAACCC
TCATTTTGTAAGCTCAGGGCTGCCTCCTTTGACTGTGGTGAAGCAGCCTG
GCAGGTTAGTAAACTTACTCTCCTGACCTTGGGTCTCTCTCTCGTCCTTT
CTCTCGGCTAACCTTACAGC
>ltr-1_family-138#LTR/ERV1 [ Type=INT, Final Multiple Alignment Size = 1 ]
TGGCTAACCTTCATTTTGGTGCCAAAACCCAGGAAGGGGATAGGCTCTGG
CTGGGCGTCCTTAGAGGATTCTCTCTCTCTCTCTCCTATCATCCCTTACC
CAGCCAACCTCCCCTTCCCGAACCTGCTAAAGACCCTAAGGATCTCCCAA
AATTCTCCCATTGTTGGCCACCTCATCCACCATCAAAGCCTCTGAGAGGG
GTGAGTAAGAGAGACTTTTGCCTATTACCTGGAACCCTTGACCATCTCTT
CACTCCCAAAAGACCCAGCGCTGGGCCAAGGGCTTCCTCTGGCCTCCAGG
CCTCTGGTTCCTCTGTTTCCTGGACGCCTGACTCCGCAGCTACCTCCTCT
ATTCCATACAAGGCCTGCAAGACAGGCGCCGCCCTCTCTCGTCTTTGTCG
TCTGTGGTCCCTTCTTCCTCTACCCTCACCTCCTCCATTCACTATGGGAG
CCTCTCAGTCTACCCCTCCCAAGACCACCCCCCTTGGGTGTCTCCTCCGC
AATCGCAAGGCTCTCGGCCTCCGTTCAGGGATCCGTTCTAAGAGGCTCTT
TCCCGCCTTACAGAAGCTCTCCAAAAATATACCCGCATCGACCCGGAACT
ATAGATAAAGCCCAAAGAGATCGTGCTAAATACCAGCTTCCAGCAGTGGC
TATCTGTCAGTCTAGCCATAGTACCCAAGGGCACAAAAGACCTGATAGCA
GCAAACCTCCTAACTTTCCCCTGGGGCCCAGGCTATGACTCCAGCCAGGG
CAGCATTAATAGAAAATCTACCCCCACCCTCCTCCAAAAGCGAAATCCTT
TCCTTCCCAGGGCTAGCAGGCTTCTTTAGAATATGGATTTCCAACTTTGC
CCTCCTAGCTCATCCCCTCTATGAAGTGGCCAAAGGCCCTCCCAATGAAC
CCCTAAACCCCTCACATAACATACTCCCCAGCTTCCACAAACTCCAAACT
GCTCTTGTCACTGCGTCAGCTCCGTCCTTACCTGATATCTCCCAACCTTT
CACTCTCTATACTGCTGAAAGCTGAGGAATAGCCCTCGGTGTCTTAGGAC
AACAGAAAGGAAATCCTCCTTCCTTTGCCTACCACCGTCCACAGTTCTCA
TAATCTACAAGATCTCCTCTCCTCCCAAGCAGTAAGCTCCCTTCCTCCTT
CCAGGATTCAATTACTCCATGCCCTCTTTATAAAAAATCCCAAATTCAGT
CTTACCAGAAGTGCTTCCCTCAACCCAGCATCCTTACTCCCCGTATCCTC
TTCCCTTCCTACTCATTCTTCCACTGATATCCTGGACCACGTACAGCCAC
ATTTCCCAAACATTTCCTCCGAGCCTCTCACCAACCCCGATGATCAACTA
TTCATAGATGGCTCCTCTTCCAGGCCCACCAGCTACCCCCCAGATTCTTA
CAAAACAGGCCCCCTTCTAACTCTCAGCTAGGAGAATACCTCCCAACAGT
CTCCCTCATGAGCTATCTCCTCTGCCAACAAGCCGACCAGGCCCTCCCAA
AACCCCACGAAGGGGTCTCCAATCCCAAATAGAACAGGGCCGTGTTAGAG
CCTTCACCCATGGAACAGTACAAGACATGATGCTACTCCGAGAATACCGA
CAGCTCCAGGAACAGCAGTCCCTACTACCCAGCCTCTCCCCCCAACCATC
GCCCCTATCCAGCAAGAAGCAGCCAGAGGACAACGGCGCCCCTCTTCTAT
TACCTATTAAAAGGCTGGAATGTTAGGAACAAGTTGCACCAGAACCCCTC
CCCCTCCCCACCCGCCCCCGCACCCCCCCCCCC
>ltr-1_family-139#LTR/ERV1 [ Type=INT, Final Multiple Alignment Size = 1 ]
TTAAACCCAGGTACTTCTAGACAGAGTTTCCAGGGAGCCAGAAACTATAA
AGAGTCTAAGAGAATTCAGAAGGAAAATGGATACTGCAAGACCAGAGAGC
AGTTCTCAGAGTTTATGATTGCATAGGAATTTATACTCTGGCCAAACAGG
TTACAGATAGTTGCTTAGTATTTAAGAAAACTAATTAACATACTATAAAA
ATATTACCTCTCGGGGGAAGGAATCCAGGCTTAAGGCCATTCCAAAGTAT
CCAAGTTGATTACACAGAAATGCCTCCAATAGATCATCTAAAATATTTAC
TAGTGATAGTAGACCACCCCACTCACTGGGTCGAAGCTATCCCCTTTCAA
ATGCAACAGCCAATAATGTAGTTAGGGCCCTAATTGAAAATATAGTACCC
AGGTTTGGACTAATAGAAAATATTGACTCAGACAGTGGAACTCATTTCAC
TGCACACATTATTAAAAAGCTATCCCAAACATTAGACATTAGATGGGAAC
ACCATACTCCCTGGCACACCCCCTCATCAGGGAGAGTAGAAAGGATGAAT
CAGACTCTAAAGAACCACTTAACCAAATTAGTCTTAGAGACTCGATTGCC
ATGGAACAAGTGTCTTCCTATTGCCCTGCTGAGAATTCAAACTGCACCAC
GGAAAGATATTGGTCTTTCTCCTTATGAGACGCTCTATGGATTACCTTAT
TTGCACCTTTCTTTCTTTTTTTCTTTTCTTTCTTTCTTTTTTCCTTTCTT
TCTTTCTTTTTTCTTTTCTTTCTTTCTTTCTCTCTTTCTTTTATTCTTTC
TTTTTCTTTCTTTCTCTTTCTTTCTTTCTTCCTTTCTTTCTTTCTATCTA
GACCTGCTTGATTTATTCTGATTATTTAATACACAATGACACAACTGTGA
TCCCAAAGTGTGCAAAGTTAAAGCCTTCAACTGCAGCTGAGGAGAGGGCA
GGAACGGTATACCTGGGGAGGGTGGTGAGTCAGAAATGACAGGCAAGCGG
CCATGACCAGGGAAGCCTCCTCCCCAGGGACAGGGACAGGGAAGTGGCCT
GAGGAGCAGGGCCCAAGGGTAGTCCAGGGCCAGGGAAGGGGGCAGAGACC
TCCCCTTGGCCTAGGTCAGGAGCTCAGAAGTGCCACAGGCTGAGGGGGCA
GCGGCCCAGGAAGGGCCAGAGGCAGGGCCAGGAGAGCACCATTTCCTGGG
GGGCTGGGGGCAGGGAGGTGCCCTACAGGAGAAGCCAGGAGGGGCTACCT
GCCCCTGGGGTGGGGGCCAGGCTGGAGCAGGCTGAAGCAAGAAAGGCCTG
AGAGCCCGGCTGGCTAGGCTTGATGGGGCTCCCAGGGCAGTCTGGCCCAG
GGAGCAGTCCTGACTCTGCAGGGGTGCCCAGCAAGGGGCCACGGACCCCT
CTGGACCTCTCCTCCTCTCTCCCTGGAAAGGAGCTGGGGAACCCGTAGTG
CAAATCTGTGGACCACTCAGTTATGGAGGAAGGCTGCGCCCGAAGGTGGA
CACTGGGGTGCACCCCCTCCACCACCTCGGCCTCCACCCCTGTCCTCAGT
ACAGCCTCTTCTTGTAAGAGTGCAGGCCTTGGACGCCACCCTTGATCTGG
GCCAACATGGTCCACTTCTCAAACTTTCGCTCCCCTGAGTACATCATGGA
CAAAAGGACAGACAGGTTGCAGACCCCAGTATCCTGGCAGCCATGCTGGA
TGCCCGCTATGAGGTAGGACACGAACTTCTGAATGGACCCTTTGTCCTGG
ATGGAGCTGGAGACACCCTGCGCGATCTTCAACTTATCCCCCTCCATGAA
GTATTGTTTCTGGCTGCCGCTGCTCTTCTCCAGGGCATCCAGTGAGCCCA
TACCCCGGTACTTCTTGAGCCACACCCCATCTGAGAAGAAGTACTTGCTG
GGGACCTCCGTGGTGGCGGCCAGAAGGGAGCCCATCATCACTGTGGAGGC
TCCAAGGGCCAGGGCCTTGACCATGTTCCCCATGGTCTGGATGCCGCCAT
TGGCTATGTAGGCACACCAAAGTGCCGGGCATACTCGGCCACCTTGTACA
CAGCAGTGCCCTGGGGCCAGCTGTAGGCCATCACTTCCTGGGTGATGCAG
ATGGAGCTGCAGCCCATGCCCACGTGCAGCCCTTCCACACCAGCGTCAAT
CAGGTTCTTCGCCTGGGCTGCTGTCACCATGTTCCCCCCAATCACCTGGA
GGTGGGGGTACTTCTGTTTGATGTAATACACCATGGCCATCTGATACAAT
GAATTCCCTTGGGACAAGTCCAAGACTATGACGTCAACGCCCACCTGGGT
GAGCAGGTCCAGGCGGTATTTGTCATCCTCACGGGTGCCCACAGCTGCCC
CGCACAGCAGCTGCTTGTGGGAATCCTTGGAGGCCAGAGGGTAGTCTCAG
TTCTTCTTCATGTTGGTGTGGGCGATGATGGCCACCAGCTCATTGCGATC
ATTGACGATAGGCAGCTTCCCTTTCTTGCTACGGCTGCAGGATCTCATTT
GCCTCTTTCAACATCACACCTGCTGGAGCCACCACCAGCTCAATCCTTGG
TGTCATCACCTCACTGAGGAGGGTGATGTGGTCCTTCTCAGCAAGAAAGT
TGATGTCTCAGGAGGTGACGATGTCCACCAGCTTGCTGCCCATGGTGCCT
GTCTCAGTGATGGGGATGCCCGAGAAGCCATGCTGCATCTTGGCCTCCAG
CACATCACCCACAGTGTGTGAGGGGCTTAGTACCACGGGGTCCATGATAA
AGCCCCGTTCAAACTTCTTGACCTTCCGCACCTCATTGGCCTGGAACTCT
GGGGTGCAGTGGTGGTGAATGAAACCAATACCTCCCATCAGAGCCATTGC
GATGGCCATGTCAGCTTCTGTCACAGCGTCCATGGGGGAGGAGATCAGTG
GCATCTTCAGCGTGATCTTCCAAGTCAGGGCTGAGGTCAGGTCCACCTTA
TCAGCTATGAAGTCTATGAATCCTGGGAGAATCAGGAAATTGTTGTAGGT
GAGGCGGTCGCGAGCTGCTGCACCAGTGAAGAGCTGCTGCGCCGTGAGCC
CGTCCTCAGGCATGTAGCTGGTGCCGCCTCTGATCAGGTAGTCTGCCATG
CTGCCGCGAGACCCCACGACCAGACATAAACACCTGCGTGGCTGCCAGCC
ACTGCTGCTGCCGCTGCTGCTGCTGACACTGCACCGTGTCCATGCTGTTG
CCGCAGGCCGGGCAGGCTC
>ltr-1_family-140#LTR/ERV1 [ Type=INT, Final Multiple Alignment Size = 1 ]
GAGAAGCCATTTCTCTGCTGTCTCCTGTCTCTGAAGAGAAGGAGGAAGTA
AAAGTTGAAAAACAACAGGAATGAAGTCGGTGGCAAGACCAGCCGGTGGC
ACTGATGAGCCGGCCTGAGGTGAAAAGATTAACCACCCCCACTCTAAGCG
CATGTGCTTCCAACCCAGGCAGCGGCACTGAGAGCGGCAAAGCCTAACCG
CAATACTAGTACCAAAGGGACAGATGGCTAAGGAAGGATCCTGCTCCACC
CACCCAGAGAAATCAGCTGCTGAAGTTCTGCTCCAGCCAGCATCAGAAGA
TCCATTGCAGGAGATGGCACCAGAGATCCCAGTGGTGCCCTCCCCTTACC
GGGAAAAGAGGCTCCCCACTCTTGAGCCATCAGTGCTTGCGCCTCTGTAA
GACAAGCATATCCCCAGGCCACCCAGAGTAGACAAGAGAGGAGGCGAGGA
CTCAGGAGAAACCCCTCCCTTGGCAGCTCATTTAAGACCCAAAATGGGGA
TCCAAATGCCCCTGAGAGAGCAGTGGTATACAGGGATAGATGAGGATGGT
CATCTGGTGGGGAGGTGTGTTTTTGGGTACCAGCCCTTCACCTCTGCCCA
CCTTCTCAACTGGAAAAATAATACCCCGCCCTATACTGAAAAGCCACAAG
CTCTAATTGATTTACTCCAAACTAATATCCGGACCCACAACCCCACCTGG
GCTGATTGCCACCAGTTGCTCATGTTCCTCTTTAACAGAGATGAAAGGTG
GAGAGTGCTCCAAGCAGCAACTAAGTGGCTAGAGGAACACGCACCAGCTG
ATTATCAAAACCCCCAAGAGTATGGAAGGACCCAGTTACCAGGAACTGAC
CCCCAGGGGGACCCACATGAAAGAGAGGATATGCAAAGGCTAAACCAAGA
CAGAGAAGCTCTCTTGGAAGGATTACAGAGGGGAGTAAACAGGGAAGCAG
TAAGCCGTAAGGAAAACAGCAAAGAGAATGAACGTCAGGCCTGGATAAAT
GCCAACCTGTTTGTTAGCTGCAGTAATCAGAGGGGTCACCACAAAGGGCA
AGGGAAGGGGGGCCCCGGGAAAGAAACTCAGCTTGGCTGTCAGAGTTTGC
AACGTAACCAGTGTGCTGATTGTAAAGAAATAGGACAGTGGAAGAACAAA
TGCCCTCAGCTAAAAAGAAAACCAGGTGACTCAGAGCAGGAGGCCCTGGA
CAAGGAGGAAGGGGCCCTGGTCAACCTGGCAGAAGTGTTTCTGGACTGAG
GGAAACCGGGCTCAAGTGTCCCCAAAAAGCCTCTGGTCAGAATGACAGTC
GGGGGTAGAGACATTGATTTTCTTGTAGATACCGGTGCTGAACATTCGGT
AGTAACTACCCCGGTCGCCCCCTTATCCAAAAAGGCTATTGACATCATCG
GAGCCACGGGGGTTTCAGCAAAGCAAGCTTTCTGCTTGCCTCGGACTTGT
GCTGTAGGAGGACATAATGTGATTCAGCAGTTTTTGTCCACGCCTGACTG
TCCCTTGCGCTGGTTGGGAAGAGACTTGCTTAGCAAGCTGAGAGCCACTA
TCTATTTTACAGATCACGGCTCTTTGCTGCTAAAGTTACCTGGAATGGGA
GCCATTATGACCCTTACGGTCCCCTGAGAGGAGGAATGGAGACTTTTCTT
AACTGAGCCGTGCCAAGAGTGAAGACCAGCTCTGGCTAAGTGGTGGCCAA
GAGTACGGGTGGGACACAACCCTCCAGGGTTGGCAGTCACCCCAGCCCAC
ATATTCATAGAAGTGAATCCTGGGGCCCAGCCGGTTATGCAAAAACAGGA
CCGGGTCCCCAGAGAAGCCCTTCAAGGTATCCAGGTCCATCTCAAGCACC
TAAGAACTTTTGGAATTAGAGTTCCTTGTCAGTCTCCATGGAACACTCCC
CAGGTATCAGTGCTCCCTCAAGCACCTGATCTTGTACTTCTTCTAAAGAA
GAAGAGGACTTTCTCCAGGTAGAGGGAAGGACAAGTGATGGAGGAAGGAT
GGATTTGGTTACCAGACGGGAGAGTAGCTGTGCCACAGCTGCTAGGAGCT
GCAGTTGTACTGGCTGTGCAAGAAACCACCCATCGAGGTCAGGAGTTACT
GGAAAAGTTGTTAGGCCGGTATTTCTACATCTCGCCTTTGTCAGCCCTTG
CCAAAATGGTGAGGCAGCGGTGTGTTACCTGCCGACAGCATGATGCGAGG
CAAGGTCCAGCCGTTCCGCCCAGCATACGAGCTTATGGAGCAGCCCCCTT
TGAAGGTCTCCAGGTGGACTTCACAGAGATGCCAAAGTGTGGAGGTAACA
AGTATTTACGAGTTCTTGGGCGTACCTACTCTGGGTGGGTGGAGGTCTAT
CCAACATGAACTGAGAAAGCTAGTGAAGTAACCCCTGTGCTTCTTCGAGA
TGTGATTCCTAGATTTTGACTGCCGTTACGGATCGGCTCAGATAACGGGC
CTGCGTTTTTGGCTGCCTTGGTACAGAAGACGGCAAAGGTATTGGGGATC
ACATGGAATTTGCATGACGCCTCCCGGCCTCAGAGTTCCAGAAAGGTGGA
GCGGATGAATCGGACGATCAAAAATAGTGCTATTGTCTTCCCCAGTGGAT
ATTTGAAACAACACCACAAGGGGCGTCAAACCACCTGCTAAATTTGAGGG
AATGTTATCCTCTCCCCACATCCCCCGGCCCCGGATATTAGAGACAATAA
CACAGGGGTGATGTACACCCACTGCTTTATTGGCAGTAATATCATCCTCT
CCCTTCTTGGATATTAGGAACAATATCACACTGTGCGTGTAGGCGTGTCG
CGAAATTCAATGGAATGTCATCCTGGCCTCCCTGGATATGACGAACAATA
TCACGGGGGATGTACAATTTCTGAGATATTGGGAGTGATATCATCCTCTC
CCCTCTGGAAGTTAGGGACAATATCACAGGGGTAGTGTACACCCTCTGGG
ATGTTGGGACTAATATCATCCTCCTGCCCACTGGATATTAAAAACCATAT
CACAAGGGGCGTGTACACACACTTCGATATTGGTATGAATACCATCCTCT
CCCTCTTTGGATATTCGGTGCCATATTTCAGGTGGGGTATACACCACCTG
ATTTTGGTGTATACACCAATACACCACCAATATTGGAAGTAATATGATTT
TCTCCCTGTTGGATATCAGAAACAATATCACAGGGGGTTGTGAACAACCC
CTGCGATATTTGGAGTAATATCATCATCTCCCTTCATGATTATTAAGAAC
AATATCGTAGGCGTGGGGGGTGTACACCCCCTTTCATACTGGATATCGTC
CTCTTCCCCCCTGGATATTAGGAACAATATCAGGAAGGGATGTACAGACC
TGGCGACCTTTGCTGTCATAGAATTGTCTCTCCCCTAGATATTAGGAAAA
ATGTCACTGGGGATGTGAACAGCCCTGTGATATTGAGA
>ltr-1_family-15#LTR/ERV1 [ Type=INT, Final Multiple Alignment Size = 1 ]
TTTTGGTGACAACAAAGGGACAATCACCAAGCAGTGAGTACCATCGGACC
CCTTTCACTTAATATTCTGTCCTATTTTTCCTTAGAATTCGGGGGGCTAA
ATACTGGGCACCTATTGGCCAGTTAAAAGTGACTAACACGGCTGCTGCAC
TAAAGACACGGGTGTCAGGCTTTCTGGGAAAGGGCTCTCTAACAACCTCC
GACTCTTCGGATTTGGGAGTGTTGGTTTGCCTGGAACCAGCTCCTGCTTT
TCCTGTACTTCTGGGCTGAGCCGAGGGTCGACAGAGAGGAAAGCCATTCA
GCTCCAGGGTCCTGACAACAAGTTGGTTGACCCTGCGGCCATGAGCGGAA
CTCTCAAAGTCATGTCACCCAAGCAAGACTTGCCCATCTATCCTATCTTT
CCTGACCCTTGCCTCCTTGGGTCCTAGCACCTGTCAGACAAACTTCCTCT
CGCCTCTTTCCTCCAAGGCTAGTCCTGCTTCTAAAAACCACTCCCTGTCT
CTGGTGCTTTTCTAATTTCTCCTATAAGAATGATTTCTAGTATAAACTTC
AGGACTCTGTTACCTTCTTTAGGCACCTGGGCTCACCAATCAGAAAGACA
TAATTTTTACTCAAAGCCCCGTCAGGGTCGGGGACTATCTGGAATTTTAG
GATCCCTTCTCAGACTAGCAGGCCTAACAAAAGCTATTCCTGAAGCTAGG
ATATGGGGAGCTTCAGAAATGATATCCTTCCTATTCAAGTGAGGACAAAA
GGTGTCACTCTTCCAACCCTGGAGATCCCTTCCCTCCCTCAGGGTATGGC
CCTCCACTTCATTTTTGGGGCATAACATCTTTATAGGAGACGAGTAAAGT
CCCAATACTAACAGGAGAATGCTTAGGACTCTAACAGGTTTTCAAGAATG
TGTTGGTAAGGGCCACTAAATCTGATTTTTCTGGGTCCTCTTTGTGGTCT
AGGAGGACAGGCAAGGGTGCAGGTTTTCAAGAATGCATTGGTAAGGGCCA
CTAAATCTGACCTTCCTTGGTCCTCCTTGTGGTCCAGGAGGAAAACTATG
TTTCTGCTGCTGCATCGGTGAGTGTAACTATTCTGACCAGCAGGGTCCAG
GGACTGTTGCGGGTTCTTGGGCAAGAGGTATTTCTGCTGCTGTGTCAGTG
AGTGCAACTATTCTGATCAGCAGGGTCCAGGGACCATTGCATGTTCTTGG
GCAAGAGGTGTTTCTGCTGCTGTGTCGGTGAGTGCAACTATTATGATCAG
CAGGGTCCAGGGACCGTTGTGGATTCTTGGGTTGGGGGAAAACAAACAAA
CCAAAACTGTGGGTGGTTTTGTCTTTCAGATGGGAAACACTCAGGCATCA
ACAGACTCACCCTTGAAATGCAACCTAAGCCATTGTGACCAATTTGACCT
GCAAACCCTGAAAAAGAGGTGGCTCATTTTTTTCTGCACTACGGCCTGGC
CCCAATATTCTCTCTCTGATGGGGAAAAATGGCCACCTGAGGGAAGTATA
AATTACAATACTATCCTGAAGCTTGGACCTTTTCTGTAAGAGGGAAGGCA
AATGGAGTGAAATACATTATGTCCAAGCTTTCTTTTCATTGAAGGAGAAT
ACACAACTATGCAAAGCTTGCAATTTACATCCCACAGGAGGACCTCTCTA
TGCTAGCCTCCCTATAGCTCCCCTTCCTATTAATAATGAGCCTCCTCTAA
TCTCCCCTGCCCAGACAGAAATAAGCAAAGAAATCTCCAAAGGACCACAA
AAACCCCCAGACTATCGGTTATGTCCACTTCCCTTCAAGCTGTAATGGCA
GGGGAATTTGGCCCAACCTAGGTGCATGTCCCCTTTTCCCTCTCCGATTT
AAAGCAGATCAAGGCAGACCTGGGGAAGTTTTCAGATGATCCTGATAGGT
ACAAAAATGTCCCACAGGGTCTAGGGCAAACCTTCTATCTCACTTGGAGA
GATGTCATGCTATTGTTAGATCAAACCCTGGCCTTTAATGAAAAGAATAC
AGCTTTAGCTGCAGCCCGAGAGTTTGGAGATACCTGGTATCTTAGTCAAG
AAAATGATAGAATGACAGCCTAAGAAAGGGACAAATTCCCTACTGGTCAG
CAAGCCATCCCCAGTATGGATCCCCACTGGGACCTTGACTCAGATCATGG
GGACTGGAGTCATAAACATCTGCTGACCTGTGTTCTAGAAGGACTAAGGA
GAATTAGGAAAAAGCCCATGAATTCTTCAATGATGTCCACCGTAACTCAG
GGAAAGGAAGAAAATCCTTCTGCCTTCCTCGAGTGGCTATGGGAGGCCTT
AAGAAAATATACTCCCCTGTTACCCAACTCACTAGAGGGTCAATTGATTC
TAAAAGATAAGTTTATTACCCAATCAGCCACGAATATCAGAAGAAAGCTC
CAAAAGTGAGCCCTGGGCCCTGAACAAAATCTGGAGGCATTATTAAACCT
GGCAACCTTGGTGTTCTATAATAGGGACCAAGAGGAACAGGCCAAAAAGG
AAAAGTGAGATCAGAGAAAGGCCGCAGTCTTAGTCATGGCCCTCAGACAA
ACAAACCTTGCTGGTTCAGAGAGGACAGAAAATGGAGCAGGCCAATCACC
TGGTGGGGCTTGTTATCAGTGTGGTTTGCAAGGACACTTTACAAAAGATT
GTCCAATGAGAAACAAGCTGCCCCCTCGCCCATGTCCACTATACCAAGGA
AATCACTGGAAGGTGCACTGCCCCAGAGGACAAAGGTTCTCTGGGCCAGA
AGCCCCCAGCCAGATGATCTAACAACAGGACTGAGGGTGCCCAGGGCAAG
CACCAGCTCATGTCATCACCCTCACTGAGCCCTGGGTACGTTTAACCATT
GAGGGCCAGGAAATTGACTTCCTCCTGGACACTGGCGCGGCCTTCTCAGT
GTTAATCTTCTGTCCCAGACAACTGTCCTCAAGGTCCATTACCAACCGAG
GAATCCTGGGACAGCCTGTAACCAAGTATTTCTCCCACTTCCTCAGTTGT
AATTGGGAGATTTTGCTCTTTTCACATGCCTTTCTTGTTATGCCTAAAAG
TCCCATACCCTTATTAGGGAGGGATATAATAGCCAAAGCTGGAGCTATTA
TCTACGTGAATATGGGGAACAAGTTACACATTTATTGTCCCCTGCTTGAG
GAGGGAAGCAACCCTGAAGTCTGGGCATTGGAAGGAACAAACTCAAGCTC
CAGCCTTAGGCCTTCTCACAGGACAAAACTTGTCTTTATACGTCACAGAA
AGAGCAGGAATAGCTCTTGGGGTCCTTAATCAGACTCGTGGGACAACCCC
ACAACCAGTGGCATACCTAAGTAAGGAAATTTATATACTAGCAAAAGGCT
GGCCTCACTGTTTATGGGTAGTTGCGATGGTGGCTGTCGTAGTGTCAGAG
GCTATCAAAATAATACAAGGAAAGGATCTCACTGTCTGGACTACTCATGA
TGTAAATGGCATACTAGGTGCCAAAGGAAGTTTATGGCTATCAGACAACT
GCCTACTTAGATACCAGGCATTACTCCTTGAGGGACCTGTGCTTCAAATA
TGCATGTGTGCAGCCCTCAACCCTGCCACTTTTCTCCCAAAGGATGGGGA
ACCAATCGAGCATGACTGCCAACAAATTATAGTCCAGACTTCTGCTGCTC
GAGAGGATCTTTTAGAAGTCCCCTTAGCTAATCCTGACCTTAACCTATAT
ACCGATGGAAGTTCATTTGTGGAGAATGGGGTATGAAGGGCAGGTTATGT
CATAGTTAGTGATGTAACAGTACTTGAAAGTAAGCCTCTTCCCCCAAGGA
CCATTGCCCAGTTACCAGAACTAGTGGCACTTACCCAAGCCTTAGAACTG
GGAAAGGGAAGAAGAATAAATGTGTATACAGATAGCAAGTATGCTTATCT
AATCCTACATGCCCATGCTGCAATATGGAAAGAAAGGGAGTTCCTAACCT
CTGGGGGAACCCCTATTAAATACCAGAAGGAAATCATGGAGTTATTGCAT
GCAGTGCAAAAATCCAAGGAGGTGGCAGTCTTACGCTGCCAAAGCCTTCA
AAAAGGGGAAGGAGAAGGGAGAACAGCAGCTTAAGTGGCTGGCAGAGGCA
GGGAAAGACCAGCAGAAATGAAAGAGAGAAAGAGACAGAAAGTCAGAGAG
AGAGAGGAAGAGACAGAGAGAAAAAGAGAGAAAGAAAGAGAGAGAAAGAC
AGGAAGTCAAAGAGAAGGAGACAGAGAGAGGAAGAGAGAAAAAAAGGCAG
AAAGTCAAAGAGAGACAGAGAGAGAGAGAGGAAAAGACAGAGAGACAGAA
AGTCAGAGAAAGAGAGAGGAAAGACAGAGAGAAGGAAAGAGAGAGAAAGA
GACAGATAATCGACAGAGAGAGAGAGAGATAGAAGTAGTAAAGAAAAAAC
AGTGCACCTTATTTCTTTAAAAGCCAGGGTAAATTTGAAACCTATAATTG
ATAATTGAAGGTCTTCTCCATAACCCTCTAACACTCCAATACCACCTTGT
TATCATTGTAGACACAAATTCTAAGTTAATATGGACTGAACGAGGTTTTA
TTAATAGCAAAGAAAAATTAAAATGCCAAACTTACAAGGTTTTCAACAAA
AGTAAAGTTTGCTAAAAGTTAACAGTGTAACATGTATTATGCTAATACCA
CACATTCTCAAAGGATTTCTCAGACAGTTTGCAAGAAGTAACGAAATCTA
TGCTTACTCTACAATCCCAAATAGACTCTTTGGCATCAGTGCCTCTCCAG
AACCGTCAAGGCCTAGACCTCTTCACTGCTGAGAAAGGAGGATGATGCAC
CTTCTTAGGGGAAGAGTGTTCTTTTTACACTAACCAGTCAGGGATAGTAT
GAGATGCTGCCTGGCATTTACAGGAAAAGGCTTCTGAAAACAGACGACGC
CTTTCAAACTCTTATACCAACCTCCGGAGTTGGGCGACATGGCTTCTCCC
CTTTCTAGGTCCTGTGACAGCCATCTTGCTATTACTTGCCTTTGGGCCTG
TATTTTTAAACTCCTTGTCAAATTTGTTTCCTCTAGGATCGAGGCCATCA
AGCTACAGATGGTCTTACAAATGGAACCCCAAATGAACTCAACTAACAAC
TTCTACCAAGTACCCCTGGACCAATGGGCTGGCCCTTTCACTGGCCTAAA
GAATTCCCCTCTGGAGGACACTACAACTGCAGGGGCCCTTATTCACCACT
ATCCAGCAGGAAGTAGCTAAAGCGGTCATCGCCCAATTCCCGACAACAGT
TGGGGTGTCCTGTTTAGATGGGAGAT
>ltr-1_family-141#LTR/ERV1 [ Type=INT, Final Multiple Alignment Size = 1 ]
TTCTGGTGCCGAAACCGGGAAGGGGATAGACTCTGGCCGGCTCTCGCTCT
CTGTCTCTCTCTCTCTCACTCTCTCTTTCTCTCTCTCTCTCCCCCTCCCT
CCCCTATCACCTATCTCCTGGCCAGTCTCTCCCCTTCCCTGAACCTGCCG
AAGTCCCAGAGAATCTCCTAGACTCTCCCACTGCTGACGACTTCATCCAC
CATCAAAGCCTCCGCCAGGGTGAGTAAAAAGAGACTGTTGCTGTTCTCCG
AAACCCTTGACCGCCTGTCTCTCAGTTTCCAAAAGACCCAGCCCTGGGTC
AAGGGCTTCCTCCGGCCTCCAGGCTTCTGGTTCCTCTGTGTCAGGGACAC
CTGACACGGCGGTTACCTTCTCTATTCCAGACAAGTTCCCCAGGAAAGGG
AACGCCCTCTTCCACGTCCTTGTCACCGGCAGGCCCAAAGAGATCGTGCT
AAATACCAACTTCTAGCAGCGGCTATCCATCAACCCAGCCATATTACCCA
AGGGCACAAAGACCTGATAGCAGCAAACCTCCTCTCACATAACATATTCC
CCATCTTCCGCAAACTTCAAACTGCTCTTGTCACTGCATCCTTCCTTTGC
CCCTGTAGCCTACCTCTCTAAACAATTAGGCAACACAGTCGGAGGATGGC
CAACCTGTCTTAGAGCGCTAGCAGCAGCAGCCGCTTTAGCTCTAGAAAGC
AGGAAACTAACATTTAGTCAAAATACCACCATCTATAGTCCTCATAATCT
ACAGGATCTCCTCTCCTCCCGAGAATTAGGCTCCCTTCCTCCTTCCCAGA
TTCAGTCTCTTTATCAAAAATCCCAAATTCAGTCTCGCCAAAAGTGCTCA
CCTCACCCAGCATCCTTACTCCCTGTATCTTCTTCCCCTCCTACTCATTC
TTGCACTGACATCCAAGATCACCTGCAGCCATACAGGCCTTATTACTGCA
ACAAGGAACCTTCCTCCAGGGGGACTGCCTAGTTAAGGACCAGAAGCTAG
TTCTTCCCCAGGGACAAACCGACAAAATCCTGACATCCCTCCACCAATCC
TTCCATACTGGTGCATGTCCCCTGTATCTCCTCCTCCACCCATATTTCTT
CTTCCCTCACCTATTCACCTCACTTACAAAACAGGCCTCCTTCTGATTTT
CAATTAGGAGAATACCTCCCAACACTCTCCCTCATCTGCCATCTCCTCCG
CAAACAGGCAGACCAGGCCCTCCCAAAACTGAATAAACTCCCCACTGACC
ACAGCCTCCTACCAGGAGAACATGTTTTCCTAAAAGCCCTTAACCCAACC
AGCCTTTAACCAAAAGGGGAAGGCACTTTCCAGGTCATCCTTACAACCCC
TACTGCAGCCAAACTCTCAGGACATACCTCCTGGTATCACCTTTCCAGGT
TAAAGAGAGCTCCCACCTCCAATCTACTGACCTGCACTTCACCAACTTCT
AATCGGTATTCCAGCACATTCCTCGGGCCAAACTGAGTCTGCCTCACATC
CATCCCAGAAGAAACTTCACATCAGTAAATCCATCCATCTCAAACAGGTT
TAAACTACTATTACAACTAGCCTCCTTTAATGGAAACACTCTATTACACC
TTAATTGCAGGCATTATAGTACTTACCCTGTATAGTGCAATTCCTTTCGA
TTGGAATACCAGCCAAAAACCCTCCCTCACTTTAGCCTTCTGCCTAATTG
TTATCCGTATAGCAGGAATCACAATCACTAACAAACAAACATTCCCACAT
CCTCCCTAGATGCCCTGCTTTTGTCTATCCTGCTGCTTCACTCTCTTCCT
CACTCCCTCTCACAAGATATTTCCTAGTTCCGCCCATGGAACAACACCCT
GGAAGCCTTTTTTGAGTGGATAACCGACCTTTTCTTCCAAGGCTCTCTAT
GGCTTCACTCTGGTGAAACCGAACTATTTACTTTTCTGCTCACTCTCTTC
CTTTCTAACCCATCTCAGAATCAATACCCCAACCCTTCTTTCAGCCCAAC
CAATACCTATAACCCCTGAACACCTATACAGAACACTTAGTCTCACACAC
TCCTTACTAAAAAACTCCAATTCCTCCCTGGCAAGAGACTGCTGGCTCTG
CGTATCCCTCTTCTCCACAACATACAATGCAATCCCTGCCTCAGCCTATA
ACTGGACTTCCACCCAAGTAACCTACCATCCCGAAATCCTCATTAACAGC
CGCCTCGAACTCGACATGCCGGCATTAACAGAAATCTCCCCCAACTTAGC
TAGCGAGTTCTGGCTCTTACAACCTTACATCCCTACTTACGCAACGTATC
CCCCTACCACTAAAAATATAAAGGACCGAGCACAAAAAATTAAAGAAAAC
ATCCTGCGATGGCCAGCGTGGCCCTCCCAGTCCTTTAGTAGCTGGTTTCC
ATGGCTAATGCCCGTCCTAGGCCCAGCCATAACCATTCATCTTTTTCTAG
CATTCAGCCCTTGTCTCCTATGCCTTCTCACCCAGTTTTTACAGGACCCT
ATCAGCGCTTTCACCCACGGGACAATACAAAATATGATGCTGCTCCAGGA
ATACCAGAGGCTCCAAGAACAGCAGTCCCTACCGTCCAGCCTTCCCCGAC
AACTGTCGCCCTCTCCCAGTAAGAAGCAGCCAGATGATAACAGCACCCCT
CTTCCATTACCTATTAAAAGTCTGGCATGAG
>ltr-1_family-142#LTR/ERV1 [ Type=INT, Final Multiple Alignment Size = 1 ]
TGTTAGGGACAAACTGCCCAAAGAAAGCTTCTTTGGTGCTGCCCACCCCT
CCCCCTAATGCTCTGCAACTCTTCTCTGTGCCACCCACCCTTCCCCAAGT
CTCTTTACATTTCTAAGCCCTTATCAAGGGCCATGGTGAAGCCAGCCGAC
TTTCACTTATCAGACCTTGCTGCGATAAGCAAACCCCAATTACAAACCAC
TCAGACCGCATAGGGGAAGGTTGTGGGAAGCATAAACAAACTTTACCTAC
ACCCTCCTGTAATAAACGTCACAAGGTGATATGTGGCAAAATTAACCAGC
AAACAACCCCAGGATGCGGCCATACCAAAGAACTCCCTCAAGCTACTTTC
CCCAATATAAACCCCTCATTCTGTAAGCTTGGTGCTGCTTCCCTTGACTG
TTAAGGGGTCAGCCGGCAGGTTAATAAAAACTTGCTCGCCTGACTTTGGG
TCTATTTTTCCTTTCTCTTGGCTGACCTTACA
>ltr-1_family-143#LTR/ERV1 [ Type=INT, Final Multiple Alignment Size = 1 ]
AATTGTCAGGTACGGTGAGTTCCTCTTCAAAGGTGAAACCTCCTTGTTCT
TTGTTTTCGGTATCAACTTCCTTGTATGTTCTCACCCCCAGTTACTGCTC
TGTAAACCACTATTCCCACTAGTCCTGACCTGTAACCCACATTCTCCATT
TTTTCTTGTTTCTCAGATTAATTTGTAACTGT
>ltr-1_family-144#LINE/L2 [ Type=INT, Final Multiple Alignment Size = 1 ]
TATTTTTAGTTTACAAAAGCAATCATTTTGGCCATTATGGTCTGAATTAA
ATTGCCACTAGGAAACACTATATATATTTTAAAGTTGGGATGATGCCATT
GTGGTGGGATAATCTGGAAGAAGCTTAATTTGTGTTAATTTATTTCTATT
TATTCTTAATATTTGCCTATATCCCCCCTGCTATAACATAGCTCCCTGAA
TACAGGAATACTTGTCTGTTTTGTTCCTGGATATTTCTCCAGCTCCTAGA
AAGTGCCTGACCTGGAGAAGGTGCTCATGAAGCATCCAATGAATCAGTGT
TTCCTCTTAGATTCTGTGATATGAAAC
>ltr-1_family-145#LTR/ERVL [ Type=INT, Final Multiple Alignment Size = 1 ]
AAAATAAATAAATAAAAACAAAAGAAAGTTTTTTTAAAAACAAAAATAAG
AAATATTAATTTATTTCTGTCCCTCAGTATTTGCATTTTAACAATGGGTT
TTTCAAAAAAGCAAAATCATCCATGTAAGAACTACTCGTTACTCTGAGAT
TATGTTCTTCCTGAGTTTTGGTGGTTGAAATATTCTTTCTTTAATGAAAT
GCTACTGGGTACTTAATGCTATCACTAGACAAAATAAAAAGCAATCAACT
CTAAGTCAGTTGCCACAAATAGAAAATTTTACCAGTCTGTGGAATACAAA
TGTCTTGGAGCCACTGGAGTCATGGCAAGGTGGAAAAGAAATGTTGGGTC
ACATTTCATCTTGTATCATCCTCCAAATACCATTACAATTTGGAACATTC
TCTTAGCCTTGAATTAGGAGTTGGGAAGAAAAAGGAATGAGAGGATATCA
ATTCCTCAACGTGTCTTTCCTTTGCATTAGAGGTCTATTTTCAAACAAGT
TTTACATTAAGTTATTGTCTCTCAGCTACCCTTCTCTATACACTTATGCA
ATTCAGGCCTGGGACTCAAAACATCATTTTTAGCTTTGCCAGCTGCTCCA
GTTAGGCTCTGTCACTAGAGGGTGTTACAGAGGGAGACAGCCAGGCTGGA
GGAGAGAGAAAGGACAGGTTCCTTTCAGTTTGTTCCCTATAGGCTTGTCA
GCTTGTGGTTTCTGTAAGATCACTCCAGCAGTGCTTCTTCACCCATGCCG
TTCCATAGCAGCAGCTGATTCCAATTTGCAGTTTTTGCAACTTTCGCAAA
AACAGCTTCATCATGCCCCCACCTCATAGACACAAGTGAGCTATAAATAG
TGCCCTGTCCTCAAAGGTTTCAGTGGCAGGCCCACAGGGCTGCTTATCCC
AGCTCACAGCCAGCACAAGTTGTGGGGCCCTTTCTCAAAGTTTCTAACTT
CTAATAAATCCAAGCACTTCCCTCTGCTATCCCCAGCCCCAGGAGTGGTA
GCTGCTTCCTGCAGTTGCTATCTCCATGTTACTTTCATTGTTGTTTTTTT
GTTTGTTTGTTTTTTAATTTAATCCTTTCAGTTACCTAGTTACCAACCAT
TCCTTAAAGTCTCTATGTTCAAGTAACTGGTGTAGCTTCTGTTTCCTGCT
TGCACTCTGATAGAGTATATATAAATCTATTTTCAAGAAAGCTTTAATTT
TTTCAAATTTGTATACTAAAGGGTTTATTTTAAGGCTTAAACAATAATTG
TAGGGAAGTCTTCTAGACTACTCCAAAATAACCAATTAAAAAAATACAGC
AACTTCCAGGGAACACTCAATTTATTTTGAAAATAACATTTTCAAAGTTA
TTCTTTGGGTGTTGAAAAGCAAATAAGTCCTATCCAACCCAAAAGAAACC
TACTAGTTATTTTCCTCCAGGAAGAGATCTTTCTGCTTATCAGGAAGTAT
ATTTTAAGCTGAAACATATAGGCACCAGCCTGATAAAATTTGGAGGGATG
TTCATGTACGCTAAAGTGTGTTTAGTCCAGAGAATTTTCTCTGCCCCAGA
ATTTACACACTTCATTCTCTGCTATGTTCTTATCATCACAAAGCATTTCT
CTATTATTCAGTAGGCAGAAAAGTTCACACCAATGATGATCAAAGGCAGG
AAATGGAGGCATAAAGGGCTAGGGCTAAAAACCAACTTTTATGAAGTACT
TGCTCTGTTCCAGGTGCCCCTGATACCTTCAAATTTTCTTATCTTTTTGA
TTTTTTATTTATTTTATTTTTTTTTAGAAAACACTACCTTGCATCCATAG
GACCCATGAGCATAAAGGAAGGACATATGACTGCTTGCCTGTCAATTCTG
GGAATGAAGTGAAATGCTGTGAACAGTTACCCAGAAACACCCCAATCCCC
AAACCCCTCTGCCTACATGAGTGAAAGTCCAATTGTTCTATTTATCACAT
TAGTTTCCTTTCTCCTCTTTTCCGCTCACAGCCTGCAATCAGGACATCAG
GCTCCAGACCATAAAGTCCCTCTGAATACCTAAGAGCAATCAAATACCTG
TATAGTGAGAGTGATCCATCTTTTTGTAGTTTTTTAGTACTTCTGTAATG
CTGCTTAGCATATGAAGAAGGCCTCTGTAAGGGAAGCTGTGCTGAGAAAA
AAATAAAGAAATATAGATTTGGACATAGATATTGACATAGATAAACATTT
GTCTGACAAATTTTGGAGAGGAAGAGAAAAGTGCAAGGCTGATAAAAAGT
GTCAGTGCTGAAAACCTTGTAAGCAGGAATGAAAAAGAGTTGTAAATAAC
AGAGCCTAAATGAGTAAGTCTTTGTCAGTTTCCCATCCCACAGCTGCTTA
AGGGAAACTAGTCTTTCCTAATAAGAGAAGAAATACAATTTCTCCATCCA
TGGATTCTTCCACATCCTGAGTTTGCCTGGGTCAAGGACTCTCAATAAAC
ATGATCTTATGACTAACTTTACACTGATACAGAATGACAGTACAGGAAAG
GAAGGCCAGTGCTATGGTGCAAGCAATAATTTCTTATCACAGTTTTCGGA
AAAGATTATTTGTTGCCAATTTAATTTCCCTTAAGCAGAATCTCTGCATC
AGGGGACCAGTCTGAGACAGGACTTTTGAAATAAGCAAAGTTTACCCTCA
GCACTCCTTCCTGCCATTTCTCTGCTCCTTTCCCTTTGTCAGGTGGCCAT
GGCTCTGAGACCACCTCCTGGCTGAGAAGTTGCCACACTCTAACATTGCC
TCCTGTGCCACACTCCATCTTCTGTTTCATTTTCTCCCACCTCAACTGCC
TCATGCTATTGACACATACTCATTCAGAGCATAATGCATACAAGTCACCA
AGAAAATCCCAAGGATATAGGAAAACAAGGGCTCATGTTCAAGTTATGAA
AACTTACAATGCTCTGTGCTCCTTTTTGCCATTGCTCTGACAGGTGAATA
AACAATATGATCTGCTAATCTATGTTATGATATGAATGACACCATACTCT
ACATGCTGAGGAATATCTCAGTAACACAAAATTTTCTTCTTGCCTCACTC
AGCCCCACTACCTGCTGCTGGAGATGGCCTTTACCTGCTGCAGGAGATGG
CCTGCCTACTCAGCCCACCCAGGCCAAGTCTGGCTTATACACGTGGTAAG
CCCCCTCAATATGGCTGCATCTGCAGACTGGCTGCCTCCAAGTGGGGGCC
ACAGACTGGTTGAAATATGGGTCATGGATCCAGGTCAGAACACACAACCC
ATCTGCATTTTAAGAGAATCTTCAGAGATAGAAAATTTATCCCAAGAGGA
TGATTCCGCTAATGGTGGAAGTTTTGGTAGGCAACAGGCAGTGAGGGAGA
TGTGCTGGGACCAGAGGTATACTTCAAACTATACTCTGAAGATAATTATT
TACATCAAGTAAAAGTTGTTAACAGGCACTGGAGAACTGGCAAGACAAAC
AGACAACACTAAAGGCATCCTGGATATGGATATTG
>ltr-1_family-146#LTR/ERVL [ Type=INT, Final Multiple Alignment Size = 1 ]
CCGCACCTGGCCCAGTCCTGCCAAGACAAAGTTTTAAAACACAGGTTGCA
CATTGGCAGCTCTCAAGCCAAATCTGGCCCATAGACATGGTTTGCTTGGC
CTATAATGTTAGTAATACTTGACCCAAGATTTAAAATTTGAAAAGTTTCA
TATAAAAATATAGATTTACAGCTTTTCTAGAAAAACTATAAGAGTTAACA
GTTTCTGAATTGCAACAGCAGCTGGAACACCGTTGCCACTGACCATTTAG
ATGACTGCTGCAGTCCCCACGGCTCACTCTGGTTCAGGTAGGGGTTCTAG
TTTGTAACCCCTGGTTTAAAACATAACTGACTCTCTAGTTTTTAAAATTC
TCTCAAAATCAAATAACCTGAACTAGCAAATGATCTAGATCCTCGTACAT
GGAACTCATACTAAGTTGACCACAGACAGTGCTGAGGCTCACTCCGGAGC
CCACTTGGATTCTTCACAAGAAAGTTTCCCTCTTCCAGAATTTTATAATT
GAGGGAACCGACTAGGGAAAGATTAATTTGCCCAAGGTCAAACAACTAGT
AAAAGAAGTAAGGATTCCAACCCAGATCTTTTGACTCTATTATCCTTACA
TATAGTTTTATAGTGATTTAAATTGATACAAGGATAGGTTTAAATACAAG
TAGAATGCAGGTTCATATAAAACTGATTTTATCCTCATGTTAGAAAACAT
ATACACTGTAACAGAGGGATGACCATCAAGTGACCAAGATATTTTAGTCA
AAAGATGATTATGGAACTCAGAGTTTGATGTAAATTGCTATATTTTATAA
TTCAAACAAACCTTGTTTCATGTCATTATATTAGAGTAGCATTATGAGAC
AGGATATAGTGTAAGCTATATCCCCAATATAATTGCAACTGTATATTTTA
AAGCATGGGGAAAATATAAAAAGAATTATGCTCAAATGTGGGTAGGATTA
TAACTGATTTGTTTTCTTCATTTTCAGATTTTTCTATAATGACTATACAT
TATTTTTATAGTCAAAAATAGAAGTATTTTAAATGTTTCTAGGTAGAATA
GCAAATTAGCTGAAATAGTATCTCCAACGTTATTATCAAGACTAGACTCC
TTGGGTAAATTGGTCAGAACAGTGTTGTTCTCATTTTACACCTCTCCAAG
ATTAACTATGTTTTAGATTTGTGTGTGTGTTTGGTTAAAGAGCCAGGATG
AAGATCCAGAGTTCTTAAACCTGTATACCACCATACTACATTGTCATTTT
AAAGAAATGTCTAGTAGACTCGGTGGCATAAACATGGGCCATTTACAAAC
TAGATGTCTAATATCAGATACCTCAAATTTGACAGTAGACTTTTTTTCAA
AGCTAAAGTGGTCTTATGTTGACTATTTTGTTTCTTACTTGATACTTGTT
TACTTTTTAATTTTTGGCAAGTAATGTTTCAAGTTAAAGTTTTAGCTATA
TATAGCAGGCAGTATTTCAAGTAAATGAGTTACATCAGTAAACACCTCTG
TATTACTAAACTGAGAATCAGAAAATGTAATCTCTTTGGCAGGATTCGTA
TGTTTGTATCACGTCTTTATCCTCAGGCAACTTTTATCTTGGAATACTGA
ACCAGCAGTCAGAATATGAGGGACATTAGACTGTGTTATAGTTACTGTTC
TGTCCTTAAGTCACTTGCCTTCTCTAAGTGTCAGTTGCCTCATCTGAAAA
TGGAGTTAGCAGACCCCAGCCTATTACATCTTGTGTGCCCATATTTAAGT
AGTTTTCTTTCCAGGTAAAAAATACATGTGTGCCTAAAAGATTTTAAAGT
CAACTTTTCATAAACCATACCTAAATTATCAAAGTTATTAGAATTATTAG
AAAGTATTAGCTAATTCTTTTATAAAATGTAGACTTTATTATTTTAGAAA
TATTGATTCCTCTCTATTCAGCTATCTTAAAGAGGGTATATTTTAATCAT
CGCAATATATTACCTTCATAGTATTTTTTACTTTTGCAAAGTATATTTTG
TCATGTTATTTCATTTAGGAATGCACTAAATCTACATATCTACATATGAT
TATACAAGGAAACATCTTTGTCTCAAAAATGGGTTCTATTACATTTTTTA
ATTTCCAGGGGTCATGATATATAAAAAGACCTGATTTATCTTAAAAATAC
ATACTTTTATTCTTACCTACCATACATCTTTTTTTGTGATAATCAGAAGG
CTTAATTTACTATAAAATAGGAAAACAACAGCTATGTTAGATTATATAGT
TAATTTAGGGATTAAATGAGTTAAGGTCTACAAGCCCCTGGCACATGGCA
GACAATCAATAATTGATCATTTCCTTTGCATCTATAAATTTGTTCATTCA
CTTCTCATGTGGTTCTACCTTAGACAACGATTTTTGTTTACAGAGACAAA
TAGAAGTATCTAATCCTAAATAACCCAATCAATTGGTAAAGGCTACACTA
CAAAGCTGGCATGACTTCACCAAATGCTAGAGAAACAGTGTTAAGAGTGA
CAACACTAAAAGTCTTACACTCTGATGATGCTAGTTGCCGCCGAATTGCT
TCCCCTACCAGTTCCTTAAGTTTCTTCTTATGATCCCGGCTGGTTTTCTT
ATAGAAATAAAGATCTTTTTCCAACTGCTGGATTTTATCTTCATATGTTT
TGAAATTGTTTTCAGCTACAATTTGGATTTTTCTGCCTGTAAAATTTCCC
AAAGTAGGATTGAGCCCTTAGTCACCTCCATCCTACCCCCTACCAACCCT
CACACTTTCATAAGATTTTTTTTGCAGTAGCTACCAACTAGACCTATCCT
TAGAACACCAGAAGTAAGGTGTTTTCTATAAAAAGTTCAAGTTTGGAACT
CTGTTCATTGGCTGCTTTAGTATCTTCTGTAAAGTTTATATCAGGAACTG
TGGTTATATAAAAAGTCACATGACTAGGATTTATAGGCCCAAGAAATATA
CAGCCAAAACCCCCACAAAAACCAAAACCTGTTAAAAGAGGCCATAAAGA
CTAAATCACAAAGGAAAACACCACAGAAAAAGAAGAGGGAATATAATCCA
GCATAAAGTTCTAGTTTATGCCACAATATAACTTAAAGTTTCTAAACTTT
AAGTTTACAGGTAATAAAGTTTAGAAACTTTATTAATATTTTCATTAATA
TTTATGAATGTCTAACATTGTCTCCATTGGGTTATGCTCTTGAACCAGTG
AAATCCAGTTTACTAACCTTCAGAAAAAACATAATTTCAGACCTACTCTC
CCCTACTGGCATATTTATAAAATGATCCTACTGGTTTGTGATTTTCTTTG
GCTACAATTGGCTGTTTTGTAGAATTTTGTTTAAGTATATTTGTATATTT
TAAATTAGTCCATCATCTTGTTTTAAAAAATACTTAAAATTAATGAGATC
ATAAATCAGAATCCCCATAAAGTCTTCTACCTCAGTAAAATTTCTAGGGG
TCCAGTGGTGTGGGGCCTGTCGAGATATTCCTTCTAAGGTGAACTTAAAA
AAATATTAAAATATCAGTTTCGGAACCAAACTAAGGTAAGGAGAGCATGT
TTGAATGTAATGATGTGTGAGATCTTGCCAGGAAATTGTCATTAGGCAAC
TGGTTGCTAATTAACCAGTGACAGAATTAACTTAGAAGCAAATTGCCTCA
ACAATCAAATTCACAGATTTTTCCAATTTTCTGCTTACTCAGGTTGCTTC
TTCTAGATCCCTTTTGATCTATTTTCAGCTATGGATTCATGAGAATCAAG
ACTAAGCAGCCTGAATTGAAGGAGTAACAGTATCACCTAACAATGATTTT
GCTGCCATAGTAGCTGTTTGTATACTGGCCATATGCCTAGGTAAAATGAG
GCCAGATCACTCTCAGAGTTTTCTATCAGAGTTGGTGGTGAACTACTGCT
CACTGATAATGGTATGTGCCCATCAATGGCAGTATAATTTTGACCCAAGA
TATTACTTTAATGCATAAAATTTTATAATCAACTGACAATTATAACCAGA
AATATAACTAGGAATATGACAGAACCTATCACTTTAATTTTGTGAGTGGA
AAATAACTTAAATATGATAGTATTATATCCCTGGGAAATAAAAAAAAATT
CAACTGTATACCAAAAAGCCTGAATCAATCCCACATTTCTACATAAAAAC
TAGACCAACAACAAGCTGACAGGATTGTAGCAGTTCTTATGTGCATACTG
GAGGCAGGCAGAAGGGATGGCATTCCAAGCATGAATAGCCCTACAACAAA
GTCAACTGTCCCAAAATGCGGCAACCAAAACATGTAAAGCCCAAAAACTT
GTCTAAGTAGCAACTATTTAAACATGTTGAGCTTTTAAGTGATCAAATTC
TGTCCTATCTTCCTTCAGTACCCACACCTACACATCAACTTTACATAACT
GTCAAAAGGGGAAGTTACCTTTGAAATGATGTAACAGCAACTGCATCTTT
TGTTCGTGCTCCTTTTGCTGGAGGGTCAGTCTCCGGTCACACTGCAATTT
TAGATGGTCCAGTGCAGATTCTAATTCACGAACCATATTATCCCGTTCCA
GAACTTTCATTTTCATTTCTTCATTATATAATTGTTGTTTCCGTTCAGCT
TCTCGCAAATTCACCACCTAACAAATACATATTTTGACCTGTTAAGTGTG
TCTTAGATAAGCTAATATAATAATCTACTTTTCTTAGGCTACTTCAAGAT
GAACTTCCTTAATCTCCATAGTGTAAATGATTCCTGCCAGGTATTGGGTC
CTTAGGCAAATGCTTTGTAACATATTCACAAAACAACCTAACGATGACAC
TTTCT
>ltr-1_family-147#LTR/ERVK [ Type=INT, Final Multiple Alignment Size = 1 ]
CCTCTAGTGCCACAGCCGGTGCGGTGTTAAGAAAAGGCATTAGAGGCCCG
ATCCCGGGGGCGGGGGCGGGGGCGGGGGGCGGGGAGCGGTGCGGCCGAGC
TAGCAAGCATTAAGTAGAAGGGAAAGCTCCGCGGCCAGGAAGTTCGCGAA
ACCGAAGCCAGCAAGTGCTCCCGGGAACTCTGCACCGAGGGCGGCAGCTG
CAGCAAAGAGCCAGGCCCGGCGCGGAAAAGTTAGCCTGTTAGGGCGGGGC
AGGAGGCACGCGGGAAAGTCTGACTAGCCAGCGGCGCCCGTGGGAGGAAG
TCTCACAGGCGAAAATCAGCACAGAAAAAAGGGGCGCCTTTGCAAGCGGT
AACGCTGCCGCTGCCCCAGGACCCGCCTCCTCAGCTCTCCAGCTCCGCAG
GCGGCCCACGGCAAAATTTCGAGTGCTCCTTGTAGAGGAGCGACATCCCA
AAGTATAATTCTATGCTAAGATTTAAGTAAAATTTAAGATTTGAAAACTA
TCCTCCCACTGTGTGTAAGTTATAAAGGCTCTAACCCTTACTGTGTACCT
GCCCCAAAACAAGTATGGCTACATCACTGTGAAGGAAATGCCTTAGCATT
CTTAGCTGCAGGAAGCCTCAAACTGGGCAATGCAATCAACACCGCTTTCC
CAAACATTCCTTCCTGTGCTAAAGAACAAAGCCAGGAAAGTAATGGATTC
CACTTTAGCTGGGAGGTCTGTCACAGGAGACAAGCCCATAGCCTCCAGTT
AGGCAATTATAACATCTTAGACTGGTGCCCCCATGGCCGATTGTAGGGCA
GCCTTACTAATGTCTTCATCCATCACAGCATCAATCACAGTTTCAAAGCC
ACGTCTCGTTCCCCTATAATTTGGGCTGATGGGGGGATGAGATATCCCAG
ACCCTAAGTAAAGTCCATGCCACCCCAGTGAAACTTATGGCACCTGGGAC
ATCTTAGCACCTCCCTTAACACCTGGCATGGGACATGTCATAAATCCAGT
CGCAACTATACCATAACCTTTATTCATAATCACACTGATCAGTGCCTGAT
TTGCTCTACCCATCCATATGTTTTCCTTATGGGAACTAACATTTCCATTA
CACCTCAAAACTCCACGTTTGTGACCCGGGTGCAGGGACAGGCTTGGTTT
GCCTCATGTATCACCACAATATATCTAATTTAAAAATTACTAGTGTCGTG
ATATTAAGGAGACAATCTGAGGCATTCCTACCAGTCAATCTGACTCATGA
TTGGCAAGGTTCCTCTGTCCTTGTCACCTTAGAATGTAGAACGTACCCTA
TCCCACGTCAGACACAAAAGATTCATAGTTACACTTATGGCTTTTATAGT
CTCAGCCATAGTCATCCTGGCAACTGCTCGCGTTGCTCTCGCATCTATTA
CTGAGTCAGTACAAACAGCTGCCTTTGTAGATAATCTGGCCAAAAATGTG
TCTAATGAAGTCTTACAGCAAGGTATAGATCAAAAAATTCTTGCACGTCT
GCAAGCCCACAAGGCAGCTTTAGAATACGTGGGGGAGCGACAAGATGCAC
TGGCATTCCGACAGCAATTAAACTGTGACTGGGAGCATAAACATATCTGT
GTCACTTCTCTACCATAGAATCAATCTATACATAGTTGAGATGAGGTGAA
ACAACACCTCTGGGGAACCTTTCATGACAATTTAACAGCAGACATAAAGC
AACTTAAAACAAAAATTTTAGAATCCCCTCACACCATAGATCTACACACC
CAACAAACAGCCATATGGAAAGGTGTGCAAAATCATCTCTCCTGGTTAGA
CCCCCACTCCTGGAGA
>ltr-1_family-148#LTR/ERV1 [ Type=INT, Final Multiple Alignment Size = 1 ]
AACCCTGGGGGCTTATCGCACCAAAGGAACCAGTGGAAAGGGTTGCAGGA
CAGTCACAGGAGCAGTGCACAGACATCTGAACCATGGTAAGGTTTGGGCC
CTAAGGCAAGACCTATCCCAAAAGGATGAAAGGGGAGCCTGATCACCTCC
CAGGGCGTGATGACTAGTCTGACCCACGAGGGTTGGGAACAACAGGAGAG
GCCTGTTGACTCAGACGAATCTCACACCCTAACTGACACCAGATGTGGGT
GGGGCTCGTGAGTCAGTCAAAAAGGAAAACTGGTTTGGGACGGGGGAGGT
ATGTGAAAGTGTGTGAAAGAGATGGTCTTGGGAGAGACCAATGCAGGGCA
TGATGTGGGGAGGGACAGATCTCTTAGTGCGGACTGTGTGCTCCAAAGCA
ATTGTGGGAAAAACCAGACCTAGGATACTGCATAAAGCCCATAAGACCAA
CTCCAGGGCTGCAGCTAACTGTGACAGGAATTAAGGCACACTCCTGGCTA
AGCAGTGTCTGAACCTCTCGCAACAGGACCCAGTCTGGTGGATGCAAGAG
TGAAAGTGAGAGTGAAAGCGTGCCATGAGGGAGGAAACGGGAGGAAAAGC
ATCACCACCTGAAGAGTTAGAAAGTCCACCCCCTTATGCACCAATTTATT
CATCCCTGGCAAGGCTTAGACAGGAGGCTGCTCTGGCTGCCTCCGGAGGC
TCAGACTCAGAAGAAAGCACTCCTCAGGCAATACCATGCAGAGAGGACCC
AGAGCCAAAAAGCCAAGGGAGGAATTCCAGGGGGATGAGGTCAGCCACCT
TAGCTCAGGCCATGCCTGAGCAATGCAGACGCCCCTCCAAGAAACATGGG
GACAAATTTATTTGAATGCACAGAATGAAGTCGAAGGGGGAGAATGGCGT
CATTGTTTAATACAGAAGAGCACCATAGAGTTATACAAGCTGCTCTCCAG
TGGCTGGAGGACAATGAGCCTGCAGGCACAGGAGATATCAGGCACTATGC
ACAACAAGCACTCCCAATAGAGGCTAACCCAGGCTGGGACCTTAACCAAG
CTCAAGGGCTACAAAGTTTGCAGCAGTATTGAGAGGTACTCCTACATGGA
ATAAAGGCTGGAGGGAAAAAGGCCACCAATATCAGAAATGTCTCAAGAGG
TCTGCCAGAAGTCAGATGAAAGTCCCAGTGAATTTTGTGAGAGGCTCTGC
AAGGCTTACCAGCTTTATATGCCATTTGACCCTGAGGCTGCTGAAAAACA
GTGCCTGGTAAATAGGGCATTTGTAGGTCAGGCCCAGGGAAATATCAGAC
ATAAATTGCAGAAGTTAGAAGCTCTGCAGGTGTGAGTGCTACTCAGCTTA
TTGAAGTGGCTACCAAGGTGTATATTAACCAAGATCAGGAGACAAAGAAG
GAAGCTAATCAGAAGCTTAAGGAAAGGCAGATTTGCTAGCAGCAGCCCTA
ATGGGAAGGGAAGCTGACTTTTCAAAGAGGCATGGGTGGGGTGGTGAAAG
AGGCCAGTATGGACAGGGATTTAAGAGCTGGCTGAGGCTAGAAAAAGATT
AATGTGTATGGTGCAAAAGGAAAGGACACTGAGAGGATGAATGTCAAGAG
ACTAAGGAAAATGGTCAGAATCATCGTATAAGAAAGCCACTGGCCAAGGG
CTACTGCACCTGGGAAATGCTGCCAAGCTTGTTGCCCAGAGGGGTGCCCA
TGCATAGTATAAGTTTAATCATACTAGTAATACTAAAGCCACTGACACTT
TCACCTATGGTTATAAATGGGGACCAAGATGACTGTCATCACTGTATGAT
AGAAGCCTGGTCCGGAAAAGGTTCCCTAATGCCATCATATACAAACCCCA
CAGAAACCGGGGTCAATAAACTTGTAAACAAAACAGAAGTATATGTACCT
GAATTTGAGGAACACCTGCAGGATTAGTCTGAAGAAATGTGTTTACAAAA
ATAAGTACTTGGAAAAAATAAATACTACCTGAAGAAGG
>ltr-1_family-149#LTR/Unknown [ Type=INT, Final Multiple Alignment Size = 1 ]
AATATATGAATCTATTGTGAGTACACCATTTCACATTAAGCTCCAAATTG
CTCTCAGATTTTTCTTTCATTTGGACAGAGCTATTAATGAGTCATGTAGT
TACGCTATTCTTTATGGAGGAAAAGAGTGAATAACCCGTTTTCAGAATAT
CCTGATAGAGAGAACTTGAAACAACAGAGAATATCAGAGAGGATATGTCT
GGTTCATTCTTTTCAGCTACAAATATTTTATTCTATATCAGGATAATCAT
GAGCACTGAACCCTGACTT
>ltr-1_family-150#LTR/ERVK [ Type=INT, Final Multiple Alignment Size = 1 ]
TCCTTATCTGATTCTGCCACTTACTAGATGTGTGATTTTCAGCAAATCAC
TCAGTGTCTTGGAACGTTCCTCATCCTTGGGCGCTCCCCTTCGTCTTTGC
AGCGCTTGCTTTCGTTGCCTGGCAACGGGACGCGACACCAGGATTGAGCG
TTAAGTGCGTGCTTTGGACGAGCGCATTACTGAGGCGGTTTTGACCGTTG
GGCCTTGTCATTTGCTAGACTCACCTGGGTCCCCAGTCAGTGCCCGGCTC
CTCCTCCTCCACCTCCTCGGGGCGGCACCTGCGGGGCAGGGGGAGCCCCT
TCCACAAACCCGGGTAGGAAAACCGCCCGGGCCGCCTCCCTGTCCACTCT
GGCTGGGTCTCCCAGGCATGGGCAAGGGACCTCCTTCTACCTCCTGTGGC
AACTTCTTCAGGCTGGAGGCAGCTGTCTCTGTGGAAAGGGGCTTTCGTAT
GTTGAGCCAAGATGCCTATTGATGTATATGACAAATCACACTTAAAACAG
GAGAGATGGGTTATTCTCATCGTTCATGGAAACAGGTGCTGAGCGAGATG
GCAATCCTTGCCCGTGTCCTACCGATATGTCCACAATTCTCAGACAGGTC
CTGGACTTGGGCCGACCCTTAGGACGGAAATTTCATACGGCAAATTTTTA
TTTCTATAATCTATAGCTTTTAAAATTAATAAAATGTCGTTTAATGTCTC
TTTGAATATGTTACTTATACTTATTTTCTATATTTTGTCTGTTTTTTTAA
AAATAGTTTTTGAGTGTAAAGTATTTCATTTGTTGTATTTATTGTCTCAT
TTTCATGGTCTTGCAAACCAAAAATGAAGATTTCTTCCCAGGGCAATCAA
GGAAGAAGACTTTCACTCAATTATCAGCTCCCAAAGTTGAACTTCGATTT
AAGCTATTCCCTGCATTTTCTACATGAGAAAACATTAGAGATAATGGTCC
CTTTCTCATGTTCATCTTTCTGGAGCAGCAGCAGGAGTCTGTTCCCATTT
TTATGTTATTTCACTTCAAGTGACATTGAGATGTCTATGCAGTATTTGTG
TCTTTGGATTATATCATACTGAAGAAATACAGTGAAGATACTGTGCTCTG
AAGTCAGTTACTTTCCTCTGTGTGGTTAAGGCAGCAATGCCAACTCGATA
GGGAATTAGGTTTATTTGTGCCACTTTGTTTTCAGTTTTAATGACTGTAT
TTACATATACATGCATACACATTCCTTTCCCCGCTGCTTTGTATTCCTTT
CCCCAGTACAAAAGATGGCATACTGTGTGCAATTTCTGCACCTTGCTTTC
TTCACTTCACCCTGTGTCCTGGAGTTCACACCCTACTTTACAGAGCTTCC
GTGCCACCAGCCCATTTACGAGAGGGTTAATTGCGGTCACTCTTGCTATC
CTCCCACTGCATGCAAATGATAAAAGTTCTAACCCTTACTGTGTACCTGC
CCAAACACAATTATGGCTACATCATGGCAAAGGAAATGCCTTAACAGCCT
TAGTTCCAGGTAGCCTCAAACTGGCAATGCAATCAATACCACTCTCCCAA
ACATTCCTGCCTGTGCTAAAGAACAAAGCCAGGAAAATAATGGATTCCAC
TTTAGCTGGGAGGTCTGTCATGGGGAACAGGCTCGTAGCCTCCAGTTAGG
CAATTATAACATTTTAGACTGGAACCCCCACAGCCATTTGCAGGGCGATC
GTACTGATGTCTGCGTCTATCATGGCATCATGATAGTTTCATAGCCAAGT
CCCATTCCCCTATAATTTGGGCTGAAGGGGGGATGGGATATCTCAGACCC
CAAGTAGAGTCCGTCCCACCTCAAGACACTTTATGGCACCTGGGACATCT
CAGCACACCCCTTACCATCTGGTGTGGGACGTATCATAATTCTAGTCACA
ACTATACTATGACCGTTTTCCATAATGACACTGATCAGTGCCTGATTTGC
ACTACCCATCCATATGTTTTCCTTATGGGAGCCAATATTTCTATTACACC
CCAAAACTCCACGTTTGTGACCTGAGTGCAGGGACAGGCTTGGTTTGCCT
CTTGTATCTCTAATTATATCTAATTTAAATATTCCTAATGTCATGGTATT
GAGGAGACAATCTGAGGCTTTCCTACTAGTCAGTTTAACACATGATTGGC
AAGGTTCCTCTGCCCTTGACACCTTAGAACGTGCCCTGTTCCAGGTCAGA
CACAAGAGATTCACAGTTACACTTGTAGCCTTTATAAGTCTCAGCCATAG
TCATCCTAGCAACTGCTAGTGTTGCTGTAGCATCTATTACTGAACCAGTA
CAAACAGCTACTTTTGTAGATGGTTTGGCCAGAAATGTGTCTAATGAACT
TCTTTTACAGCAGGGTATAGACAAACTCCATGAACTTTGTCTATGGTCTC
TAATCAAGCATAATGTTAAATTTAGATGTAATTGGCCTTACAGTTTTCAT
GTTCACAGTGGATTAGATACAGCAGGTCTAAAGAGGTTGAAGGGAAAAAA
ATATAAAAACCAAAAAGTGACATTAGTGAAAAGAAAGCCGAAAATAGTGA
GAAATCAAAATATACAACTAAGTCTGGAATTAAATAGTCAAGGAAAAAAC
AATCATATACATGTCAGTATCCATTGCACTGTATTTCTAAACTGTGTTCA
GAAAACATCTTTTTACAACAATGACCCTACGTGATTAAGAAATCTCAAAT
TATTTTCAGCATATTCCGATTAAGAAAGTATGAAAATGAATATCATTGTT
AGGAAGATGTTTGCTACACGTATTAAAAGTACCAATGCAAAGCAAAATTT
TAAAACATCTTAAAATGGTATTTAAAAAACTCACCTTAAGAAAAAAACTT
CAGTTTCTGAAAATGGATAAACAGGACACACAAACGCACCACAAGGTCCT
CCATGGCATGCATTTTCCCTCACTGCAAAAAAAACAACTTGTTTAACTAC
AGGTGTGTTCCTGGTGGTCTTTGAATGAAGACATTGACAGAAAGTAGCAC
AGCATGCTGGTTAAAGACTGTTTTTATTCGAATCCTGGCTTTGCCAATCA
ACAGCTGCATTTTTTGTAAGGTTGGGTTGAGGATTAAATAACAGAAGATG
ATCTCTTAACTAATTTTAGCTGTAGAAAACAGAATATCTAACCAAATTGG
CTTTAAAAATAAATGTTAAAAACCTGTTAACATTTATCTCACATTACGTT
AGTTTAAGATGGCCTGAGAGTTTGATGGGTGGTTCGTTGATGTCAAATGA
ATCCAAGTGCTTCACATCTTTCCACTGTAACCTCATCCTGTGTCCCGAGT
GCTGCCACGTGCATGGTTGCAGGATGCTGTGGCCTCAAGTGTCACACCTG
CAACACTTCAGTCTTAAAAACTAGGAAGTAAGGAGGACAGCAGCCTTCTC
TTACATCTTTCTGTTTTGGGCAGAGAGAAAACCCTTTTCCAGAATTCCTA
CCAACAAATCTTCCCCTTTTGTCTCCTTCCTGAGAGTCAACATTGTGCTA
GCTCCAAGCTGGGCACATGGTCATTCATACAAAGGAGGCTGTGAATGGAT
GTACGTGGCCTTTTTAGCCTCTTTCTTAGAAGGGAGGCTGTGCTAACAAA
GAAGAAATGGAAATGAAAAAGGTTCTTGCATAGGCCAACCGTGTATGCCA
CTACCTGTAGAGTATTTTGAAGAGTGCTTAGCACAGAGTAAGTTCTAATA
AATAATCTTCATTATTTGTCATAATAGTCTTTCCTCATCAAGTGACAAAA
TACTCTGGAACAAGTGAGCATTTAATAAATAGATCTCCAAATCCAGCAAC
ATTAATGTACTCCTCCTTTATGTGGCCAGCCACATTCCTGCACCGCCCTG
CAGACTCCGTGGACACAAGTGGCTATGACTCAGTGGCAGGAAATGATGCC
ACATGATGCCTAAGGATGCAGGGAGGTCATTAGGCTCAAAGAAAGTGTTT
TTGCAGGGACTTGTCCCCATCTGTGGAGATGTGCTGAAGGCCTTACTCCT
CCTGCTCAGGCACCTGCCTGCTCAGGCGAGGCACCTGCTATACTTACTCT
GCCTCTATGGGGGCCGCCACATTGCTATAGCAAATGGTCCCCAAAAATAT
CCACTGAGGGAAGAAGCAGGGCAGCTTTCTCTCTCAGTCATCAGTGTTGG
TCTGTTTACTCAATTTAATTTCTGAATTTTCTTTATCTCACTATTTAGGT
TGCTTGCTCAGCAAATTCCTGATCTATGACTCAGACTCCAGGACCTCAGA
CCATTGTCTTGAGCTTCAGGCTCTGATTAGTTCATCTCATAGAACTATTT
TATTGGTTAAAAAAAAATAGCACACTACGGTGGAAAGCACACTTGACCAT
CTAGAGTTATGTCTATAATTGTAACCTTTGGAGTATATTGCACTCAGTTT
TCTAAGGGTCTAAAAAGTCCAGAAACTCTCCGCAGAACTGCGTGTCTCTT
GGTTACTTATTAGATAATTTATCTTAAAACATCTGGTCCTCTATTTTTTA
AGTACTGAAAAACATAAATTAGGAATATCTGGGCAAAATTAACAACTACA
ACCAAATCTTTGGATTTCTGAGTAATTATAAATTATGCAAAATCTACTTA
ACTTCATGTTTACTGAACAAAACATTTCGGAAGGTCCGCTCAGCAGGTAA
GTCATTAGGCTCATCTTCAGGTAATCAATGACAAACTTATAAATATAGGA
CATTCAAATTCTTGCATTCCTGGGATAGACATCCACAGAATAAAAAATTT
CTGGGTGCAGTTGCCTCAATCCACCTGTCAGAGTGAATTTAATCCTACCA
CTAATCCACTTCTCTTGGTCTGAAAGACTTCTCTAAAATATAATAGCTGA
AAATATAAAAGGAAGTCTTCGTTAATTTCTAACAAAATCATGCCTCATAT
GAGGTCATGGAGGTAGGTTAGTAGGAAGGACAGATGTTACATAGTAACAA
GAAACAGTTCTCTCTTAAGGTGAGCTAACTGTGGTGATCCACCAGAGGCG
GTGCTAGAGGGTGCCTGGCAAACAAATGGACACGGTATGATAGAGGGTCT
TGGTTGAAGCATCAGATGTGGACCACGAGAACAGTGACAGGGAGCAGGTG
CTACTCTAACAAACTTTAGCAACTTTCTGATTGTGCTGAGCAACAGGTCT
CCTAACACCCCATTGAGACCAGATGCCAAAGTTGGCATCTCCTAAAGGCA
ATATTGTTTTTATTGCTATGATAAAAAGTTCACGTTCATTCATTAATATT
GTTATTACTTTTCTCTCCTTTCACTCGCAAACAGAAATTACAGGCCTTGA
GAAGTTAATGGCCTCTGGCTGTGCACCTGCCTCCAATTAGTACCGAGGCA
ATAGGTGAAAAATATGTTTGGAAGCATGCAAACCTCCAGGGGCTGGTTAA
TGCCCTATTAAACCTGATACTTTAGAAAAGTTCTGAGCCATGGAGTTGTA
TTCTGTTTTTGGATTGTCAACAAGATCAACACCTCTGGCAGTTCAAATAA
TTGCCTGGCCCAAGAGGCTGAATAAATTAGAAAAGTTAAAATGAAGTAAA
AAGTAACGCTGACAAGTTCCTGCAAACAAAATAGCCTTTCAGGCTCACTG
ATATAACAAACTGAGCCTATGAAGAGCAGCAAAATTAAAAATCAAACTGC
AGATTTAAAACAGAATATTTTGTTTTAAAAGTCTCCACACATGAAAAACG
TTTTATCGTTATTTTTGTAGGTGAAGAAAGAGAGGATTAATGAGAAAAAC
AAATTAGACGGCATAGCCTGGATGCAGAAAGTCTAACTCCAAAATTCATG
AACCTTCCAAAATTTACCATGTTGTCCCTCTTCACTTGGAACTCTAGTGA
CACACAAAGATGTATGTTTTTTCATTTGTACTTCCTCTGCTAAGATCTCT
AAGTGAGGGGAAAGGACTAAGCCGTTGTCTATTATCTGTTTCCGTGTTCT
TTCAAAGCTCTAGAAAATACGTGAGCATAATTCAAGTAAAAATGTTGGAA
GCTTAAAATTTGTGGTCTGTTGGTGTATTAAATATTAAATATCAATGTCA
TGTGCTTTCTCCTGAGCCAGACATACGTTTTCTGAAGGTCTTGGACAAGT
ATAATTTTGAGTAATGGTTAACAAAAAAATAACAATGCTATGAATGTGGG
TATTAATATCTTCATTATTGAGATATCTGGACATTGACAGACTGAGAAAC
AAGATTTTCTAGAAAAAATTTCCAACAAAAATTTCCAGAGAAAGTTCAAA
AATTTCCAGAGAAAATCACTCATAATCTTGAGATAATGATTGTGTTAGGC
TCTAATAGTGGAAAAATGAATAAATTTTCCTTACTCTGTCTCACTCCCCT
TTCTCTCCACATCAATTCTATACTTGAGATAACTATGTCCTTAGAAATGT
GTCACATATAATGGACCTTATATTTTGTTGGAAAGAATTTTAGTCAGTAT
TGTAAAAATATCATCCAGAATAATCTAAATATCTGGTATTTGGGGCTGGG
AGGGGGGAGGGTTGAACTCTTTTTATTATTGTTATTAAAGAATCCACTTC
TCTGCTTGTCATGATGCCCAGGTTGAGTTGACAGCAATGAGTTCTGGAGG
TTGCTACATCCACTCTAAATTTTCTGATTACCATCCCTGTCTTCTCTCTC
GACCTCAGCCGAAAGCCCGGACTCATGAGGCCTCACTCCCTGCCCTCCTA
TTCCTAGAAAATCACAAGGCAACTATGTAGGAGGCTTTCTCAGAGGAGAA
AATGACTTTGTCCTCCCGGAAGTCAAATCCTCCACTTTGCATCATGAGGC
AGATAGCAACCCCAAAACATAGAGAGTTTGAGGCCTGAGCACTCCTCAAT
GAAAAGCTAACTGTTTGGTATGCTAAACATAAAATTGCTTTCAATTAATT
TGTATCTGCTTTTATATTTACCCATACCTAGAATAGATTTATTTGAATGA
GCT
>ltr-1_family-16#LTR/ERVL-MaLR [ Type=INT, Final Multiple Alignment Size = 8 ]
TGATATGGTTTGGCTGTGTCCCCACCCAAATCTCANCTTGAATTGTATCT
CCCANAATTCCCACGTGTTGTGGGAGGGACCCAGNGGGAGGTAATTGAAT
CATGGGGGCGGGTCTTTCCCGTGCTGTTCTCGTGATAGTGAATAAGTCTC
ACGAGATCTGATGGNTTTATCAGGGGTTTCTGCTTTTGCTTCTTCCTCAT
TTTCTCTTGCCGCCATCCATGTAAGAAGTGCCTTTCGCCTCCCGCCATGA
TTCTGAGGCCTCCCCAGCCATGTGGAACTGTAAGTCCAATTAAACCTCTT
TTTCTTCCCAGTCTCGGGTATGTCTTTATCAGCAGCGTGAAAACGGACTA
ATACA
>ltr-1_family-151#LTR/ERV1 [ Type=INT, Final Multiple Alignment Size = 1 ]
CACAAGGATCCCGCTCCACCCACCAAGGGAAATCATCTCCTAAAGTTCTC
TCCGACCCAGCATCAGAGGACTCATTGCAAGAAATGGCACTGGTGGTGCC
CCTCCCCACCCACTGGGAAGAGAGACTCCCTGCTCCTGAGCCCACGGCGC
CCGCGCTTCCACGATGCCCACACACCCCTAGGCCACCCAGAGTAGGAAAG
AGAGGATGGGAGGCCTTGGGAGAGATTCCTCTCTTGGCAGCTTATTTGCG
ACCTAAGACCAGGATACAAACGCCCCTGAGAGAGCAGCAGTATACTGGGA
TAGATGAGGATGGGCATATGGTGGGAAGGTGTGTTTCTGTGTACTGGCCC
TTCACCTCTGCCGATCTCCTCAACTGGAAAAGCAATACCCCATCCTATAC
CTAAAAGCCACAAGTTCTAATTGATTTACTCCAAACTGTTATCCAGACCC
ACAACCCTACCTGGGCTGATTGTCACCAGTTGCTCATGTACCTCTTTAAC
ACAGATGAAAGGAGGAGAGTGCTCCAAGCAGCAACTAAGTGGCTGGAAGA
ATGTGTTCTGGCTGATTACCAAAACCCCCAAGAGTATGCGAGGGCCCAAC
TACCAGGAAGAGACCCCCAGTGGGATCCGAATGTGAGACAGGACATGCAA
AGACTAAGTCGATACAGAGAAGCCCTTTTAGAGGGGCTAAATAAGGGAGC
TCAGAAGGCCACAAACATTATCAAGGTCTCTGAGGTCATTCAGGGAAAAG
AAGAAAGTCCAGCATGATTCTACGAGAGACTGTGTCGCAGAAAGCCGTAG
AGAGAACCGCAAAAAAAAAAAAAAAAAAAAAAAAAAAAATGAGCGCCAAG
CCCAGTGAAATGCCAACTTGCTAGCCACAGCTATTAGAGGGGTCCCCCTG
AAGGGGCAAAATAAGGGGGGCCCCGGGGAAGATATGCAGTCTGACTGTCC
ATGTTTGCAGTGTCAGTCACCCCCTTATCCAAAAAGACTATTGATATAAT
TAGAGCTATGGGGGTTTCAGCAAAGCAATCCTTCTGTTTGCCCTGGGCCT
GTACTGTAGGGGGATACGAAGTGATTCACCAGTTCCTATACATGCCTGAC
TGCCCCTTGCTTTTTCTAGGAAGGGAGTTACTTAGCAAGCTGAGAGCCAC
CTTCTCTTTTACAAAGCACAGCTCTTTACAGCTAAAGTTACCTGGAACAA
GGGTCATCATGGCCCTCATGGTTCCTCGGGAGGAGGAATGGAGACTCTTC
TTAACAGAGTCAGGCCAAGAGATAGGACGAGCCCTGGCTGAGCGGTGGCC
AAAGTGAGCTTCTACCTCGGTTGCTTTAGGGAACTCCCGAGCTGGCTCAG
AGCCTTGAAAAGCTGCATCCACCCCCTACCGGGCATCAGTCACAGCCCCC
CTGCTCCCTCAGGTACCTGACCTTGTGCCTATTTATTATAAAGAAAAAAA
GGAGTTTCTCCAGGCAGAGGGAGGACATGTGGTAGAGGAGGGATGGATCC
AGTTACCAGATGGAAGAATAGCTGTGCCACAGCTGCTAGGAGCCGCAGTT
GTACTGGCTATACATGAGATTACCCATCTAGGCCAAGAGTCACTTGAAAA
GTTGTTAGGTTGGTACTTCTACATCTCACATCTGTCAGCCCTTGCCAAGA
CAGGGGTGCAGCAGTGTGTCACCTGCCAGCAGCACAATGCTAGGCAGGGT
CCAACCATCCCGCCTGGCATACAAGCTTATGGAACAGTAAGATCTCCAGG
TAGACTTCACTGAGATCCCCAAATGTGGAGGTGATCGATGAGGATCAAGA
ACTGGAACGTAGCCCCTTGCGGCCACGGTGGAAAGGCTTGACCACTCCGA
CAGCTGTGAAGGTAGAGAGAATCCCAGCCTGGATCCACCACAGCCACGTG
AAACCTGCAGCATCTGAGACCTGGGAGGTGAGACCAGACCCAGATGA
>ltr-1_family-152#LTR/ERV1 [ Type=INT, Final Multiple Alignment Size = 1 ]
CTTTTTGAGCAATTTGTATGAAAAGGACAACTAATCTGAAGGGAACTGCA
AGGCTCGGGCCAGGGCTACTCCCCAGTGGGCTCTCAAAACCCTCAGATCT
CAGGAATCCACCTCTGACCACCTGCAATGGGTTTTTCTTATCATGCCTCA
CTGACGCTATGTTAAAATATACCAATTTGTACCCAGAATCTAAAGAAGAT
CATGTCTTTAACAACAGAGATGAGGAACAAAAAATTCAAAAAGACAAACA
TCTCCATTTAAAATACCAGATGCTTGCCTCTGCTGTCCAAAAGTCAGTTA
CATAAAAGCCCCCCAGTAACCCAAAAGGAAACTCCCCCACCTCTCCGGAA
ATATGTTTCTGATGTGACAACCCTGGACACTGGTCAAAGTCTTGTCCTAA
CCCCTGGCCCCCGACTAAACCATGCCCAACTTGCCTTTGGGGACACGGAA
AATGGACTGCCCCCAACAGGGACACCTTCCCCATTTGGATGTGTCTCATA
ATGCAGTAAGATTATTTCCTTTCTTTTGGATACTGGGGCAAGCCTATCAG
TATTAACTGAATACCAAGGCCCATTAGAACATTCTTCTGTTTCTGTTCTT
GACACGAAGGGCATACAAGAAACCCCATACAAAACACCACCTCTACACTG
CACATTTCAGGGAGTCACCTTCACTCACTCTTTCTTGGTAATTCCTCATT
GCCCCACTCCTTTACTAGGAGGGGACATCCTACACAACCTGGGAGAAATC
ATTCATTTATCAGCCCTACACCAAAGCCACCCTTATTTATTATTATGTCA
AGAACAGGACCCTTCCTCAAACACTTGACATCAAACAGACTTAAGTCCCA
AATTCCTCAGCCAAGTAATCCAAATACTCAAGAAAATCCACCGGCAAGAA
AGCAAGGCATTCAAAATGACTCACTCCCACCCCAGACCTTTGTCATGCTT
TCTCTCACCTAAAATGTGCCTTATTACGATATTCACATAGTTCTCATAAT
CTGGCCCTTGGACTATTAACCCAACACGCAGGAGATTCCCTCCAACCAGT
GGCATATTTTTCAAAACTACTAGACCCCATTTACAAAAGCTGGCCCCTTT
GCTTAAAAATTTTGGCCACAGCCTCTCTAATTATCCCTGATGCACAAAAA
CTCATGTTCTATGAACCCCTTCAGGTATTTTCTTCTCACAGTCTACAAAA
TATGCTCATCCATAAGGCGCTCACCTCCATCTCATCCTCTCGCATGCAAG
CCCTACATTCAACTCTCCTTCAGCCCTCTATCTCTCTTCACAGATGCCCC
CCTGCCAATCCTGCCACTCTTTTACCTTCAACATCAATTTTGGACCCTGA
CCAACACTCATGCTCTGATCTAATTGAGAGTTCTCTCACCATGTTTCACT
ACCTTACTTCCACTCACATAAAGGGAGCCCCAGATTGATTTATAGATGGC
AATGCATCAAAACACCCTCCCCTCCAAGCAGAATATGCCATTATTGAGGG
ATATCATGATGATACCCACTCTCTCCCACCTAGAAGAGTTGTAGAGACTG
CACCGTTGCCTTTAGGCACATCTATTGGGCAAAACATGCCTCAACCAATC
AATCACCCAATTCCCCAATACCTATTTCCCCTCATACAACATATGCCCTC
CTTTTATCCAGAACACCAAATACAACAACTAATCATGGTGGGGGCACAAT
TCAAACCCTCATACTGGTTTATACCAAACAAATTAGTCCTACCTGACCCT
AAAAAATATATATATATATTTTATGAGACATTCACAACCTCTTCCACGCT
AGCCATTCCCCTCCCTCTACAACATTTCTTAAGTTCCCATATACACATAA
CCCCAGATATAAAGAAATAGTTGAAAGCCATTTCCCATCAATGCTCTATT
TGCCAGAAAGCTTCACCCCACTCCAACACATCATATATGGGAGACCACTC
GCCCCTTTTGTTCCACCTCAGGGTCAAGCCCCACCTCTACCAACCCTTCT
CATTTCCCCTCTTCTATATACCATCCACCTGTCTATATACCATGCCACAA
CCTGTCACTGACTCCTCTAATCCCTTCCTACAGCCAGGCGACTGGGTTCT
GGTAAGAAATCCCAGTCCTAGCCCCAATTTCCCCCTCACACCTAAATGGA
AGGGACCTTACCAAATCATCCTTACCACACCATGGCAGCAGAACTCCAGG
GACCCCCCCAACTGGTTTCATTACACTTCTCACAAGAAAACAAACTTGAA
ATCACCACATACCCAAACAACCAAATATAAGACCCCTTCAGCCTTCTCCT
GTGTCTCCACAGGACCCACTTCCCTTCACCTCACCTGAATCCTGGAGGAA
AAAGAAGACAAATCCACGTAAGCCACTTATGTCTCTTTCTCTCCCAAACT
TTCATCACTTCCTAACCAACCTTGTTACAGACCTCCAGTGGTACCCTTAC
GAAACTCCCATTACACATCCTGAGCAACTCCTTACTGTTCTATGGGACCT
ATGGCTTCAAGGAACTTTCCAGGACTTGAAGTTACCCAAGTAACTTTTTT
CTCTTTTTGCTTGTTTCTTTCAATACAAATTTCCTAATTATGTTAACCTC
ATCAATACAACCACTCCTCACTGCACTCAAACTAGAATGCTCTATAAACC
TTACATGATCCCTCTTGCTGCAAACTAACTCTTCCTTTGCTCCAGAATGC
TGGATGTGCTTATTGTTGTCTTCCTTAGCTTACACAGCTCTTCCTACACC
CCTTCATGTCCTTTTAATCAGAAACATAACCCTAATTTATAAACTCCAAA
AAGGAGTTTCCTTTTTTAAAAGAGTTGACACTCTGGTTGGTGATTATCCC
ACTTCCAGGGCCAATCAGGCCAACAAATTATTTCAGACCTATTAAAACTC
CCTACAACACCTCGAGCCCCAAGGCCCTCCCATTGAAGGGCCCATAACTA
AACATAGCCCCCTTTTACAACAAGCCTCACTTTCCTTTTCAGCCTCTGAG
GGAAATCTCCCTGTAAGGTCCTTAGCACCTAGCCAATGCAACTGCGCTAC
ACCCCTCTGACCATCAGACTAACCAGGTTGACTACCAAGTATCACCTGAA
GCAAACAGAGCGTTGCTGCAACCGGCTCGTTTTGTGGCCTCTCCCTCAAC
CAATGCCTCCAGCCTAACTTGTGCTGTCCCTGGTGCTCACTTTTATCCAT
GGCTCGGTATCAATGGTGCAATATCTGATCGCATTAGATGTGTAAAAAAT
AACTCTTCCTATATCTCTACTATAGTGGGTGTCTCCCTGGCCTCCTCTCC
TTGTCCACCTGGAGTAATGGCCACAGGAAAGAAAAAACACCCCATCTTTA
ATTCACTTGTTTTCTTTCCATATCTCTGCCTGTATTTATGAAAGACTAGT
TCCTCCTAATCAACCTTTGCCTATTCCATCCATCCAATATGTTAGAGAAA
AGAGGGCCATCCATGTCATTCCTTTGACGGCTGCCTTAGGTATAACCTCC
GGACTTGGATTAGTCACCTCCTTAACATACTTTAAAGTGCTTTCAACAGA
ACTATAGGGTTCTTTAGA
>ltr-1_family-153#LTR/ERVL [ Type=INT, Final Multiple Alignment Size = 1 ]
CATTAGCAAAGTGGGGTGCCTACTTAGAACAGCAGAGTATGCTGAGTACA
AGTCTATTAGCAACAGAGTTACAAGAGGTCTTAGGGCCTGCAGTCCTAAC
GCAAGATAAGGCCATGGGACCTGAGGCACCCCACGCCTTGAGCCATCACC
ATTTAAAGAAGAGCGCCTTCCCATTCCTGATGGGGCATGGTATGCAGATG
GGTCCAGCCGGGGTGCTGCTGCTGCCTGGGCTGCTGTAGCAGTCCAGCCT
AGCACCGATACCATATGGTTTGATAACGGGTGCGGACAAAGCAGCCAATG
GGCTGAACTTAGAGTGGTGTGGACGGTGATAACTAAGAAGGAGTCACCTA
TAGTACTTTGCACCAATAGCTGAGCAGTCTGTCGAGGTTTAACTCTGAGG
CTGACTACCTGGAAGTTACAGAATTGGCTTGCAGGCCATCGGCCCATTTG
GGGCCAAACCACATGGCAAGACCTCTGGGAAACAGGTCATCAGAAAGATG
TAACTGTCTATCGTGTGTCAGGTCATGTGTCTTTGGCCACCTCCAGTAAT
GATGAGGCAGATGCCTTAGCCAGGGTCTGATGGTGAGAGTCAGCACCTAC
ACAAGATGTAGCTTTGTGGCTACATAGGAAATTGGGACATACAGGGAGTA
AACTGATGCAACAGGTCAGTAGGCACTGGAGTCTGTCTTTGCCTTCACAG
GACATTTTAGAGTCCTGCTGGAAGTGCCAGCATGTGCTCAGGCATACCCC
AAATGGAGGCAGCTGCCCAGTATAACACAGCAAGTGACGGTAAGCCAGAT
GCCCTTAACCAGATGGGAAACGGATTCCACTGGGCCACTGCCAAAATCAC
AGGGCTACACATATGGCTATAACAGACTCCTGAAGAACGGGTTACAGTTG
CATGTTGCTCCCCAATCTTTGCGGGGCTGGAGTTCCAGGTTGGACCAATT

>ltr-1_family-154#LTR/ERVL [ Type=INT, Final Multiple Alignment Size = 1 ]
ACTTACAAGTAATTGATCAGGGGCGCCCATTTGAACCTGGTGTACACGTG
ACCACAAATGGTTTCAGCTGGGGCCTATGGCAGCGCATGGAGCCCTTTAG
AACACCAACAGGTTTTTGGTCCCAGCTGTGGAAGGGAGCTGAGCTCCGGT
ATTCACTGATAGAGAAGCATTTAGCTGCTGTATATGCTGCTGTTCAGGCC
TGTGAGAGCTTGACAGGATGGGCTGCAGTCGCTGTGTGGAACGACTTACC
CAATAGCAGGGTGGGTGCATTCATGGGTAACAACTCCCCGGACTAGGGCA
GCACGGACATCCATGT
>ltr-1_family-155#LTR/ERV1 [ Type=INT, Final Multiple Alignment Size = 1 ]
TTCCCCTTCCCCTTCCCCTTGTCCCCCAACTAGCTGCCATCCCAGACTCT
TCCCTAAACCTAAAAAAGGAGCTTAAACCACTCTTAGATGACCCTAACAA
AGTACCCAGGGGGCCAGAACCTATAAAGAACCCACTCTCCAGGCAATATA
AAGGGTATGAAAGAGTAAAGCAGTAGGATCCCATACAGCCACCAGTGGTT
TACAGTAGCAGATTTTAAAATGCTGTGGTCGGGGGCGGCCGTGCGGTACG
AGCGAGCGGCTCCAGGGCGGGCGCGCTCAGGGATGCTCTAGGGGGCGGCG
GCGGCAGCCGTGTGGGCTGAGGCGGCGAGGACAGCGCGGGCCCCTGGGCC
TCTCCCCTGAGCCGGCTGCCCCGGCAGCGCAGCCAAGGCCCCGTCAGCCT
CCGCCCCTTCAGCCTCCGGGCCGAGCCCGCCGCCACCTCTGCCCGCGGAG
GCCGGGGAGCCCCCGCCTGCGCCCGCAGCCTCCCCCGCGCGGGGTTCGGG
CCGGGCGGGGGTCCCGAGCTGCTGCCCTCCTCGCCAGCAATCGAGCCCCA
TTTCCTACTTTTTCAGTTTCCTTGTGGAGGGGCCGGTGGGTCTAGATGAC
TTGTCTCAGGGGCCCCCGATGAGGCGACCCAGGCAGCCCTGCCCTTTTTA
GAGGATCCCCTCGGGGCCCGGGGGGGAAGGGGTTATCTTTGCATGGGTAG
GGGACTTCCCTAGTCTGCCGGGACCATGACCTGAACTGGGCGAGTAGGAT
GTGTCCAAAAGCCCAAGAACCAGCTCATCTGAGCCGCCCCCTCCCCGGCC
AGCATGGCATCTGAAGAAGCCCCTCTCAGAGCATTGGAAAGGCTGATGAC
AGAACTTTTTCACGATGGTACGACCAATGAAAGAAAACGTGAGATAGAGG
AGCTTCTTAATAACATTGCCCAGCAAATAGGAGCCTGGAGATTCTTCCTG
TACTTTCTCTCCAGCACTAGGAATGGCTATGTAATGATGTACAGTTTAAC
AGTTTTTGAGAATCTGATCAATAAAATGTGGCTTGGGGTCCCATCTCAGG
ATGAGATGGAAATCCACAGCTGACTGCCCAAACTCCTTTTGGCTCACCAT
AAAACCTTACCTTACTTTATCCAGAGCAAGTTCTGCAAAGTTATTGTTGA
TATTGGACGTCAGGATCGGCCCATGTTCTACCATGACTTTTTTACTAACA
TTTTGCAGTTGAACCAATCCCCTGTGACAACCCCCCTTGGGCCGATCATG
TTGAAGACAACTTCAGAGGAGCTGGCTTGTCCCCACGAGGACCTCAGTGT
GGCTTGGAAGGAGGAGTTGCAGAAGCTGCCACTGGACCAGGTGCAGACAG
TGCTTGGGCTGCTGACCGCTATCTTGGGGACTGTCTGGGACAAACACAGT
GTTACTGCTGCCACTCCACCACCCTCCCCGACAGGAGAAAGTGGTGACTT
ACTGAGTAACCTGTGGCAGAGTCCTAGTTCAGCCAAACTGTTGAATCAGC
CAATTCCCATCCTTGATGTGGTGAGTGAGTATATCTGTTCCCTTGCCTTG
GAGTGCCTGGCCCAGCTCTTCAGTTGGATTCCTCTGTCTGCCGGCATCAC
CCCATCCCTCCTTACCACCACCTTCCACTTTGCGTGATTTGGCTGTGACA
TCCGTGCCAGAAAGATGGCGTCAGTTAACGGCAGCAGCCAGAACTGTGTC
TCGGTTCAGGAGCGGAGCCGGCCGGGGGTCCTGGCCATGCCCTGCATCAG
TGAACTCATTTCCAAGAGCTGTGTGCCGATGGAGATCGAGGAGTATTTAC
TGCTTATGTTCCAGCAGACTTTCTACCTCCTGCAGAAAATCACCAAGGAT
AACAATGCCCACACAGTGAAGAGCAGGCTAGAAGAGCTCGATGAGAGCTT
TATTGAGAAGTTTACTGACTTTTCTTTGGCTCTTTGTGAGTGTTCACCTA
AGAAGAATCGAGTCTTACTCCCAGTTCTCTGTGGTGGAGTTTTTGACACT
TTTGTTCAAGTACACATTTCATCAGCCTACTCATGAAGGTTAATTCTCTT
GTTTGGATACTGGACACTCTTTTTGGACTATCTGACAAATAAAATTAAAA
GTCATCTTGAAGACAAGGAAGCAGTTCTCAACAGGTACGAAGATGCCCTG
GTGCTCCTCCCCACAGAGGTGTTGAATCAAATCCAGTTCAGATACAACCA
GGCCAGCTGGAGGAGTTGGATGACGAGACTCTGGATGACGATCAGCAGAT
GGAGTGACAGCGGTACTTACGGCAGAGCTTGGAGGTGGCGGTCAAAGTGA
TGGAGCTCCTGCCCACGCACACGTTGTCCACACTGTTCCCAGTTCTTCAG
GGCAATTTAGAAGTTTATTTGGGATTACAGCAAGTTATAGTTACATCAGG
GTCAGGACACAGGTTGAACGTCATGGCAGAGAACGACTGCTGGTGGCTGC
ACTGCTCCCTGAGAGACTTGAGCTCCCTGCTGCAGGCCATGGGCCACCTG
GCCGGGTACTTTATTGGGGATGTGTTTGCTGCATGGTTACGTGCTCAGTC
CCTGGCTGTGCTGCAGGCTTACACTCACTGGTTAGTGCAGTATTGCAGTG
AAGCTCACCAGCAGAACACACAGCAGTTCGTGACACTCATCCCTATTACC
ATGAATGCAATCACACCTCTAATCAGCACCAAGTTCTCGAAGCAGCAAAG
CCTACCGTCTACACCTTTTATCTAACTCTGTCTCTCCTTCTGTTCCTATA
CCCATTTATTAGAAAATCTAAATATGACACAGAGTTAGACCCATAAATCT
TTCCGCTTTATAAAACTGTTATTTCATCTTCCTTTTTACTTGTAGCCCAC
ATGCATTCAAATACAACTTTACTTTTTTGGTTATATAAGTTCCACATGCT
CACTGTGAAAAACCAAAATATTGTTCAGATTTCCAGACTAAAAAGTTGTG
ATACCTTTGAAACATTTTCCTTCACGCGGTACACACAGTTGGGCATTGGT
TGTGATTAGCCCAAGCACTAGACATAACGTGGGAATACCATACTCCTTGG
CACCCACCTTCATCGGGAAGAGTAGAAAGAATAAATCAAACCGTGAAGAG
TCACTTAACCAAATTAGTCTTAAAGACTCAGTTGCCATGGACTAAATGCC
TTCCCATTGCCTTGCTAGGAATCTGAACCACCCCTCAAAAAGATGTTGGC
CTATCCCCATATGAGATGCTATATGGGTTGCCCTATTTACACT
>ltr-1_family-156#LINE/L1 [ Type=INT, Final Multiple Alignment Size = 1 ]
TGGGAAGATACAAAAATGTTATATGGCCTTCCAGAGACTTAAATATAAGG
ACACATACACTGAAACAAAATTAAAAACAGCATACAATAGTAATACAAAA
CTGAAAACCATGCTTCACACTTGAAGGAATTGGAATTCAAATTATTTTCC
ACTGCAATTTCCCTTTTATGAGAATAATAGTTGCATAGGACTTCAAAAAT
GTAAGTACTCCCAATAACAGTGATGGCACAGGAAACAATGGCATGAAAAG
CAATGATGTAGTTTGTGGCTCATATTAAAGCTGTTATAAGACTTTCTAGT
ATCAAAATATGCCTCTCTGACAAGTACTGCCAATGAAAATATGCCAGTAT
TATTTTTTAAATATTGAATAATGCCATATAGTCATTTTTACTGGGACAAA
ATATTTAAATTGTAGACAACAGATAATGCACAACAATGTGGTTAGTGAAT
TCTAGGATTTTCATTTTTGTGCTTATGTTTATTCGCTGGATTGACATTGC
TTTTGCAAATATTTCATAAATTATATCTCTAATTTATGATCATTGTATAA
TCCTGATATATTAGAGATTTTTTAAAGCATTCTGAAATCAATTTGAAAAT
GCAAGGTTACTGTTTCCTCTTTAAAAATGTAGATATAAGATAGTAGTGCA
TTAAAATTTTAATTCAGCTGTGACTGGAAAAACTTTACTGTAATCTTTAG
AGATTTTGAGTTTCTGTCAAAAAATAGCTAAAATTATTTTAAAAACATAT
TTGAACATCTAAGATATTATGAAACATATAGGTATTTTGTATTCAATGTT
TAAGAAATTGTGAATTAAATACAATCACTGGTTCCCTGTAAATTTAACAC
ACATTAAGATAATGTTTTGTAATTCATCTAAAAAATAAAAATATCCTAGT
GTTCATTTTAGAAACTTCAGATCAGTTTATTAGAAGAGTATTGACCAAAT
ACCATACCTAAAAATCTCTAATTATTTATAAGCACTTATTTGTATAAAGA
TTACCTCCCTATTTTGTGACAGCAACAAAAAGAAATGTAGCAATGAATTA
GATAATGAGACAGACAATATTGCTCTTTCATCTGAAATCACCATAGCAAA
TTTCATGCTAGTCTAACTGCTTCATAGTGCTTTACTGTCCTCTTAGTAAA
TAAATATCAAATTTGAACTTTATTCAATAAAATTAGACTCACTTTTATCC
AGTTGATACATTGAGTACATTTATATGTTTTTATCTGCAAACAGGGTTTC
ATTAATGGATACAATTTAAAAACAAGGAATTAGATGATAATCATGTAATG
GCTGATCCTCAATTTAATTCAGTAGGCATCAGTTAACTAACATCCTGGCA
TCATGGAAACAGACAAGAATAAAAGGAAAAAGAAAAGGAAAAAAGGGAAC
ACGTTATTAAGAATGAATTTGTGTTTCTATAAAATGATTTTTAAGGATTT
GATATGACCTATACCTAAATTTAAAGACTTTGACTATTACTACGCTCACG
CTAAAAAAAGTGTGCTTTAAAATAAAATAAAAGCTCATGCTAATGCAGAG
GGCGGGCATGTAAAATCCTAGCAGCAAGGAATTTGGCTATATCAACCCTC
ATTAACTGAAAATTTGGTGACAGCTTTCTCACTAGCATAAAGGAATATCT
CCAGAAGAAAATTCATAAGGTAATCTGGGACAGATAAAAGAGTGGGAAAA
TAGTATATCTAAAACAGGCCATCAAAATACGACTATTTCAAATGTATAGC
AATTCTATGCTTCATCCTTTCCTGTTCGACTAAGATTTCTGATATCTCAC
AAAAGATTACAGCATGGCAATCTAACAAAGCTAACCTGCATACTTCTGCT
ACACTAATGGGTACTTTTTCATTGTGTGATTCTTTAAAAATTCTGTCAAA
GTATCTTTGCAAAAAGGGTACAAAAAAGGCAGACATAGTTCCTCATTTAT
GTTTTGTCACTTAGTTACTTTTGATGTGCAAATGTTAAAATACTCTGTGT
TATATCATTTCTAAAGCTGTACTTGAATATTCAGAAATAAATAAATAAAT
GAAGCCATGAGAGTTTCATAAAGCATTAAGAGCAAGCAGAATGTGGGTCA
CTAATCAAGGTGTGACTGACCCAACCAAATACCTTCGACTGACCCAACCA
AATACATTTATCATTTCACCACTAGCAAGTTATTTCCTTTGATAAAGCAT
TGCCCTGTTTTCATAGCGCTGTTTTAAAATGTAAGATCGCTTGAGAGGGA
ATCATACAATGTCTATAACACTAAGTTTATTATTATATTATTAGGGCAGC
TGAGCCCAGCAAGCATGAAAGGCCTCTGAAATTAGAAGGAGGAGCTGAAG
ATTGAGCAGGAAAAGTATCAAGGGTAGTGATTAGGAGTCAGAAAACATAT
ATTGCCTTCATCATATTTTTCTGAGTGCTGACCTGAATGTCTCAAAAAAA
AAACATAAATAAAAATACTACCAATTTTTAAACATTTGCATTTACATGGG
GATGAGAATAGTGTGGGGGATATGACAACAAATATTCAAACAGCAGTTCC
CAGTCTGCACTGCATGAAGTGCCTAAATATCCAAAATAGAAGATTTGTAG
TCTGATTGGCTTGAAGAACCAGTACACATGGTTTGGATAACAACAGCCAC
TGAGAGGAAATCGTAGAGAAGAAAGAGACAGAGAGCCTCTGGAATTCTCC
CTGACTTTCTTGTGGTCCATCATTATCATTGCATTTTTACTGAGAAATTG
CATATTTACATTGCAAGCTCATCAGATTATGTACAATGGTGTGGATAGTA
AACTACAGGATTTTCATTTTCATGCCAAAGTTTGTGAGCCAGACTGGTGT
TAGCTGTTGGCACAAATATTTTCATTAATTCCTATTTAAGTTCTAAGTAT
ATAATGGCTCCTTTGGAACATGTGGAATTTTCTCTGAGGTGCACAGGAAA
TAATTTAATTATGTCTGAATTTTAAGTTTACACAGGGACTAATAGGAGAC
AATAAGGAGTCCAAATAGTTCTTCTTATTAGGAAAATATCTATTTACTAC
CAAGTAAGTCTTGCCACTATTCTAAAAAGATGAGGCGATAGGTAAAACAG
TAAAGAATTATAAACAGAACTTTTGGACTGTATCTATAAAATGTAAAAGG
AAAGACATTTCATGGTGTATTTCATTTTTTATGTTCTATGCAATTAATTG
TCACAGTTATTTACATCACTATGCAACTGATTTGGTTTTAGCCCCTGTTA
GCTTCAGAATGAGAAAACTGTGTATGCAAAGGTGGTAATTTTGAAAATGC
AACAACGTATTTATATCAACTAGGGATTATCTCCATGGTTTAAAGACAGA
ATTATTTTGTCGTTTTTGCAAATATGCTAATTGTGCCTTGTCATTGCAGA
TTTCAGAGAAGAAACTGTTACCTAGTTAGTTTTTTAATACATACTGAAAC
AAGAATTTAGACTCAAGTTCCTTATACTTAAATAGTTGCAAACCAAGAAA
CAGAATGATAGAATAAGAGTCTTCCTTTTGAGCTTCAGGTTTTTGAAAAA
AAAAATTTCTAAAATAAAATTTATCTTTTTAAATAACTACCTTAATGCGT
TTATTTCAATGTTATGAAAGCGATTTAATCATCAGGATAAGCAATATTCA
AACATTTCCTATTTGGTAGTCCCTTAGAAGAAGCCAGGAAAATATTTGTA
AGGTACCTTATTTTTTATACCAGCAACTGAAATAAGATTTGAAAAGTACC
TGAAGATAAGAGCTCCTAAACTACATCCAAAACATTACTGGAGAATCTGT
AAATAAAAGGGACTCATTCCCTCTAGGCTGCTCGAATGTTGCCTTCTCAT
AAATAAATGTTAATATAATACCTTAACATACATCGCTTTCACTATTTCAG
TCCTAGTTGCTAAATAACTTTATAATAAATAATTGACACCATTTTCTTTA
ACTGGCAGATCTCCTGAAATAAATTTTTTTTTCTAAAAAACCAGCATGAA
AAGGAAGTGTGCTGAAAGCTCTTAATGAAAAATGAGTCCCAAAGAGCAGA
TTTTTTTTTCCCAGCCTAAAGGATTGCTTTTTAGCGAAATTATCATTGTT
TTTAGTTTCAGTTATTTTCTCTAATATGTATTTGTGTATAGACACAAACC
CACACAATAATACAAAAACACTTTCTCTAAAGACAACAGCTAAGATACAA
AAAAAGTATTTTTCAAATTAGGTTAGCGATCCAAATATTCTTTTGAACAT
ATCACATATTTTTTTCTTGATAAACATGCTGTTTCAGAACACAAAAAAAG
CTCCAAAGTGTGAAGTTAACACTAAATTTCCTTCCTCATAGAAGAATGGC
CATATT
>ltr-1_family-157#LTR/ERV1 [ Type=INT, Final Multiple Alignment Size = 2 ]
CTCTTCAAAGGTTTAACTTGTTCAACTTCCTTGTTCTCTGTTCCTAAGAA
CAATTTCCCTGTACCTTCTCGACCCTACTTACCAGCTTAGTTACCTGCTT
AGTAACCTGCCTTGTAAACAACTCTTCCTACCAGCCCCAATCTGTAACTC
ACATTCCCCCTCCCTTTCTTATTAGAGAAAATATTCA
>ltr-1_family-158#LTR/ERV1 [ Type=INT, Final Multiple Alignment Size = 1 ]
CAAAAAAACTTATGTTCTTTGTTCCTAAGAACAATTTCCCTGTACCTTCT
CACCCCTATTTACCTGCTTAGTTATCTGCTCAGTTACCTGCCTTGTAAAC
AACTCTTCCCATCAGTCCCAACCTGTAACTCACATTCCCTCTCCCTTCCT
TATTAGGG
>ltr-1_family-159#LTR/ERVL [ Type=INT, Final Multiple Alignment Size = 1 ]
GACACAGAGGGTGCCCCTGCACCAGGAAAGGGGGGCACAGGAAGGCCCTG
CAAGTGCAGCTGCAGCCAACAGGAACAGCAGGACACCTTCCAGAGGTGAC
CCCAGCCGCCTCTGCCCAGCACCCCCTGCCCCAATCCTCCATGATCCCTG
TCTCCAGTCACCCACTCAGCATGGCTGTGCTGGACACTGGGCCACAGGGC
TGAAGCGACCCAGAGAACACATAGAGGAAGGGGCCACCTTACACACAGAT
GGGGACCCTCCTCTGGGCCCTGGCAGCGTACCCTCCTCCCAGCTCCAGTC
TATGGTCAGCAACCCCCGCCCATCTCCCCCATCTGCTGGGGATGTAGGTC
CATGTCCTTGACCCAAGACCTTCCCTCATTCCTGCCCCCATCCCTCCTCA
AGCCATATCCCTTACATCCCTTGAGTCCTCCATCCCCCCTCCCCCATCTC
CCTGTCCACAGCCTCTGCCCCTCCTCTCCCTACCCTGTACCACCCCCACC
CCAGGTCTTCCTCCATCTCCTTGGGAACACAGAGCTCCTCTAGCAGGCAC
TCTCAGAACACAGCCTGCCGGCCCCAGCGCCAGGCCTGGCTCCCAGCCTC
TTCCCACCACAGCAGCCTCTTCCCTCCGGATTCAGCTCAGGCGCCAGGAC
CGGCAGGACCGAGACGCTTCCCATGTCAGCCCTGGCCAAAGCTCAGCTCC
TTATCCATCGGTGAGCCGCCTGCCAGCTCCTGCTCCAGCTGCTGAGAGGC
CTGAAGAGACCAAGACAGAGACATAGCCCTGCAGCACCACAGGGAGGCCC
CAATTACCCCATGCGGATGAGTTTCATGGCCATCTCTAACTAAGGTCAGC
ACTGCTCAGGGCAGGTTCATAGGTAACGACCTGGTGAACTGAAAAGCAAA
TTTCTCTCGGTCCCTAAAACCACTAGCTGAGCATCTAAGCATGAAACATG
AGTCCTAAGAGGGGTAGCAAACACGTTTTCATTCACTTCTCACCAAACCT
GTCCCCGATGGCCAGGTACCCTGGCTCTGCCAGCCTGCCGTTCAGCAGGG
GCTTCAATGGTCTTGCTCAAATCACATGTGCGCTGATGAATGTCCTTGTT
GACTGTAGGTTCTCTTGTTGCTCTGAGTCCTTTTTCTGAGAAACTGAAGT
TTGGTATTTTGATCACGGCCATATCATTCATCTCTCACCTTCTATCCTGC
CTTGCATCTCTTTAACCACACTGAGCTTCCGGGCCCTGCACCCCTTCCTG
CACCCTTGTCACACCATGCATCTGGGGGAAGTTACACAACCACAGCTGTG
CAGACCCAGCCTCACGAGATTCTCAGAGGGCAGTCCACAGGGGCCCCAGC
ACCTCCTATCATCCTTGCCCCAGGCTTTGGCAGGCAGCTCCTGCACACTC
CCCTCAGCCCCATCAGGACAGGACATCGATGTCATCTGTAACTTCCAGTG
CACTGGGACACACAGCTGTATCTCCCCATGCTCGCCTCCTGCCCCTCCCG
GTGTGAGGACTTAGCCTGGATCACCTCCTCCAGGACAAGAACGACCTACC
GGCATCTATCCATCCAATCTCCCCACCCATCCATCACTGCCTCTGTGCAT
GCATCCTTCCAACCATTCATACACGCCTCTGTGCATGCATCTGTCTGTCT
GTCCCTGCCTCTGTGCCTGCATCTGTCCATCCATCCCTGCCTCTGTGCCA
GTATCTGTCCATCTATCCCTGCCTCTGTGTATGCATCTGTCTGTCCATCC
ATCCCTGCCTCTGTGCCTGCATCTGTCCCTCCGTCCATCCCTGCCTCTGT
GCATGCATCCTTCTGTACATCCCTGCCTCTGTGTTCATCCCTGCCTCTGT
GTAGGCACCTGTCCATCCATCCCTACCTGTTTGCACTCATCTGTCTCTCC
ATTCCTGCCTCTGTGCATGCATCTGTCCATCCATCCATCCCTGCCTCTGT
GCATGCATCTGTCCATCTATCCATCCCTCTCTCTGTGCATGCCTCTGTCC
ATCTATCCATCCCTGCCTCTGTGCATGCATCTGTCATGCTATCCAACCCT
GCCTCTGTGCATGCATCTGTCAGTCTATCCATCCTCCATCCCTTTCTTTG
TATCAGCTTATCCTGTGCTGAGTGCTCACAACTCCTTCATCCTAAGACGC
TCATTGGACCTATTCCCTCCCCCGACTCCACGCCGCTCTCTGCCCTCCCT
TCCTGGTCAAGTTCTCCAGCCAGTGGTCTCAACTCAATCTTCACTTCCTC
CGCTCCTCTCATGCCTAAGCCCACTGCCGCCTAAATTCTTCCCCAACCCA
CTGGGCCTACCGGCACTAAAAAGGTCACTTTGTCCCTGGATGACCAAACA
CAGGCCAATGTAACTTACTGGGCTTGTTTTGCCCCAGCCACAGCTGACCA
CTTCCTCCTTCACTCTTGTTGTTGATCACCTTTGGGCTTAGTCTTTCTCC
ATCTCTGTTGAGTCCTTCTCCCCTGCCACCTACTCCTTCATGCTGGGGTT
CTCTGTAGCTCTGTACCTGACAGTCACGTTCCACCCTTTCCTCCCAGAAG
CTCGCCAACCCCCGTGGACTGCTGGCTCTCAAGGCGGCCACTAGCCCAGC
TCCGACAGCAGCTGACAATGCACAGTATGCGGCCCAGGGCAGGCCCTGTG
CTGAGAGGCATGGGTGAATGGCTCATTTCATCGGCAAGCCCACGCCACCA
GCAGGCGCCGTTCTCCTCGCATTTCTCAGGGGAGGAACCTGAGACAATGA
GGTTAAGGAAGTTGTTCATTACCCCAGCCTCTGCCTTACCAAGCCCTCCA
CAGGGCCTAGGCACCCTCCCTGGCTGCCCCCTTCCCCCGTCACTCAGGCT
CCCCAGCAGCCAATGTAGTTAATATGGGGCTGCAAAGAGCTGGGCCTGGC
CTCAGGCGGGACCGCCTCCCCGGCATTGCCATCCCTGCTGCAGAGCTCCC
ATGCGATCAGCCTCCTCTCCAGCTGAGACCACATCCTCACTCAGCTTCTA
GGCTGTTCCTGCTCCCCATTCCCCTCAGCACATGGCCCCTGAGAAACTGC
TTGCACAAGAATTTCCCTCTGGAGCCCCACCTCTGGGGAACCTGACCTCA
GACAGAGGAGACCAAGCTCTAGGGCAGGATCCTCCACCTCCCTTGCCCCA
CCCGTGTGGCCAGCCCAGAGCGCTGCAGACTCCCGCCCAGACCTGTACTC
ATGCCTGCCTTCTGCCAGCCTGCTCCTCCCCCTCCCACTCTCACACCTGC
ATTAACAGCACCAGGACACCATCCTTCAAGGGCCCCAGCCTCATCTCCCC
TGTCACCAGGATCCAGCCAGATCTCAATCCTTGCCCATCCTAACTGAACC
TCCCTCAGATCCGTCCACTGCCCCCTTCCCCAGGACCACACTCCACCATC
TCTTGCCTGGACCCTGCGAGAACTTCCTGCCTCCCTGCCTCTATCCTACC
CCCTGCCCCCTGCTGAAGCTGATGATAGTTCCGGAATGCAAAATGCCTTA
ATGATTCCCCCATTGATCAAAGTCTTCCACATGCTTTCAAGGCCCTTGGT
GATCCGGGACCTGCCGCCTTCTGCAGTCTCCCTACTGATGCCATAGTTTT
GGCTTCTGGCCTCAGATGTCCCGGGTTATTTCTCTGCTCAGTGTCTCCTC
GTACCCCTGACTCAGCTGGCTCACTGCTTTCCCATTGGATCTCAACCCTG
TGTACCTGGGGAGAGCAGAACCCTGTATGTCTTGTCTTGTGCTAGTAGGC
GCTCAGCGTGTTTGTGCATGCATCTGTCCATCCATCCCTGCCTCTGTGCA
CGCATCTGTCCATCCATCCATATCA
>ltr-1_family-160#snRNA [ Type=INT, Final Multiple Alignment Size = 1 ]
GGAAACCAACACCTGTGGGCCTCCGTCTCCCAGGGTCAGGAAAAGGCTGA
GAGGCCTGGGTGTGGCCAGGGCCTGGGGCTGACACCCCCACCTACAGACC
CTGAATGGTGCTCCCATTCCACAGGAGCTCACTCCTCTACTTGAAAAAGA
AAGGGATGGATTACGGTGCCGAGGCAACAGATCCCCTGTCCCGGATGTTG
AGGATCCCGCAACCGAGGAGCCTGGGGAGAGCTTTTGTGACAAGGTCATG
AGATGGTTCCAGGCCATGCTGCAGCGGCTGCAGACCTGGTGGCACGGGGT
CCTGGCCTGGGTGAAGGAGAAGGTGGTGGCCCTGGTCCATGCAGTGCAGG
CCCTCTGGAAACAGTTCCAGAGTTTCTGCTGCTCTCTGTCAGAGCTCTTC
ATGTCCTCTTTCCAGTCCTACGGAGCCCCACGGGGGGGGCAAGGAGGAGC
TGACACCCCAGAAGTGCTCTGAACCCCAATCCTCAAAATGAAGATACTGA
CACCACCTTTGCCCTCCCAGTCACCGCGCACCCACCCTGACCCCTCCCTC
AGCTGTCCTGTGCCCCGCCCTCTCCCGCACACTCAGTCCCCCTGCCTGGC
ATTCCTGCCGCAGCTCTGACCTGGCGCTGTCGCCCTGGCATCTTAATAAA
ACCTGCTTATACTTCCCTGGCAGGGGAGATACCATGATCGCGGAGGTGGG
TTTCACAGGACAAGGCTGCA
>ltr-1_family-17#LTR/ERVL-MaLR [ Type=INT, Final Multiple Alignment Size = 6 ]
GTAAATTGGTACCAGTAGAGTGGGGCGCTGCTGAAAAGATACCCAAAAAT
GTGGAAGCGACTTTGGAACTGGGTAACAGGCAGAGGTTGGAACAGTTTGG
AGGGCTCAGAAGAAGACAGGAAAATGTGGGAAAGTTTGGAACTTCCTAGA
GACTTGTTGAATGGCTTTGACNAAAATGCTGATAGCGATATGGACAATAA
GGTCCAGGCTGAGGTGGTCTCAGATGGAGATGAGGAACTTGTTGGGAACT
GGAGCAAAGGCGACTCTTGCTATGTTTTAGCAAAGAGACTGGCGGCATTT
TGCCCCTGCCCTAGAGATTTGTGGAACTTTGAACTTGAGAGAGATGATTT
AGGGTATCTGGCGGAAGAAATTTCTAAGCAGCAAAGCATTCAAGAGGTGA
CTTGGGTGCTGTTAAAGGCATTCAGTTTTATAAGGGAAGCAGAGCATAAA
AGTTTGGAAAATTTGCAGCCTGACGATGCAATAGAAAAGAAAANCCCATT
TTCTGGGGAGAAATTCAAGCCGGCTGCAGAAATTTGCATAAGTAACGAGG
AGCCGAATGTTAATCCCCAAGACAATGGGGAAAATGTCTCCAGGGCATGT
CAGAGACCTTCACGGCAGCCCCTCCCATCACAGGCCCAGAGGCCTAGGAG
GAAAAAATGGTTTCGTGGGCCGGGCCCAGGGCCCCCTGCTGTGTGCAGCC
TAGGGACTTGGTGCCCTGTGTCCCAGCCGCTCCAGCCGTGGCTGAAAGGG
GCCAACGTACAGCTCGGGCCGTGGCTTCAGAGGGTGNAAGCCCCAAGCCT
TGGCAGCTTCCACGTGGTGTTGAGCCTGCGGGTGCACAGAAGTCAAGAAT
TGAGGTTTGGGAACCTCCGCCTAGATTTCAGAGGATGTATGGAAACGCCT
GGATGCCCAGGCAGAAGTTTGCTGCAGGGGCGGGGCCCTCATGGAGAACC
TCTGCTAGGGCAGTGCAGAAGGGAAATGTGGGGTCGGAGCCCCCACACAG
AGTCCCTACTGGGGCACTGCCTAGTGGAGCTGTGAGAAGAGGGCCACCGT
CCTCCAGACCCCAGAATGGTAGATCCACCGACAGCTTGCACCGTGCACCT
GGAAAAGCCGCAGACACTCAACGCCAGCCCGTGAAAGCAGCCAGGAGGGA
GGCTGTACCCTGCAAAGCCACAGGGGCGGAGCTGCCCAAGACCATGGGAA
CCCACCTCTTGCATCAGTGTGACCTGGATGTGAGACATGGAGTCAAAGGA
GATCATTTTGGAGCTTTAAAATTTGACTGCCCCGCCGGATTTCGGACTTG
CATGGGNCCTGTAGCCCCTTTGTTTTGGCCAATTTCTCCCATTTGGAATG
GCTGTATTTACCCAATGCCTGTACCCCCGTTGTATCTAGGAAGTAACTAG
CTTGCTTTTGATTTTACAGGCTCATAGGCGGAAGGGACTTGCCTTGTCTC
AGATGAGACTTTGGACTGTGGACTTTTGAGTTAATGCTGAAATGAGTTAA
GACTTTGGGGGACTGTTGGGAAGGCATGATTGGTTTTGAAATGTGAGGAC
ATGAGATTTGGAGGGGCCGGGGGCGGAA
>ltr-1_family-161#LTR/ERVK [ Type=INT, Final Multiple Alignment Size = 1 ]
AAGTGGCACCTGAACAGGGACTTGAACAAAGAAGGTCTGCTGGAGCAGAA
AAAGTGAAACTGACCAGATGAATGAGAAACCCTGGGATGAGTCTGCCTGC
AGAGGATATAAGGTCAGTGTCCTAAAGAGGTACTGGGAGTGGGAAGTTTC
TGAATCAGGGTAACGTGGGGGCAGAGTTTGTCTGTTGAGGAGCAGCATTA
CGTGCAGTTGCTTAAAGTTTTACGTAAACAATCTGGTGCTCAGGTTAGTT
CTCAAACGCTGACTAAGCTGCTGCAGGAGGTTATCATGCATAACCCCTCG
TTTCCGCAGACAGGCGCTCTTGATGTGGAAAATTGGAACTGAGTAGGGGA
AGGATTAAAATGGGCTCATCAAAAAGGTCTTAAAGTTTATCCTTCCTTTT
TTTTCTGTTTGGAGTTTAGTCCATACTGTCCTCCTGCCATTATCTCATTC
TTATTCTGCCAAACCGCAGGAGCCATGTTCTGAATCTCAAATTTTGAAAG
AATCTTTTGTCCCACCCACAACACCCAAAGAAAATAATAAACAGGAGAGG
GAGGATGAAAATTGGCGTCTACCACCCCCTCCAGTAGCAGAAACACCTGT
ACCATCTCCTTCAGTAACAGAAATAGAGACCCCACTGCAAAGAATTCTAT
GCTCTGCTACCATAGCTGGAGAGCCCTTAGGACATTGCACTTTCACTATT
TCTGTAAGGCCTGATCCAAATAATCCACAGCAGTTTATTTATGAACATGC
CTCACTAGAGTTTAAGTTGTTGAAGGAATTAAAAGCTAGTGTAGTGAATA
ATGGAGTACAGAGCCCATTTACTTTAGGATTGTTAGAATCTGTATTTTGA
ACTATGTGTCTTCCATCCTTTGATGTAAAGCATTTGGCTCACACTTGTTT
GTCTGCTAGTGCATATCTGAAATGGAATTTAAATTGGCAAGAACTGTGTG
CACACCAGGCTAGACAGAATTGTGCTGCCGGACACAGGGACATTACAGAG
GATATGCTGTTGGGTAATGGCCCTTATTCAGACCTGGAATATCAAATGAC
ACTCCCAGACGCTGCTTATAAGCAGCGTGCACTGGCTGCTAAATGCACCT
GGGCCACAATTCCAGAGGAAGGGGTCCCAATACAATCCTTTTTACATGGC
ATGCAAGGGTCAAAGGAGCACTATGCACATTTTCTTGCATGATTACAAGA
GGCAGTGAGGCATCAGATTCCTCATACCACTGCTGCAGAAATGCTAACCT
TAACTTTAGCTTTTGAGAATGCAAACACGGATTATAAATGTGCACTGGCT
CCTGTGAGATGTACTAAAAACTTAGGACATTTTCTCAAAACTTGTCAAGA
TGTGAGAACTGAGCTTCATTGCTCTACAATGTTAGCTCAAGCAATGGCTA
ATTTAGTAGTTAACAAATCTAAAAAGGGCTAAGGGTCAAACCCTAAAATG
ATATAAGACTTGCAAATGAAACTATTGACAATCCAGGGTTCAAAATGTTA
AAGAAAATGGGATGTCAGGCAGAAAAGGCTTAGAAAAGTCCCTACAGGGA
AACACTGATCCTATATCAATAGCTGGGCAAACAGATAGAAAAGGGCTAGG
TCATCAGAATTTCTGATGGGAGTCACTGATATTTCTCCCCCATCTACTGT
TTTACCGCTGGAGTGTAGAGCTGATGTTTTGGCAACGACATATTCTTCCT
ACCCCCCATTCAGCAACAAGACTTTTAGGCCAATTCATAGTCAAATCTGT
AGTAGTATTAGAATGGCTTTTTTTAAATCCAATCAGACAGTGAAATCTTT
GCAAGTTTATCTTTCTTTAATTACTCAACTTATAACAATAGGTAGGCATA
GATCATGTAAATGTAGCCAGTCGTGCTGAAACTGCCACTATTAAGAGCAC
CCTAGAACCAGAGCTGCTTAACTTGTTTCTAAGACTTCAACAAGCTGTTC
GCTCTCATGCTACTCCTTTTCATATTTCTCATATTCACTCTCACACGCAA
CTTCCTGGACCACTATCTCTAGGTAATGATAAAGCAGATAAACTAATCGG
TTCTGTATTTCAACAAGCCCAAGCTTCTCATGCATTACTGCATCAAAACA
CCTCTGCCCTTACTCGTATGTTTCATCTGCCTCATGGACTGACGTCAACC
CTCATAACATGGGGTCAGATCAAGAAAACCACACCAGAAGCTGAGAAACT
GGTGTAGTGCCAGGGTCAGGCAAAAACCCCTGACTCCATGTTTATGGCCA
TGCTAGCTGTAATATCCTGTGCAGTATGATTTTTCTGTGCAGAAGCAAAA
ACATATTGGGCATATTTTCCTAACCCACCGGTAGTGTGATCATACTCTGA
AGCAGCACTCCTCCTGAGATATATCATGATCAAGGAGCATCAGTACCAGG
ACCTCTAACTCCCCCTGACACAGAGCAATTAGACTCTCATAACAATGGTA
TCAATTATACCACTCCATTGGAGGGACTTCCTTTATGTGTCACCCAGGAT
ACATTGCTCAACTGCAGTTGCCTTGCAGTTTGATCCCAAGCATGGTTGAG
TTACCATAAAAAAATTATGTACCTATTAGACCTTAGCTTTATTAATATTA
CTTGTGTAGTTACTAATCACTCCTGGCCCCATCACCCAAATTGTACTGAT
TATACAGAATGGGCTCCCTTTGATAATTCTCACCCCCCTCCTTGGGCCCA
CTGTCTTGGCCCCTTAGCTAGACAATAGTCCATGTTAATGGGAGACATTA
TTGACTGGGGTCCCTGTGGTCATTAAGATGGGAGAGATGAGAATCAGACC
ACATGGCATAAACTTCACTGGCACTGGTGGCGAAACTTTAACATCTCTTC
ACTTCAACACACTGGGATTCAATCCCAATCTGCCATGCAACTTGCTTGGC
ATGGAACGGGCTTTAGCCCACCTTTGCCTCAATGGCATTATCAAGGAAAG
AGAGGTCCAATTCAGGAGTCTATGTGGAAGGCAGCACTCCCATATATGAA
TGGCAGCATTTGGGTTGGGACACTATCCAATAATAGTAATAGTGCTCAAT
ACAGTTTAATGTTACCTTTGTAAAAAATGTTTGAAATTTGTGTTTTTAAT
CCCTATGTTTTTCTAGCAGCAAAAAAGGACCAACTCCAGGTAAACAATGC
CCAATTGAATTGTGATTCCTGTCAACTCTATCATTGCCTTAATCATAGCA
CAATACAAACACACAGCATATCCACCCTAATAATTCTAGGTCGCATTCCT
GGATTATGGATTCCTGTAAATCTATCTGAGCCTTGGGCAGCCACCCCCAC
TTTACATTTTGTAAAACTTCTTACTCAGCTTACTCATGGCACTCGTAGAG
CCTTAGGCATGATAATTTTTACTATAGTCTCCTTAATTACATTAATACCC
TCTGTTGTGGTGTCCTCAGTAGCACTGGACAGCTCCACTCAAACAGCTCA
ATATGCAGAAAATTGGATGCATACAGCTGACCAGGCATGGATGTTTCAAA
ATAAAACTAACACTGAGATACAAACAGAAGTGGCAATGTTAAAGACTACT
GTTCTGTGGCTAGAAGAACAAGTACAAAGCTTGCAGTTGCAGTAGCAATT
GCGTTGTCATTTTAACCATACTCATATTTGTGTAACCAATTAGGAATATA
ATCAAAGTGAATATCCATGGAACCTTGTAAAGGCCCATTTACAGGGAGCT
GTTACATCCAATGTTACTTTTGATATTAATGATTTACAAAGTAAAATTCT
AACAGCACCTCAATATCTTTTTCATAATTATTGGAATAATGTTACTATGT
TTCTGTTTTTTGTTCATAGTCTGTAAAATCAACTGGAACACCAACCAGCA
ATTGAGAGCTGAACAGCCTGCAATTACCTTTATTCAATTAAATCAAAAGC
AGAAAGGGGGAGATGTTGGAGGCTGAAAGAATGAGGGTCATGACCAACTC
AGTATACCACTGGAGGCTATGTGAGCAAACAGCAAACTGTTCTCATGAAT
ACAGGATATTGGCAAGCTGACAGCTGCATCTGCCACCAGAAGGAATGCTG
AGGACAGTCATGCATCAGGCACAGTGTTCCTTGTAGTTATCTATAGGAAC
ATCTGGACCCTGTTGTATAAAGAAAGCAATTATTTGAGCCTGTGATAAAT
CAAGCAGCTGACTAAAACTGTTACCTCTTCCTCCCTGTTGATTCTACCTA
ATACATGTG
>ltr-1_family-162#LTR/ERV1 [ Type=INT, Final Multiple Alignment Size = 1 ]
CAAAGGGACAGATAGCCAAGGAAGGATCCCGCTCCACCGTCTGAGGGAAA
CCAACTCCTAAAGTTCTGTTCAACCCAACATCAGAAGATACATTGCAGGA
GATGGCACCAGTGATCCCAGTGGTGCCCTCCCCTTACCAGGGAGAGGGGC
TCCCCACTTTTGATTCCACAGTGCTTGTACCTCCGCAAGACAAACATATC
CTTAGGCCACCCACAGTAGACAAGAGAGGAGGTGAAGCCTCGGGAGAAAC
CCCTCCCTTGGCAGCTCGTTTAAGACACAAAACTGGGATACAAATGCCCC
TGAGAGAGCAGCAGTATACTGGAATAGATGAGGATGGTCACGTGGTGGAG
AGGCGTGTTTTTGGGTACCAGCCCTTCACCTCTGCCCACCTTCTCCGGAG
AGTGCTCCAAGCAGCAACTAAGTGGCTAGAGGAACATGCACCGACTGATT
ACAAAAACCCCCAAGAGGATGTAAGGACCCAGTTACTGGGAACCTACCCC
CAGTGGGACCCAAATGAAAGACAGGATATGCAAAGGCTAAACCGATACAG
GGAAGCTCTCTTGGAAGGTAAACAGGGATGCAGTAAGCCGTAAGGAAAAC
CAGAAAGAGAATGAACGTCAGGCCCAGCGAAACGCTGATCTGTTAGCTGC
AGCAATCAGAGGGGACCCCCCAAAGAGGCAAGGGAAGGGGGGCCCCGGGA
AAGAAACTCAGCCTGGCTGTCAGAGCTTGCAGCGTAATCAGTGTGCTTAT
TGTAAAGAAATAGGACATTGGAAGAACAAGTGCTCTCAGCTAAAAGGAAA
ACAAGGTGACTTGGAGCAGGAGGCACCAGACAAGGAGGAAGGGGCCCTGC
TCAACCTGGCAGAAGGGTTATTGGACTGAGGGGGACTGGGCTCAAGGGCC
CCCAAAGAGCCTATGGTCAGGATGACAGTTGGGGGTAAAGACATTGATTT
TCTTGTAGATACCGGTGCTGAACATTCGGTAGTAACCGCCCCGGTCGCCC
CCTTATCCAAAAAGACTATTGACATAATCGGAGCCACGGGAGTTTCAGCA
AAACAAGCTTTCTGCTTGCCCCGGACTTGTACTGTAGGAGGACATAAAGT
GATTCATCAGTTTTTGTACATGCCTGACTGTCCCTTGCCCTTGTTGGGAA
GGGACTTGCTTAGCAAGCTGAGAGCCACTATCTCTTTTACAGAGCATGGC
TCTTTGCTGCTAAAGTTACCCAGAACGGGAGTCATTATGACCCTTACGGT
CCCCTGAGAGGAGGAATGGAGACTTTTCTTAACTGAGTTGAGCCAAGAGA
TAAGACCAGCTCTGGCTAAGTGGTGGCCAACGAGCTTCCACCTTGGTGGG
TTTGCGGAATTCCCGCGCTGACTTAGAGGCTCGAAAAGCAGCATCTGCCC
CCTTCCGGGCATCAGTCACAGCACCCCTGCTCCCTCAAGCGCCTGATCTT
TTACCTACTTATTCTAAAGAAGAAAAGGACTTTCTCCAGGCAGAGGGAGG
ACAAGTGATGGAGGAAGGATGGATTCGGTTACCAGATGGGAGAGAAGCTG
TGCCACAGCTGCTAGGAGCCGCAGTTGTGCTGGCTGTGCATAAAACCACC
CATCTAGGCCAGGAGTCACTTGAAAAGTTGTTAGTCCGGTATTTCTACAT
CTTGCATTTGTCAGCCCTTGCCAAAACGGTGACGCAGCGGTGTGTTACCT
GCCCAAAGCATAATGCGAAGCAAGGTCCAGCTGTTCCGCCCGTCATACAA
GCTTAT
>ltr-1_family-163#LTR/ERV1 [ Type=INT, Final Multiple Alignment Size = 1 ]
GTAAAAAAAAGTAGCAGGCCAGGGAGTGCAGCTGCAGGCGTGGGGGTGGC
AGGAGCCGCAGAGCCAGAGCAGACAGCCGAGAAAAAGGTGGACAGTGTGA
AAGAACCAGTGTGAGTAAACCCCCAATAAGAAACTAATGTCTGTATTATG
CAAAAGGAGTCACTGGGGATCCAAGTCTCTGTATAATGCAATACTTAGGA
ATTATGGGTGTATAGGGATTTATACCCTCATTAAACAAGTATGTGGAAGT
TGTGTAGCTTGTCAAAGGATAAACAAAAAGATAATGAGAAAACAGGCCAC
GGGAGGAAGACCTCCCAGATTAAGACAATTTCAAAGCATTGAAGTAGATA
CCACAGAAATGCCCTAAGTAGGAAGACTAAAGTATTTACTGGTGATCATA
GATCACCTTCCTGGCTGGGTCTTTCCCCTTTCAACAGCCACCACCAGGAA
TGTGGTCAAAATAATATTAGAACAATTGTACCCTAGATTTGGCCTGGTGG
AAAATACTGATTCAGACAATGGGAGCCACTTTTTCTCAAGGTTGTTAAGG
GGAATTATGGAAGGTTTACAAATTAGATGGGATTATCACACCCTTTGGCA
TCCCCCTTCCTCTGGAAAGGTAGAAAGAATGAATCAAACACCCAAAAAGT
GTATCATCAAACTAATCTTAGAAACTAAAATGCCTTGGACAAAATGTCTT
CCAATAACACTCCTTAGGATTAAGACAGCCCCAAGAAAAGACTTGGGATT
GTCTCCCTATGAGTTATTATATGGGCTCCCATATTTGGGCAGAGCTACAG
ATCTCCCTACTATGGAAACCAAGGATCAATTTTTTTTTGATCAATTCTTA
AGATATTATATACTGGCCATATCCTCTACCCTGTTATCCCTTAGGTTAAA
AGGACTTCTGACTCAAATTCTGCCTCTTGAGTTTGTGGTTTACCACTTCC
AGCCTGGTGACTTGGTGCTGATTAAGACTTGGAAAGAAGACATGCTGCAC
CCAAGCTGGGAAGGTCCTTATCAAGTGCTCCTGAGCACTGAGACAGCTGT
GCAAACAGCTGAATGGGGGTGAACTCAGTATACTTGAGTCAAGTAACTGG
TAAAAGATACCCCAGAAGGGAGGGGAAAAAACCCGGTGAAAAGTGCATGG
GTCACCTGAGGAACCCTTAAAGTTAACTCTGAGAAAAATCTAAAAAGAAA
ACATGAGCTGGTCCCATTTCTGGAAGTTAATATGGCTGGGATAGGCTACT
ATACAAGAAGCAGAAGGTCAAAATGGAAACTGGCAGGGGACTCCTCCCTA
TCCAATCAGGTTGGTAGGAGTCAAATGCAGGTTACAGTAGGGCATCACCC
TGCCCCAGCTGGGATGATGTATGGTGGACTACCCAATTTGAGGGTTGGGC
AGTAAACATGGGGTGGGAAACTCTGAGCTGAAGACCTTTGAGGAATAAAC
TACCTCTGTCCAAGAGCTCCCCACCAAATAACTGCCAGAATTTAGAATGC
AATCCTATACTCATCACCATTGACAATCCAGCTGTTCTAGACCAAGAACC
AGAAGTAGCATCCTATGTACATAAGTTAGGGGCAGACATCACAGGGAAAG
ACCCCTAGGGTGGTTTGTTCTCAAACTAATCAATAACTCAACCTCCCATT
TGCCTGGGACTACTGCAACCCCAGACCCTAACAAACACTTTAGTCCACCA
AATAATGACCCTAAAAGGGTAAAAATAATTGAGGTAAAGTATTTAAGGCA
AATCATAGAAATTGAGACAGTTTACAGGGATGTGAATGTCTGGGTCTAAT
GGGTCAAATTTTCGGTATAAGCCCTCAAGAAGAGTAATTGCTATGTGTGT
GCTGCAGGACAACCTCAGGCAAAAGTGGCTCCGTTTCCCCTAGGATGGGA
TACCAGTCCTGAAGGAATGCGTTGTATGTTGGCTCTATACGAGGATAAGG
ATGCATGGGAAATGAGACTTCTAGGAGTCTGTCGTTACTCTTTCCTGCAT
TGCAGAGGTCAGATCCCACAGCAATCCCCTCATTCTCTATAGGGAATATG
AACTACTCCTCTTGCCTCTCTAGGCAGGGGGCAGGTTCAATAAGCCCATG
GGAGAACTCTCGACTTGTACCCAATTCCTAAACATCACTGGTGAGGCAAA
GGTATATCTGTCACAATTGTGGCAGGAGTCTTAACCTCAGTGAGATGTTG
TATTGTCCCTTGTGTGAGGGGACTAGCACAGAGATTAATTGAAGCAGCTA
TTAGTAAACAAATGCCCATGACTTACCAGGAAAATAACCTGTTACTGTTA
GAAACCAAATTAAACTCATTCTCCTATGATGAAGAAAGTAAACGAGAAAT
TCGAGGACTAAAAGGCTTCATATGAAAATGAGACCAAAGGAAGTAAATAG
AAAAGAGGAGGGAGTTTGTGAGAAAACATTTTAAATGGTCCATTTTCAAG
GCATGATAAATCTAAGTATTGGCAGCCAGCCTGCAAACGTAACAAACTGC
ATGGGTCATTCACCTAGAAGGTCACAATAAGTGAACAGAATGTAGAGGAA
GGGGTCACCCTATAAAAGGGAAGAAAGTTTCATTATTGGGAGATTGAAAC
TTAAGTGGGGAAGGGGACCCAGGGTATAACCTTATAAGAGGGATAATGAA
ACTTAGGCGATATCCGGGAAGATTGTAACCCCACAGTACTCGATCAATGA
GGAACTGGGGGAGGGACTTGCATGTTAGGAGATAAATTACCTGTTGTAAC
TGTCCTGGGCGTGCCTGCCTACCAGACACCTGATCTTGCAAGACTGCCAT
TAAAAGTCTTGCTTCCGCTCTTCTTCGTGTCTCCAAGTCCATTCTTTGGG
TTTGGATGGGTGAATGTGTGTTTCTCACAATCAAATCAAATTGTCTTGTT
TTGCAGGTCAGGGAACTGACTATGGCCTAGAGAAATGAGAGAGCCTGTCT
AAGATCACATGGAAGCTAGGAACAGAGAAGGATCCAGACCTAGACTGCTC
TATGCCGTATATTATTGCTTTTGGGTGCTAAGTGGAGAATGTCTTTCCTC
CCCACTCAACCCTTGAGCACTGCGGGAGAGCTCTGCTGGGGCCTGGGATT
TCAGCTAGGAGAGAGGAGCTCCAAGAGAGTAGTAGGGAATGTGTCAGAGG
GAAGACAGCATGAACACCAGATCTTTTGAAAGATGCATATCATTTTCCCC
ATTTTGCAGAGAAAGGCGTAGAAGTTCAGAAGGTTGAACACACCCACAGA
GCAGCATATGATTTCCCTTCCACACACCATAAGAAGCCCCATAGAATACC
CAGGCTCACTGTCTCTCAACTCCAGGCCCATGAGCAATAATGTCAGAGGC
TTTCTCTTGTGCCCTCTCTGTCAATGGCAAGAGCAGTGTGATTACACAGC
TATGTTCTGGAAAGGTCGATCTGGTCCCTGCTCTGGCCCTTCCTGTGAGC
GTGGGAGGTCTTCACTTTCCCCTTGGGGGTCTTGGTCCTCACATTGGACT
GCACCAGGGATGAGCATCTTCCTGGTGTTCACTCCACCTTCCCACACTCG
CAACTTTGAGAATCAAATGGGGTGAATAAAGGTGTTTACAGGGTGTATTT
ATTTTAATGAAAAATGACAGTTTTTTTGAGTCCAACGTAGGACAATGTGT
ATTTTTAGAATCCAGATTAACCTGTTTTATTCTAAACATGCGTCTTTGGT
TTCCAATTCCAGCTCTGTCTCTTAGATCACACTGCTTCTCAAGATGCAGC
GGCAGCTACTGCAAGAGTGAGAGGCAGTCTGGGTCCAGGGTTGGATGTGT
ACAGGGCCCTCAGGTTGTACAATCTCTCTGGTTGCTAGGAGTCTCCGATA
ATTAGAGCCCCCAGGTTGCTAGGCAACCCAAGTTGCTAAGAGTTTCAGTT
TATTACAGGTATTGGGTTGTTAAAAGCCCCAGGTTATTCAGATTTTCAAT
TTATTAACAGCTTCATGTTTCTCAAAGGCCCCAAGTTATTAGAGACATCA
GTTTCTAGGGGCCCTAGGCTCTTATGGATCTAGGCTATCGAAGTTGTTAG
GTTGTTAGCTCAACCTGGTTGCTAGGACTTTCAGGTTTTAGAGGCTCTGG
GTTTCTAGAGGCCTTTAGCTTGTGAAGGTGTCAATCCACAAAAAGCCTCA
TTTTTTAGCACCTGTAGCTTTTCACAGGTTCCAGGTTGCTACGGACACAG
TCTCAGAGTTTTAGGTTTTCCCAGAGTTGTGGGTCAGCCCAGCAGTTTTC
TTCCACCCATTCAGCCTCTATGTGGTCAGATACCATAAATGCAGCTGTAT
GTTTCTCTCAGGTGTTTCATCATTGCTGACCTTGTTCAGCACCCACAGCA
GCACTGACCTAATTCACTCTACTCAAGGCCCTAAGCACTTAGGCACTGGT
GGAAAGGTCTTCAGAGCAGAAACTTGTTATATTCTAAAACAACCATGTTT
TTTTTTCTTTTTCTTTTTCTTTTTCTTTTTGTTTTTAAACATCAACTCAA
ACCAGATTAAAACAGCCACATGTTCAGCCAA
>ltr-1_family-164#LTR/ERVL [ Type=INT, Final Multiple Alignment Size = 1 ]
GGTGGTAAGAGCAGTACTCCATCTCAATAATCACTGGTCTTACCATGTTC
CCCATCATCCAGGGGTTGGGGGGACATCAGACCTAGTCCCCAAACTTCTC
CCACTTGCACACACATTGTCCTATAAAATGTTCCACCTTTGAGATGTATC
TGATTGTTTCCTTGTGATGTTAACTCCTCCATCCCCTGTGTTTCCCACAT
GTTAGAATTTAGATCTAAAATCTTTCTTAGACTCAGGTTAACCCCGTATG
GCCAGTCTTCAGGAGTGATGCTGTCAACTGCCCATGGCATTCTATTCAAT
GCACATTATTCCTGGTTGTCCAAGATTGACAACGTTAAAGCACTCATGTA
GGGCCACGGGAGCTGATCTCTCCATTGTAAACACATGGCTTTTAAGTTAT
GACTGAGTTATTTTATTTTCAGAGCTCAAGATTGCTCTAAATATTTACAT
TAATGAGCTGAGAAAAATCAGGACAACTTGCAGAGTACCCTGAAACAAAT
GGTCATGTTTGATATAAATCTAGTTAAATCATAAGAAAGACTCCAGAAGT
AGGGCAGGCTCCAAGGTGAGTATAACCCAGCCCCAGGGCTGACACGGGGA
CCTCGATTTGCTCTGTCTCCAACTCCATCCTCAGCAGCCTGGACGCACCC
TGAGGCCCAAGCCTGCTGAGGTCACCAGATGGCCAGTGTCACATGCATCC
TCATGTCAGCCAGCAGGAAGGAGCAGTCCTAGGAGAGATGGGATGCCTTC
AACTGGAAGCAGATATTAAAAGCAGAACCTCTCTTGGCAGCATGTAGAGC
TGGGCCTTCATGGCGGGCCTCCAGTGTTTCTGCCTTCCTGGCATCATAGC
TGCAGCTTCCTGGTACAGTTCTTTATTCTCCTCATACACCCCCAGCATAT
GCATTTTGGGTGAGCTGGTGTCCTCTGATCCCCGTCTGTCAGGTGCATTA
TGTGACCAATTCCAGATGTGGTTGTTAGTTTAGGATATTGCCTGAGTTCC
CGAGTTTTTTCAGGTACCTTGGAGAAGGGGAGCATTTGCCCCAGATGTGA
GGCTGGGAAGGTGTCAGCCTGGTGTTGCTGGGATCCGCCCAGTGGAGACA
GCCCGGAACTGTGTCCAGTCCCAATGAGGGGAGCACTAACCACTGGAGAG
GGTCCAGGTCCTGAGGACATCATTAGAGCCCCCCGATCCAGTTGTGTCTG
AAGCTAAATTGCATCCCTGTAGTGTTATTGGTCAATTTTTTGTGTGTTAT
CTTAAGTCATTTGGACATCAACTGTCATTTGCAACCAAGGAGTTAACTGA
CTATATACAATACTATACCATGCAGTGTGATGGTAGCTTCTGGAGTTTGG
AGTCAGCCATGCTTCACCCATGCATGTTGCGTGTATTCACCCCCAGGCTG
AAGACCCCTCTGTGTGCACTTGCTGGTGGTCTCTGGCTGCTGGTGCTGGA
GCAGTGCGGGTGAATCCCGGTCTGCGCTCCGGGGACACAGCCTTGTCCAC
ATGCTCCTGAGTGGTGGGCCAAGCACATTCTCTCAGGGCAGAGCAAGGGC
GCCGTCCTGGGCTTTGCTTCTTCCAGCGCAAGCTGCTGCAAGGTTGGCGA
ACCATTTTCAGTTATTTGTCCTAATCAGGCACACATGGCACTGGCACATC
TGGGTGAGTGTGGGCTCTCATTCTCTTCTCCACCCACCTACCAGTGCAGG
CAGCAAGAAGCACCGCCGAGGTGGGAGGCCCAAGGCCAGCACTGGCTGGG
AAGGAGGATGAAGGACCCAAGTGGAGACAGAGGGAGAATCCCTGGGAGCA
GCCTTAGGGGCCCAGGTCTCTGTCCCATGCCTCACGTGACACCTCCTCCA
CCTGGTGCCAAGTCTAAGTCCTTTATCGTGAGACCTTTCCCTGAGCTCCC
AAGCCTAAGGTTTCGTGTTTTACTCCCAATTCCCAGCTCCAGATTCTCCT
GAACTAAGCCATAACTCTATTTACATCCACTGTTGGTATCACGTGTTTTC
CTGAGACTTAGAAGGTAAAGAAGATGGAAGGTTTCAGGGAACCAGAGTAT
GACAGGCAGATGTGGACACTGCAGCCACCAAGGGCGACTTTGTCTCTTCA
CGATTTCGCTTGGGCATGGCCTTGAATGTGGGTTAAACTGACAAAGTCTC
AAGGATTTCATGTGTCGTCTGCAGAAGCTTCAGCTGTGCCTGACTCAGGG
TATCGGAATGATGGCGGCACTGCTCTGTTGACCTTGGCATCTGACCTCAT
TCTTTGTCCTCTTGGCTCCAGCAGGCTTCCAAATGATCATTTTTAACTTT
TTTTTTTTTAAACAGCCTTGTCGGTTGGTGCTTTGGTTGTATTCAGCTTT
TGTGTTCAAGTTCAGAGCAGTTTCAAGTGAGTAGCGTTCACAACAGATGG
CCCCTGTGGCTGCCCTCCCTCGAGCAAACCCCCGGGTTCCCAGAGCAGGC
TGTTGACTCTGCCAAGACACCTGTGCCTTTTGCGGTTTCTTCTCTGTGGC
ATTTGAGGGTGCAGTCACTGAAAAAGCAACCCCCGGGGGAAAGGTTCTTA
AACATGTCTGTTCACATTCACTGCCTCTTGGAAAAGAAGAGCTTCTCTGG
ATCTCCACTGTCTTCACCACATTCCGAGTCCTTGCCACGGCCTTGGGATG
GCTGTGCAAAGTCACGAGCTTGTCTGACAGCCAGCGATGCTGTTTATCTA
AGAGCAGGGGACGAGGTCTGGTAGATCTATTTAGAAGCTGTGTATGAGTG
TGTCTACTTAATGGGTTCTCTTCCATTTCATCAACAAAAGAACTTTTTCT
GAGAGCCTATCGTGTCCATGGAGAGCAGCTGAGGTAAATCCTGGAGGTGA
CTGTCCCCCTAGGAGATGATGTGGATGGGGAAATAGTTCATACGCAGCTC
AGCGACCTTGAAGCGGCATCCGAGGAGATGTGGCCACGGGGCAGGCGACC
GACACCAGCGAGTCCAGAGGGCCAGCGTGTGCACCACTGTGTGTCTCCAG
AGACTTCAGGAAGCAGCCACCACGCCCGAGGTGAGAGTGATTCCAAGAGT
GCAGAAACGGGAGCAAGGGCTGGGGCTGGAAGGGAGGGTGGAAGACAGGA
GAACCAGGCCTGAGGGGAGTTTAGGCAAACAGCTGATCCCAGTGGAGCTT
GGAGGGGAGGCTGGGTGCAGACCCAAAGGCTGAGGGACAAACTAAAGGAA
GCATCAGAGATCGCTGAGCAAGAAAGTGACCAAAAAAAGAAAAACAAGCT
GACACTGGTGACTATCCCAAACTAATCTGCTTTTTCCAGGTTACTTTTCA
ACACGGTATGCAGAGTACCATCACCTGTCTAAAATGTAAGCTCCTCAAGA
GGGCAGGGGTCTGCAATTTCTCTCAAGACCAAAATATGTTTAAAATGCCA
AATACTGTAAAGAGAGATATTGAAAAGTAAGAGTTTCTCTCTGTTGAAAC
TCATCTGCCTGAATTTATCTATTTTTCTAAAAGTCCTGACAGTGAGAAGG
ATGGTCTGGTTGGGGAGATCCCGGCCACAGCTGTACCAGGAGGAGTCATT
TTGCAGTTGAAGGGAAGTGGGAAACCATTCTGGGGTGGGAATGAAGAGCT
GCTGGAAGAAACCACAGTGCTGGCCTCTGTTCAGGAACCACTAATTATTT
TCCCCCCAAATAAAAGCTCAGTGAAGAATGGCCACTCAGCATGTCAAATT
TAGTTTCAAACACTGGTCATTCAGCACAGAACAAAATAGCCTTCAAAGAT
GCCTACCTACTGGCGGCCAGGCGTGTGCCTGTTCTAGCAGCACAGGCCAC
GGGGTCACAGATGCCGGCCGCTTCCTCGGCAGGTCCTTTTGCCACCCTGG
CTGCCCCCATTCACCCTCTCAGGGATGTCATCATTGTGAATGGAGTCCAC
CTTTCTTTCCACAACTTCTCCCTTCCCACCACACACGCGTTTTATAAGAA
ATTAAAGCAATGACAGTCTGACTGAGGATGACACTTTATACATTGAAAAA
TCCCACACTATGCAGCAAATGACCACATTCAGGCGTGCAATGCAGGGCCC
GAGCCTCCTGTGTCTGCTGGCGGCCCTGGGTCTCTCTCCACCCCCCTCAC
CCTGTGTCTGTCCAGTGGCCACCCTGCAGGGACCAGATTTGCAGGCTCCA
TCACCCCCTCCTTTCCAGGCAACTCTAGCTTTCGAGGTCCCCCACAGGAG
ACCAGAGGGGAGCCAGGGCCAGGAGACAATTCTGATAAGAGATGATGGTG
GCTTAGAACACACACATTTCAAAAAGCAATGCCCAGTCTTGGACTGTCTG
CTTCAGAAGGATGATCTATTTTAGAAACAGTCATGGCTGACAGAGGCTCC
TAAGGCCAAGTTTCTTAGGTCCCCATTTTGAGCTCCACTCTTCATTAACT
CTTAATACAATTTTAATAAATACACTTGGCTATTTTGGTTTTCCACATAG
CAGATTATATGTGACAAACTAAGAGGTGGGGGACTCAGGAGGGGAGGGGA
GCTGGGAGAATACGGGGCTTGAATGGCCAAGTAGCAGGACCTGCTGCTAC
ATGCAAAATGACAGTTGGAGAGCAGCAGTCTCGTCATCGTCATTCATTTA
TTCATCACATATTCATTAAGCAAGTGATACATACAGGCACTGTGCAAACA
CACTTCGCCAGCTAGGGAGAGAAAAACTGATCAAAGAGCACACAGACAAT
CCCATAGGGATTAAAATACAACACAGTCAATAATAACAAAACATAGGTTT
CAATATCCCCTGCTTTAGAAGCTGAATCTCTTGAGAGAGATTTCCTTCCA
GTGGTTAAAAATGAAAAGTGTTGGCATTTAAATGAGTATCAGTTATTTGG
AAAACTCTCATAACTAGGATATTTCATTGCCTAACTACACCATTTCAGGG
TATTTTAGTTAATATGCAAATTGCTAACAGCTGTGAGAACAAAACCACCA
CTGCATCATCACAATGGACCGAAGATGCCGGCGGGTTTTGCTGAGCTCTC
TTAATTAAGAACTGCTATGGAATT
>ltr-1_family-165#LTR/ERVL [ Type=INT, Final Multiple Alignment Size = 1 ]
GTCTGGACTTTCTTATAAGCTAATTAACAAATTTGTACATGGTTAACAAT
TGTTTACATTAAATTCTATTGGTAAAGTAACTGATGTGATTTTGTTTTCT
GAATTGACTCTGACTGATAGAGGGAAATAGACAACAAAAAAGATAATACT
TATTTACAGCATAATATATGCCAAGCACTTTGCTAAGTATTTCAGATATA
TATTTTATTTTAAATCTCATATGTATTATGTAAAAAGAATACATCTGAGA
ATCATAGCAGCTGAATTATTTGCCCAAGTCATGCAGCCTGTAAGTGGAAA
AGCACGACTTTTCATGGTCTTTTTAAAAAATAAAATGTCCAATTTAAAAA
AATTAAATATTAACTTATTATAACATTATCTTGCAAAGAATTCATGTTCA
GTAAAATGTCTTTAATAACAACATACTATAAAATGAGTGTTATTTATTGC
CAGG
>ltr-1_family-166#LINE/L1 [ Type=INT, Final Multiple Alignment Size = 1 ]
GCTGTCCTGGATTGTGTCCATATGTCCTCTTTGCTGATGTATTTATTAAA
CCAGATGTATGAAGGCTCCCCCTTGTTGCTGTCATAAGTTTCTGCTTCCA
TTTTCATTTGTGTCCTCTCACTCCTCTTCTTCACCTCCTTTCCAGAATTT
TACGTCACCTCTTTTTTTTTTGTCTCACCCTCTCCTGAATTCTGTATTTT
ATTTTTCTTTGATCTATTTTTTTTCACTTCTACACAGTGTTAGTTTCTCA
ACAAGGATAAGTGAATCACATGTGAGTCTAGAATGCCATCTTAATCTAAA
TGCCTACTTTTTACATAGAAAACACATACAGGTAATACAATCTTCATCTA
GCTGTTCAATTGAAGGTAACCTAACTTATGAGAAATGAATATTCAATTAC
ATTAATATTAATTTTGTATGGTTTATATCAGCATATCTGTATGGTTATTT
CATTTATACAGTAAAAAAAATTACATCTGTTAAAGGATCATAAGGATGGT
AGACTATAAGAGCTGTAAATATAAGATCAAGTTTAAAAGTAATTAGTAAA
ATCATATAGATGATTAATAAATAATAAGTACATTTATTATTTAATATCAG
GTATCAGTTATGCACCATTAAAGGGCGGTATAGCTCATGGGTAGAGCATG
TGACTGCAGTTATGCACCATTAAACAATATGCCATCTGTTATTCATGTCC
CCACGAAATATTGTTTTTGTGTCTGAGATTTCTTATTTTCTTTTTTTCCC
CAATTCTATTAAGATGAATATTTTTAAAAGATTACATAATGCAAAACTGT
GCATGTTCTGACATCTGTCTTCCACTGCAGCTTTATCTCATAATCTTATG
TGTCTACCTCCTTGCTTTCTTCTCCAGCCATAATCTCTTTCCTATCACCA
TCATCCTCATTTTACATAGTTAACTGCTATTTATTTATTTTTTATCACCT
TAATTCTTGGTCAACATCTATAAACTTTGTGAGAAAAGGGATTGGGTTTG
TTTTCACTCATCATTGCATTCCCACTATCACATGAATTTTCTGGTACATA
AATGAATCGAGCATAAATATTTCCAACATTAATGAATGAAGCTGAGATTG
TAAGAGTAGATCCAATAAAATTACATCATTTCGGCTACTTGGGCTTTGAA
TTCTCTGTTTATATGTGAAAACAAATATGCTCTAGCTACAAAGAAATAAC
ATTTGGCAAACTCCTACTATACATTTCATGCCCTCTTACTATTTCAATAA
TGCTCTCTTTAAATCCTAAGAACAGGCTGGTGAGGTGTATGTAACATCTC
CCCTTTTCCCCTAGTTATTTTCTGGTGAAGAAATTGAGCAACATTAAAGT
TAATTAACTGCCATAATTGCACTGCTGGCTATTATATTTCAATAACTTGC
CATGGGGTATGATTTAGGTAAATGTGAAAGGTATTATAGTCACGGTGGTC
AGGAAAAAGTTTCAGAAATGTCAGTGTTTGAACAATGTTTGAGAAAAGGA
ATAATTTTTTCAGAAAGTAACTCAAGAGAGGAGAGAGACATTCCTGAAAG
CACGTATAGAGTGACTATTCAAGCTTCACTCTTCCTTTTGAATCATTCAC
ACCAGTGAGTTTCCAAGAGAATTTTTCTCCTTTCAGTGATTGTCAGACAT
GGATCCATTGTCAGACTTCATGTCCATTAAATCAACAAATGAGATGTACT
TTAATCAATTGCCTACATCATTGAATTAAGCAGAGCATCTCCTGTGAGGA
CCTGCCAGCCTGTTAGATTCAGCTCTAACTAAAATTTTACTTACTTTGTC
CTGCTAAATCAATCACTCAGAAAATATATGTGCATTTTATTTTATGTTTC
TTTTTCTTCTAGCCAATTTTCTGGATGGAGATTTCTGGTTTTTATGTTTT
GCTGTAGTTTATGCTTTTTGGGGTCATAATAACACCAGTGGACATATGTC
TGGGGTCATGTAACATCAAGACAGAATGAAAATGAAAAGCACTTTAGAGG
AGATGGGTAGAAACTGTCAGAAACGTCTAACTTATTTGATTCCTCCAAAT
ATTTATTCTTTGATATCCAGACTCCTCTTATTTGTAAACAGAGAAGCCGA
AAGCAGTAGAAAATTCATAAAGTGCTGCCCTTAAGCAACATCTGGGAACA
CTATTTGGACTACATTTTCAGGAGTCTCAGAATTTTGGCTGCACCAGGAA
ACATTTTCTATTGTAGTGGTGACATCATTATTAACAACAACAATGAGAGT
TAACATTTATTGTGTGCATACTACATCTTAGGTCATGTTTTAAAAGTTTA
TATATATAAAAACTGTTTTAATTCAAATAGTATTTCCTAATCTATTATGG
ATAGAGCATACAGAATTGAACTGATCTGATTTCTGCTGTAAATTACTCAG
TGATATTTAAAACTCTCATTCTTAATTTTCCCTCCATACAAATACTTTAG
ATCACCAGCAAAAATGCCCTCTATGTATTCGCCTTCACCATCTAGATCCT
AACTAGTTGCCAGCAAAAACTTTATTAAGTACATCAGCAACACAAACTGA
TTTGCTACTGGGCAATCTTAGAGTCTGCTGCTCACCTGCTATGTCTCAAC
CAGCTCATTAAGTCCTCTAATGTTTGTAGCCTTGATTCTGGATCTTCTTT
CTTGATCTCCTTTTCTTCTGGCTTCACAGAACAGAAAATGACTCAAATTA
CTGTATGGACAATAAATAATTATTTTTTAATATCAGTTTGGACAATAATT
GAAATCAGAAACTAACAGGAATTAGGTTATTGAAACAGATTTGGTGTTCA
TTTTTATTCACTGGAAATCTGCTTCATTTTGCAGGTTTCCTCAGGTTGTA
CTTGTTAACCCATTTCATACTTTTTGCTAAATATCCCAGAGATGGTAAGT
GCTTAGTCCTGAACCTTTTATAAGGTATTAGGATCTGGGCAATTTTTCTT
AGAGAGACAGCTGAGAATAGTTACATACTGTGAAGTACACATTCATAAAA
TTAATAAGATTTGCATGATTTAATTACTGTAGTTGCTCTTTTATATAAAA
TAAAATTCAAGTTTATAATTTCATTTTCACACTGAAATTAACAATAATTA
TTCACTATTCCCCAGACTACATGCTAAAAGTAGAAAAATTGGTCCAGTGA
GCCCTCTTACCACTGTCATGGCTGTCCCAGGTTGCAACAAAGACAGTGTC
AGAAAAGACTGTAAAAAATGTGGCTACCCTTGTCACCTTACTTTTGAATG
CCGCAATTTTCTCTGAGTAGACCCTAAAAGGGACATAGTTTTGGATGTCA
GCAGTACAAGTAGTGAAGATAGAGATGAAGAGAATGAAGAACTGAATAAA
TTGCAGGCATTACAGGAAAAAAGAATAAATGAAGAAGAGGAAAAGAAAAA
AGAAAAAATCAAATTGAAAAAAAAGAAAAAGGTCTTATCCAGTTCCACTG
AAGAGGACACTTCAAAACAAAAGAAACGAAGATATCAGAAGAAAGAAAAG
AAAAAAAGAGTAAATCAATAAAGGGAAACATCACAAAAAGGAAAGAACAA
GGAGAAAAAAAAAAAAGCATTCTTCTACCCCTAAAAGTTCTGAATTCTCC
AGAAAGTAACTGAGACTTTGGCTTAAGCCATTAAATTTAAAAATTTGTTT
TTAAAACATGTTTGCCTTGCCTTGGAATTTGCTATATATTATGTTTTGCA
ATAAATCACAGCCTTTTCCATACAGACATTTTTTGTATGTGGGACCATTA
TCCCTCTGGTAATATATTTTTAATATGCTATGACTGTAAAGTATTAAATC
AGTCTTGTTACTTGATAGTGATGCCCCAAGTATAGCTATTTGTATGTACT
AAACACATCATTTTTGGTATATGTGTCTCTGTGTTTTTGGCTAGTGTTAT
TACTTCATAAGTTGATTGTAAAATGGCTTTACTATAGTTAACACGAGTCA
TCTACCTAGTAGTTAATGAGTATTGCTGAATCGGATGCCCACCTTGAAGT
GATGAAGCTAGGTAAGGGTAATGTTTTGCTCTTGACACAGATATATAAAT
TTGACACAGATATATAAAAAGCTATAATATAAATTTAATAGCTTTATATA
CTTAAATATAATATCTTTTAAAGCTAGTAAAAAAATAGAAACATTGTTCA
AATTTAAATGAATACTACACAGAGTACTATCAACTGAGAGTAGATATTGT
ACAAAGTCATACAATGATTAAAACATGGATATTATCTGCATAAAGATATT
TGGAGCCTAGAGACATATACAATGCTATATGACATTATTATTCATTCATT
ATGGATCACTTTATGGCTGTTTCTTTCTTACTGCTGTGATCTATGAAAGA
ATAATGAAACAGAGCACCGGAGATTAAGTGATGGTAAAAGATATGTAAGT
CACGCAGGTGGGTGGAAGAGAGAAAGAAAGAGAGAAGAAAAGAGAGACTT
TTGTTTTTAATATTCACAAATCATTGGAGTTAGAAGTAAAGAAATAAAAA
CAAATTAAAGCTTAATATCACAGGATTAAAAATGCAACTCCCATTGACTA
AAGAAGCAATATATGCAAAGATAAACGTAAATACACCTAATTTATTTTGG
ATTTCGGGAGACCAGCAGGCTGGTAAATATAATGGGAGACAAAGATTGTA
TACCCAGCCAAGTTATCTTTCTAGTAGCAAGATTATAGAAGCATGTAAAA
GACCACAGACAACAACAACAAGAAGAAATTTTAAAATGCAGAACTCAGAG
AATTCATTGATTTTCTGAGATTCCACAATTCTCTC
>ltr-1_family-167#LTR/ERV1 [ Type=INT, Final Multiple Alignment Size = 1 ]
ACTGGCCCCACACCCACATGCTTCTAAACAAAGCTTCCAGGGGGCCAGAA
ACGATAGAAGGTCCAGACCCTCATTTATGCTTCTAAACAAAGCTTCCAGG
GGGCCAGAAACTATAAAAGGTCCAGACCCTCGTTTATGCTTCTAAACAAA
GCTTCCAGGGGGCCAGAAACTATAAAAGGTCCAGACCCTCATTTATGCTT
CTAAACAAAGCTTCCAGGGGGCCAGAAACTATAAAAGGTCCAGACCCTCG
TTTATGCTTCTAAACAAAGCTTCCAGGGGGCCAGAAACTATAAAAGGTCC
AGACCCTCGTTTATGCTTCTAAACAAAGCTTCCAGGGGGCCAGAAACTAT
AAACGGTCCGTCCAGACCGTTTGAAGGGCGGAGCCAAAGAAAACTCAGAA
GGAAAATGGGTGTTACCAGATCAAAGAGAAATGCTATTCAAACCGCTCAT
GAGAGAAATCCTACCCACCTGCATCAAGGGACACACTGGGGACCCCAAGC
CATGTGTGACACAGTTCTCAGGGTTTATGGGTATATACCCTAGCCAAACA
GGTTATGGATAGTTGCTTAACATGTAAGGAAACCAACAAACAAGTTATAA
AGAAATCATCCCTGGGCGGGGAGGGATTCAGGGCTAAGACCATTCCAAAG
TGTTCAAACTGATTACATTGAAATGCCCCCAATCGGTTGCCTAAAGTACT
TAGTAATAGCAGATCACCTCACTCACTGGGTCGAAGCTATTCCCTTTTCA
AATGCAATGGCCAATCATGTAGTTAAAGCATTAATTGAAAATATAGTGCC
CAGGTTTGGGCTAATAGAAAATATTGACTCAGACAGTGAAACCTATTTCA
TAGCACATATCATTAAAAAGCTATCCTAAGCGCTAGACATTAGATGGAAA
TATCATACTCCTTGGCACCCACCTTCATCAGGGAGAGTAGAAAGGATGAA
TCAGACCTTAAAGAACCATTTAACCAAGTTAGTTCTATAGATTCGGTTGC
CAGGGATCAAATATCTTCCTATTGCCCTGTTAAGAATCCAAACGGCGGTT
CCACCGCTGTCGCCGCCGTAGTGCGGCATGCCGCTCGGCGGAGGGGCCGG
GCCTGCGTTCTCTCCTCCTTCCTCCCCGCCTCTGGCTGCCGGCAGGACCT
TTCTCTCGCTGCTACTGGGACCCCGTGTCATAGCCCAGGCTGAGCACGAT
GCCCCCTCAAAAGGGAGGTGATGGAATTAAACCACCCTCAATCATTGGAA
GATTTGGAACCTCACTGAAAATTGGTATTGTTGGATTGCCAAATGTTGGG
AAATCTACTTTCTTCAATGTATTAACCAATAGTCAGGCTTCAGCAGAAAA
CTTCCCATTCTGCACTATTGATCCTAATGAGAGCAGAGTACCTGTGCCAG
ATGAAAGGTTTGACTTTCTTTGCCAATATCACAAACCAGCAAGCAAAATT
CCTGCCTTTCTAAATGTAGTGGATATCGCTGGCCTTGTGAAAGGAGCTCA
CAATGGGCAGGGCCTGGGGAATGCTTTTTTATCTCATTTTAGTGCTTGTG
ATGGCATCTTTCATCTAACACGTGCTTTTGAAGATGATGATATCACACAT
GTTGAAGAAAGTGTAGATCCTATTCGAGATATAGAAATAATACATGAAGA
GCTTCAGCTTAAAGATGAGGAATGACTGGGCCCATTATAGATAAACTAGA
AAAGGTGGCTGTGAGAGGAGGAGATAAAAAACTAAAACCCAAATATGATA
TAATGTGCAAAGTAAAATCCTGGGTTATAGATCAAAAGAACCTGTTCGCT
TCTATCATGATTGGAATGACAAAGAGATTGAAGTGTTGAATAAACACTTA
TTTTTGACTTCAAAAGACTACATTAGAAAGAAAAACAAATGGCTGATAAA
AATTAAAGAGTGGGTGGACAAGTATGACCCAGGTGCCTTGGTCATTCCTT
TTAGTGGGGCCTTGGAACTCAAGTTGCAAGAATTGAGTGCTGAGGAGAGA
CAGCAGTATCTGGAAGCGAACATGACACAAAGTGCTTTGCCAAAGATCAT
TAAGGCTGGGTTTGCAGCACTCCAACTAAAATACTTTTTCACTGCAGGCC
CAGATGAAGTGCGTGCACGGACCATCAGGAAAGGGACTAAGGCTCCTCAG
GCTGCAGGAAAGATTCACACAGATTTTGAAAAGGGATTCATTATGGCTGA
AGTAATGAAATATGAAGATTTTAAAGAGGAAGGTTCTGAAAATGCAGTCA
AGGCTGCTGGAAAGTACAGACAACAAGGCAGAAATTATATTGTTGAAGAT
GGAGATATTATCTTCTTCAAATTTAACACACCTTAACAACTGAAGAAGAA
ATAAAATTTAGTTACTGCTCAGATAAACATACAACTTCCAAAAGGCATCT
GATTTTTTAAAAATTAAAATTTCTGAAAACCAATGGGACAAATAAAGTTG
GGGAGATGGGAATCTTTGACAAACAAATTATTTTTGTTTTAAAATTAAAA
TACTGTGTACCCTCCCCCCCCCAATGAAATGCAAGTTCACTAAATGTGAA
CACCTTTGCTTTTCATGTGATTAAGACCCTACTCCAAATTATAGAAGCTT
TTCAAGAACCATGTTACTCTCATGATACTTCATTAATCTCCATCATGTAT
GCCAAGCCTAACACATTTGACAGTGAGAACAATGTGGCTTGCTCCTTTTT
GAATCTACAGATAATGCATGTTTTATAGTACTCCAGATGTCTACACTCAA
TAAAACATTTGACAAAACCAAATAAAAAAAAAAGAATCCAAACTGCTCCT
CGAAAAGATACTGGCCTTTCCCCTTACAAGATGCTCTATGGATTGCCTTA
TTTACACTTAAACAATAAAAT
>ltr-1_family-168#LTR/ERV1 [ Type=INT, Final Multiple Alignment Size = 1 ]
TGAAGGGGGAATTAATGAATTTTTTAAATATAATAGTCAAGAAATGTATT
ATTTTCCTTGAAGGTAGAATGTCATATAGCCCCCCAACCCAGAGGCCTGG
TCTCATGCAT
>ltr-1_family-169#LTR/ERV1 [ Type=INT, Final Multiple Alignment Size = 1 ]
ATTTCTGGGGGCTCATCCGGGATTGGAGATGGTAGGTTTTTGTCTCCTTT
ACCTATGGGCTTGAGCCCCAGGACGCGGGAGATTTGGGACCCTTGGCGCC
ACTGGGTGAAGTTACCCAGAAGGAGAACGGCTCTCTCGTGTCTTGAAGCC
TTCACTTGACAGCGCAAACGGAACCGACTCGGGAGTTGCAGGACAGTCAC
AGGAGCAGCATGCAGGCAGACTACTGAACCATGCTATATTTGGGCCCTAG
GAAAGCCCGTCCCATAAGGACAGAAGGGGAGCCTGATCACCTCTCAGGGT
GCGGCGATTAGTCCTACTCTAGAGAGCAATCAACGGGAGGGGCCTGTTGA
CTCAGACAAAACTCACGCCCAGATTGGCATTGGGCATGAACAAAGTTCAT
GAGCCAGTCTCAGGACACTGGTTCTTGGGAGAAAGGGGGAGGTGTGTGAA
AAAGCATGAAAGAGACAGTCTTGTGAGAGGCCAATGCGGGGAGTGATGTT
GGGAGGCATAAGTCTCTCAGCGCAGACTGTGTCCTCGGAAGTGAGTGTGG
GACGAGCCAGACCTAGGTCGCTGCATAAGGCCGACAGGATCAGGTTTATA
CCTTCACAGCAGTAGTTGGCTGTGACTTGGCCAAGCAGCATCTGAACCTC
CCATAATAGGACCTGGTCTGGTGACTCTGAGAGTGAAAGTGAGAGTGAAA
GTGCACCGAAAGGGAAGAAATGGGAGGAAATGCATGGAAGCCAGCTCCAT
CAGAATGTATGTTGAAGAACTTTAGGAAAGGCTTTGATGGTGATTATGGA
ATGAAGTTAACACCACAGAGGCTGAGAACACTTTTTGAAATTGACTGGCC
CTCTTTTAATGTAGGGTGGAACTGCCGAGGGAACCATAGATAGGGAAACA
ATTGGCCGAGTGTTCTGGGTGGTAACCAGAGTCGGACAGGCCTGCTTTGA
AGATGATTGTAAGACTTTAGTGGCTCATGCAAATCAGGGCACTGTAGAAC
CCACAAAGCGCTGTCTCAGGAGAAGGAGCAGCAAGGAAAATGAGAAAAAC
CTGTCCTACAAGCCCCGCCCAAAGAGTTGGAAACTCCACCCCACTACATT
CCAATCTACCCATCTCTGGAGAGGCTTAGGCAAGAGGCTGCTCCGGTAGC
CACCTCTGGAGGGTTGGATTCATAAGAGAGTACTCCCCAAACTTCCCCAT
AGTGGGAAGGACTGGAACCACTGCCAGATAAATCAAAGGAGGAGTTTCAG
GACGGGGCAGGCTGGCTCTGGTCCGGACGTGCCCGAGCCACGCAAATGCC
CCTCCAAGAGACCAGAGGGCAAATCTATTTAGACGCACAAAATGAAGTTC
AGGGAGGGGAGCAGATTTATGTCTATCAGCCCTTGTCCACTACTGACATT
TTCAATTGGAAGCAACATACTCCCTCCTATACGGAGAAGCCCCAGGCTCT
CATTGACCTAATGAAGTCCATCCTTCTAACCCACAACCCAACTTGGGCAG
ACTGCAAACAACTTTTCCTGTCACTGTTTAATACAGACGAATGCTGCCAA
GTAATACAAACGGCTCATCAGTGGCTAGAGAGCAATGCCCCTGTGGGCAC
AGCCAATGTTAAGCAGTATGCGCAGCAGGCTTTACCAACTGAAATAGAGC
CTGGCTGGGACCCAAATCAGGCTCAAGGACTGCAGAACTTGTTGAGATAT
CGAGAAGTGTTAGTACAAGGAATAAAAGCTGGAGGGAAAAAAGCAACAAA
CATTGGAAAAGTCTCAGAGGTCCATTAAAAACCAGATGAAAGCCCCAGTG
AGCTCTGTGAAAGGCTTTGTAAGGCTTACCGGCTCTACACGCCATTTGAT
CCGGAAGCAGCAGGGAATCAGTGCATGGTTAATGCAGCATTCGTAAGTCA
GGCACAGAATGACATAAAACGAAAGCTGCAGAAATTAGAAAGGTTTGAGG
GTATGAACATATCCCAGTTAATCCAGGTGGCAACCAAGATTTATGTGAAT
TGGGATGAAGAAGCTAAGAGGGAAGCCAAGTGTAGGGCAAAGGAGAAGGC
AGAGTTTTTAGCCGCAGCTTTGGTTGAAAGAGAAGCCAGATTTGCAAGAG
GGCATGGACATGGTCAAGGATGTGGTCAAGGTAGAGAACAAGCTAGGTCA
GGCCAGAAGGCCAGGACAGGTCAGGAAGGACAGCCAAGACTAGAGAGATA
TCAATGTGCCAGGTGCAAGCAAAGAGGGCATTGGAAAAATGAGTGCCCAG
AGAAGGGAAAAGATAAAGGCAACAACCAGGGACGGAATGGCTGGATAGGA
CCTCCTTCTGCCACTGAACAGGACATAATAGGAGCAGACATGGATCTAAC
TGGGCTGGCAGGAGCCAACGATTATCTTGAGGACTGAGACAGACCAAGCT
CCATTTCACTGGGCCCCGAGGAGCCTATGGTCTCAATGGTAGTAGGGGGC
CAAAAAAGACTTGATGATAGATACAGGTGCTGAACACTCGGTTGTGACTC
AGACAATTGGACCGTTATCAAAGGACTATGTGAACATTATCGGAGCCACA
GGTACCACAGAAAAGACACCTTTTTTCAAATCTAGGAGGTGTATGATTGG
GAACCAAGAAGTCCAACACAAGTTTTTATTTTGCCAAATTGCCCAGTGCC
ACTATTAGGAAGAGACTTGCTACACAAGTTGCAGGCTCAGATCTCCTTTA
CACCCAGTGGAGATATGACCTTAAGCCTAGGACTGAAAGAGGCTAATTGC
TGTCGAACTTGCTGCCCAGGAGGATGCCCGTGCATAGTCTAAACCTGATT
GTACTAGTAGCAAAAATGCTAACAGCTGTCCAAGGAAACCAAGATAGTTG
CCATCACTGCATGATGGATGCTTGGTCTGAAAAAGGCAAAGTTGAACAAT
CTAGGAGTGGTCTGTAGGGATCTAGGCCAGGAAAGAATCAGCAGCAAAGC
TGCTAAGATCTTAATGGGAGAAACAGAAAAGGATTGTCTTGACTGTCACA
GTCAATGGACTACCCACGAGTTCAGTCAGCACCTTTACCCAGGAAGAGTG
GCTTTGTTTGCCTGCCTGAAAGCCAAAATTGGGTGCACAACCCGGACCAG
AAGAAATGTCTCTACCCAGATAAGTACCGCCAAAAAGGA
>ltr-1_family-170#LTR/Unknown [ Type=INT, Final Multiple Alignment Size = 1 ]
CCAAACGTGGAAGGCAAACTATTTATAGCTCAGTATATATGTGCTTAAGT
CTGTGTGAACAGAGAAATGCCTCCCGCAGTGTTTGAAAGTGTTAAGCTGA
TAATGTAACTAACAATTGCAGAGAGAACAAACGTTCAACTTGCCATACAC
CTCAAATTTGGAGAAACAGAGTTAATTTGGGCAAATCTACAAGTTCTGTT
TTCGTTCCTATATTATCATTGTTGTTTAATACTCACTGTACTTGTAGTTG
AGACAAATAGGTGCTACTGAATTTTATACTCTATTTTCTTTTTCATTAAA
ACATTGGCATCTTAGTGATATAGAAATTTAAGGTATAAAATTAAATGTAA
AAATTTCA
>ltr-1_family-18#LTR/ERV1 [ Type=INT, Final Multiple Alignment Size = 2 ]
TGATTGGACTCCGGTGAAGACTCCAAGATGGCGACCAGCAACCGTCTTGG
CTACCCTGACTCGGCATTCCCAGATTCGCNGGTTCCCGCCATCCCAGTGG
CCATCTTGGCCACCCTGACTTGGCATTTTCGCTTATTCCCNCCATTTATT
CCCGCCCTCCCGACAGCCACCCCGGGTANCCTGACTCAGCATTTCCGGGT
TCACCTTTTCCTGTTCCCGCCACCCCGACCGACGCGCATGCCCACTAGGG
CGCGTCACACTCAGAAGCGCGAAACTCAACNAACCCNGCCCCTACCCCGC
CNACTCCTCACCCAGCATCCATATAAGCNTGCCGCACCTNTAGCACAGCG
CGACTTCCCTGGCCCTCCCCCTGCGGACNAGTGAACCTCGCCCGAGAGCT
CAATAAAGAAGATTTTTGCCCTCTTTNTCTCGCCTCTCGGCCTTATTGAT
CCACGGTGCCCTTCCATTGCCTTTCA
>ltr-1_family-171#LTR/ERVK [ Type=INT, Final Multiple Alignment Size = 1 ]
GCAGGGAGCCGAAGGCCTGTGGGATGTGACCAACTCAGCATTCTGCTGGA
GGCTATATGATCAAAAAACAGTTTATCATGAATGCAGGATGTGGGCAAAC
TCACACTGCCCTGCCACCAAAAGGTTTGCTGAGGGACATCACTCCCCGGC
GTTGGGCTCCTTGAAGTTACCTACTGAGAAAATCAGCGCCTATTGTTCAA
AGGATGCAGTCTTGAAAGCCTGCTGTGAACCAAACAGCCGATGGACAATT
ACCTGAAAATCACCCCCCCACCCCCATTTCTCGCTATCTCTTTTGCCTAA
TAAATACAGAGGGTTGTGTAAAGCTCAGAGCCCTTGTCCACTAGAGGCAA
GGTACCCCGGACCCCTTCTTCCAAATATACTCTTTTGTCTCTTGTCTTAT
TCCCGTGTTTGCCCCCCTTTGTTCAGTCCAATAGGTCAGCGGCATAGTGG
CGCCCCAGAACAGGGACTTCGAGGACGTGAACGAAGGTCTGCTGGAGCAG
AGGAACTGAATTTGACAAGGCAAACGGGGACCCCAGGACGAGTCTGCCGG
CAGTGGATATAAGGTCGGTGCCCTAAAGAGGTAATGGGAGCAGTGCTTTA
AAGAAGTACTGGGAACGGGAAGTTTTCTGAATCAGGGTAACAAGGGGAAG
AATTCGTCTATTAAAGAAAAACATTATGTGCAGTTGCTTAAAGTTCTGCT
GAGACAATCTAGAGCTCAGGTTAATTCGCAGACACTAACCTCCTGCAGAA
GCCACAAAAGGTTATTACACATAACCCACGGTTTCCACAGGCAGGCACTC
TCGATGTGGAAAATTGGGATAGGGCAGGAGAAGGATTAAAACAGGCTCAT
CCAAAAGGTCTTAAAGTTGATTCTTCTGTTTTCTCCACTTGGAGTTTAGT
TCATACTGTACTTGTGCCATTATCTCCTCATTATTCTGCTGGACAGCAGG
CTAAGTCTAAAAATCTGAAAGAATCTGTTGTCCCACCCACAGCTCCAACT
GAAAATAAAAAACAGGAGAGGGAGATAAAAATTGGCCTATACCACTTCCT
CCAATTGCAGAAACATCTGTACCACCTCCTTCAGTAGCAGAAATACAAAC
CCCAATACAAAGAATTTTACACTCTGCTGCCATAGCTGGAGAGCCCTTAG
GACCTTGCGCTTTTCCTATTTCTGTAAGGCCTGATCCAAATAATCCACAG
CAGGTTATTCATGAACACACACTAGAGTTTAAGTTGTTAAAGGAATTAAA
ACTGAGTGTGGTAAATAATGGCGTACAAAGCCCATTCACCTTAGGATTGC
TAGAATCTGTGTTTGGTGCTATGCATTTTTTGCCCTTTGATGTGAAACAC
TTGGTGCGAACTTGCTTGTCTGTGAGTGTATATCTGACATGGAATTTAAA
TTGGCAAAAACCTTAACTCTAGCTTTTGGGAATGCAAATGTGCACTGGCA
CCGGTGAGGTGTACAAAAAACTTGGGAAATTTTCTCAAGAGCTTGTCAGG
ATGTAGGAACTGAGCTTCATCGCTCTGCAATGTTAGCGCAAGCAATGGCT
AATTTAGCAGTTGACAAATCTAAAAGAAGCCAAGGGTCAAACCCTAAAAT
GCAAAAACAATAATGCACAGCTCTAATGCTACATTTTCTGTAAAATTCGA
TGGACCACCAATTGGATAGTAAGAGCTGCCCAGCCTGGACTTACATTCTT
TCAATTAATACATAAAACAAAAAGGGGGATATGCAGGGAGCCGAAGGCCC
GTGGGACGTGACCAGCTCAGCATTTCGCTGGAGGCTATATGATCAAACAG
CAAACTGTTTATCATGAATGCAGGATGTGGGCAAACTCACATTGTCCTGC
CACCAAAACGTTTGCTGAGGGACATCATTCCCTGATGGCTCCTTGAAGTT
ATCTACGGAGAAAATTAGCGCCTATTGTTCAAAGCATGTAGTTCAAAGCC
TGCTGTGAACCAAACAGCTGACTGACAATTACCCGACAATCACCGCCCCC
AACCCCGCTTTTTCGCTATCTCTTTTGCCTAATAAATATGGAGGGCTGTG
TAAACCAGGGCCCTTGTCCACTAGAGGCAAGGTTCCCCCTGACCCCTTCT
TCCAAATATACTCTTTTGCCTCTTGTCTTTTATTCCTGCGTTCGCCCCCC
TTTGTTCAAT
>ltr-1_family-172#LTR/Unknown [ Type=INT, Final Multiple Alignment Size = 1 ]
CTAAAAAATGAAGCCTAGGTATGAGAATAATAGCAGCATATTAGAAGGGG
ACTGTAGGGCTGCAAGTCATAGTTATTTTATTGCATATTAGCTTAGAATT
CTACTTTATAAGCTAGACCTCCTTGCCCTTTTCCTCTTTTCACTCATTCT
TCAAAACTCAAGAGCCAACTATTTCCAAGTCCTTCTTATCATTATCTGAG
GAGGATAGAATTGGCACCACAGGTCTGCCACCATAGAACCTGGGAACAAT
TTTTATCTCAGATTCAAGACTTGATCAGTAATATTAGGACCATGCAGGGT
ATCTGGGTTCCCAGGGTTAAAATAACTGCTCCCCTCATCAGTCAATCCTG
GAAATCCAGGCAATGAAGGCCTGGAACTTTCTGGCTTGGCAGAGGTGGAG
TTTGCCACTGGGAAATTCAGCATACAGTTCAACACACAACTTTTGAGTGT
GGGACATTATTGAATCAGACTGTTTCTCATTTCCAGAAACACTCATGAGG
GGATGGGTAAATAAACATAAATAAAAAATTTACTGCACCATACTCTGAAA
TTACTGGGATGATGGTGTGCATAGGGTAACCTGGGAACACAGAGAAGCTT
TCAACTTAGCCAGGCAGTGAGATCAAGGAGGAATACTGAAAGTAATTCCT
GTTGAGTCCTGAGAGATCAGTAAGTATTTATCCAGGCAAGCAGCTAAGAG
AGACGACTGGAAGGAAGAAGTTGTTTCAAACAAAGAAGATATTAACAGTA
AAGGCTGCAGGTAGAAGGGAGTGAGGAAGCAACTCCGTTCAAGTCTCCAG
TATAAGGCAACTAATGGTAGAACAAAAGCTGGAGAAATAGACAGGAGCCA
GTCATAGAGGACTTTTAAAAAGATGAATCCTTTTTTGCAATATATGGAGA
TCCCATTGAAGGGTCAGAAATAAGAAAATAGTGTGATCTATTCTGCACCT
AAGAAAAATTTTCATGGATGCCCCTGTTCATAAGCTGATGGCTTATGGAA
GACACTAAGGACCTGAGTGGAAGCTACAAAGAACTTTCTTGAAATAGCTG
AGTCCCTAGCACATTGGTCAAAGTGTAAAGCCAGAAGAGAGTGGAACTGA
TTCCCCCACCATTTCATTTACTCTGGTGTTAGGAAAGACTCAAAGCACTC
TAGCCTTATAAAAAAGACATTACTGTTATGTTCTGCCTTTGATACTTGTG
CTCCATCTCAAATCAATAGTCTCTGCCATGTTGCCTGAACAGAGGGCATC
TTTATGTCCTGTATGGAATATTTAGCTTCATAGAACTGAGCTCTGTTTAC
TTCTGGTCAGTCCCCATCTCAGCCTGCGACCCTGTTTTCCTTGAAAATAC
ATGGTTAATTTATCTTTAAGTTCTTATTTTGTTCTGCTTTACTCTTAGGA
AGCTCATTGCTTCATCTACAAACTCTCGCCCCTTCCCTCCACTTCAGCCA
CATCCAGCCCTATGCTGTCTATTCAATTTCTGCCTTAGGAGCTAAATTTC
CTCCCTGAACCAGAAGCTGGATGTGTTCTGATGTTACTAAACAATTATTT
AGCAGTATTGTAAAAATTAACACATAGAAAAACACAACTGAAGTGTACCA
CAAATTTGACAGATATTAAACACTGGTTTAATATTTATAAAGCATAATTT
TAATATTTTTTCTAGCCTAAGATATTTGATTGCAATAATCATATCTTATA
TATCTCAGTATTCCATCATAGTCACAATTCTGACTTTCCTTCGCTCTCGA
TAATTGTTGAGGAGATTTGAGAAGATTATTTGGATGACTCAGTTATCACT
AATAAGCTGTTCAAAAATAATGATAGATATGCTTAACAATATATGTGCAA
GCTGTGCTCATCCCATTAATATATATAATCATAATATTAAAAATAAATGG
GAAATATGAAATTGGTTTCAATTTTTACGATTAATATGGTGAGTCTATTC
AAAGAAATATTTTCAAGTATGTCAAGATACAAAGTTAATAGTATGGATAA
ATTTTATATTATTAAATAAGAAAAACAGATTACAAAATAATTTCTGCATA
CACATTAATAGTGAGAAATCAGCAAATGTTTGTTAAATGACTACACATTC
AAATGCATAAAAATATAACACTACTTTTAAAAATGTTCAGATCTCCCCGA
TTTAAAAAATACTAAAAGGATATCCATACACTAAATATTACAAGTTTTAT
AATTTTGTGTCATTGGCTTATGGATGATTTTAACTTCATTCTTGTGATTT
CTATCTCCCAAAATTTGTATAACTATAACATATTACTTCCATAATCATGT
AAAACAGTAACATTTAAACAAATACTTTTCTCACCTCTTGATAAACATTC
CTGTGTTCAGCAGAAACGTTCGGACTCATTGACCTTAAAGCTTAACTCAG
GGCTATAAATTTGGGTTGCTGATGGTGATGGTGTTCTGTAATTGAAAAAC
ATTTTTTGAAGTGAAGGCTGATTCATAATTCTTCTTCTTTACTCTTCCAT
AACTCTTCAGTTTATTCAATATTTCATTTGGTGTCAGCTCAAACAAAAGG
CATCAGGAAGCACTAAGTGACTGCTATCAGATTATTTTGCATGTTCAGGA
AAAGTCATAAAGATGATTATATGGTTACTCTGAACATTAAAAAAATACTT
AAAAATACCAGGAAATACAATTGAATTCTAACCAAAGCATGCTCCAAGAT
TTTCAAATGTGAGAATACAAGTATAGAAAGTAGAAGTGTACAAAGACAGA
AGCAATTAAAATATAATGGTTGAATGGGAATTATTATTGAATAATACAGG
GGAAAGATGGAAGA
>ltr-1_family-173#LTR/ERVK [ Type=INT, Final Multiple Alignment Size = 1 ]
AAGCTCTGCAAGTGGTGACCCCGACGTGATCGCCTTGAAGTTACGCGTGA
AGGAGGAGAGCTCATTACTTTTCGGGGAATCCTGGTAAGGGACAGTCCTG
ACTCCCATCAGGAGGACGGGACCCATGCGTAAACTATCGCGGGTTGGGTT
ATCATGGGTCAGGAAATGACCAAAGAACAGAAAGTATTTTTTAAAACAGT
GCAACAGCTACTTAAGGCTATCCAGTGCACTGTAGAGCCTGGAGCTCTAC
ACAAGCTTATGCTTTTAATTTGGCAGAAACGCTCTGCGTTGTATCCTCTT
TATCTGCCAGATCGTGGTTAGATCGCCCATTATCTCCACCTGAAAAGAAT
TCAGAAGATTTGAAGGGAGAGATTCCTCTCCCCACTTCATTCCCTTCTAT
GGGGAATAAGGAAGAGGTTTTTTTCTAGTGAGGACAAACAGGAACCAGAA
CAGTGGTTGGGGGGTGGGGGTGCTCCTCTCTCTACTTCATTCCCTTCTGT
AGGGCATAAGGAGGATTTTTTTTTTTTTTTTTTTTTTTTTTTTTTTTTTT
TTTTTTTTTTTTAGTGAGGATAAGGACGGACGGGAGCCTTTTCCTCCCCC
TGTAGAAAAGCCATTGCCCTTCTTTCCTCCACCCTTAAAAGGACCTGCAT
TTGTTGGCCCTGTTCAGCCAACAGCGCCTTCCATCCCCCTTAAGGAGATT
GGAGGCCGCCCAAGGGACGGCTCTTAGATAAGACCCCCGGTCAGCGAACA
TCTGTATGATCTGTATGATTGGGTGGCTGCGTCTCCTCGACTAACTTCCC
TGCTGGAGGGGTGCGTCCAGGAGGGAAGGAAAGTGGCTGATTATGATTGT
CTTCCTAATATGCAAGTTCCCATTTGCTACTTCCAGCATCAGCCTTTCTG
GCCTTGTCTTTTTTCTGTTTCACTGGAGTAAAAGGGGAAGTTGCATGCTG
CCTCCTGGGTTTTATCCCAGATAGCTCTAGCTTTCTTGCTGCCCACAGAG
GCCTGGGGCAGGAGAGTTGCTGAGATGCCATGGAGTGCACACTTGGTCAC
TGGCAGCCTGGGCAGGTTGCCCCTTTCTGGGTTTGTGGTGACGGAGGGAA
GGCCAAAAGGCACAGACCGAGTCCCCGGGTGGCTGCAGGCAGCTCCAGCC
CAGTCCTGAGGATCCGCCTCACCATGGTCACGTGCCTTAGTAACTGTGCC
CAGGAAGTGGCCTGCTGCTTGCCGTGCTGCTGCTTTTCCTACTTCTGCCC
TTCCCTGCCACCCCTCACATGTCTCAGTTGACGAGCAATTCCTTGTCTTC
CCTGGCCCCCTAGGGAAAGGGCTGAGAAATAGTCCATGTGCACCCGGACC
TTACTAGCCTAAGGTGGGCAAAGGAGTGTGGAGCAGCCCGGAGTACAGAG
CCCTGGAGGAGGAGCCCACTAATAAGGGGCGCTCTCCCATAGCCATATAT
TAAATGCTAACTAGACTGAGGGGGACGAGCTCTGCCAGCTGCTGTCATCT
TCAGAAGATAGACGCAGCAGTAAGGAGTGTTTGTTTTGCTTTTTTACAAA
ATGTTTAAAAACACTGTGGTTAAGAAACTTCAAAGCAGACCCTGTGCTGC
ATGTCTGCTCCTCCCCTGAGCCTCTCTGCTTGGGGGTGGTAAAAATAATA
AAAAGCCCAGTATATTTTCAGTACCTCACCTAACAGGGTTGGCTGCAGGC
GTAGGTGGCCTAGAAGATAAGGGGAGTGTTTTTCTCCCAGCCTGTTACCT
TCTTGCCTCCAGCCTCCGCACTTCCACACACAGTTTACCACCCGGTCATT
CTCTGGCCTCTTACTGCCGCTTGTACTCTTCCTTCCTTCCTCTCAGGGTA
AGGACAGCAACAAGTGGCAGGCTATTAAAAAGAGAAGCTGCCTAAGGGGC
CCAGAACGAATAGAAAGAAACTGGCCACAGCCCTACTTTCCCAAGCTCAC
TTCTAAGACATTCCAGCTAAAGGCTGATGCAGGAAAATGGCTAACACCAA
AGGACATTTTAAAAAGCTTTTTTTTGTTTTCTTTTCTTTTTAACACACTT
AAGCTAACTCAATGCAGGTTTATTATCCTGGCGACTTGCAGTCACTTTCT
AATGGCTTTCAAGGGCCAAAATATAGTAAAAATCACTTAAAATATCCATC
CTTTCCATGCCTTAGTTTAACAGGTAGGCTTTATCTTTTGCCATTTCGGT
ATTTTATATGTTATGTACCTGTCTCATAATCCCTCTAAACTTATACAAAA
GACTACAGATATAATAGCTTCTCTTCTCATAAAAGGACGCCAACGTTGCG
TCCAGCTGTCAGGATAAGACCCTGCTACTCTTTTCCTACCTTTAAGCAAG
GAACAATTTCACACTCTCTTAGCTTGTGATCTTGATTGGCAAGTAGCAAT
GGCTGTCTTTATTGGTAATATCAGCTTTCATTTACCAGCCTCTAAGCTCC
TGAACTTTTTACAAACTGTACCTGTTTAATTTGTATGTATTGTTGTCTCT
GAGCCTTTACTTCATGCCACCACTGTCTTTACAGATGGTTAAAAAAAAAC
CCAAAAACTGAAAAAGCAGCTATAGTGTGGCAAGATGCCATGCAGAACTG
GCAGTACAAAATCCAGGAGCATTTTAAAAACTATGCAACAGGCGGAATTA
GGTGCCCTGATATTGGCCTTACAAACTTTTCCTCACCAAGACATAAATAT
CGTTGGTGATTCCGCTTATGTGGTGTATAGTATTACTCATTTAGATCTTG
CACATGTGAAGGGCATTACTAATAAACCCCTATTAGCTTTGTTTCTTGCA
GCGCAAGAGCTCCTCTGTGCCTGTCATCACCCTCTTTACATCACACATAT
TCGCCGTCATTCTGGGCTACCTGGTCCTTATCAGAAGGGAATGCTTGAGC
TGATGCTCTGGTACGACCACAGATGTGCTTTGCAAATTCTCCTGCTTTTT
TGCAAGCTCAAGCTGATCATGTTGTTTTTTCATCGGAACGCCCGCCGTCT
TAAACAACAGCTTCATTTGACACTTACTCAAGCTTGCATGATTATTAAAA
CTTGTCCTAATTGCCAACAGCATTCTCTTTCCCCCTTTTCCTTAGGGCTT
AGTGCCAACCTACATATGGGGCTCTCTTCTAGAGAACAGGACCAGTCGTT
GGAGAACCAACCAACAATGATGGTGATGACTCGGAAGGCACCTGACATCA
CCTGGGGACAGCTAAAGAAATTGAATCAACAAGCATCTATCCAGCTTGCC
GCCGTGGAAGCCCCTGCAACTGCAGACAATCGGTTTCTTACATATCTGGT
GGCAATTGGGGAAACTTCTGAGAAAGTAAGACAGACATGGATGTTGGGGT
GGCAGGTAATTCTTGTCCTTTGCTAAGTGGGATCAGCTTAAGGACACGTT
TATTGGAGTCATGTTCTAAATCCCCCTGTTTTTAATGTTATTACATGGTG
GGATGCTGACCCGCCTTTGTCATCTAATGATACTTCTTGGGCAGGAGGCC
GATGGATGCCTCTGTCTTACCCCGTAACTGAAAATTTGGGATGGATTCAA
CTTAATTACTCCTCGATTTTATTGTCTAGTAATCCCCCTCTTTGTTTTTC
CACAATAGCACATGATAAGTGTGTTACTCTCATCCCTCAGGAGTATCTTT
ACTATCAGCCTAAAAGGGATGCTAAGCTTGCAAACTTGACCTTTATTTCT
ACTATTACCACTAATCTTACTGAGGTCTCTAATGAAGCTACACAAGTGCC
TGATCTTCCTATATGCCGTCCGAGTAGGGACTGGCGATAAAAGTTTGAGG
CCGTCCAGTGGTCGCCGTGCAGACAGCCTGCTCCACGTCAAGGGCCTCTG
TTTGATAATGGCACCTTACTTGATTGGGGTCCCCGTGGTAATCTTATGTC
TGCAAATCAGACTATTGGACTTGGGAGTCCCTCCAGTAGTCCTATTACCT
AGTCAGAGTATGGGCTTTCAGGACCAGTATTACAAGTGAGAGGGAAACAA
GCTTTAAGCCCTGCTCATACCCAAATTTGGAGATTAGGATTTCCTTTTTT
TGAACGGGTTCTTTCACATGGTGAGTATATTACTGGCGGTGGCAACCATA
CCCTCTCTTTGCATAATAATGTTACTGACACAGTCCTGATTTGTACCACG
CACCCTTATATACTTTTGTTTGGGCAAGGTGTTCCTAACATAGAGCAGAA
TCAATCTTTTTATAGTATTAAAGTCTCTTCCAGTAGTTGGTATGCTGCAT
GCTTGTCCATCGAAACATTACACAGTTGGATATAACCTATGTCATGATCT
TAAAATGGCGTGCAGAATTGTGGCTGCCTGTAAATTTAACCTGGAGCTGA
AAAGGAGATTCCACCCTGCAGCTATTTAGAAAATCACTATCTCATACTCG
GAAAAAAAAAAAAAAAAAAAGATTCCTGGCCACTTTAATTGCCTTTTTAG
TCTCAGCTATTATTATATTAGCAACTGCTGCTACTGCAGCTGTTTCTCTG
ACAGAATCTATTCACACAGCCTCAGTGGTGAACCACATGGTGTATAATGT
AACCCGTGAATTTCAAGAACAGGTAAATATAGATAAAACCATTCTGTCTC
GCCCGGTCTCTTGAAGCCGCTGTTGAATAACTGGGGAATCAGCAGCAGGC
ATTCATTACCCATCAAAATTTACATTGTTGATTGGCAATATAATTCTATC
TGTGTCACGCCTCTGCCATATAATAGCTCCCAATATGCTTGGGAGAGAGT
GAAAGCACATCTGCAAGGGGCTTATCACGACCATTTGTCTTCTCAAATTT
CCATTCTTGAGTGTGAATTAAAGAAACACCTTGAAGAATGGTCGCAGCAA
TTACAAACAAGTATCCTTCAGCAATTACAAGAAGGCTTTCAATGGTTAAA
CCCGAACACTTGGTTGTCTGGGTTAAACATACGCATTTGGGTGATGGCCG
CTGTACTTATTCTTTTTTGTATCTGTTTGCTAGGCACTTGCAGATGGCTC
TGTGCTGCCACCCGACGCATCTATGACCAGGGAAGAATCATGGAAGCTTA
CCTTGCATTGGATGACCAGCACGCTATAAGAATTAAAGAAGGGGGGAATA
TGGCGGGG
>ltr-1_family-174#LTR/ERV1 [ Type=INT, Final Multiple Alignment Size = 1 ]
TCAAGCAGGAGCGATTTGCATGAGGACAACTAACCTGAAGGGGACTGCAA
GGCTCTGGCCGGGGCTACTCCCCAACAAGTCTTTAAACCTTCAGATCTTG
GGAATCCACCTCCAACTTCCCACAATGGGTATTTTGCCCCTCTGAGATCC
CTTCCCGCGAAAAATTCAAAAAGACAAACATGTCTGGTTAAAATACCAGA
TGCTCACCTCTGCTGTCCAAAGGTCAGTTACACAAAAGCCTCCAGACAAC
CCCAAGGGAAACTCCGTCACCTCTCTGGAAGTGTCACCCTGAAGTGCCAC
ATCAGGGTTCCAATGTGGCAACCCTGGACACTGGGCAAAGGCTTGTCCTA
GCCCCTGGCCCCCTACCAAACCGTGCCCAACTTGTGGTCTTTGGGGACAC
TGGAAAATGGACTGTGCCCAATGGATACACCCTCCCTGTTCAAGTGTAGC
CCTGTGCAGTAAGATTATTTCCTTTCTCCTGGATACTGGGGCGAGCCTAT
CAGTATTAACTGAATATCAAGGCCCACTAGAATGTTCATAATTTTCTGTT
GTTGGCATGAAGGACATACAAGAACTTCCATACAAAACACTGCCTCTATA
CTGCTCATTTCAGGGAGTCACTCTCACTCACTCTTTCTTGGTCATTCCTC
ATTGTCCCACTCCTTTACTAGGAAGGGACATCCTACACAAACTAGGGGGA
ATCATTCATTCATCGGCCCTACATCAAAGCCACCCTTACTTATTATTATG
TCAAGAAAAAAACCCCTCCTCAGTGACCAACCACTCACTCCCACTCCAGC
CCTTTATCATGCTTTCTCTCACCAAAAACGTGCCTTATTACAGGCCCCTG
CTCTAGGCCTTCCAAACCCCCTGAGATCCTTTCATCTATATTTACACAGT
TCTCATAATCAGGCCCCTCTAATTATCCCTGAGGCACAAAAACTCACATT
CTACAAACCCCTTCAGGTATTTTCTTTTCACAGTCTGCAAAATATACTCA
GCCATAAGGCGCTAAGCTCCATCTCATCCTCCTGCATGCAGGCCTTACAT
TCACCTCTCCTTCAACACTCTATCTCTCTTCATAGATGCTCCCCCCTTAA
TCCTGCCACTCTTTTGCCTTCAGGACCAATTTTAGACACTGACCAACACT
CATGCTTGAATTTAATTGAAAGTTCTCTCACCATGTTCTACCCCCTTACT
TCCACTCACATAAAGCAAGCCCCAGATCCCCCAATACCTATTAAGCCTCA
TACAACATATCCCCTCCTTTTATCCAGAACACCAAATACAGCAACTAATC
ACAGCGGGGGCACAAGTCAAACCCCCATACTGCTTTGTACAAAACAAATT
AGTCCCATCTGACCCTGAAGAAACTGCTCTTTTATAGGACATTCACAACC
TCTTCCATACTAGCCATTCCCCTTGACAACATTTCTTAAGCTCCCATATA
CACATAACCCCAGATATAAAGGAACAGCTAAAGGCCATTTCCCATCAATG
TTCTACTTGCCAAAAGGCTTCACCCTACTCCAACACTAAATCCAACTCCC
CTTGTTTCCCCTCTTCTGTATATTATCCGCCATTTCATTTGGGAATATGC
TGACAAATACCTGCCACAACCCATCACTGACTCCTCTAATCCCTTCCTAT
AGCCAGAAGACTGGGTTCTCATAAAAGATCCCAGTCCTACCCCCAATTCC
CCCCTCACACCTAAATGGAAGCAAAGACCTGTGCTAACATCCTTAAATAT
CGGCCAGCCGTAATAAAGAAATCAATGTACTTTATGTTCTTAGCTCCTAC
AATTTAGCCTAAATATTTGCCCTGGCATGCTTATACTAGTCCAAGCAAAC
ATTAGGTCATAGCCTGTTCCTCTTCCTTATTTGAAGGTGTTTTTACCTTT
CTCAGCATTCCACAAGTTACTTCCTCCTTCCTTTGTTCTCCTCTGTCTTT
GCCTCTTTTAAAAAGTTCTAAGTTGCCCAGGGAACAAACATTTCTAACAA
AGGGACCTTACCAAATCATTCTTACCATACCCACAGCAGCAAAACTCCAG
GGACTCCCCAACTGGTTTCATTATACTTCTCTCAAGAAAACAGACTTCCC
TTTGCCACATACCCAAACAACCAAATCCAAAACCCCTTCAGCCTTCTCTT
GTGTCTCCACAGGACCCACTTCCCTTTGCCTCACCCGAATCTTGGAAGAA
AAGGAAGAGAAATTCACCTAAACCACTTATGTCTCTTTCTCTCCCAAACT
TTCACTGCTTCCTAATCAACCTTGTTACAGTCCTTCAGCGGTACCCTTAC
GAAACTCCCATTATATATCCTGATCAGCTCTTTACTGTTCTATGGGACCT
ATGGCTTCAAGGAACTTTCCAGGACTTTACTCTTACCCAAATAACCTTTT
TCGCTTTTTGCTTGTTTTTTTTTCAATACAAATACCCTAAGTACATCAAC
CTCACCAATACAACCACTTCTCACTGCTCTCAAGCTCGAATCCCTTCATG
ACCTTTTAGCAGGGAGCATAACCCTAATTTATACACTCCAAAAGGGAGCT
TCCTTTCTTGAAAGAGCTGACACCCTGGTCGGCAATTATCCTACTTCCAG
GGCCAATCAGGCTAACAAATTATTTCAAACCTATTACAACTCCCTGCAAC
GCCTCAAGCCTCAAGACTCTCCCATTAAAGGGCCTATAACTAAACACACC
CCCCTTTTACAACAAGCTTCACTTTGCTTTTCAGCCTCTGAAGGAAATCT
CCCTGTAGGATCCTTAACACCTAACCAACGCAACCGTACTATCATTATTA
AACACCCCTCTGACCATCAAACTAACCGAGTTAACTACCCAGTATCACCT
GAAGCAAATGGAGCATTTCCGCAACTGGCTCGTTTGACAGCCTCTCTCTC
AGCCAATGCCTATGGCCTAACTTGTGCTGTGCCTGGTGCCCACCTTTTTC
CATGGCTCAATATCAATGGTGCAACATCCTATTGCATTAAATGTGTAAAA
AGTAACTCTTCCTATATTTCTACTATAGTAGGTGTCTCCCTGGCCTCCTC
CTTGTCCATTTGGAGTAATGAACCACAGGAAAGAAAAAACACCCCATGTT
TAGTTCACCTACTGTCTTTCCATATCTCTGCCTGTATACACGACAAAGGC
CTGTTCTTTTTGTGTGGCACCAACACATACCTTTGTCTCCCTACCAACTG
GACTGGAACCTGTACCCTAGTTTATCTATCTCCCTCCATTGGACTTGTTC
CTCCTGATCGACCTTTGCCCATCCCACCCATCCAATATGTTAGAAAAGGA
AGGGCCATCCATGTCATTCCCTTAATAGCCACCTTGGGTATAACCTCTGG
ACTTGGATTGAGAGCAAGCAGATTAGCCACTTCCATAACATACTTTAAGG
CTGTTTCAACCACAATT
>ltr-1_family-175#LTR/ERV1 [ Type=INT, Final Multiple Alignment Size = 1 ]
GGTGGCAGCAGTACTAGTAGCAAAGGGATGGTCAGTTAAGGAAGGTTCTC
ACTCCACCTGCAAAGGGAAGTCGGTACATAAAGTCCTATCTGATCCAATG
CCTGATGACTCCTGGCAGGACATGGCACTGACAGTCCCCCCTTACCAAGG
AGAAAGACTCCCCACTCTTGAGCCCACAGCACCTACACCCTCGCAAGACA
TCCACACCCCTAGACCACCCAGAGTAGACAAAAAGGAAAGAGAAGCTACA
GGAGAAACTCCTCCCTTGGCAGCCCGCTTATGACCTAAGACTGGAATCCA
AATACCCCTGAGGGAGCAGCAATATACTGGGGTAGATGAGGACAGGCACA
AGGTGGAAAGACGTGCCTTTGTGTATCAGCCTTTCACTTCTGCCAATCTC
CCAACTTGGAAAAACAATACACCCTCTTATACTGAGAAACCCCAGGCCTT
AATTGATCTGCTCCAAATCATTATACAGACTCACAATCCCACTTGGGCTG
ATTGTCACCAGCTGCTCATGTACCTCTTTAATACTGATGAGAGGTGAAGG
GTACTCCAGGCAGCAACCAAGTGGCTGGAAAAACATGTACCAGCCGATTT
CCAAAACCCTCAAAAATATGTAAAAATTCAGCTTCCAGGAACAGACCCCC
AGTGGGACATGAATGATGGGCCAGATATGGAAAGGTTAAAGTGGTACAGA
GTGGCATTATTAGAAGGCCTAAAGAAAGGGGCTCAAAAGGCTATAAACGT
GAATAAAGTTTCTAAAGGTATCCAAGGAAAAGAGAAAAGTCTGGGACAAT
TCTATGAGAGACTGTGTGAGACTTACCGTATGTGCAACCAGCTGCAGGAG
AAGCCGTAAAGAAGGCAATTGCCAGTCCCGGTGAAACACCAACTTGCTAT
TAGAGGAATCCCGCCAAAAAGGCAGGAAAAGGGGGATTCTGGGAAAAACA
CCCAGCCCAACCGCCCACAGTTAAAACGTAACCAGTGTGCCTATTGCTCA
GATAAGGATGAAGGAGCCTTGTTCAATTTAGCTGAAGGGTTGCTGGACTT
AAGGGGACCGGGCTCAAATCACTCAGTGGTAACCATCCTGGTCGCCCCTT
TATCCAAGAAAACTATTGATATCTTTGGAGCAACAGGAGTCTCCACCAAG
CAGGCTTTCTGTCTGCTGCGAACCTGCTCAGTGGGAGGACATAAAATAAT
TAACCAGTTTCTGTATATGCCTGATTGCCCCTTGCCTTTGCTGAGAAGAG
ACTTGTTTAGTAAGCTAACAACCACTATTTCCTTTACAAAGAGGAGTTCT
TTACAGCTAGAGTTGCCGGAAACAGGAGTTGACATCCCCTTTACTGTCCC
CCAAGAAGAAAAATGGAGGCTTTTTCTAACTGAACCAGGCAAGGAAATAG
GGCTGGCTTTAGCTCAACGGTGGCTAAACACAAGAAAAAAGGCAAGCAGC
GTATGCACTGGTAACCCTGGACACGGTCATTGAAGCATCCACTCTTTACC
GGGCATCAATTACAGCCCTCTTACTCCCTCAAGTACCTGACCTAGTTTCT
ACTTATTCCAGGGGAGAAAAAGCCTTTTTCCATGCAGAAGGGCGACTAAA
AATAAAAGAGGGATGGATCAGGTTACCAGATGGGAAGGTGGCTGTGCCAC
AGATGCTGGGAGCTGCAGTTGTGCTGGCTGTTCATGACACCACTCATTTA
GGTCAAGAGTCGCTTGAAAAGTTGTTAGGCTGGTACTTCTACATCTCACA
CTTGCCAGACCTTGCCAAAGTGGTAACGCAACTGTGTGTTTCCTGCTGAC
AACATAATGCGAGGCAAAGCCCCACTGTTCTGCCTGGCACACAAGCCTAT
GGA
>ltr-1_family-176#LTR/ERVK [ Type=INT, Final Multiple Alignment Size = 1 ]
AACCAGAATCAGGTGGCCGGGAAAGACATAACAGCTGCTATGCTCCAGGG
GAGGGGTTCCCCATGCTGATGTACAACAACAACCAGATTTTGATCCCTAG
GCCTATGCTCAAGTGCCTTGTGGGCTCTCAGGGCTTGGGATCTAGTTCCT
GAAAGCGGAGTTCAACAGAGATCTTTTATAAATGTTCGGCAAGGGCCTCA
GGAGCCATTTGTTGAGTTTATCAATTGGTTAACCCAGGCAATTAAGAAAC
AAATTTGTCACACCCAGGCTGCTGATATCTTATTGTTGCCACTGGCTTTT
GAAAACGCTAATGTGGATTGCCAGCAAGCAATGCAGGCAATCAGAGGAAA
GGCAGCCACAGTTGGGGAACTTACAAAAGCATGTCAGCTGGTGGGGACTG
AAACACACAAAGCCAAAATATTGGCTATGGTATTAAGGCCTCCTAAAGTG
AAAAGGAAGAGAAACCCAAATTGTTTTCTATGCAGAGAGCCAGTTCATAT
GAAGAGGGAATGCCCCAATAATAGAGACCAAGGTAACTATGACAGTGGCT
TTCCTCGGTCAGATGGAAAGCCCACAGTCCTCCCTCTCAGAGCAGCCACC
ACTGGGAGCACAGGACTGGACTTACTCTGCCCCAACGAATTAGTGCTAAA
AGAAGGAGAATACCCTAAAAGGGTTGCAACCAGGATCTGGGGCCTGCTGC
CTCTGGAAACAGTGGGGTTAGTCCTAGGGCAGTCTAGCCTATCCAGTAAA
GGAATTAATGTGCTCACTGGGGTAATTGATGGTGATTATCAAGGTGAGAT
ATTAGTTATGATGGAATGTAAATGTCTGCATATTCTTCCCCGTGGATCAA
AGATAGCTCAGCTACTGCTTTTACCATACTGAGTCCCCCATGCCCATGGA
AAGGAAAGGGGAAAGGGAGTTTTGGAAACACAGGAGCCACAGGAGTATAT
TGGAATCAATTAATCACTAATCAGAGACCCGTGATTACCCTAAAAATTAA
AAATAAGAGTTTTACTGGCTTATTGGAAACAGGAGTGGACATTTCAATCA
TGAGTGATCAAAACTGGCCAGAAACTTGGCCTTGGGTCACTCAGAAACAA
AAATTTGGCGGCATCAGGAAAGCACACACAGCCAAGCAGAGCATGCTCCC
CCTAATCTGTTGTGATTCAAAGGATAGAAAGACAGTTATACAACTCACTT
TGCAGACCTACACATCCAACAAACAGCCATATGGAAGCGTGTGCAAGATC
ATCTCTCCCGGATAGACCCCCGCTCTTGGGCACATTTAGG
>ltr-1_family-177#LTR/ERVL [ Type=INT, Final Multiple Alignment Size = 1 ]
TTTGACATAGTCAGCAGGATAAGGTGAGTGGGCCTTAAGCCCCTGAGGCT
CCCGGGTTGGCTATGTGGCTGCAGAATGGGTTGTGGTACCCGGTGGCAGT
GGTGCTACTAGGATGGGCCCCAAAGGAAACATGGGAGGTAGTGGAGGGGT
CTCCCATGAGTGTGGAGAAAGCACTGAAGGAGCTGGAAGCACATAGCACT
GAGAAGAAATGCACCTTCACTGGCAGAGTCGGATGGGTGTTTCTGACTGA
ACTGTGGGAAGTACATGTTCAGTCCCTGCGGGATGCTGCACAGGTAAGGG
ACCTTCAAGCACTAGCCACGTGCCTGGGGGCCCAAATACACAGCTTGGAG
AAAAACCTGGGGGTAAGGGACATCCAGGCGCAAACAGGGTGCTTAGTGGT
CCAGATAAACGGCCTGGAACAGGAGTTAGAGACTGCCGTCAGTGCGACCT
TGAGCCTGTCCTCCTGGCCAGAAACTCCTGTTTGGTCTGATGCTGAGGAG
GAGGAAGCTCCCTCACTGCGGGCTTACCTCATGATCCATCAGAAGGTAGA
ATATGAGCAGCCGATGGGGCCTCAGGGACCCCCTACCGTGGTGGAACAGA
CTTCCTATAGTGCCTATACCCCCACTGAGCTGCGGGAGTTAGGCAAGCAA
TGTCAGCAGCTTCCGGGGGAGCCCCTCCCTGCTTGGTTACTCTGCCTTTG
GGACGAAGGCGCTGACAGCATTTCCTGCTCTGCCTCTGAGATGGAGAAGC
TGGTTTCTATTACAACTAACCCCTCCCTTTGTCAGTGGCTGCAGCTGAGC
CAACAGTTAGCAAAGGGCAAAATGACCACACTCTGATTGAGTGGCTGATG
GGAGCCATACAAACTGTGTGGAACGATGCTGCAGAAATACCAGAAACTGT
GAATAAATGGCAATCATATACAGATTTAATGCAGATACTCCAGGAGATGG
GTATGTGGCAGGCCATGGTTGATCTGAGTACCCCAGGGCCAGATGATGAA
TGCTTTACCTCCCACATGAGGGATCTTGTGCTGGGCTCAGCACCCCCAAG
TGCTTTTGGCTCTCTGGCCACTGTCCTCACGCTGTATGTGGGATGTCACG
TACATGAAGTGACTATGGCAGCCCTCAGGGAGGCAGAAGGCTATTGGCAG
GACTGGGGAGTCCACGCCATAAAAAAGGGGAAGATGCTCCCTCCACAGGT
AATCACCCCATGAGATAAAAAGGAGCCCCAGCAGGTGACTTGCATGCAGA
TGTGGATTGATTTAATTTCAGATGGGATTGCTCAAGAGAAAATTGGCAGG
CAACCCAATGGAATGCTGTTGGCTCTGTGCAGGCAATTGTCCCCAGAGCA
ACAATTCCGGAAAATGCCCAAGAGGGGGCAAAACAATGTTGCTCAACCTA
ATCCCACTGGGACGCTTCAACTCAAGGACTATTTGCAGGCAGGTGAAGAT
ATGGAGACTTTCCTGTTTGATTATGGAACTGACCAAGGTGCCTGGCTCTG
GGGGACACCAGATGACCAGAGGCCATATGTAGAGCTGGCAATCCACTGGT
CCCCCACGAATGTACAGTGGGTCCTAGCACAGGTAGATACTGGTGCAGAC
TGCAGTCTTGTTTATGGGAACCTGGGTAAGTTTCCAGGCAGAGCTGCATG
TATTAACGGTTATGGGGGCCAGTCAGTGAAGGTAAAACCTGTGTCTCTGC
ATCTTGGCATTGGTCGCTTGGCGCCCCACCTATACACTACATATGTCTCT
CCCATACCTGAATATATTTTGGGGATGGACATTTTGCATGGTCTGAACTT
ACACCCATGGCTGGAGAATTCAGACTCCAAATCTGTGTAGTAAAGCCGGT
ACTGCGTGGACATACATCACCGGCCCCAAGTTCTATCACAACACTGACGG
GTTACTTCCACTCATCAACACCATTTGCCAGGGGGGCATATGGAGATAAC
TGAGACTATTAAGAAGTTAAAGGAGGTGCAAATAGTGCATGGCACCCATA
GCCCCTACAATTTCCTGGTATGGCCAGTCAGAAAGCCTGATGGGACTTGA
CAGATGACAGTGGATTATTGGAAACTGAATAAAGTAACACCCCCTCTGCA
TGCAGCTGTACCTCCCATCATGGATTTGATGCACCGCTTGACAATGGAAC
TGGGAGAGTACCTTCTCTTGCAGATTTAGAAGTGGTGGCACTCTTCTGGC
GGCAACATTTAGCAGCATGCGGTTGGGCTGTCAATGAATCCAAGGTCCAA
GGGCCTGGATTGTCTACCAAATTCTTGGGAGTTATTTGGTCAGGTAAGAC
AAAGGCCATACCAGAGGCTGTCATTGATAAAATCCAGGCATACCCCCAAC
CCGCCATGGTGAGGCAGCTGCAGACTTTTGTGGGCCTCTTGGGGGTATTG
GCAGGCATTTGTGCCCCATTTGGCTCAAATGATAAAACCATTATACTGGT
TAACAAAAAGGGGGGCTACCTGGGATTGGGATGATGAGGCTGAGACAGGC
TTTCTGGCCGCCAAGTGGGCTATTCAGCAAGCACAGGGCTTATGAGTGAT
AGATCGGGGTGCCCATTCAAACTTGAAATACATGTGACTACAGATGGTTT
TGGCTGGGCCTTATGGCAGCACACAAAACATTTTAGAATGCCAGTAGGCT
TTTGGTCCCAACTTTGGAAGGGAGCAGAGCTCCAGTATTCATTGATAAAG
AGGCAATTAGCTGTTGCATATGCTGCCCTTCAGGCGTGTGAGAGCATGAT
GGGACGGGCTACAGTTGTCATATGGTTGGCTTACTCAATAGCAGGGTGGG
TATGCTCCTGAGTAACGACCCTCCACACTGGGATGACACAAACGCCCACT
TTAGCAAAGTGGGGTGCCTACTCGGAACAGTGAAGTACACTGAGTACAAG
TCCCTTAGTAGCAGAATTACAAGAGGTCTTGGGGCCTATAGTCCTAATGC
AAGATAAGGCCATGGGGCCTGAGGCACCCTAGACCTTGAGCCATCACTGT
TTAAGGAAGGGTGCATCCCCCCACCCCCATTCCTGATGGTGCAAGGTATA
TGGATGAATCCAGCCAGGGCGATGCTGCTGTCTGGACTGCTATTACAGTC
CAGCTTAGTCCTGACATTATATAGTTTCATACTGGGTGTGGACAAAGCAG
CCAATGGGCTGAACTCAGAGCAGTGTGGATGGTGATCACCAAAGAGGAGA
CATCTATGATAATCTGCACCAATAGTTGGGCAGTCTATTGAGGCTTAACT
TATGGTTGACCACCTGGAAGTTACAGAATTGGCTTGCAGGCCATCAGCCC
ACTTGGGGCCAAACCATGTGGCAAGACCTTTGGGAAACAGGTCATCAGAA
AAATGTAACTATCTATCATGTGTCAGGCCATATGCCTTTGGCCGCCCCCA
GTAATGATGAGGCAGATGCCTCGGCCAAGATCCAGTGGTTAGAGTCGGCA
TGAGATGTGGACTTGCGGCTACACAGGAAACTTGGACATGCGGGGGATAA
GCTGATGCAACAGGTCAATTGGTGCTGGGATCTGTCTTTGCCCCAGCAGG
ACATTTGCAAGGCCTACCAGAAGTGACCAGTGTGTGATCAGGCATACCAT
AGACAGAGACAACTGCCTAGTGTAACACTACAAGTGGACAGTAGAGTGGA
TGTCCTTGACCAGATGGCAAATAGATTACATTGGACCACTGCCAAAATTG
CAGGGCTACACACATGCACCGACTGCTGTAGACATGGCCACCAGCCTGTT
GTTCACCTACCCTTGCAGGGTGGCCAACCAGCAACACACTATTCAAGCCC
TGCAACACTTATGTGCCTTATACAGCCATCCCCTGACCACTGAAAGTGAT
AGGGGAACTCATTTCACTGGACAGCAGGCACAACAGTGGGCACAGCAGAT
GGTCATACAGTTGGGGTTTCATGTTCCTTATAACTCACAAGCCGCTGGCA
TGATTGAGTGATATAACAGACTCCTGAAGAACAGGTTACATTTGCATGTT
ACTCCCCTGTCTTTGCGGGCCTGGAGTTCCAGGCTGGACCTAGTGCTCCA
AATCTTGAATGGGCGGCCACAGAAAGGTGGCCCAGCCCCAGTGGAGGCAC
TGTTACACCAGGCCGGCACCCCTATCCAGCTACAGATACACACAAAGGAT
GACCTGTTACAACCAGATATGGGGACAAACAGTAATCTGTTGTTGCCTGC
CCCAATGCCCCTGAAGGCAGGGGGAGAGAAAACCTGATGCTGGCCATGTA
CCCTCCAAGCCCCCAATTGCAGATGGTTGGCTATCATAGCCCGCTGTGGG
GAGGGCTTGCAGTATGACTTACATGTTACTCTTTGGGTATTTAATGTGTG
ACCTCCACAACTGACCGTTCTTAGGAGAACGGCCAGGGAAGGGACCCTCC
TCCAGGGGACATATATGCTGTCTGTGTGGCCTATCATGAGCTCCCCTGCG
ACATTGGCATGGGTACAGAACCCAAAAGAACCACGGGGAGCTGAGAAGGT
GTGGTACCATTGCCCAGTGCAGAAGCCCTTGGTGGCAGCACTGTTATCCA
GAGATAAAAAGTTGACCTGTATTTTGCCTGAGGGACATGATTTACCCCTC
TTATTACCTGTGCTTGCTTTGTCGTTTCGGCCATAGGTTGGCATGCTCCA
ACATCATTGTGGACAGGGCCCACACCTATGGCAAAGTGACCAATGTCTCC
AACTGTTGGATCTGCACTGTCCTTCCAGCAGCAGCTGTAGATGGCCTGCC
GTGGCATGTACATTCAGCTTCTGTGAAAAACTGGATGAGGCTAGAGACTT
GGGGTCTCATGGACAATGGTTGGGATGCAACATGGCAAACTTTGGATAGG
GGGCATTGCAAAACCTGCATTGCAAAAAATGCCTGCCCCCTGGCTGACCC
ATAGCATTCATGATGAATGGGGCTGGCTAATGAGAGAACACATGGTGCCC
CCATTGCAGGTACCATAATATATAGATCAACACTGGGGTAAAGTCACTGT
GGGATGGTTGCCCACCGTGGCCTGTAAAAACATAACACATGTCACCACAC
CAAGGCTGTGGTGGAACAAGCTGCCTTACCGAGGCTGAGCCCTGATGGAC
TTTGTATCCCTGGGAGTTTATGGGTCTGAGGGGACACGGGATGGCCATAT
CTGCCAGCCAATTGGACTGGATGTTTTACTTGGCGGTGCCCTTATGTGCC
TGCCACCGTACTTCCCTCATTGCCTAGGTGCCTGCACAACTGGAAGGTGC
TACATTCCTGGTTTTCGCCAGTGTGGTGGGCCCCCTGGTGGCTCTACCCC
TTAGCAATAACTATCATTGGAGCAGTTTTCATCACTGTAGAAATGCAGAT
TACAGCCCTTGCATAACACACAGTTCAGGTCCTGAATTACACCCGAGTTG
CCCTCCTTCTATTAATTGATGAGGTTGATCAAACCAGGAAGGTAGTACTG
CAAAACTGGATGGCCTTAGACATAGTAACAGCTGACCAAGGTGGCACCTG
TGCCCTTACAGGGTCACAATGTTGTACATATATCCCTGACAACCACCAGA
ACATAATAGCAGCTTTACAAGGGGTGTTACAGGAGATTAAGGTGATTGAG
TGCCTTATTGATGACCCCCTACAGAGATGGTGGGCGTCTCTGGGCTCTAA
CCTACATTGGGCCCTAATAATAATGGGTAGTTATAGCAGGAATATTAGTG
ATAGGCTGTTGCTCCCTGTATTGTTGCTGTGGCCTATGGGTTCAGGGTGC
CATCATATGTGCACAGGTCCCCACTAAGAGGACTCCCCCGGCCTAGGGGA
TGGATTGT
>ltr-1_family-178#LTR/ERV1 [ Type=INT, Final Multiple Alignment Size = 1 ]
CAAAAGGACAGTTAGTTAAGGAAGGTTCTTACTCCACTGGCCAAAAGAAA
CCAGCACATAAAATTCTGTTTGACCCAGAGTCCGAGGACTCAGGGCAGGA
GATGGCACCAACAGTGTCCCACCCCACTTATCAAGCCAGGAGCCCCCCTT
CTCCTAGGCTCACAGCCCCTAGATCACCAAGAGTAGACAAGAAAGAAAGT
GAAGCTGCAGGAAAAACTCCTCCCCTGGTGGCCCGCTTATGGCCCAAGAC
TGGAATTCAAATGCCTCTGAAAGAGCAGTGATATACTAGGATAGAGGAGA
ATGGACACATGGTGGAAAGGCATGCCTTTGTGTATCACCCTTTTACCTCT
GCTGATCTTCTCAATTGGAAAAATAATACTCTATCTTACACTGAAAAGCC
TCAAGCCCTAATTAACTTGCTTCAAATAATTATCCAGACTCATAATCCTA
TTTGGGCTGATTGCCACCAGCTACTCATGTACCTCTTTAACACAGATGAA
AGGCGAAAGGTAATGGCTAGAGGAGCACATCCCAGCCAATTACCAAAATC
CCCAGGAATATATAAGAATTCAGCTGCCAGGAACGGACCCTCAATAGGAT
CCAAATGAAGGACTAGATATGGAGAGGCTACGATGGTACTGAGAGACATT
ATGAAAGACAGTATGAGGCCTATCTTATGTACACTCCTTTCGATCTGGAG
AGTCCTGAGAATCAGAGTATGATGAATATGGCCTTAGTTAGTCACAGCAT
GGAATATATCCAGAGAAAATTGCAAAAACAGTTAAGTTTTCAAGAATGAA
TACCTCGCAGTTACTGGAAATAGCTAATCAAGTATTTGTAAACAGAGATA
CAACAAGCCACCGAGAAAGCCTTAAGGAAGGCGAACGCCAGGCCAGGCAA
AACGCTGGTTTGCTGCCGGTGGCATTTAGAGGAATTCCCCCGAAAAGGCA
GAGAAAGAGGGGTTCCAGGAGGAATGCCCAGTCCAATCACTCACGTCTGC
AGCATGACCAATATGCCTACTGTAAAGAAATAGGACATTGGAAAGATAAA
TGTCCCCAACTAAAACACAGAGTGATGCAGAACAAAAAACCTCAAACCAA
GATGAAAGAACTTTGTTCAATCTAGCTGAGGGGCTGCTAGAATGAAGGGG
ACTGGGCTCAAATACCCGCAAGAAGCGCATAGTCAGGACAACAATAGGGC
GCAAGGACATTAAGTTTTTGGTTGATACCAGAGCTGAACACTCAGTAGTA
ACCACTCCAGTTGGCCCCCTTATCTAAAAAGACCATTGATATAATTGGAG
CAACAGGAGTCTTTGCCAAGCAGGCTTTCTGCCTACTGCAGACCTGCTCG
GTGGGAGGACACAATGTGATTCATCAATTTCTGTAAATGCCTGACTGCCC
CTTGCCTTTGTTCGGAAAAGACTTGCTTAGCAAGCTGAAAGCCACCATTT
CCTTTACTAAACAAGGCTCTTTACAGCTGGAGTTGCCAGAAACAGGAGAC
ATTATGGCCCTTACAATCCCCCAGGAAGAAAAGTAGAGACTTTTTCTAAC
TGAGTCAGGTCAGGAAATAAAACTGGCTGTAGCTAAGAGATGGACCGGGC
ATCAGTCACAGCCCTGCTCCTCCTTCAAATGCTTGATCTGGTGCCAACTT
ATTCTAAACAGGAACAAAATTTTTTTTCAGACAGAGGGAGAACAAACAAT
AAGAGAAAGATGGATAAAGTTATCAGATGGAAGAATAGCTGTGCCACAGC
TGCTAGGAGCTGCAGTTGTGCTTGCTGTACATAAAACTATCCATTTAGGC
CAAGAATCACTTGAAAAACTGTTAGGCCAGTATTTCTACATCTCACACTT
GCCAGCTCTTGCTAAAACAGTAGCACAGCAATGTGTTACCTGTCAACAAC
GCCATGCAAAGCAAGGCCCCTCTGTTCCTCCTGGCATACAAGCCTATAGA
GTGGCTTCTTTTGAAAATCTTCAAGTAGACTTCACAGAGATGCCTAAATG
TGGAGGTAACAAGTATGTACTGGTTCTAATGTGTACTTATTCTAGGTAAG
TGGAGGCTTATCCTACACAAACTGAAAAAGCTCACGAAGTAACCCATGTG
CTTCTTCAAGATCTCATCCCTAGGTTTAGACTGCCTCTATGAATTGGCTC
ACATAATAGGTCAACATTTGTAGCTGACTTGGTACAGAAAACAGCAAAGG
TATTAAGAATCTCAAAGAAGTTACATGCCGCTTACCAACCACAGAGATCC
GGAAAGGTAGAGTGAAAGAATTGAACTATCAAACTTAGTTTAAGGAAAGT
ATGTCAGGAGATGGGATTCAAATAGATACAAGTCCTTCCTATAGTATTGT
TTAAAATTAGGTGTACCTCCTCTAAGAGAACAGGATACTCCCCCTGTGAA
ATTCGGTATCATAGGCCTCCTCCCATACCGTGAGGACTTCCAGGTACCCC
CCAAGAGTTAGGTGAGATTGAATGACAGTAGCAGCTACAGGACTTAAGGA
AAATTTCTCAGACTATCTCAACTTAAATAAATGAGAGGTGCCTAGTCAGC
TTATTCTCCCCCATTCACCTTTTTTCTCCACGTGACCATGTGTAGATCAA
GGACTAGAACGTGGCTCCACTGTGGCCTTGGTAGAAGGGACCCCAGATCA
TTATCCTGACCACTCCCACAGCTATAAAGGTAGAAGGAATCCCAAACTAG
ATTCACACAGCTGCGTGAAGCCTGCAACCGCTAAGACCTAGGAGGCCAGA
CCAAGCCTGGA
>ltr-1_family-179#LTR/Unknown [ Type=INT, Final Multiple Alignment Size = 1 ]
CAATGACAATTAAAAAAGAAAAAGAGTAACAGACAGGTAGAAAGCTTTCT
GTACTACACCAGAGAGTAAGAGATGTGGATTTAGCTACTCTCACTTGAGG
CTACTAAGCCAGCTATCATGCACCATGAGACAAAGCCCAAGCTGTCCCAC
CAGGGCATAATTGTGGAGAGCCTAAAGCCCATAGCATAGCTGCTATTTCA
AACAATTTTCACTACGTCAGTGGTGATGAAATAGAATAGGCTCATCCATA
CGCAGAACCTGGTAAAGAACTGGAGGCAGAAAGAAGTGGCTATGTGGAGA
CGCAAATGGAAAAAATTTGGCACAGCAATGGCTCCAATCCTGTGTCTTTC
TTCCTGGCTTTCCAGGAGTTTGAGGTTGAAACTATTGTTGACAAAAGATG
AGACAAAAATGGAAAGAC
>ltr-1_family-180#LINE/L1 [ Type=INT, Final Multiple Alignment Size = 1 ]
AGGGAACCAGAGCAGCACCGGTCAAAAATATATATATTACTTTAACAGAT
GACAGACTGAAAAACAGAAAAAGTAAAAAAGTGGCATGGACCAGAACAAC
TAGAACTTTTTCAAACAATACCAGAAGATGAACTTCTACATCTACCAAGC
CCAACTTTTCTAAGAATACTCCTAAAACGCTAGTGTCTGGCCAACACCAC
AAATTCAAAAGCAGCCAGTTATGTTCTGCCAGCCAGAATGTTAGCAGTAA
TCCAGGGTCACCTCTGTCCGACCCAAAGAATATGGAGCTACTGTGTTCAA
CTATCAAGAAAGACACTTGCCCCTTACAACCCTTTTAACAACAAGAACAC
AGTGAGTGGCATTCAGGAACTCTAGAATCTGGACCCTATTGCAGCAGATC
AGCAGGATACAGTGGTCTTCAAGGAGGAGGAAGGGAAGATCATCAGGGCT
TTATCAGATCCCAGGGCAGGACATTGTGGAATAGAGAGCAAGACCCAGAT
TCAACCACTATTTTCTCAGAGGTCTGGCTCAGTTACGGCTTCCATGGCTG
CAGACTCAGCTACCAAAAAAGGTATAGGGGTATTAATGGGCCAATCGGCA
GCCAATGGAAAAACAGATGTGCATACATTAGTTGCAAGAGTGAAAGTTGG
GCAAAGAAATGTTACTGACGGTGGCAGAGACCAGCTTTTTATCCAGAAGA
TGTACCTCATCATAGGCCTAGCAGAAAGTGCCAGCACATACAGAGATATT
GCAGTGAAGAAAGAGGACAGATTCACCCAGATGTGCCTATAAACTAGATC
AACATAAAAAATGTACTGAATATAGAAGTAATTAAAGCAATGGTTAATGC
TCTGAATAGGGCTGCTGTGGGTGGCAGCAAGCTTGTGCTGTTCAGTGCAG
CTGGAAGTGTCTTTTGCTGTGGTCTCGATTTGGGGTACTTTCTGAAGTAT
TTAAGGAAGGACAGAAACAGAACAAGCCTTGAGATGGTGAACACCATCAA
GAACTTTGTGAATACTTTCAATCAATTTTAAAAGCCTGTTTTTGTATCAG
TCAGTGGCCCATCCTTTGGAATAGGTGCATCCACACTGCCTCTTTGTGAT
TTCTTCTGAGCTAATGAAAAGCCTTGGTTTCAAACCCCTTATATGACATC
TGGACAGAGTCCAGATGGCTGTTGTGTTACTTTAGTTCCTACTTGAACTT
TGCATCATCCAGCCTCCTTAATTATTGTGGAGATTTCTAGATCGTAGTGC
ACTAATGAGACTGCAATGATTGAAGTCTGGGAATTGAGCTCTGGGACGCA
TCAGCCTTGCGAGACCAACTGACACACTGTCCCCACACTGTGATACACAC
CCTTGGGGTCAGTCAACCATATAGTGGTCACCAATGGAGTCTGAAAAGGG
GCAAGGCAGATTTATACAGCCTAGAAACCTGAGGGACACCATCAAGCAGC
CATACATACGCATTTTGGAAGTTCCAAGGAAGAGACAAAAAATCATGGAT
ACTATTTAACAACATAGTCATAAAGAATGCAACAATTTAAGACAATAAGT
AAGCACCCAAGGAGCTCAACAGACTCCAAGTAACAAAAACTCAAAGAAAC
AAACTCAAACTTACCTGATAATTAAACTGTCTAAAATAAATACAAAGAGA
ATCTTGAGGATTTTCAAGGGAAGCAGGGGAAGTAGCTAGTCATGTAAAAG
GGACCCTAAAAATAACCAGTGGATCGCTTATCTGAATAACCACTGAAAAG
CAGTAGATTTCTTATCTGAAAACTAAAACGATGGAAAGCAGTAGCCTAAT
ATATTGCAAGTGATGTCAGAAAAAACTGTCAAGCCTAAACATTATGATCC
ACCAAACTGTCCATCTATATTTAATAAAAAAACTACCACTAATTTGTGTT
TTTGACATAAAATCAATAAAGGTATAATTTTGAGAACTCAGTAAGTGAAA
TAATGGAGGTACATTATACAGGAGTAAAGGCTTTGTATGTTACTGAAGGT
AAGCTAGTGTAACTTTAAAAATGTTATAACATTAGAATGTTCCATATAAT
CGTCATAGCAACCACAATTAAACA
>ltr-1_family-19#LTR/ERV1 [ Type=INT, Final Multiple Alignment Size = 1 ]
TTGCTGCTGAAACCCTGGAGGGGATACCTCCTAAGCCCCCCCAGAGGCTC
AGGGGGACTCCCCTCCTGGTCAGATCAGGCCTCTCCATCAGTCAGGTCAG
GCTTCTCCTCCATGGCCATCTGTCCGTTTCGTCCGGTTACTTGCCGCCAG
GTCGCAACTGCTGCAGCTACTCCAGTCCAATTCGGTGAACGCTGGGTGAG
CACCCCTTCTTTTTCCTTTTGTCTGTTCCTCCCTGGCCGAGAGTCGTGCG
CACGTCCAGGGAGAGTTTCCTTCCTCAAGGGAAGGCCAGTCTGGGTCACC
AGGTGACCCAAGTTTACTTCCCCAGGGGAAGTCCAAATCGGCACTGACAA
CTCGGAGACGTCCGTGTCTGAAGTAGCCGATCCGAGGCTCCAGGAGCCGC
GTGGTCTGAGTGACCCCAGAGGACGCTTCTGCTGTCCCTCAGACTGCTGC
CATAAAGGGAAGAGGATGAGGTCCACCCAGTCCAAAATCGCGCAAAACAC
CCCTTTAGGGTGCCTCCTGCACAACCTCCCAACTTTACAACTCGACCAAG
ATTTAAAACGAAAGCGACTAATTTTCTTCTGCATGGTTGCCTGGCCGCAA
TATACCTTAGACGACCAATCTCGCTGGCTCCCCGAAGGCACACTGGACTT
CAGTATCCTAAACGACCTTACCAATTTTTGTCAGAGGCGAGGCAAATAGT
CAAAAATCAAATTTGTTCAATGGTTCTGGGACCTCCACTCTCGTCGGACC
ACTGCCACCAAGTGTTTTCGCTGGTGCAAGTCCCTCTGGTTAGCCTTCCA
CTTGAAGTGTGGCTAGCCTCTCTTGCCGTTAATCCTGTCCGCGGCCCCCA
TCTTAGTCTCTCCACCGCCATCTCCTTCTGCACCGCCGCCATCTTACTAC
CTGCTTCCTCACTGCCGCCATCTTACTTCCTTTTTTCTCTGCCGCCATTT
TAGTTCTTCTGCTGCCATTCGGCCACCGTTTTAATTCCTGTTAGTTCCCA
TTTGTTCTTTTAACCCTGCCCACCTAACTCCTTGGCTTCCGTCTTACCCC
CATTCTCATTTCCACCTCCCCATAGTGCCATACCAGTCCACTACTTCTAC
AACTCCTAACATATTTGCTGCGGGCAGTGATATCCGCTAATCCTGGATGA
GGCAGTGGAGGGCCCCCAAACCCCTATGCAGGACTTAGTAAAGCTGGCGT
TCAAAGTTTTTAATTCCCGAGAGGAGGCGGCTGAGGTACAATGACAGGCA
AGACTGAAATAAAAAGTTCAGCTCCAAACACAAGCCCTGCAACCGGCATT
CCCTAAGAGCCCCGGCAGGAGAGGTAGAGGTACAATCTCCCGGGCCCCGT
CTGGTGCCGCTTCAAGTGCGGCAACTCGGGACACTGGGCCAGCCGGTGCC
CTAGCCAACAGCAACCGTCCTGCCTGCCTTGCAACTGTTTCAAGTGCAGC
AATCCAGGTCATTGGGCAAAACAGTGCCCAAACCCCAAGCCGCCAACACG
CCCGTGCCCTAACTGCCAACAAATGGGGCACTGGAGGTCAGACTGCCCCG
GCCTCGGAGCGGCCACTGTGTCTCCACATGGTGACCCCTCCCCGGATGGC
GAAGGTGCCCTCCAGCTCCTCCAGCTGGACGATGACTAAAGAGGCCCAGA
CTTGGGAACCCCTCTCACCCTTGCCGAGCCCAGGGTAATGCTTCAGGTAG
CGGGTAAATCCATTTCCTTTTTGCTAGACACAAGGGCTACCTACTCTGTT
TTGCCATCTTTTAGCAGGCCCAGCTGCCCCTCCTCAATCTCTGTTATAAG
GATTGATGGCACTCCCTCCACCTACCGCCAGACGCCTTCACTGCCCTGCC
ATCTAGACCACTATATAACTTTCTTGAACCCATAATCTACCATCCTTCCC
TTTATTCCTTACTAAAGCAAATACATCAAGTTATCTTCTTACTTTAGTAA
ACACTTTCTCAGGTTAGATTAAAGCCTGCCCTACCACTCATAAAACAGCA
GAGGTAGTAGCTTCAACCCTCATTGAACAGATAATCCCGAGATTTGGCCT
GCTTTTATCTCCAAAATAGTCAAACAGGTGACAACCACACTTGGCGTTAA
CTGGAAGCTACACACTCCATACCATCCGCAGTCTTCTGGAAAAGTGGAAC
GCGCCAACGGCCTTGTCAAACAACACCTAATCAAATTGGCTCAACCGTGG
GTAACCTTACTTCCCTTTGCCCTCGCACGGCTCCGGGCAGCACCCCGAAG
CCCCACAGGCCTTAGCTCCTTTGAGCTCCTATACGGGCACCCCTTCCTCT
TTCAAGAGCTCCCTGTGAATACCCCACCTCTTGGCACGTACCTGCCCTAC
CTCACCCTGTTAAGGGAGCTGCTAAGAGAACACGCCGACCACAGCCTTCC
AAAGCCTGGACCGCTCAGCCCAGACAGTCCAGCCATAATAATCCCAGGAG
ATCAGGTACTAGTAAAAGACCTCCAGGCAAGAGGTCTCTCCCCCCGGTGG
AAAGGCCCCTATACGGTAATTCTTACAACACCGACGGCAGCTAAACTTAT
AGGCTTTCCCTCCTGGTACCATATGTCCCATCTTAAGGGGGCACCTACAC
AACATCAGGCCACTTGGACTGTCACCTCCCTCTCTCCAACCAAACTGAAA
CTCTCTAAATCAAATACCGCATGAATTCTCCGTGTGACAGGCTCCAACAA
TTTATTCAGGTTCTTCTCGAGGAAAGCTGGTCATTCCCTACTTTTGCTAA
CACCCTTTGCTGGCCTGAAAATCTGTTGTCCTATATAGATGAACTGGTGT
GGCAAGGCTCCCTCCAGAACTTTCACCAACATGAAGTTCGCTTTTTTTGT
CTTGTCACTCTTCTTATTCTTGCACACCAGTCATAGTAGACAAGCCCCCT
CTCAGACTCCCTCTCACTGGGTTTTTTAACCTCACTGAGAATTGGAGTTC
CAGACAGGCAGTCTCCTCTGGACTAGTAGCCATGGCAGCATGCCCGCCAG
CAGGGTGCCAGGCACCCATAGCTTTCCTAGATCTAAAATTCTCTTCCCAG
GCCCGGCTAGAAAAAACCCTGCACTTTGCTTCCTGTATGATCAAAGTAAC
TCCAAATGCAATACCAGCTGGGTCAAAGAAAATGTAGGCTGTCCGTGGCA
CTGGTGCAATATCCATGAGGCATTAATTCATGCTGAAAAAGGATCTGACC
CAATGTTCTATGTCAATACCTCCACTGGAGGATGGGATGGCTTTAACGGA
TTTAACCTCCAAATCTCTGACCCTTGGGACCCCCGCTGGGCCTCCGGTGT
AGATGGAGGACTATATGAGCACAGAACTTATATGTATCCAGTAGCTAAGA
TCCACATTGCCAGGACCCTTAAAAACACTGTCACAGGGTTATCCGACTTA
GCCTCCTCAATCCAGTCAGCCGAGAAAGAACTTGCCAACCAGCTTCAACC
GGCAGCTGACCAGGCCAAGTCCTCCCCCTTCTCGTGGTTAACTTTAATCT
CAGAAGTTGCACAATTGCTGCAATCCACAGGGGTACAAAACCTCTTCCAC
TGCTTCCTCTGTGCAGCCCTCGGAAGACCTCCCTTAGTAGCAGTTCCTCT
CCCTACCTCCTTTAATTATACAAGAAATTCATCCACCCCTATACCACCGG
TCCCGAAAGGACAGGTCCCACTATTCTGAGACCCTACAAGACACAAGTTC
CCGTTCTGTTACTCTACCCCAAATGCCTCTTGGTGTAACCAGACCAGGAT
GCTCACCAGCACCCCGGCACCACCCGGAGGCTACTTCTGGTGTAACTCCA
CGCTAACTAAAGTTCTTAACTGGTAATCACATCTTGTGCTTACCCATCTC
TCTCATCCCTAGCCTGACCCTACTATATAGTCCAGACAGACTTAGCCATC
TGCTAGCCTGGACCGAGCCAAGGCCGCAAAATAAAAGCAAACGGGCTATT
TTCCTACCTTAGTACTAGGCATCTCCTTAGCCTCCTCCTTAGTGGCATCA
GGGCTAGGAACAGGAGACCTCACCCACTCAATCCAAACATCTCAAGATCT
GTCTACTTGCCTGCAGTTGGCCACTGAGGCATCGGCCGAGTCCCTGGCCT
CCCTACAGTGACAGATCACTTCAGTAGCACAGGTGGCGGCACAGAACAGG
CGGGCCTTAGACTTGCTTACGGCAGAAAAAGGAGGGACATGTTTATTCTT
ACAGGAAGAATGCTGCTATTATCTCAACCAGTCAGGGGTAGTTAAGACTA
ATTTACAAACTTTAAAGAAAAGATCCAAGAGGAGTTAAAACACTCCTACG
ACCCTCTCCGCCCTGGTCCTTCCTGGTGGTTTTCACCCGTAGTTCAACAG
ATGCTCCCTTTCCTTATCCCAATTATAATTCTCTGTATAATAATGTGTTT
TGCCCCAATCCTAGTACAGTTCCTCTGCCAGTGGATACAAGAAATCACCA
GGGTCACTTTCAACCAGATGTTACTTCACCCTTATGTCCAACTGCCAACC
TCTATTTAGGCCCCCTCCCCAACAATGCCCCTTAACAGCAGGAAGTAGCC
AGACGATTTCGTTGCCCCTTTTCTATAACCAAAAAGAGGTTGGAC
>ltr-1_family-181#LTR/ERVK [ Type=INT, Final Multiple Alignment Size = 1 ]
CCGCTGGACTTGGGGGACCCACCCGCTGGTGTGGGGCTTCTTTCCTCAAC
ATCTGGTGCCCAACATGGTGCTCCCTATAATATCTACAAATAATCCAGTG
AGGAAAAGCCAGAGCATGGAAAGTGGAGGATGACTGACAAAGGACAGCTG
AGTACCTTTTCACTCACGCTCTATAGGTCAGTAGGGCTCTCAGAGAATTC
CAGGGCAACCTCAGGAAAATATGGGTCAGGGTGAAAACAAGTTTGCTAAT
TACTTAAGCCTGGTGCAGCAGTTATTGAGCCATAGAGGAGTAATTATGAG
TACTCAGAATCTCACCTCTGTTTTCCATCTCATAGAAAAGTATTCTCCTT
GGTTCCCAGAATATGGAACCATGAATGTAAAAGACTGGGACAAGATCGGA
CCAGACTTAAAAGGAGCACACCAAGAGGGCCACAATATTCCCTTCTCCAC
TTGCTCTGGGTGGTCAGCAATTAAAACAGCACTGGAGCCCTTCCACACTG
AGGAGAAGAAGGAGAAGTTTCAGGATGACATAGAAAAGTTTAATAATCAG
GAGTCTGATAATCAGCAAAGTGAACCATCACTGTCTAGTTTAAAAAAAAA
AGGGGCGAAATGGGAAGGAATATATGCTAACTTCCAAAAACATATGAAAG
AAACAGTTCCCCCTACTGTGCCTTTAGGGGAAGGTGCAGAATGACCACCT
CCACCTCAGCCTTATGAGTTTTTGGAATGGGAGACTGAGACGTGGCTTGC
TGCTCCCATTGTTGCATGACCTACCATTGACTATGGTAAAGGGAAGCTTC
AACAGCCCAACAGCCAGTTACAGTGAGGGAATGATCCAGGCTTGTCCACC
TGTTAATTATGGGAGAAAAATACTGTAAGCCAGTCCAAATACAAATTATG
GTGCAGGGGCAATTCAGGCATCCAGCCAGTCCAAATACAAATTATGGTGC
AGTGGCAATTCAGGCATCCATTTGACAGGCACAAGAAATGCCCTGATTCA
AAACAGGGCATTCCCAATTCAGGGCAGGTCATCCCTGACTCCAAACAGAG
TATTCCCATCCCAGTCTATCCCTTTACAAATGCCCAGTGGGTCTTTTAAT
TATGATCAACAATGTCAGATGGTTTATGTCCCTGCACATAATGGATGAAA
GGCCTCTATTCATGTAATCAGTGGAAGAACATTTCAATCTTTGGACACAA
TTAAATACCTTGAGCATGGCTATGTTATGACACATCATCTGGAGACAAAA
AAGTGGGACA
>ltr-1_family-20#LTR/ERVL-MaLR [ Type=INT, Final Multiple Alignment Size = 4 ]
TGATATGGTTTGGCTNTGTCCCCACCCAAATCTCATCTTGTAGCTCCCAT
AATTCCCACGTGTCGTGGGAGGGACCTGGTGGGAGATAATTGAATCACGG
GGGCGGGTCTTTCCCGTGCTGTTCTCGTGATAGTGAATAAGTCTCATGAG
ATCTGATGGTTTTAAAAACGGGAGTTTCCCTGCACAAGCTCTCTCTTTNC
CTGCTGCCATCCATGTAAGACGTGACTTGCTTCTCCTTGCCTTCCGCCAT
GATTGTGAGGCCTCCCCAGCCACGTGGAACTGTAAGTCCATTAAACCTCT
TTCTTTCGTAAATTGCCGAGTCTCGGGTATGTCTTTATCAGCAGCGTGAA
AACGGACTAATACA
>ltr-1_family-3#LTR/ERV1 [ Type=INT, Final Multiple Alignment Size = 4 ]
TGTCAGGCCTCTGAGCCCAAGCCAAGCCATCGCATCCCCTGTGACTTGCA
CATATATGCCCAGATGGCCTGAAGTAACTGAAGAATCACAAAANAAGTGA
ANANGCCCTGCCCCGCCTTAACTGATGACATTCCACCACAAAAGAAGTGT
AAATGGCTNGTCCTTGCCTTAACTGAGTGACATTTAACCCTGTGAAAGTC
CTTTTCCTGGCTCATCCTGGCTCAGAAAGCNCCCCAACTGAGCACCTTGT
GACCCCCGCCCCTGCCCACCAGAGAACAACCCCCTTTGACTGTAATTTTC
CNTTACCTNCCCAAATCCTATAAAACGGCCCCGCCCNTATCTCCCTTCGC
TGACTCTCTTTTCGGACTCAGCCCGCCTGCACCCAGGTGAAACAAACAGC
CATGTTGCTCACACAAAGCCTGTTTGGTGGTCTCTTCACATGGACGCGCA
TGAAATT
>ltr-1_family-21#LTR/ERVL-MaLR [ Type=INT, Final Multiple Alignment Size = 1 ]
TGATATGGTTTGGCTGTGTCCCCACCCAAATCTCATCTTGAATTGTAGCT
CCCATAATTCCCACGTGTCATGAGAGGGACACAGTGGGAGGTAATTGAAT
CATGGGGGTGGGTCTTTCCCATGTTGTTCTCATGATAGTGAATAAGTGTT
ATGAGATCTGATGGTTTTATAAGGGGGAGTTCCCTTGCACATACTCTTTT
GCCCTCTGCCATGTAAGACATGACTTTACTCCTCATTCACCTTCCACTGT
GACTGTGAGGCCTCCCCAGCCATGTGGAACTGTGAGTCAATGAAATCTCT
TTCCTTTATAAATTACCCAGTCTTGAGTATGTCTTTATTAGCAGCAGCAT
GAGAACAGACTAATACA
>ltr-1_family-22#LTR/ERVK [ Type=INT, Final Multiple Alignment Size = 12 ]
TGTTGGGAGCAGGCCCCCCAAAATCTGGCCATAAACTGGCCCCAAAACTG
GCCATAAACAAAATCTCTGCAGCACTGTGACATGTTCATGATGGCCNTGA
CGCCCACGCTGGAAGGTTGTGGGTTTACCGGAATGAGGGCAAGGAACACC
TGGCCCGCCCAGGGCGGAAAACCGCTTAAAGGCGTTCTTAAGCCACAAAC
AATAGCATGAGCGATCTGTGCCTTAAGGACACGCTCCTGCTGCAGNTAAC
TAGCCCGACCCATCCCTTTANTTCGGCCCATCCCTTCGTTTCCCATAAGG
GATACTTTTAGTTAATCTATAATCTATAGAAACAATGCTNATNACTGGCT
TGCTGTCAATAAATACGTGGGTAAATCTCTGTTCGGGGCTCTCAGCTCTG
AAGGCTGTGAGACCCCTGATTTCCCACTCCACACCTCTATATTTCTGTGT
GTGTGTCTTTAATTCCTCTAGCGCCGCTGGGTTAGGGTCTCCCCGACCGA
GCTGGTCTCGGCA
>ltr-1_family-23#LTR/ERVK [ Type=INT, Final Multiple Alignment Size = 4 ]
TGGCGCCCATACGTGGGGGCTCGAATCCAGGTCGAAGGGTCACCGGAGCG
ACGGTTGGAGAACGTGGAACTAAGCTGGAGGACACCCGAGTACTCTTAAA
GCAATCCCCATGGTGAGTAAGAAGGGGAGCTCGGAAGCATCAGGGTAACA
ATGGGACAAGTGTGGGNTCTGGTTCGTTCCACCTTGGAACCTTTTCACAC
TGATGATGAGGAGGAAGGAGAGTATAATGAAGTAACGGAAGAGGTAACAG
AGCAGGTTTGTTTGCCAGCTAAAGCTAAAGCGGCAAAGGAGGGAGAGGTT
CACCCCTACCCTTCTGCACCCCCTCCTTATTTTGAAGAAAAAGAGTGGCC
TGACCCTCCAGATCTTTCTTTTCCGGAGGACGCTGGGCGAAAAGTAGTTG
CCCCAGTGACTGTTCGAGCGGCGCCTCGAGCGACCGCTCTCAGTTCTATT
CAGGCAGGAATTCAGCAAGCTAGANGAGAGGGTGATTTAGAGGCTTGGCA
GTTCCCTGTTAGAATACACCCCCCAGATCAACAGGGAAATATTACAGCTA
CGTTTGAGCCTTTTCCTTTTAAATTACTCAAAGAATTTAAACAAGCTATT
AATCAATATGGACCAGGTTCTCCTTTTGTAACGGGACTGTTAAAGAATGT
TGCTGTTTCCAGTCGGATGATTCCTACTGACTGGGACGCTCTTACTCGAG
CTTGTCTAACTCCTGCTCAGTTCTTACAATTTAAAACTTGGTGGGCAGAT
GAAGCTTCCATTCAGGCTGCTCGCAACGCCCAGGCCCAACCTCAAATTAA
TATAACTGCAGACCAACTTTTGGGGGTCGGCGGCTGGGCTGGTTTAGATG
CACAAGTGGTCATGCAGGATGATGCCATAGAGCAGCTTAGAGGAGTGTGC
ATTAGAGCTTGGGAAAAAATCACTTCAGGTGGAGAACAATACCCTTCCTT
TAGTGCTGTAAAACAGGGACCAAAAGAACCGTACGCAGATTTTATAGCTC
GGTTACGGGAGTCTCTTAAAAAGGTGATTGCAGATTCGGCTGCTCAGGAT
ATAGTGTTGCGGTTATTAGCTTTCGACGATGCTAATCCCGATTGCCAGGC
TGCTCTGCGACCTATTAGAGGGAAAGCACATTTAGTTGATTATATCAAGG
CCTGTGATGGTATCGGAGGTAATCTGCATAAAGCTACTTTGCTGGCACAG
GCAATGGCAGGACTGANAGTGGATAAAGGAAATACTCCGTTTCCTGGAGC
TTGTTTTAACTGTGGGAAGCATGGTCATACTAAAAAAGAATGTAGAAAAA
AATCAGCGAGTCAGGCCGNCAGATAGGGAAAAAAGAAAACTGCTGAGCCT
GAAATATGTCCAAAATGTAAAAAGAGGAAAACACTGGGCTAATCAGTGTC
ACTCTAAGTTTGATAAAGATGGGAACCCGATTTCGGGAAACGCCATGAGG
GGCCCATCCCGGGCCCCGTTCNAAACCGGGGCATTCCGGCTCAGGCCATT
CCCTCACCCCTGTACAATGTCTGTCCCCCGCCACAGCCGGTAGTGCCGCA
GTAGATTTATGCTGCACAAAAGCTGTGAGCCTTCTGCCCGGGGAACCCCC
GCAAAAGGTTCCAACAGGGGTCTGTGGACCCTTGCCAGCGGGGACGATAG
GATTACTTCTAGGNAGGTCTAGTTTAAATTTAAAAGGGGTACAAGTACAA
ACAGGAGTCATTGATTCAGATTACAACGGNGAAATTCAAATTGTTATATC
TACTTCTGTTCCCTGGAAAGCAGAGCCAGGAGAGCGCATAGCACAGCTCC
TGATTGCGCCGTATGTGGGAATGGGGAAAAGTGAAATTAAACGAACAGGA
GGATTTGGAAGCACAAATAAACAAGCAAAGCAGCTTATTGGGTAAATCAA
ATTACTGATAAACGTCCTACCTGTGAAATAACTATTCAGGGAAAGAAATT
TAAAGGTTTGGTAGATACAGGAGCGGACATTTCAATCATTTCTCTACAGC
ACTGGCCGTCCGCGTGGCCAATTCCACCCGCTCAATTTAACATAGTTGGA
GTTGGTAAAGCCCCTGAAGTATATCAAAGTAGTTATATTTTGCATTGTGA
AGGGCCCGATGGACAACCTGGGACTATTCAACCAATTATAACTTCTGTAC
CTATAAATTTATGGGGAAGAGATTTATTACAACGATGGGGAGCACAAGTT
CTAATTCCAGAACAATTATATAGCCCTCAAAGTCAACATATGATGCATGA
AATGGGGTATGTCCCTGGTATGGGACTAGGAAAAAATTTGCAAGNTTTGA
AGGAACCGCTTCAAGCAGAAAGACAAAGTTCCCGCCAAGGTTTAGGATAT
NATTTTTGATGGCGGCCATTGTTAAGCCTCCAGAACCTATACCTTTAAAA
TGGTTAACAGATAAGCCAATTTGGATAGAACAATGGCCACTGAGTAAAGA
GAAACTGGAGGCTTTAGAGGANTTAGTTACTGAACAATTAGAAAACGGAC
ACATAGCTCCAACATTTTCCCCTTGGAATTCTCCAGTTTTCGTAATTAAG
AAAAAATCAGGTAAACGGAGAATGTTAACTGACTTAAGAGCCCATTAATT
CAGTTATACAACCTATGGGAGTATTACAGCCGGGATTGCCTTCTCCTGCT
ATGATTCCAAAAAATTGGCCTTTAATAGTCATAGATTTAAAAGACTTTTT
TCTTTACTATCCCCTTAGCTGAGCAAGACTGCGAACGGTTTGCATTTACA
ATTCCTGCAGTAAACAACCTGCAGCCTGCTAAGCGTTTTCACCGGAAAGT
GTTGCCACAAGGCATGTTAAACAGTCCAACAATTTGCCAGACGTATGTAG
GGCAAGCAATTGAACCTACTCGTAAAAAATTTTCACAGTGTTACATTATT
CATTATATGGATGATATACTTTGTGCTGCCCCCACTCGAGAAATATTACT
CCAATGTTATGATCACTTGCAAAATTCGATTTCTCGCGCTGGTTTAATTA
TAGCTCCTGACAAAATTCAGACTACTCCTTACTCCTACTTGGGGACCTTA
GTAAATGACACTACCATTGTGCCACAGAAAGTAACCATACGTAGGGATCA
ATTGAAAACATTAAATGACTTTCAAAAATTACTAGGGGACATTAATTGGA
TACGACCTGCTCTAGGCATTCCTACCTATGCCATGAGTAATCTATTTTCT
ATCCTTAGAGGAGATCCTAGTCTCACTAGCCCTCGGCAATTAACAAAAGA
AGCTGAGGCAGAGCTGCGGCTAATCGAAAAGCAAGTCCATAAAGCTCAAA
TAAATAGAATAGATCCAGAGAAGACTCTAGATTTGCTAATTTTTCCAACT
CAGCATTCACCTACTGGTGTTATTGTCCAAGAACGGGACTTAGTAGAGTG
GCTTTTTCTTCCACATACTAATTCACGGACTCTAACTCCTTATTTGGATC
AAATCGCTACTATGATAGGAAATGGNAGAACTCGGATTGTTAAATTACAT
GGATATGATCCTGGAAAAATTTATTATCCCTCTCACGAAGGCACAAATAC
AGCAAGCTTTTATAAATAGTCTTACTTGGCAAACCCATTTAGCTGACTTT
GTGGGTATTCTCGATAATCATTTTCCTAAAACGAAACTGTTTCAATTTTT
GAAATTAACTAATTGGATTCTCCCTAAAATAACTAAATTTAAACCAATTG
AAGGTGCTGAGAATGTTTTTACAGATGGGTCTAGTAATGGTAAAGCTTAT
TCTGGCTCGAAAGGTAAAGTTTTCCAGACGCCCTATACTTCAGCTCAAAA
AGTGGAGCTTGTAGCTGTAATTGAGGTATTGACTGCTTTTGATATGCCTA
TTAATGCGATTTCTGATTCTTCATACGTGGTTCATTCCACACAATTAATT
GAAAATGCTCAGTTACGATTTCATACAGATGAACAACTGATGACTTTATT
TACCCAATTGCAAACAGCGGTTAGGAGTAGAATGCACCCTTTTTACATCA
CTCACATTAGGGCTCATACACCTCTTCCAGGACCTTTGACTGCAGGGAAT
CAAATGGCTGATCACCTAGTTGCTAATGCAATATCTAATGCTAGACACTT
TNACAATTTAACCCATGCTAATGCCTCTGGTCNCAAACGCAGATACAGCA
TTACCTGGAAAGAAGCTAAAGCTATTATCCAGCGATGCCCAACTTGCCAA
ATNGTGCATTCCTCATCTTTTACNGGAGGAGTTAATCCTCGAGGGTTGGA
ACCTAACTCTCTTTGGCAAATGGATNTCACACATGTTCCCTCGTTTGGGA
GACTAGCTTATGTACATGTATGTGTGGACACCTTTNCTCACTTTNTCTGG
GCTACATGCCAANCAGGANAGTCTTCTGCCTGTGNTAAACGTCACCTTTT
GCAGTGTTTTGCGGTGATGGGCATTCCAGCTTCTATTAAAACAGATAATG
CCCCAGGCTATACTAGCCGAGCTCTAGCTACATTTTTCTCTATACGGAAT
ATTAAACACATTACTGGTATCCCATATAATTCTCAAGGACAAGCCATAGT
GGAAAGAATGAATCTCTCCCTGAAACAGCAGTTGCAAAAGCAAAAAAGGG
GAGAGAAACAGGGACTACGGGACACCCCATATGCAACTGAATCTAGCATT
ATTAACTTTAAATTTTTTGAGCCTGCCTAAAGGCCAGATGTTATCAGCAG
CTGAACAGCATCTACAGAAACCAGCTGCAAAGACAGAAGCAGAACAACTG
GTTTGGTGGAGAGATCCGATAACAAAAAGTTGGGAAATAGGTAAAATAAT
AACTTGGGGTAGAGGTTATGCTTGTGTTTCTCCAGGNCNAAATCAACAGC
CGATTTGGATACCATCAAGACACCTGAAACCTTATCATGAGCCAGATGCC
GAGGAAGAGATTCCGGGAGGATCCCGAGGACCCCCCAGTTGCAGCCATGT
CGAGACTGACGCTGAGGAGGACCCCAACTGTCACGAGCAACACCCGTCGA
ACACAGCCACCCACCTGGGGACAGATCAAGAAGCTGTCACAGATGGTGGA
AGAAAACCTGAGGAAAGCGGGACAACCGGTCACAATGAGTAATTTAATGG
TAGCTATGATAGCGGTGATCACCACTGCCGTGAGTATTCCTTCAACAAGG
GCTGACACAGAGAACAATTATACTTATTGGGCATATTTATCAATCTTGGC
TGGCAATAATGCCTGGATGTAATCACTCTATGACACAGTTACACATGCTT
TCTGATCTCAGTATTTACCATAATAAATCTGCTCCTATAATTGAGGCATA
CCGCCCTCAAAAACCTATTTGTAAACAGAATTGGACCTGGCCAGAAAAAA
TGAACGTACTTGTTTAGGAAGATTGCATTGCAGAACAGGCAGAGGTGCTG
CGCAACGATTCCTATGGAATCATTATTAATTGGTCCCCTAAGGGGACGTT
TAGCTTGAATTGCACCTCTCAGTCTGCGTGCCACGGCCACACTGTGTTCA
GCTGGTCTGAACAAAACGGTCAGATGGTAGAAATGGTAAGAAGTACGGCA
AGAGTTCCTATTATCTGGAACCATGGCGGTATAGTGGCACCTCAACCTCA
AATGATATGGCCCGCTCTAGGAGCTAAACATAAGGATTTGTGGAAACTAT
TAATAGCTCTTAATAAGATCAAAATTTGGGAAAGAATAAAAAAGCATCTA
GAAGGACACTCTACAAACTTGTCTTTGGATATTGCAAAATTAAAAGAACA
AATATTTAAAGCATCCCAGGCACACCTGACCTTAATGCCAGGAACTGGAG
TGCTTGAAGGAGCTGCAGACAGATTAGCAGCTAGTAACCCATTAAAATGG
ATAAAAACACTTGGAAGCTCTGTGATTTCAATGATAATTGTGCTTTTAAT
CTGTGTTGTTTGTCTTTGTATAGTCTGCAGATGCGGATCCCGACTCCTGC
GAGAAGTAGCTCACTGTGACAAAGCTGCCTTTGCTTTTATCACTTTGCAA
ATCAAAGAAGGGGGACA
>ltr-1_family-24#LTR/Unknown [ Type=INT, Final Multiple Alignment Size = 2 ]
TGAGATTTAAAAGACGTGTTAATTCTAATTTCTGTCTGATTNATTTCTTA
ACTTCTTCACATCTGTCTTGTTTAAAAATAAACTACTTGAATTAATTCAT
CATACCA
>ltr-1_family-25#LINE/L1 [ Type=INT, Final Multiple Alignment Size = 1 ]
AGATTCAGTGTAAAGATTCAGTGTAAAGCATTGCTCAGGATTCCATTTGA
TACATTTTTATTAAAGGGCTAAATGGATTTGTCACCAAGAGATATTCTGC
AGAATCACTCTAATACATGTGTGGTTATAATAATAAAAAAAAAGACAAGA
GTGACTTATATTTGCTGCATTGGACCTTATTTCCTTGTATTTTTAAATCA
TAAAGTGTGTCTGCAATTCAAAGGAAAATAAAAACTACATATATTTTCTG
TCACCTGATTCTCAAAATATTTTCACTTGATTGTCCTTGATCATTCTCTG
TTGTTTGAATAGAAAAATATACCAACTTTTGCATGCTTATGTCTCTTAAA
ATATTATCAACAGTTTGAGAACAAGACATTTCATACTATTAAATAATATA
GTGTTCAGTATACTTGCACATTTTCATCTTAAATTAGTTTAGTTGGTAAT
CTCTTGGTTTTTTATTTTGCTTTTCTGATCTTTTCTTAGATTACGATGGC
ATCCAGTTTTAATTACTAGGATTTAGGCTTGCAGGATCCAGAAGGAAGGG
CAGCTGTTGAAGTGCCGGTAGGATTAATCTGAAGACTAGAGAAAAATCCA
TCTTAAGTTATTTCTTAAAACAATCTAAGAGAAAATCAAAGTACACTGAA
GAAGTTCTCATTTTAGAAGATAACTGGCTTCCATTCTTAAAAGTGAGAAA
TAAAATATGGAACAATTTTAGAGAAACTAGCTTGCATATTTGCTGAAGTA
CTCTCGTATCAAACTAGAACAGATTCATAGTAAGGGGCTCAAAAACAGAT
TCTGGATAAAGGTATAAATGTTAACATATTTTTATTTTTCAGTTTGAAAT
TGCAAAATAATATCACATCCCCTGACATCCAACTATATACCTGAACAGGC
ATCACTGATATTAAAGCACATTTGGATTATCTTCAAAATTTATTTAATGG
AATTCATTTTATGTTTAACTGGATTTAATGCTAATGGTAATCTTATAGCA
CACATGTTTGTGAAGAATTTTATTTTTATTTATTTGAAGTTTGTGTACAT
AGTAAACAATTGTTTTAAGAAAGAATGAATCAGATATGTTTGGATACTGT
AGAGGTATTGTTCTTGTGTTTATTCATGAATGACAACCTGATTGGCATAG
AAGTATTGACTCATACTTCTTTGTCATCAAACTCTGAACTGGTGAATCCT
TTGTCTTTTAAAATTTAGTGTTAAGAATCTAAAGCAGGCATGATTTTGGC
TCTTTTGTGGCTATTTTTTTTCTAGCTTTTTTTTTTCCCTGTAGAATTCT
ATTTTTTCGTTCTAGTGTGAGGAGAACACTTAAAATTGAGATCTAACCTC
TTAACATTTTTTGAAGTGCACAATACCATATTGTTAACTATAGGCACTAT
GTTGTATAGCAGATTTCTGGAACTTATTCGTCTAACATGACTAAAACTTT
ACACCTGTTAAAGAGCAATTTTCCATTTTTCCCTCCACCCAGCCCTTGGC
AACTACCATTCTGCTCTCTGTTCATGAGTTTGACTATTTTAGATACCTCA
TGTAAAGGAATCGTGGTGATTTCCTTCTGTGATTGTTGGATCATATGATA
ATTCTGAAGTGAAACTGTAAGACTACTAGAAGGAAACATGGGAAAAGCTT
CATGACATTGGGCTTGGCAATGATTTCTTGGATATGACAGCAAAAGCTCA
AGTAACAAAAGCAAAAATAGACAAGTAGAACTACATCTGCTATGGTTTGG
GTCTGATTTGTCCCTGCCAAAACTCACATGGAGATGTAATCCCCAAGAGG
CAGTGTTGGGAGGTGAGGCCTACTGAGAGGTGATTGAGTCATGGGGGCAG
AACCCTCATGAACAGATTCATGCCTGCCTGCCAGGGCAGTGACTGAGTTA
TCACTCTTGGGAATGGATTAGTTCCCAGGAGAGTGGGTTGGTAAAAAGAG
TCCAGCTTCCTCTACTTCTTTCTTCTGCTTCCTCTCTTGCCACAACCACT
ACTGCAGGACAATTATAACTCCTTTCATGAATATAGTGGTTTAATTGATG
C
>ltr-1_family-26#LINE/L1 [ Type=INT, Final Multiple Alignment Size = 1 ]
TGCTCAGCCTAAGTAGAGTAACAATATTAAAAACAGCTAACATCATTGAT
GTGGGGAAATTTCTAAGCACTTCACATGTATAAGCTTATTTAATCTTCAC
AGAAACACTTTATCATAGGTACTATGATAGACTAAGACTTTACTCTGAAC
AGCTCCTCACCATACAGTCTGTCCTGTGAGCAGAACATGACCCCAAAGTG
GGAGGATGAATGTTTCAATTTGTGAATAGCAGTGATTGGATTATGAGTCC
ATTTCTGGGTTTAACTTGATTCTGTAAAATATTGCTATTTTCTGTAGATC
TGTTTGCAGGCAGTTTACTTATACCTATGTGCCATTGAGTCTTTCTCTAA
CAAGTGAAAACAAAATCACCCAGCATTAGAAAAGAGTCAAAGCCATTTGT
GTTATGATTTCAGCTACTTAGACTTGCTATTTTAAAAAGTGATATGTATT
CCCTGCATGCATCCTACACAGTATTCATGCTGTTCAAGATTACAAATTCA
GAATGGAGATTTCCCACTTGAAATCACAGAAATGGATTTTACTTGTAATA
TTAGTGCCATGAAAAATAATTATGCTTCATCCAATGCTATAAATTTCTAT
CATGCTCCCTCTCCTTAATATGTAGTGAATTTCACTAGGACAAAATATGC
TTTTATCACACAGTGCACTGTGACTACATGTCGATCCTGTCCGCAGTTGT
CCACTTTCCTCAACCCTAACTCAAGATGAAGTCATATATTACTGACTGCC
AAGGGTGCTCTCCAAATAAAGTGTGTGGCTTGGCACTCACAGCTAGTTGA
AACTGATGCCAGTGCACTTCTTACAGAATATCAGGACTCACTAAACAATT
GTTTTGGGGAAAAAAAATTTCACAGAGCCCTTCTTGCTCATATATGTAGT
CTGCATTTGCCAAGGGTAAAAGCATTCTCTTCCAACTGATGATTTGGTGC
ACCACAAAAGGGAAATACCTGCTGGTATGCACAGGTGACTGTTGTCACCA
TTCCACTGCACACTGCCCAACAGGGCCATTTTCTCTCTAAGCATATTTGA
TATTTGTTGTTAACTTTGAAGGCAGTTGTATCAGCTTCCAGGCAATCATG
TGACTTGTGCTTGGTTTTGCAAGGAGAAATGAAACCTTAAATGGTGTCAC
TTGACTTTTTGGCTTCTCTTTCTTAACAAAAATAAGTTAATTAGGTAATT
ATCATTTTTGGGCTTGATCTGGACAATTTTAATAGATTTGCCAGAGAGGT
CACTATGCAGTTTTATGGAACTCATGCCACTGCTTGACCAAGTTCATACC
AGAGAGAACAATGGTGATTAGAAGAAATGGAAGGAGTGTGCAAATCCTCC
ACATTTCAGTAGTTTGCTTTTTCTTTCTCAACTGCTTGTGCAAGGTCTTC
ACACTTGCATGTTCACTCATCACAGCAGGCACACATTCACTGGGGTGCTC
GTCACTCTGTATATCAGGGGTCCCTAAATCCCTGGCCATGGACTGGCATG
GTACAGAAGGGGGTAAGCTGCAGGCCAGTGAACATTACTGCCTGAGCTCT
GCCTCCTGTCAGATCAGCAGTGGCATTAGATTCTTGTAGGAGCAAGCAAT
AAAAGGTGGGTTTCAGAACTAAATGTTGAAAGAGTAGAAGCATTTTTGTT
TACGTACTCCTGGAGAATATTTGGAATTAATTAAAGACTGGCCTCTGCAA
TTAGAAATAAAATAATCCTATACATGTTGGAAGGGAGGAGGCAAATTTCA
TTATCTGTAGCTGATATCATTGACTAACTAGAGCATTCAGATTAATACTC
CAAGGATAAACTTGGCCCGAGCCATGCCTGACCTGAACAAAAGAATCCTC
TTCTTTGCTCTTTGAGCGCTCTCTTTTCATCAACTTTTAGGCACTCATAG
GAAGGCACTTTGAGAAACATGAAGAAATGGAATGGGTGAACGTTGTTATA
GACCTACACAACCAGCTCTGAAGACAACAACTTTTGGGAAAGCTTCAGAG
AGGCAAAGACGTTTAAGCAGATATTAATATGTTGGAGATTCTTGTTCTTG
TTAGAGCAATGACCAAAGGGATAGCAAAAAAGATCGAATGGGAAAACGAA
CTAGGGATCTTTCTTGAATGTGAGGTTTTTCTAGTTTGTGTTGTCCCAAA
AGTATACTCTAAGACAAAGATCAAGTGTAAGTATTTTATTTGGGAGGCAC
AGACACACTGTTAGATGAGTGGGGAAGTAAGACAAGGAAAGGAAGTCAGT
CACTAATGGTGTGTTATCAAGCCAAATACTATAGTAGGTAGCCAGAGCTG
ACTCTCATGGGAAACTCTGGAAAACACACATTTCAGAATTATTCTACTGG
AGGTATCAGGGATTGGAAGCATTTATACACGAGTCCCAAGTCTCCTTGGT
TGAGGATATTGGTTGGAGGCCCGGGGGAATTCATTTCTCAGGATTTGTAG
CTACTTCAAGTCCGGGCAGAGTGGCTTTCTATGGAATGAAGCTTTTAGGC
TTGGAGAGGCAGACACCAGCTGCTGGGAGTTGACTAAAGCATGCCGAAAT
GGTTGAAATAATAGAGATAGGAGTACAGGAGTCAATAAGGATTAGTGGTG
GATTGAACCAGGAGTGAGGGGACAAGACAATTCAAGGGTTACTCCCTGGC
TACGCTTTCAACCACTGGGTTGATTATGCTGAGGTTGGGAGGAACTGTGG
ATGACCTACAACGTAACAAGGAAATATGATGGAATAACAGGGACGGAACT
ACACACATGTGAGACAGCCCCTAAGAAACTCATAGAAATATCTTGTTGGT
ATTGTGAAGGGTGAAGATTTCTCGAGATCATGTGTGGCCTCCAGTTTTCA
TGATTTGAATATTATCGAAAATATGACCTTATTTCTAGCCACTGAAGAGT
GATACCCAAAAATATAATTTATATACTACAAGAGTGTTTGCAGCTTATAA
TCTCCAGGATTCTTTAAACAGAATAGAATACAGAAGCTAAACATAAACAT
CTATAAAATAAATGACACCATTCAAGGTATTTGCAAAACTGTAATCAAGC
TATATCACGATGGCCTTCATATTTTGTTAGCTCCTCAGCAATGAAATATT
AAATTTGGCTAACCAGATGGCCTAATATAGAATTAAATTAAATGATTAAA
TTTAACCATTTCAATTGACATTCCATTGGGTTCACCACTCTAGAAGAGAG
AATCTTGAGGGAAGTGAGGCTGCTGTTTTATAACTTTTCAAATGAGGCAA
TAAAGCCCATGGGGTTGTCAACTACATATGAAATATGAACTGCTCATAGG
CAGCAGAACACAAAACAAAGCTTCCTTATAATAAAAAGAAAAATCACACC
CTTGGCTTCCCAGTCATTATTATTACAGCAATTCAATTCACGTAGAAAAA
AAATTTTAAAAGAAATTAACAGAAATTTCTAGCCATATGTTTATCATAAC
ATTGAACCACTGTTTCTACTTATTTTCTCTTTTTCTTCTTTTCAGTATAT
CAGCTGACAGCTAAAATTGGCCTACAAACCCCCTCCCATTTGACTCCTCT
CTGACCCAATTCAAGCTCCCCAGTGAGAGAAGCACAGAAGCAAAGCCAGC
ATTTGGCATTTGTTTACTTCTTTGTGTCTCAGCACAAATGATGATACCAC
TAGAAAGAGTCCAGGGAATAATATTTCTTTGTTATGGTGCAGCCCGCACA
CCTGCAGGGTCAGTGCATGCATTGTTTTGTGGTTTTCTCATATGCCAGAC
CAGATGAGAAAGCAATTCTTGTTATTGCTTTGTGATTCAGTATACCAACC
CATTCTAATCCACACACATACACACACACACACACACACACACACACACA
CAAATGCCAGTTGGAATGTGTGTGCAACTAAGTGCATACTTCAGAACTCT
AGGCAACTATTAATTTTTGTGTTTTACATTTTATAGCAGATGTTAATTAG
GAAAATTTTTAACTGAGTCAAAAAATGTTAATTGAATTATCATGGGATTA
CATCGGTAAGTGCTGATTTCACCATTATGCTATGTAAAGTTGCATCCATG
AGTAAATTATTCAGAGAATTTTAATGAATTTTCCACTATTCCACAGGACT
TTTTCTCCCTAGTTTCTCCTTGTGTAGTTGACCAAATAGAAAAATTTAAG
CTGTAACAAGATTATCTGGAAATCTATTAAAAATTAGATAGAAAAGTTGT
TAATTTACTCTTCTCATGGTGCATTATATATTTTGGGCATATACAATCTT
AGGTGAGTACAAAATTTATTATCCAAAAAACTGAAATTTATATTCAAGCT
CAGTAGACATGAAGCAATTATAGTTAATATTCTAAACACATTATAGTAAA
TAATTTAAGATCCAGCATTTGTATATTTCTGCAGATGATGACATAGTGTT
CCATGAGGCCATCGTGATTGTAACACAGGGTATAGTGTAGGATTCCAGAG
GGATTTCACAAGCAGAATTCTCCCAATCTTAGCAGGAGTCAAAAATTAAG
TTTGGCTCACCTAACAGACTTGAGTCTTATCCACCCATAGATTCTGAACA
TTTCCTTTATGGGTTTGACTTCTATACTATAAATTGCTTGCTTCTCAGGG
ATACTGAGAATTAACAGTTGTCGTATTTTTGGCAGTTTGGGAGAGGCACC
ATGGTATACAGTCTCCTCAAATCTGGCATTCACTGCCAGCACTTATACTG
AGCATTTCGTAAACAATGAAACATCTATTTCATTTGCACCACTGTTGGAT
AATCTCAGGCCTTAGGGACTTCTGGATCACAGATGTGACAGATATCAGAT
TTCAACAGCCTTTGAAACAAAAATGTTCCTGTACATGGGTAGAAATTCCA
ACCATGTATTTCTATAATTTCATACAAACATTTTGAAAACGAAGTCACAA
TTATTTTATTTTGTTAAGAACATTCAATGCCTGTGACATTGTATTTTACT
GGGTGTTACTCTATCTTTTCACCATTCTACAGAAAAAAATCATGAGATAC
AGTTTAGTGTAGCAGCAGGGCACAGGCTTGGCATCAGACTGAGCAAAATT
AGTTCTGGGCTGTCACATGTAAGAGGTTTATTAGGGGGAAAGATGCTCAG
ACTTTCCAAACTGTTAACAATTTTTCTTTATTAATCTGTTTTCCATGCAT
AACACTTATAAGAGGATGGTTAAATAATATGAAAGCATGTAGCATACTGA
AAGCCTATAGTCCACAAAATGTAACGAGTGACATGAATCCAAAAGGAGAA
TGTGCATGTGTGCATGCGTGCACGTGTCCATGCTGACAGCTACCATTTCT
GCATTCAGAGGAGAGAGAGGATTTCCCAGGGAACAGGCACTGTGGCTATC
GAAAGCAGGGCCTGCAGCCGAACCTGGAATGCAGAAGTGAGAACAGAGAT
GGCTAAACTGCTCTGTAGGATGAAGTTTAAAGAAAAGGGGAAGAGTAACC
TTTTGTACTCACGCTGTTTATTTAAAATCATTTGTAAAAATGATTTGGCG
TCTTCCTGTGAGTGGGCTGGAGGGTCGGGAGTCCCAGGCACTGAAAGAGG
CAAGTAGATGAAACAGAAAAGGAAGGCAGCTCTGAATGAGGGCCTGCCCC
AGCGACCAGAAGGAGGCCCTTGGCCAAGTGGGTGGAGACAAAATAAATTA
ATGGTCTTTCTGTGATGAAGTTCAGCAGTGGATTTCAGAAACAATGGTGT
CTGATATCTAATTTTACTGATTTTCCCATTCAATAGTATAATGCCTTGCC
CCTTATCACCCTCTGGTAGTCAGTAAAGGCTAATCTTCCACTAGTTTCAC
AGTGTTCTTACATTAATGTAACCTTAGGGTTTAAAGAGAAGTAGTTATGA
CCATACGGGGACAGGGAAAGGAGTCCAGAGAAGACTAGATCACCAGGAAG
ATATAGCAATGAGATGGCCAGATGCTACCAGGGAGAACAAGAGCACCTGG
GAATACAACCTTCAGCATGACAGGCCACAAACATGATGTGAAAGCAACCT
CTGAAATTTTCCAACAATAGTTGAAAAGAAACTGAATTTCTTATGTTTAT
ATCAGAGCGAGACATCATTTTTACATTAAAAAGAAAGATAATCCCCAATT
TCAGGAAAACTTCAGGATATTCTAGTTAAAGAAAGCGTTAGTAAATTTAA
ATTTCAAAAAAATAGCTTGAGTTAGTTCAAAAGTAAAAAACTAAAATTAA
GTTGATTTATAAGCCTCATTGGTGTTTATTTAAATATTATTTTTCAAAGG
TTAATGATCTACAGTAGCCTAATTGTCCATCAACAGATGAATGGATACAG
AAAATGTGGTACATATGCATAATAGAATATTCAACCATACAAAAGAATAA
AATTCTCTCATTTGCAACAACATGGATGGAACTCAAGGACATTAAGTTAA
GTAAAATAAGCCAGGCACACAGACAAGTTTTGTATGTTCTCACTGATATG
TGGGAGCTAAAAATTAAAACAACTGAACTCATGTAGATACAGATTAGAAT
GATGGTTACCAGCGGCTGGGAAGGGTACCCAGGAACAGGGGGAAAGTGGG
GATGGTTAATGGGTATAAAAATATAGTTAGATAGAATGAATAAGATTTGC
TATTTGATAGCACAATGGGGCGACTGTAGTCAACTATAATTTATTGACTA
TTTAAAAATAACTAAGGGAGTGGAACTGGAGTGTTCTTAACACAAAGAAA
TGATAAATGCTTGAGGTAATGGATGGTATTATTCTAAATTCCCTATAGTG
CTACACATTCACTTCTTTTTTTTTTCTTTTTTCTTTTTATTTATTTATTT
ATTTTTTTTTGAGATGGAGTCTCGCTTTATCACCC
>ltr-1_family-27#LTR/ERVL-MaLR [ Type=INT, Final Multiple Alignment Size = 1 ]
TGATATGGTTTGGCTCTGTGTCCCCACCCAAATCTCATCTTGAATTATAC
TCCCAAAATTCCCACATATTGTGGGAGGGACCTGGTGGTAAATAATTTGA
ATCATGGGGGTGGCTTCCCCTATACTGTTTTCATGGTAGTGAATAAGTCT
CATGAGATCTGATGGTTTTCTTAGGGGTTTCCTCTTTTGCATCTTCCTCC
TTTTTCTGTTGCTACCACCAGGTAAGAAGTGCCTTTCACCTCCCACCATT
ATTCTGAGGTTTCTCCAGCCATGTGGAACTGTAAGTCCAATTAAACCTCT
TTTTCTTCCCAGTCTCGGATATGTCTTTGTCAGTAGCATGAAAATGGACT
AATACA
>ltr-1_family-28#LTR/ERVL-MaLR [ Type=INT, Final Multiple Alignment Size = 1 ]
TGATATGGTTTGGCTCTGTTTTCCCACCCAAATCTCGTCTTGAATTGTAC
TCCCATAATTCCCACGTGTTGTGAGAGGGACCTGCTGAGAGATTATTTGA
ATCATGGGGGCGGTTTCCCCCATACTATTCTCGTGGTAATGAATAAGTCT
CACAAGATCTGATGGTTTTATCGGGGTTTCCACTTTTGCATCTTCCTCAT
TTTTATGTTGCTGCCACTATGTAAGAAGTGCCTTTCCCCTGCTGCCATGA
CTCTGAGGCCTCCCCAGACATGTGGAACTGTAAGTCCAATTAAACCTCTT
TTTCTTCCCAGTCTCAGGTATGTCTTTATCAACAGTGTGAAAACAGACTA
ATACA
>ltr-1_family-29#LINE/L1 [ Type=INT, Final Multiple Alignment Size = 1 ]
AGTGATCCGCCCTCCTCAGCCTTCCAAATTGCTTGAACTGAGTAGTCTTA
TAGTGACATAATAAATTGAATCAGGTGTTCGAAATCTTCCCACTAAGAAA
ATACTAGGCCCAGACGGCTTTACAGGTAAGTTTTATAAAACATAGAACAA
CTAATTTTAATCTTAAATTTACTGTTCCAAACAATATAAGAAAATGTAAT
AGTTTATTTTAAGAAGCAGCCTGTCATAAATTTGATATAAAAATCTCAAC
ATATTAAAAACTTAATATAAAAGGAGAGGATGAGTAAGGTAAATTATAGA
CCACTTTTACTCATAAATAGAGATTCAAACATCCTAAAGAAAATATTATC
AAACCAAATTCAGCAATGCATGAAAACCACAATAAATTATAATCCAGTTC
GGTTACTCTAAGAACATAAGATTGTTTTAATTCCAGAAAACCAATTACAT
ACATTGACATATGGTTAATTATTACCATATCAAGGGATGAAAACCATATG
ATTGTTCCAGCAGATAAAGAAAAAAATTTACTAAAAATCAACATAAATTT
ATTATGCAAAGCTCTTAGCAAACTAAGAATAGACAGGAATTTATTTAACC
TCAATAAATGTCATCAATTAAAACTACAGCAAATATCATGCTTAAAAATG
TAATGTGGAAAGCATTCCTTTCGGTTAGACAGGAGTAAAGTAACCTTATA
ATTTATACAAACCAGGGCACTTTATTTTTTAATAAAACTATAGACTTGGT
TTAGATTTAGCCAGTCTTTCTACCAGTGTCCTTCTGTTTCAGGATTCAAT
TCATAACCTTATGCTGCATTAGTTGTCATGTCTGCTTGGTTTTCCCCTTC
AATCTGTAACAGTTCCTCAGGCTTTCTTTGTCTTTCATGACCTTGACACT
TTTGAAGAGCACTGGCAGGTACCTTGTAGAATATGTCTCAAATTGGGTTT
CTCTGGTGCTTTCTCATGGTTAAAGAGAGACCATGGGTTTCAGGAAGAAA
ATCACAGAGGTAATTGCAATGTGGTTTGCAGTTCCTCTCTTCAAGAAGTG
AAGTCTGTATCTTCTACTTAAATCTGAGCTAGAATTGAGACTTGCTTTGG
ACAATAGAATGTGATGGAAAGGATGTTGTGTTAATTCAGAGCCTAGATCT
CAAATGGTCTTACACACTGCTGCTTGTTCTCTTGGGATACTGCCCAGCTA
CCATGTGTTCAGGCTTGGGCTCACCTGTTAAATGACTAGAGACTGCATGG
AGCAGAGGCAAGTCTGCCAGCCAAGGCTGTCTTAGACCAGACAACCCCCA
GCCAACCTATCAGCTGACTGCAGGTGCGTGAGTGAACACAGTCAAGACAT
GAAGAACTGCCCATCTGAGCCCTGCCTAAATCATTAACACCAACTCATTA
CCTAAGTAAGTGGTTTTGATTATAAGTCACTAAGTTCTGGGGTTATTACA
CAGCAAAAACGAATACACTTGCATTCCAGCCTGCAACAGTATGGTGTAGT
AAATGAACATAGACTTTGGTGTCAAGCAGACCTACCTTTGTTATTAGCTG
TGTGCTTTGGGGGACTCACTCCATCTGATTCATTTTTGAAATGGGCATAA
CAATTTCTACACAAAGATCAGAATAACTAAGACAATTCGAATAAAGCTAG
CAACACAGAGCTTAGCACATAATAGATGCTGTATAATTGAGGTTCTGTCT
AAGAACCAAGGTGATACCTTCTTAAAATTCAAGGTGTAGGAGGTACCATT
CTTCTGGGAACCAAGTCTTCTGTCACTGATTGTGTGTCATTTGCTTTCAT
TTGTCAGAGAAAATATTCTTTAAACTATACCTTGACTATTTTCATTACCA
GCAATTTCACTTTGCACTCTTCAACTTCTGTTTTCCTAAAGACTAAGATA
AATAGTGACTATCTCTGCAAGACATTTGATTGACGATAACCTTGTTGTTC
TGCACCAGAGATCTCTAGAGATCTGGGGCACAAAGTTCTGTATGCACAAA
GGCATAAAGTAAATCCTACCCATTCTTTAAAACAAAAGTTATCATCTTGC
CAAATGCTGTGGAATTACATAATTATCAGTTTTGCTTGTTAGATAATTGT
GCTTTTTAAATGCTTTCCTGAAAATAGCCCTTTAAAATCTACATTTGCTA
CCTTCTCTGACTTAAGTATAATTCAAGGGGGTTTGTCCACATTTTCTTAT
TGCTAAAATACTGTGAAAAACGACATTACTAAAAGTGAACCAGAAAAAAG
TTAGGACATTTTTTTTTCTTCCTTATTCTCTTCTCTGACACAGAAGAGGC
TGTTTCATTTCCCTGGGTCTCATGTTCTCCACCCACTCTCAGTGTAAGTG
GGATGGTCTAAAGATTCATGCAACACTTGCAGAATTTTTGAAATTTCAAA
CTAGGAAGATTCTATGCAAGTGTAAAAGACAAAGACAAGGACTCATACAA
AAGACAATGGATATTAAGACGGAGCCATGACTGCCTTGCTCTCAGATTGC
AAAAAGAGCTGTGCTTCAGTTGTTTTTCTTTTTAACATGCTTATTCAGGA
ATTTATTCTGTTTTTCAATTTAAACCACTCATGGGGATTTGGACCAAGCA
ATTTACCAACTTTAGTTAAATAAATAATCACAATTTTTAAATATTACAAA
GCATGATATTAAAATCAAGACTGATAATAAATAAAATAGATCAGCACCAA
GAGGGAAAAGAGTATACATATTTTTTTTTGTTTTTTGTTTTCTAAGCTAT
CTATATCTGTCAGCTTGAGCAACAGATCAGGCTATCTGACTAGCTGTTTT
CTTCCTACTCTTTTTAGGCACTCAGGACACAGGTCCAGGATCTAGCTCTG
CTATTTCGTTTGGATATTGGAATTGCACTATCACATAGAAGTTATGGAGC
AATTTCTTGCTGAAGACCACACTCACTCAAAGTCTGTTAGATCGACAGTT
GCATTGCACTCAGAGTTCAGAAGGGTGAATGTTTGATTTTGGAAGAGAAT
ACTACTTGCTTCCCTTATCTTGTACTTGATTAATTTGGCCTGGGAAAGAA
TTTCTTCATGGTCTGGTACGGTGTTTGAATGTGACTTTTAAACATGCCCA
ATAATATGATATTGACTTCTTTCTGTGATGAATGGAGAATATAAAGTGTT
AGAAAAAAAATTCTACTCAGTGATAGATTCATTTGCACCACAGCTCAACC
TCCTTATGAAATTCTGATAACTTATCTTTGATATTTACAACTGTGATATT
TTAGCCCTGAAGTTAAAAGCTTAGCCTCTCTAAGATACTGAATATATCAC
TGACACTTGCCACTTGGAATCATAAAAGAAGTCTTTTCTTATGGCATGGG
AACACCATTTTTATAAGCTCATCTTTGTCTCCATAGTTTATGTAAACACA
CTTCTGACTGTAATCATACTCGAGTGTGGGGAAACCAGAGCTATTCTTGT
TGCCCATTTCTTCTTGGAGCAACTGAGAAGGCAGACACTTGCTGTGATTT
GATCCAGGATTTTCACTGGCTCCTTTGATATTATACTATGGCCAAGAGGT
CACACTTTTGACCACTGACTGTTCTCTGTCACTAAAGCTGTATATGGGTG
GGCCTGCAGGAGCAGACTCTTAACTGTATAGGAATATTCTTTTTTGCTTT
TTGTGTGGCTGATGTTCCATCAGCCCTGATGTTAACACTTATTTTCCAGT
TTACAACACAACACCCCAATCTTTTCTTGTGGAGCACAAAAGTCATTCAG
CACTTCTCCCTTATACCTGTGGCATACATGTCAAGTGTAGGATTATATTT
TGCAATGCTTCGTTCAAATCTAAGCTGAAGTCACTTCTGTCACACACACT
CATAATACAGATTGCTCTTTCCTATTGTATTCCACTGATTTTATGTGACT
CTCCATATTGTCATTGGAAGTCACAGGGGACTTTTGCCAATAGCATTTTC
TGCTTTCTCTCCACGCGTGATTCTTTCATGATGGTTGTGACTGGTTTTAT
GGGATACTTTCTTCTGTTTTTGCTGTGAGGAGTATAACTTGGAGTGATGC
ACCCATTGCTTTAGTCTTTTTTTTTTTGTCCATTAATTATTAATTTATCA
GTTTTATGCTGGAACACATGCTTTATTCTGGGGGTTGGGGAAGTCATTGG
ATTGTCTATAACTATGGCTGTGTCAATGTGCTTAGTTTGAAAAATGACAA
AAAGTATAGGTGATTTCCTGCAAGTTTTTGACAGAGTTTCAAGATAGACA
GCTCTTGAGGATCAGGGTTAGGAGACTGCTGATCCAGGGATTGTCAGATT
TTATTTCTTATCTGTTGAACTTCCAGTTGGCTTTAAAAAAAAACAAAAAC
AAAAACAAAATCTTATAACTATGTGAAATCACACATTAGTTCTAGCATTA
TTCACTTGTTCTGGCACAGACAGATTAATATTTACTACTTCTACTGGAAT
CTTCTTCACTATGTACATTTAAAACATTATTTAGAGTTGCAATGTTTATA
ATACTATTTTCTTTACTACTTTCAGGTTTCTAGAAAAGACTTCATGTGGC
TGTGAAAATTTAGTGGAAATAATAATATAATCATCCCTTAAATAAACAGA
GCTCTGTTGGAAATTTGAGATGCTCTGTCAAGATGGCAAACTTCCAATTT
TTAAAACTTAGGCAAAAAAGATTACTCAAGATTATATTAAAAAGTCATAA
CATCCAAGTTAGAGACTACAGCATAGTGACTGAGTGTGACTAATCACAAT
CTGTGGGTTCCATGTCAATGTGACGCCGGAATTATGTCTGGTATGGTGGC
TAACAGAATTTAAAAATATAATAAAGATAAAATAAAAACTAAATTGGCTT
GAGAAATTGCCTTAAATTTTATGAGCCAGGTAACTTCTCTGATATCATAT
CAACATTCTATATATCACACATATACTTTAAGGTTATAGTCTAATTAATC
AACACTACATCTTTTAGAAAAATAAAATCATAGAATAATCTTTCATAAAG
ATACTGTTATTCTTAATTTTTTTTTTTTTTGAGACAGAGTCTCGCTCTGT
CACCAGGCTGGATTGCAGTGGCACAATCTCGGCTCAC
>ltr-1_family-30#LTR/ERVK [ Type=INT, Final Multiple Alignment Size = 2 ]
GTTGGTAGCAANCCCTAACCCTGTCATAAACAGGCCTTAAANAAACTGGC
CATAAACAGGATTTCTGCAGCAATGGGACATGCTCATGATGGCTGTCATG
CACACTGCNAAAAGTTGTTGGTTTACTGGAGCAGGGCAAGGAACACCTGG
CCCCGCCCGGAGCAAAAAACTGCTCAAACCACAAACGATAGCAGGAAAGG
CCTGTGNCTTGGCAGCATGTTTTTGCTGCAGATAATCAGCCAGAGCCTGT
TTCTCTGCTCCTCGCTGAGATTGCTTTGTTTCCCATAAAGANTGCTTTTA
GCNAATCTACAATCTATAGAAGCAATGCTTATCACTGGCTTTCTGTCAAT
AAATGTGTGGGTCAAGCTCTGTTTGTGGCTCTCAGCTCTGAANGCTGTCA
GCCCCCTGATCCCCACTTTATACTGTATTCCTGTGTCTTTGTCTTAATTN
CTNTAGCGCCGCTNNGTTGGAGTCTCCACGACCGAGCTGGTCTCGGCA
>ltr-1_family-4#LTR/ERV1 [ Type=INT, Final Multiple Alignment Size = 2 ]
TGGTGCCGTGACTCGGATCGGGGGACCTCCCTTGGGAGATCAATCCCCTG
TCCTCCTGCTCTTTGCTCCGTGAGAAAGATCCACCTACGACCTCAGGTCG
TCAGACCGACCAGCCCAAGAAACATCTCACCAATTTCAAATNCGGTAAGC
GGCCTCTTTTTACTCTCTTCTCCAACCTCCCTCACTATCCCTCAACCTCT
TTCTCCTTTCAATCTTGGCGCCACANTTCAATCTCTCCCTTCTCTTAATT
TCAATTCCTTTCATTTTCCGGTAGAGACAAAGGAGACACGTTTTATCCGT
GGACCCAAAACTCCGGCGCCGGTCACGGACTGGGAAGGCAGCCTTCCCTT
GGTGTTTAATCATTGCAGGGACGCCTCTCTGATTGTNCACCCACGTTTCA
AGGGTGTCAGANCACGCAGGGACGCCTGCCTTGGTCCTTCACCCTTAGCG
GCAAGTCCCGCTTTTCTGGGGAAGGNGCAAGTACCCCAACCCCTTCTCTC
CTTGTCTCTACCCCTTCTCCGCTTTTCTGGGGGAGGGGCAAGTACCCCTC
AACNCCTTCTCTCCTCGCCCCTANCNNCAAGTCTCCGCTTTCCTGGGGNA
GGGGNAAGTACCCCTCAACCCCTTCTCTCCTTGTCTCCACCCCTAGTGGC
AAGTCTCCGCTTTCCTGGGGNAGGGGCAAGTACCCCTCAACCCCTTCTCC
TTCACCCTTAGCGNCAAGTCCCGCTTTCCTGGGGCAGGGGCAAGNACCCC
NCAACCNCTTACTCCTNCACCCTTAGCGGCAAGTCCCNCTTNTCTGGGAG
AGGTACANGTGCCCTCAACCCCTTCACTTTCACCCTTAGCGGCAAGTCCC
GCTTTTCTGGGGGAGGGGCAAGTACCCCCCAACCCCTTCTCCTTCTCTAC
TCTTTGGCGCCTCCGCTTTTCTGGGGGAGGGGCAAGTACCCCTCAACNCC
TTCTCTCTTCGCCCTTAGCAGCAAGTCCCNCATTTCCTGGGGCAGGGGAA
AGTGCCCCTCAACCCCTTATATCTCCTNCACCCTTAGTGGCAAGTCCCNC
ATTTCCTNGNNCNGGGGCAAGTACCCCTCAACCTCTTCCGTGCCCTNACC
CCTTANTNCCANGCCCCTACCCCTTATTTCCTAGGGGGCAAGAACCCCCC
AACCGCCTTATTTCTGCGCCCCANCCTCTTATCTCCGTGCCCCGACCCCT
TATCTCCGCGCCCCAACCCCTTCTCCCGCTTTTCTGGAGGGCAAGAACCC
CCGNACCCCTTCCCTCCGTNTCTCTACTCTCTCTTTTCTCTGGGCTTGCC
TGCTTCCTTCACTATGGGCAANNTTCCACCCTCCATTCCTCCTTCTNCTC
CCTTGGCCTGTNTTCTCAAAAACTTAAAACCTCTTCAACTCACACCTGAC
CTAAAACCTAAATGNCTTATTTTCTTCTGCAATGCCGCTTGACCCCAATA
CAAACTCGACAGTAGTTCCAAATAGCCGGAAAATGGCACTTTNANTTTTT
CCATCCTGCAAGATCTAAATAATTCTTGTCGTAAAATGGGCAAACGGTCT
GAGGTGCCTGACGTCCAGGCATTCTTTTACACGTCAGTCCCTTCCTAGTC
TCTGTGCCCAGTGCAACTCGTCCCAAACCTTCCTTCTTTCCCTCCCGCCT
GTCCCCTCAGTNCCAACCCCAAGCANCGCTGAGTCTTTCTAATCTTCCTT
TTCTACAGACCCATCTGACCTCTCCCTTCCTCCCCAGGCTCCTCGCCAGG
CTCCTCGCCAGNCCAAGCTAGGTCCCAATTCTTCCTCAGCCTCNGCCCCT
CCACCCTGTAATCTTTTTATCACCTCCCCTCCTCACACCTGGTCTGGCTT
ACAGTTTCGTTCCGTGACTAGCCCTCCCACCNCTGCCCAGCAATTTACTC
TTAAAAAGGTGGCTGGAGCCAAAGGCATGGTCAAGGTTAATGCTNCTTTT
TCTTTATCCCAAATCAGATAGCGTNTAGGCTCTTTTTCATCAAATATAAA
AACCCAGCCCAGTTCATGNCTCGTTCGGCAGCAACCCTGAGACGCTTTAC
AGNCCTAGACCCTAAAAGGTCNAAAGGCCATCTTATTCTCAANATACATT
TTATTACCCAATCTGCTCCCGACATTAAATAAAACTCCAAAAATTAAATT
CCGGCCCTCAAGCCCCACAACAGGANTTAATTAACCTCGCCTTCAAGGTG
TACAATAATAGAAAAAAGTTGCAATTCCTTGCCTCCACTGTGAGACAAAC
CCCAGCCACATCTCCAGCACACAAGAACNTCCAAACGCCTGAACCGCAGC
GGCCAGGCNTTCCTCCAGAACCTCCTCCCNCAGGAGCTTGCTACANGTGC
CGGAAATCTGGCCACTGGGCCAAGGAATGCCCGCAGCCCGGGATTCCTCC
TAAGCCGCGTCCCATCTGTGTGGGACCCCACTGAAAATCGGACTGTTCAA
CTCACCTGGCNGCCACTCCCAGAGCCCGTGGANCTCTNGCCCAAGGCTNT
CTGACTGACTCCTTCCCAGATCTTCTCGGCTTAGCNGCTGAAGACTGACA
CTGCCNGATCGCCTCGGAAGCCCCCTGGACCATCACGGACGCCGAGCTTC
NGGTAACTCTCACAGTGGANGGTAAGCCCGTCCCCTTCTTAATCAATACG
GAGGCTACCCACTCCACATTACCTTCTTTTCAAGGGCCTGTTTCCCTTGC
CTCCATAACTGTTGTGGGTATTGACGGCCAGGCTTCTAAACCTCTTAAAA
CTCCCCAGCTCTGGTGCCAACTTAGACAGTACTCTTTTAAGCACTCCTTT
TAGTTATCCCCACCTGCCCAGTTCCCTTATTAGGCTGAGACACTTTAACT
AAATTATCTGCTTCCCTGACTATTCCTGNACTACAGCCGCATCTCNTTGC
CGCCCTTCTTCCCAATCCAAAGCCTCCTTTGCGTCCTCCTCTTGTATCCC
CCCACCTCAACCCACAAGTATAAGATACCTCTACTCCCTCCTTGGCGACC
GATCATGCACCCCTTACCATCTCATTAAAACCTAATCACCCTTACCCCAC
TCAATGCCAATATCCCATCCCGCAGCACGCTTTAAAAAGATTAAAGCCTG
TTATCACTCGCCTGCTACAGCATGGCCTTTTAAAGCCTATAAACTCTCCT
TACAATTCCCCCATTTTACCTGTCCTAAAACCAGACAAGNCTTACAAGTT
AGTTCAGGATCTGCGCCTTATCANCCAAATTGTTTTGCCTATCCACCCCA
TGGTGCCAAACCCATATACTCTCCTATCCTCAATACCTNCCTCTACNACC
CATTATTCTGTTCTGGATCTCGAACATGCTTTCTTTACTATTCCTTTGCA
CCCTTNATCCCAGCCTCTCTTCGCCTTCACTTGGACTGACCCTGGCACCC
ATCAGGCTCAGCAAATTACCTGGGCTGTACTGCNGCAAGGCTTCACAGAC
AGCCCCCATTACTTCAATCAAGCCCAAATTTCATCCTCATCTGTTAGTCA
TACTCCTATTCACCGTTCTCAACTACTCATACATGCCCTGCTCTTGTTTA
CACNGCCGGTTTACACTGTTTCCCCAAGCCATCACAGCTGATATCTCCTG
GTGCTATCCCCAAACTGCCACTCTNAACTCTTGAAGTAAATAAATAATCT
TTGCNGGCAGGACTATGCTGAATCTCCTTAGGCACTCTCTAATCAGATAT
CCTGAGTCGTCCCAATTCTTAGACCTTTTATACCTGTTTTTCTCCCTCTG
TTACTCCATTTAGTTTCTCAATTCATCCAAAACNGTATCCAGGCCNTCAC
CAATCATTCTATACGACAAATGTTTCTTCTAACATCCCCACAATATCACC
CCTTACCACAAGACCTCCCTTCANCTTAATCTCTCCCACTCTANGTTCCC
ACGCCGCCCCTAATCCCGCTTGAAGCAGCCCTGAGAAACATCGCCCATTC
TCTCTCCATACCACCCCCCAAAAATTTTCGCCGCCCCAACACTTCAACGC
TATTTTGTTTTACTTTTCTTATTAATATAAGAAGGCAGGAA
>ltr-1_family-31#SINE/Alu [ Type=INT, Final Multiple Alignment Size = 1 ]
TGGGCACGGTGGCTCATGCCTGTAATCCCAGCACTTTGGAAGGCTGAGGT
GGGTGCATCACTTGAGGTCAGGAGTTTGAGACCAGCCTGGCCAACATGGT
GAAACCCGGTCTCTACTAAAAGTACAAAAATTAGCCAGGTGTGGTGGCAG
GCGCCTATAATCCCAGCTACA
>ltr-1_family-32#LTR/ERVL-MaLR [ Type=INT, Final Multiple Alignment Size = 1 ]
GTAACTTGGTACCAGCAGAAGGGGTGCCTCTGAAAAGATACCCAAAAATG
TGGAAGCAACTTTGGAACTGGGTAACAGGCAGAGGTTGGAACAGTTTGGA
GGGCTCAGAAAAAGACAAGAAAATGTGGGAAAGTTTGGTACTTTCTAGAG
ACTTGTTGAATGCCTTTGCCCAAAATGCTGATAGCAATATGGACAATAAA
GTCCAGGCTGAGGTAGTCTCAGATGGAGATGAGGAACTTGTTGGGAAGTG
GAGCAAAGATGACTCTTGTTATGTTTTAGCAAAGTGACTGGTGGCATTTT
GCCCCTGCTGTAGAGATTTGTGGAATTTTGAACTTGAGAGAGGTGATTTA
GGGTATCTGTGGAAGAAATGTCTAAGCAGCAAAGCATTCAAGAGGTGACT
TGGGTGCTATTTAAGGCATTCAGTTTTAATAAGGAAGCAGAACATAAAAG
TTTGGAAAGTTTGCAGCCTGAAAATGCAGTATAAAAGAAAAATCTATTTT
CTGAGGAGAAATTCATGAAAGCTGCAGAAATTTGCATAAGTAATGAGGAG
CCGAATGTTAATCCCCAAGACAATGGGGAAATGTCTCCAGGGCATATCAA
AGGTCTTCATGGCAGCCCCTCCCATCACAGGCCCAGAGGCCTAGGAGGAA
AAAAATGGTTTTGAGGGCCAGGCCCAGGGTACCTGTGCTGTGTGCAGTCT
AGGGACTTGGTGCCCTGCATCCCAGCCACTTCAGCTATGGCTGAAAGGGG
CCAATGTAGAGCGTGGGCTGTGGCTTCAAAGGGTGCAAGTCCCAGGGCTT
GGCAGCTTCCACATGGTGTTGAGCCTGCAAGTGCACAGAAGTGAAGAACT
GAGGTTTGGGAACCTCAGCCTAGATTTCAGAGGATGTATGGAAACGCCTG
GCTGTGCAGGCAGAAGTTTGCTGCAGGGGCGGGGCTCTCATGGAGAACCT
CTGCTAGAGCAGTGCAGAAGGGAAATGTGGGGTTGGAGCCCCCACAGAGA
GTCCCTACTGGGGCACTGCCTAGTGGAGCTGTGAGAAGAGGGCCACTGTC
CTCCAGACCCCAAAATGGTAGACCCACTGACAGCTTGCACTGTGCACCTG
GAAAAGCCGCAGACCGCAGACTCAACGCTCGCCCATGAAAGCAGCCAGGA
GGGAGGCTGTATCCTGCAAAGCCACAGGGGCAGAGCTGTCCAAGACCATG
GGAACCCGCCTCTTGTTTCAGCATGACCTGGATGTGAGACATGGAGTCAA
AGAAGATCATTTTGGAGCTTTAAGATTTGACTGCCCCACTGGATTTCAGG
CTTGCATGGGGCCTATAATCCCTTTGTTTTGACCAATTTCTCCCATTTGA
AATGGCTGTATTTACTCAATACCTGTACCCCCATTGTGTCTAGGAAGTAA
CTAGCTTGCTTTTGATTTTACAGGCTCATAGGTGGAAGAGACTTGCCTTG
TCTCAGATGAGACTTTGGACTGTGGACTTTTGGGTTAATGCTGAAATGAG
TTAAGACTTTGGGGGACTGTTGGGAAGGCATGATTGGTTTTGAAATGTGA
GGACATGAGATTTGGAGGGGCCAGGGGTGGGA
>ltr-1_family-33#LTR/ERVL-MaLR [ Type=INT, Final Multiple Alignment Size = 1 ]
TGATATGGTTTGGCTCTGTGTCCCCACCTAGATCTCATTTTGAATTGTAC
TCCCATAATTCCCACATGTTGTGGGAGGGACCTGGTGGGAGATAATTTGA
ATCATGGGGGCAGTTTTCCCTATACTGTTCCCATGGTAGTGAGTAAGTCT
TACAAGACCTGATGGTTTTGTCAGGGGTTTCTGCTTTTGCATCTTCATCA
TTTTTCTGTTGCCACTGCCATGTAAGAAGTGCCTTTAACCTTCCACCATG
ATTCTGAGGCCTCCCCAGCCATGTGGAACTGCAAGTCCAACTATACCTCT
TTTTCTTCCCAGTCTCAGGTATGTCTTTATCAGCAGCATGAAAATGGACT
AATACA
>ltr-1_family-34#LTR/ERVK [ Type=INT, Final Multiple Alignment Size = 9 ]
TGTGGGGAAAAGCAAGAGAGATCAGATTGTTACTGTGTCTGTGTAGAAAG
AAGTAGACATAGGAGACTCCATTTTGTTATGTACTAAGAAAAATTCTTCT
GCCTTGAGATTCTGTTAATCTATGACCTTACCCCCAACCCCGTGCTCTCT
GAAACATGTGCTGTGTCAACTCAGGGTTAAATGGATTAAGGGCTGTGCAG
GATGTGCTTTGTTAAACAGATGCTTGAAGGCAGCATGCTCCTTAAGAGTC
ATCACCACTCCCTAATCTCAAGTACCCAGGGACACAAAAACTGCGGAAGG
CCGCAGGGACCTCTGCCTAGGAAAGCCAGGTATTGTCCAAGGTTTCTCCC
CATGTGATAGTCTGAAATATGGCCTCGTGGGAAGGGAAAGACCTGACCGT
CCCCCAGCCCGACACCCGTAAAGGGTCTGTGCTGAGGAGGATTAGTANAA
GAGGAAGGAATGCCTCTTGCAGTTGAGACAAGAGGAAGGCATCTGTCTCC
TGCCCGTCCCTGGGCAATGGAATGTCTCGGTATAAAACCCGATTGTATGC
TCCATCTACTGAGATAGGGAAAAACCGCCTTAGGGCTGGAGGTGGGACCT
GCGGGCAGCAATACTGCTTTGTAAAGCATTGAGATGTTTATGTGTATGCA
TATCTAAAAGCACAGCACTTAATCCTTTACATTGTCTATGATGCAAAGAC
CTTTGTTCACGTGTTTGTCTGCTGACCCTCTCCCCACNATTGTCTTGTGA
CCCTGACACATCCCCCTCTCCGAGAAACACCCACGAATGATCAATAAATA
CTAAGGGAACTCAGAGGCTGGCGGGATCCTCCGTATGCTGAACGCTGGTT
CCCCGGGTCCCCTTATTTCTTTCTCTATACTTTGTCTCTGTGTCTTTTTC
TTTTCCAAGTCTCTCGTCCCACCTTACGAGAAACACCCACAGGTGTGGAG
GGGCAACCCACCCCTNCAT
>ltr-1_family-35#LTR/ERVK [ Type=INT, Final Multiple Alignment Size = 2 ]
GGCGCCCAACGTGGGGGCTTTTCTCTAGGGTGAAGGTACGCTCGAGCATG
GTCATTGAGGACAAGTCGACGAGAGATCCCGAGTACGTCTACAGTCAGCC
TTACAGTAAGCTTGTGCGCTCGGANGAAGCTAGGGTGACAATGGGGCAAA
CTAAAGGTAAAACTAAAAGTAAATATGCCTCTCATCTCAGCTTTATTAAA
ATTCTTTTAAAAAGAGNGGGAGTTAGAGTATCTACAAAAAATCTAATCAA
GCTATTTCAAGCAATAGAACAATTTTGCCCATGGTTTCCAGAACAAGGAA
CTTTAGATCTAAAAGAAGACTGGAAAAGAATTGGCAAGGAACTAAAACAA
GCAGGTAGGAAGGGTAATATCATTCCACTTACAGTATGGAATGATTGGGC
CATTATTAAAGCAGCTTTAGAACCATTTCAAANAGAAGAAGATAGCGTTT
CAGTTTCTGATGCCCCTGGAAGCTGTNTAATAGATTGTAANGANAAGACA
GGGAAAAAATCCCAGAAAGAAACGGAAAGTTTACATTGCGAATATGTAGC
AGAGCCGGTAATGGCTCAGTCAACGCAAAATGTTGACTATAATCAATCAA
TTACAGGGGGTGATATANCCTGAAACGTTAAAATTAGAAGGAAAAGGTCC
AGAATTAGTGGGGCCATCAGAGTCTAAACCACGAGGNNCAAGTCCTCTTC
CAGCAGGTCAGGTGCCCGTAACATTACAACCTCAAACGCAGGTTAGAGAA
AATAAGACCCAACCGCCAGNAGCTTATCAATACTGGCCGCCGGCCGAACT
TCAGTATCGGCCACCCCCAGAAAGTCAGTATGGATATCCAGGAACGCCCC
CAGCACCACAGGGCAGGGCGCCATACCCTCAGCCGCCCACTAGNAGACTT
AATCNTACGGCACCACCTAGTAGACAGGGTGGTGAATTACATGAAATTAT
TGATAAGTCAAGAAAGGAAGGAGACACTGAGGCGTGGCAATTCCCAGTAA
CGTTAGAACCGATGCCANCTGGAGAAGGAGCCCAAGAGGGAGAGCCTCCC
ACAGTTGAGGCCAGATACAAGTCTTTTTCGATAAAAATGCTAAAAGATAT
GAAAGAGGGAGTAAAACANTATGGACCCAACTCCCCTTATATGAGGACAT
TATTAGATTCCATTGCTCATGGACATCATAGACTCATTCCTTATGATTGG
GAGATTCTGGCAAAATCGTCTCTCTCACCCTCTCAATTTTTACAATTTAA
GACTTGGTGGATTGATGGGGCACAAGAACAGGTCCGAAGAAATAGGGCTG
CCAATCCTCCAGTTAACANAGATGCAGATCAACTGTTAGGAACAGGTCAA
AATTGGAGCACTATTAGTCAACAAGCATTAATGCAAAATGAGGCCATTGA
GCAAGTTAGAGCTATCTGCCTTAGAGCCTGGGAAAAAATCCAAGACCCAG
GAANCGCCTGCCCCTCATTTNATACAGTAAGACAAGGTTCGAAAGAGCCC
TACCCTGATTTTGTGGCAAGGCTCCAAGATGTTGCTCAAAAGTCAATTGC
CGATGAAAAAGCCCGTAAGGTCATAGTGGAGTTGATGGCATACGAAAACG
CCAATCCTGAGTGTCAATCAGCCATTAAGCCATTAAAAGGAAAGGTTCCC
ACAGGATCAGATGTAATCTCAGAGTATGTAAAAGCCTGTGATGGAATCGG
AGGAGNTATGCATAAAGCTANGCTTATGGCTCAAGCAATAGCGGGAGTTG
TTTTAGGAGGACAAGTTAGAACATTTGGAGGGAAATGTTATAATTGTGGT
CAAATTGGTCACTTAAAAAAGAATTGCCCAGTCTCAAACAAACAGAATAT
AACTATTCAAGCGACTACAACAACAGGTAGAGAGCCACCNGACTTATGTC
CAAGATGTAAAAAAGGAAAACATTGGGCTAGTCAATGTCATTCTAAATTT
GATAGAAATGGGCAACCATTGTCAGGAAACGAGCAAAGGGGCCAGCCTCA
GGCCCCACAACAAACTGGGGCATTCCCAATTCAGCCNTTTGTTCCTCAGG
GTTTTCAGGGACAACAACCCCCACCGTCCCAAGTGCCTCAGGGAATAAGC
CAGTTACCACAATACAACAATTGTCCCCCGCCACAAGCGGCAGTGCAGCA
GTAGATTTATGTACTATACAAGCAGTCTCTCTGCTTCCAGGGGAGCCCCC
ACAAAAAATCCCCACAGGGNTATATGGCCCGCTGCCTGAGGGNACTGTAG
GACTAATCTTGGGAAGATCAAGTNTAAATCTAAAGGGAGTTCAAATTCAT
ACTNGTGTGGTTGATTCAGACTATAAAGGCGAAATTCAATTGGTTATTAG
CTCTTCAATTCCTTGGGGTGCCANTCCAGGAGACAGGATTNCTCNATTNT
TACTCCTGCCNTATATTAAGGNTGGAAATAGTGAGATAAAAAGAACAGGA
GGGTTTGGAAGCACTGNTCCAACAGGAAAGGCTGCATACTGGGCAAGTCA
GGTCTCAGAGAACAGACCTGTGTGTAAGGCCATTATTCAAGGAAAACAGT
TTGAAGGGTTGGTAGACACTGGGGCAGATGTCTCTATCATTGCTTTAAAT
CAGTGGCCAAAAAATTGGCCTAAACAAAAGGCTGTTACGGGACTTGTCGG
CGTAGGCACAGCCTCAGAAGTGTATCAAAGTACTGAGATTTTACATTGCT
TAGGGCCAGATAATCAAGAAAGTACTGTTCAGCCAATGATTACTTCAACT
CCTCTTAATCTGTGGGGTCGAGATTTATTACAACAATGGGGTGCGGAAAT
CACCATGCCCGCTCCATTATATAGCCCCACGAGTCAAAAAATCATGACCA
AGATGGGATATATACCAGGAAAGGGACTGGGGAAAAATGAAGATGGCATT
AAAGTTCCAGTTGAGGCTAAAATAAATCAAGAAAGAGAAGGAATTAGGGT
ATCCTTNTTAGGGGCGGCCACTGTAGAGCCTCCTAAACCCATACCATTAA
CTTGGAAAACAGAAAAACCGGTGTGGGTAAATCAGTGGCCGCTACCAAAA
CAAAAACTGGAGGCTTTACATTCATTAGCAAATGAACAGTTCGAAAAGGG
NCATATTGAGCCTTCATTCTCGCCTTGGAATTCTCCTGTGTTTGTAATTC
AGAAGAAATCCGGCAAATGGCGTATGTTAACTGACTTAAGGGCCGTAAAC
GCCGTAANTCAACCCATGGGGCCTCTCCAACCCGGGTTGCCCTCTCCGGC
CATGATCCCAAAAGACTGGCCTTTAATTATAATTGATCTAAAGGACTGCT
TTTTTACCATCCCTCTGGCGGAGCAGGATTGCGAAAAATTTGCCTTTACT
ATACCAGCCATAAATAATAAAGAACCAGCCACCAGGTTTCAGTGGAAAGT
GTTACCTCAGGGAATGCTTAATAGTCCAACTATTTGTCAGACTTTTGTAG
GTCGNGCTCTTCAACCAGTTAGAGANAAGTTTTCAGACTGTTATATTATT
CATTATATTGATGATATTTTGTGTGCTGCAGAAACGAGAGATAAATTAAT
TGACTGTTATACATTTCTGCAAGCAGAGGTTGCCAACGCAGGNCTGGCAA
TAGCATCTGATAAGACCCAAACCTCTACTCCTTTTCATTATTTAGGGATG
CAGATAGAGAATAGAAAAATTAAGCCACAAAAAATANAAATAAGAAAAGA
CACATTAAAAACACTAAATGATTTTCAAAAATTGCTGGGAGATATTAATT
GGATTCGGCCAACTCTAGGCATTCCTACTTATGCCATGTCAAATTTGTTC
TCTATCTTAAGAGGAGACTCAGACTTAAATAGTAAGAGAATGTTAACCCC
AGAGGCAACAAAAGAAATTAAATTAGTGGAAGAAAAAATTCAGTCAGCGC
AAATAAATAGAACAGATCCCTTAGCCCCACTCCANCTTTTGATTTTTGCC
ACTGCACATTCTCCAACAGGCATCATTATTCAAAATACTGATCTTGTGGA
GTGGTCATTCCTTCCTCACAGTACAGTTAAGACTTTTACATTGTACTTGG
ATCAAATAGCCACATTAATTGGTCAGACAAGATTATGAATAATAAAATTA
TGTGGAAATGACCCAGACAAAATAGTTGTCCCTTTAACCAAGGAACAAGT
TAGACAAGCCTTTATCAATTCTGGTGCATGGCAGATTGGTCTTGCTAATT
TTGTGGGAATTATTGATAATCATTACCCGAAAACAAAAATCTTCCAGTTC
TTAAAACTGACTACTTGGATTCTACCTAAAATTACCAGATGNGAACCTTT
AGAAAATGCTCTAACAGTATTTACTGATGGTTCCAGCAATGGAAAAGCGG
CTTACACAGGGCCGAAAGAACGAGTAATCAAAACTCCATATCAACCGGCT
CAAAGAGCAGAGTTGGTTGCAGTCATTACAGTGTTACAAGATTTTGACCA
ACCTATCAATATTGTATCAGATTCTGCATATGTAGTACAGGCTACAAGGG
ATGTTGAGACAGCTCTAATCAAATATAGCATGGATGATCAGTTAAACCAG
CTATTCAATTTATTACAACAAACTGTAAGAAAAAGAAATTTCCCATTTTA
TATTACTCATATTCGAGCACACACTAATTTACCAGGGCCTTTGACTAAAG
CAAATGAACAAGCTGACTTACTGGTATCATCTGCATTCATAAAAGCACGA
GAACTTCATGCTTTGACTCATGTAAATGCAGCAGGATTAAAAAACAAATT
TGATGTCACATGGAAACAGGCAAAAGATATTGTACAACATTGCACCCAGT
GTCAAGTCTTACACCTGCCCACCCAAGAGGCAGGAGTTAATCCCAGAGGT
CTGCGTCCTAATGCATTATGGCAAATGGATGTCACGCATGTNCCTTCATT
TGGAAGATTGTCATATGTTCATGTAACAGTTGATACTTATTCACATTTCA
TATGGGCAGCTTGCCAAACAGGAGAAAGTACTTCCCATGTTAAAAAACAT
TTATTGTCTTGTTTTGCTGTAATGGGAGTTCCAGAAAAAATCAAAACTGA
CAATGGGCNAGGATATTGTAGTAAAGCTTTCCAAAGGTTCTTAAGTCGGT
GGAAAATTTCACATACAACAGGAATTCCCTATAATTCCCAAGGACAGGCC
ATAGTTGAAAGAACTAATAGAACACTCAAAACTCAATTAGTTAAACAAAA
AGAAGGGGGAGACAGTAAGGAGTGTACCACTCCTCAGATGCAACTTAATC
TAGCACTCTATACTTTANATTTTTTAAACATTTATAGAAATCAGACTACT
ACTTCTGCAGAACAACATCTTACTGNTAAAAAGAACAGCCCACATGAAGG
AAAACTGATTTGGTGGAAAGATAATAAAAATAAGACATGGGAAATAGGGA
AGGTGATAACGTGGGGGAGAGGTTTTGCTTGTGTTTCACCAGGAGAAAAC
CAGCTTCCTGTTTGGATACCCACTAGACATTTGAAGTTCTACAATGAACC
CGTCGGAGATGCAAAGAAAAGCACCTCCGCGGAGACGGAGACACCGCAGT
CGAGCACCGTCGACTCACAAGATGAACAAAATGGTGACGTCAGAAGAANA
GATGAAGTTGCCATCCACCAANAAGGCAGAGCCGCCGACTTGGGCACAAC
TAAANAAGCTGACGCAGTTAGCTACAAAATGTCTAGAGAACACAAAGGTG
ACACAAACCCCAGAGAGTATGCTGCTTGCAGCNTTGATGATTGTATCAAC
GGTGGTAAGTCTCCCTATGCCTGCAGGAGCAGCTGCAGCTAACTATACCT
ACTGGGCNTANGTGCCTTTCCCGCCCTTAATTTGGGCAGTCACATGGATG
GATAATCCTATAGAAGTATATGTTAATGANAGTGTATGNGTACCTGGCCC
CACAGATGATCGCTGCCCTGCCAAACCTGAGGAANAAGNGATGATGATAA
ATATTTCCACTGGGTATCGTTATCCTCCTATTTGCCTAGGGAGAGCACCA
GGATGCTTAATGCCTGCAGTCCAAAATTGGTTGGTAGAAGNACCTACTGT
CAGTCCCATCAGTAGANTCACTTNTCACATGGTAAGCGGGATGTCACTCA
GGCCACGGGTAAATTATTTACAAGACTTTTCTTATCAAAGATCATTAAAG
TTTAGACCTAAAGGGAAACCTTGCCCCAAGGAAATTCCCAAAGGATCAAA
AAATACAGAAGTTTTAGTTTGGGAAGAATGTGTGGCCAATAGTGCGGTGA
TATTACAAAACAATGAATTCGGAACTATTATAGATTGGGCACCTCGAGGT
CAATTCTACCACGATTGCNCAGGGCAAACTCAGCCGTGTCCNAGTGCACA
AGTGAGTCCAGCTGTTGATAGCGACTTAACAGAAAGTTTAGACAAACATA
AGCATAAAAAATTGCAGTCTTTCTACCCTTGGGAATGGGGAGAAAAAGGA
ATCTCTACCCCAAGACCAAAAATAANAAGTCCTGTTTCTGGTCCTGAACA
TCGAGAATTATGGAGGCTTACTGTGGCCTCACACCACATTAGAATTTGGT
CTGGAAATCAAACTTTAGAAACAAGGGATCGTAAGCCATTTTATACTATC
GACCTAAATTCCAGTCTAACGNTTCCTTTACAAAGTTGCGTAAAGNCCCC
TTATATGCTAGTTGTAGGAAATATAGTTATTAAACCAGACTCCCAGACTA
TAACCTGTGAAAATTGCAGATTGCTTACTTGCATTGATTCAACTTTTANT
TGGCAGCACCGTATTCTGCTGGTGAGAGCAAGAGAGGGCGTGCGGATCCC
TGTGTCCATGGACCGACCGTGGGAGGCCTCGCCATCCGTCCATGTTTTGA
CTGAAGTATTAAAAGGCGTTTTAAATAGATCCAAAAGATTCATTTTTACT
TTAATTGCAGTGATTATGGGATTAATTGCAGTCACAGCTACGGCTGCTGT
AGCAGGAGTTGCGTTGCACTCTTCTGTTCAGTCAGTAAACTTTGTTAATG
ATTGGCAAAAGAATTCTACGAGATTGTGGAATTCGCAATCTNGTATTGAT
CAAAAANTGGCAAATCAAATTAATGATCTTAGACAAGCTGTCATTTGGAT
GGGAGACAGGCTCATGAGCTTAGAACATCGTTTCNNGTTACAGTGTGACT
GGAATACGTCAGATTTTTGTATTACACCCCAAGTTTATAATGAGTCTGAG
CATCACTGGGACATGGTTAGACGCCATCTACAGGGAAGAGAAGATAATCT
CACTTTAGACATTTCCAAATTAAAAGAACAAATTTTTGAAGCATCAAAAG
CCCATTTAAATTTGGTGCCAGGAACTGAGGCAATCGCAGGAGTTGCTGAT
GGCCTCGCAAATCTTAACCCTGTCACTTGGGTTAAGACCATCGGAAGTAC
TACGATTATAAATCTCATATTAATCCTTGTGTGCCTGTTTTGTCTGTTGT
TAGTCTGCAGNTGTACCCAACAGCTCCGAAGAGACAGCGACCATCGAGAA
CGGGCCATGATGACGATGGCGGTTTTGTCGAAAAGAAAAGGGGGAAA
>ltr-1_family-36#LTR/ERVK [ Type=INT, Final Multiple Alignment Size = 2 ]
TGTTGCGGGAGGTCAGGGACCCCAAACGGAGGGACCNGCTGAAGCCATGN
CGGAAGAACGTGGATTGTGAAGATTTCATGGACATTTATTAGTTCCCCCA
AATTAATACTTTTATNATTTCTCATGCCTGTCTTTACTGCAATCTCTAAA
CATAAATTGTGAAGATTTCATGGACACTTNTCACTTCCCCAATCAATACT
CTTGTGATTTCCTATGCCTGTCTTTACTTTAATCTCTTAATCCTGTCATC
TCGTAAGCTGAGGAGGATGTATGTCACCTCAGGACNCTGTGATGATTGTG
TTAACTGCACAAATTGTAGAGCATGTGTGTTTGAACAATATGAAATCTGG
GCACCTTGAAAAAAGAACAGGACAACAGCNATGTTCAGGGAACAAGANAG
GTAACCTTAAACTCTGACCGCTGGTGAGCCGGGCGGAANANAGCCGTATT
TCTCTTCTTTCAAAAGCAAATGGGAGAAATATCGCTGAATTCTTTTTCTC
AGCAAGGAACATCCCTGAGAAAGAGAATGCGCCCCTGAGGGTGGGCCTCT
AAAATG
>ltr-1_family-37#LTR/ERVK [ Type=INT, Final Multiple Alignment Size = 1 ]
GCCCCCTTGGGTGTGGCCGTATTCTATGGTCGAAACTGTAGGGATGAAAT
AAGCCCCAGTCTCCCATAGTGCTCCCAGGCTTATTAGGACAAGGAAATTC
CCACCTAATAAATTTGGTCAGACCAGTTGCTCTCAAACCCTGTCTCCTGA
TAAGATGTTATCAATGACGATGGTGCCCGAAACTTCATTAGCAATTTTAA
TTTCGCCCCAGTCCTGTGGTCCTGTGATCTCGCCCTGCCTCCATTTGCCT
TGTGATATTCTATTACCTTGTGAAGTACGTGATCTCTGTGACCCACACCC
TATTCGTACACTCCCTCCCCTTTTGAAAATCCCAAATAAAAACTTGCTGG
TTTTGCGGCTTGTGGGGCATCACGGAACCTACCGACATGTGATGTCTCCC
CCGGATGCCCAGCTTTAAAATTTCTCTCTTTTGTACTCTGTCCCTTTATT
TCTCAAACTGGTGCATGCTTAGGGAAAATAGAAAAGAACCTACATGAAAT
ATCAGGGGTGAATTTTGCCCGATATCTGGCTGAATTTCCCCCAATATCTG
GTGCCCACGTGGTCTTTCTTTTTTCCTAAGTGCATGAGGGAACCCGATTC
CCTTTGGTAGGTGCGGAGAAACGTCATCGGTTTGGTCCACAGAAACACGT
GTTCGACTCCCTGACAAGTGGTGAGTAGTCTGTGTATGGTCTGGGTTAAC
TATGGGTCATGCAGAGTCTAAGCATCATGCTTATCTCTGCTATATTAAAC
TCCTGTTAAAACAGGGTGGTGTTTGAGTGCCTATGGAAAATACGGTCACT
CTATTCAGGGCAGTAGAAGAATACTGTCCTTGGTTTCCTGAAAAAGGAAC
CTTAGATGTAGAACTATGGGATCGTGTTGGTGCAACATTCAAGGAACTGG
TCTCCACAGGGAATTATATTCCTGTCACTGTTTGGGGTGACTGGGCCTTG
GTAACTGCTGTCCTAATGACATACCAATCCCATGATCCCCTACAGTTACC
ACAGTTTTCTGAATCTGACGATCCTCCACCTTTTCCTCAACCTTCCTCTC
CGGCACAGCCTTCGTTATCTGATCAGCCTCTCCCTCTGGCTACTCCTCCC
CTACCTGACAATGTAGAGAATTCAATGTCTAACTCGGATGACTTTGACTT
ACGGTCACCCCCGATGATCTTATTTCTTTTCATGAAAAGCCGGCACATGT
AACTCCTGCAGCCCCGACTCACACAGCCCAGGATCATATATATGCTAATT
ATTCTCTTCTCAAATCTCTGGAATCACCTAGTGGCTCTGGGACCAAAGTA
CAATTTACCTATAATTCTGCAGGCCCTCCCCCATCCACTTCAGCTCCTCA
CCCTTCTGTCGTTTCGGTTCCTCAACCGGTCACTTTACCATCCACTCAGC
CTGCTTCTCTGTACCCTTCTTCACATGTGAACAGCAGTAATCACCAGTAT
ACTTCTGCTCCTTCTGCTCCTCCAATGCCCCTTTCTCACACTCTCATCCC
GGTCCAACCCTCTCACCCTCAGTTTCCCTTATCTATACATGCTTTTCCTG
TCACTTCTACGCCAACTCCATCTCAGATGCCTACTCTTCAAACTTCAGTG
CAACACTTATTACGCCAAAACAAAGAAACAAGTGGATTAGACGCATGGAC
TTATCCGGTCGCGCTAGACCCACCTAACGTCCAAGGGTTACAAATGATCA
TTATGTACCTCTTAATCTTACCTTTTTAAAACAGTTTAAGGAAGCTTGTA
CTCAGTATGGTCCTACTTCTCCTTATGTTAAGATGGTTTTACAAACTTTT
TGTATGGAGGTCACTTTACTTCCTTTAGATTGGGACCTTTTGGCAAAAGC
TGTTCTAACCCCATCTCAGCGTTTACAATTTCATACCTGGTGGTCAGAGG
AGGCCCGTTTGCAGGCTCAGCTAAATCGAAGTAATGGCATTCTAATTACT
CAGGCTCAGCTCACAGGCTCCAATAGTTTCTCTGATACTTATGCCCAATT
AAACTTTGATGCCCTCACCACAGAACAAGTAACAAAGGTGTGTATGAGAG
CTTGGGATAAATTACGCGCTACAGACCAAGCTCCTGTTTCTTTTACCATG
GTTAAACAAGGTCACTCTGAATTATACCCTGATTTTTTAGCTAAATTACA
AGACGCTGTTGAAAAACCTGTCTCTGATGAGCACGCTCAAGGCATTCTCC
TTCGTATGTTAGCTTTTGAAAATGCAAACCACGAATGTAAAATGGCCATG
CGTTCTGTCCAACGACAAAATTTACCTGATCACAAGGTTTTGCCTGCATA
TATTAAAGCTTGTGAAGGCATTGGATCAGACACCCACAAAGCTATTCTGT
GGGCACGGGCCATGAAGGACACCAACCAAACTGGTCCCACTAATTCTTCT
CTTGGAGCCTGCTATACTTGTGGCCAACTTGGTCATACTGGAAAAAATTG
CACTGTTGAAAACTTACAAGCGGCCAAGCCGGCTCAACACACATGGCCAA
ATGCTGCTCCTACTGTTTGCCCACGTTGTCGCAAAGGTAAACATTGGGCA
AATATTTGCCGCTCTAAGTATGATATAGATGGAAACCCCCTGCCACAACA
CCAGGGAAACGGGGAGCAGGGCTGGTCCCAGGCCCCAACATCAAATGGGA
CACTTCAAACTCACACCAATGTTGCATTTCCACTTCAGGCGGTCCCAACG
CAACCCCCAGCACAAACAAATCTACCTCCAGCCAAACCAAATGGGTCCCA
GCCTCTCCTTCTGTCTCAGTACAAAGCTTGTCCACCTCCACAGTAGGAGG
CGGGGTGGTTGATCTCTGTAGTACTATTCTTCTGAATTTACTACCTGATT
CTTTGCCTTTGATTGTCCCCACGGGGGTCACTGGCCCTTTACCTCAAGGT
TCGGTGGGCCTGGTGTTAGGTAGAGCATCTACCTCTGCTAAAGGAATCAC
CATTCATACTGGTCTCATTAATTCTGATTCCGTTGATGAGATTAAATTAA
TCGTGTCTGCCAAGGTTCCTGTTTCCATTCTGGCCGGTGAGTCAATTGCT
CAATTGCTTTTACTACCTAATATCGTTTTAAACAAAGGAGATAAGGCACG
TGGCCCTGGGATGGGCTCCGGCGGTGAAAAGGCCGCTTATTGGATTAATG
TAATTTCTAAACAAAGGCCCACGTGCACCATACACATTCGAGGAAAAAAG
TCTGAGGGCCTAGTAGATACTGGTGCTGATGTTTCTGTTATTTCCTCTAG
TTTATGGCCTTCCTCTTGGCTTAAACATCCCGCTAACATGGGACTAGTAG
GTGTTGGAAAGGCTGAGGAAGTTTATGAGAGCACATTTATCTTGCCTTGC
ACTGGCCCTGATGGTCAAAAGGGCACAATTCAGCCCTATATCATGCCAAT
TCCCATTAATCTTTGGGGTAGAGATTTACTGGCACAAAGGGGGACTGAAA
TTAATATTCCACATAACTCTTATAGTGCTCCCAGTCAGCATATGATGGAA
AACATGGGGTTTGTTCCTGGACTCGGTCTCAGTCCAAAGCATGAAGGGAT
TACTAAACCCCTCCCAGTTACTATAAAAGAAAACAGGGCTGGTTTAGGTT
ATCCTTTTTAGTGGCGGCCGCTGCCACGCCTCCGAATCCTATCCCTTTAC
AATGGAAATCCGACATACCCATTTGGATTTAGCAGTGGCTGCTTTCTAAA
GAAAAACTGGAGGCTTTAACTCAATTGGTTTCTGAACACTTACAACTTGG
AAATGTGGAATCTTCTCTTTTCTCTTGGAATTCTCCTGTGTTTCTAGTAA
AAAAGAAATCAGGCAAATGGCGGATGGTAACCGATTTAAGGGCCATTAAT
GCTGTAATTAAACCTATGGGGGCCGTCCAACCTGGCATACCTGCCCCTGC
TTTAATACCTAAAAATTGGCCTCTCATAGTTATTGATCTTAAAGATTGCT
TTTTTCATATTGCTTTACATAAATCAGAATGTGAAAAATTTGCTTTTACT
ATACCATCTATCAATAATCAGGAGCCTGCAGCTCGTTATCAATGGAAAGT
ACTTCCTCAGGGAATGCTAAATAGCCTTACAATCTGCCAGCTTCATGTTG
GACAAGTGCTTTCACCAGTTCGAGCCCAATTTCCCAAGGCCTATATTCTT
CATTATATTGATGATATTTTAATTGCTGCCCCCACTGATAAAGAATTAAT
TGACTGTTACCAAATTTTGAGCCGCTGTGTTACAGAGGCTGGATTACACA
TCACTCAGGGTACAATTCAACAGACCACTCCTGTTCAATATTTAGGAATG
GTGGTCGATAAACAATGCATTCGACCTCAAAAGATTCAAATTAGGAGAGA
TTCTTTAAAAACTTTAAATGACTTCCAAAAACTTTTGGGTAACATTAATT
ATTTAAGACCTAATTTAGGCATTCCGACCTATGTGCTGTCTAACTTGTTC
TCTATGCTGCTGGGAGATTCCGACCTCCGCAGCCCCAGGACTTTGACCCT
TGAGGCTTTACTAGAACTGGAATTCGTAGAGGAAAGAATCCAGACCACCC
AGTTATCTAGAGTACAGCCATTTCAGCCTTTTCAGCTTCTGGTTTTCGCT
TCATTACACTCCCCTACTGGACTAATAGTTCAACATAATGATTTAGTGGA
GTGGTGTTTTCTTCCTCATTCTGTGTTAAAAACTTTGTGTGTTTATCTAG
ACCAAATAGCCATATTAATTGGACAGGCTTGGTGCAGAATACTTCAAATT
TCTGGATTTGATCCAAATGTAATTGTAGTTCCTTTAAATCAGCTCAAAGT
TCAAGCTGCCTTTCAACATTCCGTACTGTGGCAAATTCACTTGGCTGATT
TTATTGGCATTATTGACAATCACTATCCAAAAAACAAATTGTTTGATTTT
ATAAAAATGACATCTTGGGTGGTTCCTAAATTAACCAAGGATCAACCCAT
TCCTAAGGCCATTACAGTGTTCACTGATGGCTCCAGTAATGGCAATGCCG
GTTATATGGGTCCTACAGACAAACTTATTTCTACCTCTTATACTTCTGCT
CAAACGGCGGAGTTAATTGCTGTGATTACTGCCTTACAGGATTTCCCCAA
ACCTTTAAATATTGTCTCAGATTCCACTTATGTTGTACATGCCACTAAAA
ATATAGAAACTGCTACTATCAAACATATTGATAATTCTGAATTGGCTTCT
TTATTTTCAAGGTTACAACACGCGGTTTGCCAACATAGACACCCTTTCTA
TATTACACATATTAGATCTCATACCACTTTACCAGGACCCATGTCTGCCG
GTAACCATAAAGTCGACTGTTTGGTCTCTTTTACAATCCAAGAAGCTCAG
GAGTTCCATAATCTCACTCATGTCAATGCCGCTGGATTAAAAGATAAATT
TGCTCTCAGCTGGAAACAGGCTAAGTTTATTGTTCACAGCTGCCCTCAGT
GCCAGGTCTTCGTACTTCCAAATCAGGGACCTGGCGTTAATCCTAGAGGC
CTAACTGCTAATGCTTTATGGCAAATGGATGTGACTCGTGCTAGCTCCTT
TGGTGGACTGTCATATGTGCATGTCTCTGTAGATACCTTCTCAGGTTTTA
TCTGGGCTACTTGCCAAACAGGGGAAGGCATGACCCATGTTAAAAAACAT
CTGTATTCTTGCTTTGCAGTTTTGGGGCTACCATATCAAATAAAGATAGA
CTATACCGCTGGATATGTTAGTAAGGCTTTTGATTCATTTATGCAACAGT
GGGGAATTTCCCATATTACTGGAATCGCTTACAATCCTCAGGGACAGGCT
GTGGTGGAACGGGCCAATCGCACTTTAAAAACCCAATTGTCCAAACAGTC
TGAACAACCAAAACATGATTTAACTACTCCCCACTCCCAATTACATTTGG
CATTGTTTACTCTAATTTTTTTAAATGTTCCTAAAGATAATACTCTAACT
GCAGCCAAACGCCATTATACAGGCAAAAAATTCTCCTTAAACGAAGACAA
GCCAGTGTTATGGAAAAACTCCCAAACCAATACCTGGGACCTGGAACAAT
TATAACGTGGGGAAGATGATATACTTGTGTTTCACCGGGAGATCATCAAT
CCCCTGTCTGGGTACCCACCAGAAGACTCAAGCTTCAGGTGAATACTGAC
AATGAAAACCACAGAGAAAAGACGTCTGTGTCAGAGACTGCCCTCAGACG
TGGTGAGATCTGTGCCGACTCCACAGAAACAGGCACACCAAATCACAATG
GGTTTAAATCAGTCCTCCCTGATGGCAATGGAGACCGATCTAACTAATCC
CACTTCTCCTGATTACCTTTCTTTTTCTTCTTACAAACCTAAAAATCTCA
CCATTTCTATTAGCCTGAAAATAACATCCCTCTGTTCTTCTCTTCCTCCT
TCAGCACTGAATCTCACTTACACTAGGTTTTATTTAATGATTCTCCTCCT
TATACTTTCTGTCTCACCAGTTTCCTCTCACACTGATTTACCTGCTACAC
ATAATTATTCTTATTGGGCTTATGTGCCTTTTCCTCCACTTATTCGACCT
CTCACCTGGATAGATGCTCCTGCAGAAATCTACACTAACGATAGTGTGTG
GATGCCTGGAGCAAGAGATGACCATTGCCCTGCTCAACCAGGAGAAGAAG
GCACTGCATTTAATGTTACCATGGGTTATAAATACCCCCCTCTGTGCCTC
GGACATGCACCTAGTTGTATCCCTCTAGAAACTCAAGTCCAGGCTGTTTA
TCTTCCGGAAAGATCAGCTACAGATAAAATGGGACATTTGGTCTCTGGCC
TCTCCATTTCTCCTTTAAAACAAATGAAAGGAGGAGTAATGGGAGATACC
CCATACTTTCAATATAAACCTGCAGGAAAACCATGCCCTAAAAATTTTGA
GGGCCCATCTAAAACTTTAATTTGGGAAGATTGTGTTAACTCACATGCAG
TAATATTAAAAAATGACTCACATGGTTTAGTAACAGACTGGGCACCAAAG
GGCTATTTAAAAAACAATTGCTCCTCTGGCAGAAGGGAATGCCTGGAGGC
TACTTATTTTATTTCTTATCAGGAGAACGAGAATCATCATTCTACTTTGC
ATAGGAGGTTCAGCTCATTCTTTCCCTTAAAATGCGAAGATAAAGGCATT
ATCCCCCCCGCACCAGGCCTCATATGATACTCCCCATTCTGAGCCCAGAA
CACCCAGAACTTCGGAAATTGGCAATTGCCATGTCTGGACTGCGAGTATG
GGAAGGGAAAACTATTCTGTCTGTTGTTCCCACTACTGTCCCACTCTCTC
AGTATCAACGTAGATCCAGACATTCTGCCTTACTTACCTCCAACCTGACT
GTTCCCATACAGAGTTGTGTTAAGCCTCCTTACATGCTGTTAGTGGGAAA
TATCAAAATTTGGACGAATAATCAAACTGTCCAACGCATTAATTGTCATT
TATACACTTGTATTAACTCCCATTTTGACTCCAGGAAAAGTGTAATGTTG
GTTCGAGCTCGAGAAGGAATCTGGATTCCAGTAACTTTGCCCAGACCTTG
GGAATCCTCCCCCTCAATACATTTAATTAATGAAGTGTTACAGCGAATTC
TAAAAAGATCTAAGATTTGTTTTCACTTTAATTGCTGTTATCATGGGCCT
AATTACAGTCACTGCAATGGCCACCACTGCCAGAATGGCATTACACCAAT
CCATTCAAATGGCTCATTTGTTAATGATTGGCAAGCCAATTCCACCCAAA
TGTGGAATTCTCAACAAGGCATCGATCAAAAATTGGCAAATCAAATTAAT
GATTTAAGACAGTCTGTTATTTGGCTTGGAGATCAGGTAGTGAGTCTCGA
ACATCACATGCAAATGCAGTGTGATTGGAATACTTCGGATTTCTGTATCA
CCCCGTATTCCTATAACAAGACTGATCATTCATGGGAAATGGTCAAAGGA
CAACTTCTAGGTAGGGAAGATAACTTATCATTGGACATAACTAAATTTAA
AAAACAAATTTTTGAATCCTCTCAAGCTCACTTATCCATCATGCCTGGAG
CTGAGGTGTTAGATCAGGTGGCAGAAAATCTTTATGGATTAAACCCCACG
ACTTGGATTAAGTCTATTGGGGGCTCCACTGTAGTAAATTTTGGAATTAT
GTTTCTCTGTTTAATCGGCTTGTTTTTAGTGTGCTGGACCAGTCAAAGAA
TCCTGCCTCAAAATCGAGAGAACGACTAAGCCTTCATCACCATGGCACAT
TTATATAAAAAGAAAGGGAGAGA
>ltr-1_family-38#LTR/ERVL-MaLR [ Type=INT, Final Multiple Alignment Size = 5 ]
TGATATGGTTTGGCTCTGTGTCCCCACCCAAATCTCATCTTGTAGCTCCC
ATAATTCCCACGTGTTGTGGGAGGGACCNGGTGGGAGATGATTGAATCAT
GGGGGCGGGTCTTTCCCGTGCTGTTCTCGTGATAGTGAATGGGTCTCACG
AGATCTGATGGTTTTTAAAAACGGGAGTTTCTCTGCACAAGCTCTCTCTT
TTTGCCTGCCGCCATCCACGTAAGATGTGACTTGCTCCTCCTTGCCTTCC
ACCTTCTGCCATGATTGTGAGGCCTCCCCAGCCACGTGGAACTGTAAGTC
CAATTAAACCTCTTTCTTTTGTAAATTGCCCAGTCTCGGGTATGTCTTTA
TCAGCAGCGTGAAAACGGACTAATACA
>ltr-1_family-39#LTR/ERV1 [ Type=INT, Final Multiple Alignment Size = 2 ]
TGAGAGGTGAGNCCAGCTGGACTTCCTGGGTCGAGTGGGGANTTGGAGAA
CTTTTCTGTCTAGCTAAAGGTTTGTAAATGCACCAATCAGCACTCTGTAA
AAACGCACCAATCAGCACTCTGTGTCTGGCTAANGGTTTGTAAACGCACC
AATCAGCACTCTGTAAAAATGCACCAATCAGCGCTCTGTGTCTAGCTAAA
GGTTTGTAAACGCACCAANCAGCACTCTGTAAAAACGGACCAATCAGCAC
TCTGTAAAATGGACCAATCAGCACTCTGTGAAAATGGACCAATCAGCAGG
ATGTGGGCGGGGCCAAATAAGGGANTAAAAGCTGGCCNCCCGAGCCAGCA
GCGGCAACCCGCTCGGGTCCCCTTCNACGCTGTGGAAGCTTTGTTCTTTT
GCTCTTCACAATAAATCTTGCTGCTGCTCACTCTTTGGNTCCGCACTACC
TTTACGAGCTGTTAACACTCACTGCAGAGGTCTGCGGCTTCACTCCTGAA
GTCAGCGAGACCACAAACNCACCCGGAGGAACAAACAACTCCGGACGCAC
CACCTTTAAGAGCTGTAACACTCACTGCGAANGTCTGCGGCTTCACTNCT
GAAGTCAGCGAGACCACGAACCCACTGGAAGGAAGAAACTCCAGACGCAT
CTGAACATCTGAAGGAACAGACTCCGGACACANCATCTTTAAGAACTGTG
ACGCTCACCGCGAGGGTCCGCGGCTTCNTTCTTGAAGTCAGNGAGACCAA
GAACCCACCAGAAGGAATAAATTCCGGACACA
>ltr-1_family-40#LTR/ERV1 [ Type=INT, Final Multiple Alignment Size = 1 ]
TTTGGCGACACAGATGGGACTATCACCAAGTGGTGAGTACCATCAGACCC
CTTTCACTTGCTATTCTGTCCTATTTTTCCTTGGAATTTGGGGGCTAAAT
ACTGAGCACCTGTTGGACAGTTAAAAGTGACTAGCGCAGCCACCAGACTA
CAGACACGAATGTCAGGCTTTCTGGGAAAGGGCTCTCTAACAACCCCCAA
TTCTTCGGAGTTGGCAGCATTGGTTCATGTGGAACCAGCTTCCACTTTTC
ATGTACTTCTGGGCTGAGCTGAGGGTTGACAGAGAGGAAATCCATTCAGC
TCCGGGGTCCCGGCAACAAGTTGGTTGACCCTGTGGCCATGAGTGGAACT
CTCAAAGTCATGTCGCCCAAGCCAGACTCGCCCATCTATCCTATCTATCC
TGACCCGTGCCTCATGGGTCCTAACACCTGTCGGACAAACTTCCTCCCAA
CTCTCTTCTCTGAGGTTAGTCCCACTTCTAAAAACCACTCCCTGTCTCTG
GTGCTTTTCTAGTTTCTCCTGTAAGAATGACTTCTAGTATAAACTTCAGG
ACTCCATTACCTTCTTTAGGCACCCGGGTTCACCAATAGGAAAGACATAA
TTTTTGCCCAAAGCCCCATTGGGGTGGGGGACTATCTGGAATTTTAGGAT
TCCTCCTCAGACTAGCAGGCCTAACAAAAGCTATTCCTGAAGCTAGGATA
TGGGGCGCTTCAGAAATGGTATCTTTCCTATTCATATAAGTGAGGACAAA
AGGCATCACTCTTCCAACCCTGGAGATCCCTTCCATCCCTCAGGGTATGG
CCCTCTACTTCAATTTTGGGGCATAACATCTTTATGTGACAGGGGTAAGG
TCCCAATACTAACAGGAAAATGCTTAGTACTCAGGTTTTCGAGACTGCGT
CAGTAAGGGCCACTAAATCCAAACTTCCTTGGTCCTCCTTGTGGTCTAAG
AGGAAAGCTAGTGTTTCTGCTGCTGTGTCGGTGAGCACAACTATTCCTAT
CAGCAGGATCCAGGGACCATTGTGGGTTCTGGGGCAAGAGGTGTTTCTGC
TGCTGCGTTGGTGAGCGCAACTATTCCAATCAGCAGGGTCCAGGGACAGT
TGCAGGTTCTTGGGCAGGGGGAGAAACAAACAAACCAAAACCGTGGGCAG
TGTTGTCTTTCAGATGGGAAACACTCAGGCGTCAACAGGCTCATTCTTGA
AATGCATCCTAAGCCATTGGGACCAATTTGACCTGCAAACCCTGAAAAAG
AGGCGGCTCATTTTTTTCTGCACTACAGCCTGGCCCCAGTATTCTCTCTC
TGATGGGGAGAAAATGGCCACCTGAGGGAAATATAAATTACAATACTATC
CTGCAGCTTGAACTTTTCTATAAGAGGGAAGGCAAATGGAGTGAAATACC
TTATGTCCAAGCTTTCTTTTCACTGAAGGAGAATCCACAACTATGCAAAG
CTTGCAATTTACATTCCACAGGAGGAACGCTCAGCTTACCCTTCCTATTA
ATGATAAACCTCCTCTAATCTCCCCTGCGCAGAAGGAAACAAGCAAAGAA
ATCTCCAAAGGACCACAGAAACCCCTGTGCTATCAGTTATGTCCACTTCA
AGCTGTAGGGGGAGGGGAATTTGGTCCAACCCGGGTACATGTCCCTTTCT
CCTTCTCTGATTTAAAGCAGATCAAGGCAGACCTGAGGAAGTTTTCAGAT
GATCCTGATAGGTATGTAGATGTCCTACAGGGTCACAGGCAAACCTTTGA
CCTCACTTGGAGAGATGTCATGCTATTGTTAGATCAAACCCTGGCCTTTA
ATGAAAAGAATGCGGCTTTAGTTGCAGCCCGAGAGTTTGGAGATACCTGG
TATCTTAGTCAAGTAAATGATAGCTGAAGAAAGGGACAAATTCCCTACCA
GTCAGCAAGCCGTCCCCAGTATGTATCCCCACTGGGACCTCAACTCAGAT
CATGGGGACTGGAGTCGTAAACATCTGTTGACCTGTGTTCTAGAAGGACT
AAGGAGAATTAGGAAAAAGCCCATGAATTATTCAATAATGTCCACCATAA
CTCAGGGAAAGGAAGAAAATCCTTCTGCCTTCCTCAAGTGGCTACAGGAG
GCCTTAAGAAAATATACTCCCCTGTCACCTGACTGACTAGAGGTTCAATT
GATCCTAAAATATAAGTTTATTACCCAATTAGCCATAGAGATCAGAAGAA
AGTTCCAAAAGCAAGCCCTGGGCCCTGAACAAAATCTAGAGGCATTATTA
AACCTGGCAACTTCAGTGTTCTATAATAGGGACCAAGAGGAACAGACCCA
AAAGGAAAAGCAAGATCAGAGAAAGGCCGCAGCCTTAGTCATGGCCCTAA
GACAAACAAACCTTGGTGGTTCAGAGAGGACAGAAAATGGAGCAGGCCAA
TCCCCTGGTAGGGCTTGTTATCAGTGTGGTTTAAAAGGGCACTTTAAAAA
AGACTGTCCTATGAGAAACAAGCTGCCCCCTCACCCATGTCCACTATGCC
GAGGCAATCACTGGAAGGCACACTGCCCCCAAGGACAAAGGTTCTCTGGG
CCAGAAGCCCCCAACCAGATGATCCATCAACAGGACTGAGGGTGCCCGGG
GAAAGTGCCAGCTCACGTCATCACTCTCACTGAGCCCCAGGTATGTATAA
CCATTGAGGGCCAGGAAATTGACTTCGTCCTGGACACTGGCACAGGTTGC
TCAGTGTTAATCTCCTGTCCTATCCTGGACAGCTGTCCTCAAGGTCCATT
ACCATCTGAGGAATCCTGGGACAGCCTGTAGCCAGGTATTTCTCCCACCT
CCTCAGTTGTAATTGGGAGACTTTGCTCTTTTCACATGCCCTTCTTGTTA
TGCCTGAAAATCCCATACCCTTATTAGGGAGGGATATATTAGCCAAAGCT
GGAGCTATTATCTACATGAATATGGGGAACAAGTTACCCACTTGTTGTCC
CCTGCTTGAGGAGGGAATCAAAACCCTGAAGTCTGGGCATTGGAAGGAGC
AAACTCAAGCTCCATCCTTAAGCCTTCCCATAGGATGAAACTTTTCATTA
TACGTCACAGAGAGAGAGCAGGAATAGCTCTTGGAGTCCTTACTCAGACT
CATGAGACAACCCCACAACCAGTGACATACCTAAGTAAGGAAATTGATAT
AGTAGCAAAAGGCTGCCTCACTGTTTATGTGTAGTTGTGGTGTTGGCTGT
CTTAGTGTCAGAGGCTATCAAAATAATACAAGGAAAGGATCTCACTGTCT
GGACTACTCATGATGTAAATGGCATACTAGGTGCCAAAGGACGTTTATGG
CTATCAGGCAGCCACCTGCTTAGATACCAGGCACTACTCCTTGAGAGACC
AGTGCTTCAAGTGCATACATGTGTGGCCCTTGGCCCTGCCGCTTCTCTCC
CAGAGGGTGGGGAGCTGGTTGAGCATGGCTGCCAACAGGTTGTAGTCCAG
ACTTATGCCACCGGAGATGATCTCTTGGAAGTCCCCTTGGCTAATCCTGA
CCTTAACCTATATGCCAAATGGAGGTTCGTTTGTGGAGAGTGGGATGCGA
AGGGCAAGTTATGCCATAGTTAGTGATGTAACAGTACTTGAAAGTAAGCC
TTTTCCCCCAGGGACAAGCACCCAGCTAGCAGAACTAGTGGCACTTACCC
GAGCCTTAGAACTGGGAAAGGGAAGAATAAATGTGTATACAGATAGCAAG
TATGCTTATCTAATCCTACATGCCCATGCTGCAATATGGAAAGAAAGGGA
GTTCCTAACCTCTGGGGGAACTCCCATTAAATACCAGAAGGAAATCATGG
AGTTATTGCCTGCAGTGCAAAAACCCAAGGAGGTCTTACACTGCCAAAGC
CATCAAAAAGGGGAAGGAGAGCGGAGAACAGCAGCATACGTGGCTGGCAG
AGGCAGGAAAAGACTAGCAGAAAGGAAAGAGAGAAAGAGACAGAAAGTCA
GAGAGAGAGAGAGAGAGGAAGAGACAGAGACAAAGAAGGAGTCAGAGAGA
GAGAGGAAGAGACATAGACAAAGAGGGAGTCAGGCAGAGAGAGAAAGAGA
GAGACAGAAAGTCAAAGAGAGAGAGGAAGAGACAGACAAAGAGGGAGTCA
GAAAGAGACAAAGAAGAAGTCAAAGAGAAAGAAAGAGAGAAAGAGAAGCA
GTAAAGAAAAAACAGTGTACCCTATTCCTTTAAAAGCCAAGGTAAATTTC
TGTCTACCCAGCTAAGGCATATTCTTCTTATGTGGAACTTCAACCTATAT
CTGCCTTCCCACTAACTAAGTCCCAACATTAACATTGCCCCAGGAAATCA
GACCTTATCAGTACCCCTCAAAGCTCAAGTCTGTCAGCACAGAGCCATAC
AACTAATACTACTACTTATAGGGTTAGGAATGACTACTGCTACAGGAACC
GGAATAACTAGATTATCTACTTCATTATCCTACTACCAGACACTCTCAAA
GGATTTCTCAGACAGTTTGCAAGAAATAACGAAATCTATCCTCACTCTAT
AATCCCAAATAGACTCTTTGGCAGCAGTGACTCTCCAAAACTGCCGAGGC
CTAGGCCTCCTCACTGTTGAGAAAGGAGGACTCTGCACCTTCTTAGGGGA
AGAGTGTTGTTTTTACACTAACCAGTCAGGGATAGTATGAGATGCTGCCC
GGCATTTACAGGAAAAGGCTTCTGAAATCAGACAACACCTTTCAAACTCT
TATACCAACCTCTGGGGTTGGGTGACATGGCTTCTCCCCTTTCTAGGTCC
CATGGCAGCCGTCTTGCTATTACTCACCTTTGAGCCCTGTATTTTTAAAC
TCCTTGTCAAATTTGTTTCCTCTAGAATCCAGGCCATCAAGCTATAGATG
GTCTTACAAATGGAACCCCAAATGAGCTCAATTAACAACTTCTACCAAAG
ACTCCTGGACTGACCCTCTGGCCCTTTCACTGGCCTAAAGAGCTCCCCTC
TGGAGGACACTACAACTGCAGGTCCTCTTCTTCACCCTTAACCAGCAGGA
AGTAGCTAGAGTGGTCATCACCCAATTCCAAACAGTAGTTGGGGTGTCCT
GTTTAGAGGGGGGAT
>ltr-1_family-5#LTR/ERVL-MaLR [ Type=INT, Final Multiple Alignment Size = 4 ]
TGATACGGTTTGGCTGTGTCCCCACCCAAATCTCATCTTGAATTNTAGCT
CCCAAATCCCACGTGTTGTGGGAGGGACCCAGTGGGAGGTAATTGAATCA
TGGGGGCGGGTCTTTCCCATGCTATTCTCGTGATAGTGAATAAGTCTNAT
GAGATCTGATGGTTTTATAAAGGGGAGTTTCCCTGCACAAGCTCTCTTTC
TTGTCTGCCACCATGTGAGATGTGCCTTTCACCTTCCGCCATGATTGTGA
GGCCTCCCCAGCCACGTGGAACTGTGAGTCCATTAAACCTCTTTCTTTTG
TAAATTGCCCAGTCTCAGGTATGTCTTTATCAGCAGCATGAGAACGGACT
AATACA
>ltr-1_family-41#LTR/ERVL-MaLR [ Type=INT, Final Multiple Alignment Size = 1 ]
TGATATGGTTTGGCTGTTTCCCCACCCAAATCTCATCTTGAATTGTAATT
CCCACAATTCCCACGTATCACGATAGGAACCTGGTGGGAGGTGATTGGAT
TATGGGAGTGGGTCTTTCCTGCTCTGTTCTCATGATAGTGAATGAGTTTC
ATGAGATCGGACGGTTTTAAAAAAGGGATGTTTCCCTGCACAAGCACTTT
TCTCTTGTCTGCCACCTTCTGAGATGTGCCTTACACCTTCTGCCATGACT
GTGAGGCTTCCCCAGCCACATGGAACTGTAAGTCTGATAAACCTCTTTCT
TTTTTAAATTGCCCAGTCTTGGATATGTCTTTGTTAGCAGCATGAAAATG
GGCTAGTACA
>ltr-1_family-42#LTR/ERVL-MaLR [ Type=INT, Final Multiple Alignment Size = 1 ]
TGATATGGTTTGGCTGTGTCCCCACCCAAATCTCATCTTGAATTGTAACT
CCCACAATTCCCACCTGTCATGGGAGGAAACTGGTGGGAGGTAATTGAAT
TATAGGGAATGGGTCTTTCCTGCGCTGTTCTTGTGATGGTGAATGAGTCT
CATGAGATCTGATGGTTTTAAAAAGGGGACTTTCCCTGCACAAGCTCTCT
TCTCTTGTCTGCCACCATCTGAGATGTGCCTTTCACCTTCCACTATGACT
GTGAGGCTTCCCCAGCCACTTCAAACTGTAAATCCCATAAACCTCTTTCT
TTTGTAAATTGCCCAGTCTTGGGTATGTCTTTATCAGCAGTGTGAAAATG
GACTAATACA
>ltr-1_family-43#LINE/L1 [ Type=INT, Final Multiple Alignment Size = 1 ]
AGAAGCCAAGCAAAAGTTTGCCATCAGATTGTGCTTGCAATACCTGTTTG
AATTGGGTGGGTTTCTATTTTTCAAAGGTCCCAAAACAAGTTGAGGTTTG
TGGACCCGTTGGAAAGTTGCATTATTTACTTACCACAGGTCAGGAACCTT
GTAAAGGAACCACATAGACAAGATACCAGGCCAATATTTCAAGGGTTTTT
TTTATCAGTTCTATAAAGTCAATTTTAATTCCTCATAGCAGTCTGCTCAT
ATGTAAAATGTTTGCCATTCCAGTCAAAGCCTTGGTAAAATAACCAGTGT
CTTGAATTGTGTGCTACTTATTCCAATGGCATGATTTTCAAAGTTATTAG
TATCCTGTATTCAAGAGTACTTGTCAGTCTTTTTCATAATTTTCTTAAAG
AAACAGCAAATTTTGAACCGTAGGTGTTTATAAACTGCTTTTTGAGGAGA
ACCAAATAAAACAATAATTCTCTGTGAATGATTATTTCTGTCATAAAACA
ATTTAACTTAATAATCTTAATTCTTACTGATATCAGAGTTTTAGTACTCT
TCTACAATTTTGGAACACATATTAATAATGAATTTATGTGAATATAATCC
AAAGAAAGTTAAACACAGTTTCTTATTTATCACTACTTGCTGTAAGATTT
TAACATACCAAATATTTATGAGGTGTCTCTCTTAAACTTTTAAAAGTCCT
AATATCTAAAAGGTTAGTTTGAGGTAAAAAAGACTGAATTTAAAATTTGA
GATTTTGATTTTGAGAAGATTGTCAGATGTTATAGGTTGAAAACACTTGT
TCTAAATAGGATCACAGATCACTGCAAAATCACTCATTTATTTAGCCAAA
GTGATAAAAATTTCAGAAAGCTAAAACTTTTACCTTTTGTTAGAGAAGAG
ATTTAGTTTCCCAAGCAAACATAAGATCTAACAAAGACACCATGATGAGT
CTGAATATCTCTCCTTCTCTTTCATTGCTATTATTATTTTTGCTGTTCAT
TCCAAAGGTAAACAAAAATATTTTACTATATTGTATTAATATACACAAAA
ATCTTATTAAAACAAGAAAACCAAATCCAACCTTTGCATCCATGTGCTAT
TAATGCTAAAGGTAGTTTTAATAAAATCTTATAAAAAAATCGGACCACAA
AGTATGTTTTCCCTAAACCTTTTATGGCCTCTTACATATTTTCTACCCTC
TTTCTTTTATAAAATGTTTATATCTATTATCTTTAGTTTTTCAATTTTAA
ACAACTCTTAAAAACCTCTAAACTGGACAAAATTACTTTTCGTTGAACAA
AAGTCACATTACACATTACCTTTTTTTTTTTTTTAACAAGAAACACATCC
TACTTTTCTTATAGTAAGAAATTGTACTATGTACCAAATGCAGAGCCCGG
CCAAATGACAGCTGTGAAGACAGTGCCTGGAAAATCCAATTTCTCTTAGT
ATGGCCAAAAGTCACAGCTGGTCCAGGAAACAAGACTCAAGTGTTGTCCT
TACGCCTCACTTTGATTACTTCTCTAAACCTCATAATCTGAATGCTCAAC
TCCAAATATATAAGCTCACAGACAAATTAAGTAATTATCAAAAATGAAAT
CATAAAAGCAAGAGTTTTATAATCTTAAAAATTATTTTCCTGACAGTATA
AAAGTATCTGACCAATGCACCTAGGCAAAAATGTCCACATTCAATTTTGA
AGACATTTTTCTTTTAATTTACCATCAAGCTTAAAATTATGCTTATTAAT
CATAGATTACTAAAATATATGAACTTGGAAAACATTTGAGATAGTTATTT
ATTAGTACTCATTTGTTTATAGGTCAATTCGATATTATATAGATCATCTA
TAAATAAGCATGCACACATTTTTCCAAAATGACATAGCAAAGGCTTTTAG
CATGCCTCAGCCACTTGAAAATACCAAGATAGCATATAAAGATCAACTCT
GTGAGCTTTAAGACAGAAAATGGGAATCCTCCAGAATTGTGAAGGACATC
CCATATTCCAGGGAGGAGAACACAAACAAACAGGCTCCATGATGGTGTCT
GAGTGGCAGAAGTGAGGATAGCCTCAGTATATGAGAAGGGCAGAGAGTCT
CCCTTGGTGACTTACATTTTCACAGAGGAACTGAGCAACTCAGGCCAATG
GGGAGCACTATGTTTCTCCCAAGCCCTGAAGCTAACCTGGGAAGAGGCTT
GGAGATCTTGTAAGGGAAAGACAGTAGGAAAATCTGCAGACATAGTCTCA
GACCTAGGACCAAGAGCAGGGTATCATTTTTAATACATACTTTTAATCCA
TACATAAAAATGTAGCCATTCTCTAGTGAACCGGCAGCATGGCCATGAGG
CATTTTATTCCCAGGCCAGAGTGTAAGGCACCTGCTGATAAGTCACATAG
GAACCTCCTAAGCCAGAACTGTGGAAGGAACTTCAGTAGTAGGTGCTGGA
ATTGTGCTCTCCCCAACTGCAAGCCTGGGGTGGGAAGAGAGTTGCTACAG
CGGCAGTTTCTTCTGGGTGGTAAGACACAGCTAGGGCCAGCTTGGCAACC
TGGAACTGATCTGCATATACCATTTCTGGGTGCCCCAGCCTGTTCCTCTG
AAATTGTAGTGCAGCAGGTCCTACTGTGCTTCACGTCCAAGCAGAAACAC
AGGCATTTGGAGCATCTGCTTGCTGGGACCAGCCATCAGAGCTGCCCTCC
TCTTAATGGTCACAGATTGTGCTGCACAGGGGCCTTCTCTGCTCCACACC
CAAGCAGAACTCCAGGCAGGCATTTGGAGCACCAGCTTACCTAGGTTCAG
CACCGTGAGCCTTGTCCTTCCAGGACATAGATCATGTTGCAGTGAGCCTC
TCTCTGTTCCAAGCTCAGATGGATTTGCAGGCATTTGGAACATCAGCTTG
CCTAAATTTGAAGCCTGAGCTGTCCTGCCTTTCCTATGCAGACATCCTGG
TGCAGGGGGATCCTCTGCACTACAGGATCAGGCATATCTCCAGGTGTTTG
GGGCACCCTCTCACCTGGATCAGCAACCTGACCTGTCCCACCCTTTCTGT
GCAGAGATCCTGGTACAGGGATGCCTTCTCTGCTTTATGCACAGGCATAT
CATCAGGCATTCAAAGCACCCACGTGGTACAGAGTCTGAGCTGCCTGACA
CTCCAGTGCAGACATTTGGGTACAGGGGATTGAGAGGGCTATCTGCTACA
CATTCAGGCAGATGTTCATGTATTCAGAGCACCTGCCTGCCTGGTTTAGC
AGCCTGAGTCACCCCATTTCTCATGTGCAGAAGAATCCTCTCCAATTCAT
GCCTAGACAGCTATCTAGGCATCTGAAACACCTGCTCTCCTGGATTAGGA
GTTTTGACTGACCCCCAGCCCCTTGCAGAGAACACGGAGCTGAGGATGTT
TCCCAGCTCCATGCCATGCCTAGGCATATGACTGGGTGCTTTGTGGCTGC
CCACCGGATTCTCCCTTGGCACTGTGCTTGTTCCTGTCATTAGGGCATGG
GCCTGCTCAGGGCCTGCCAGGTCTTCCCCTGCCTTTTGTGGCCCCTGCCT
GCTCAGGGCTGAGTAAGTAGCTAAGGCCACTGTGAATTTCATGAATCAGC
CCATTGCCTGAGACAACAAAGAGCTTCTGCCAGTAAACAAGTATCAAGTA
TATAGCCATGTTGACCACAGCCAGCCCTTATCTGTAAGTGCCATTTACTG
GCTTATAGGTCAAGCTTCATAGCCAAATATAAAACCTGCCAAAGAAGTGC
ATAGGACTATAGAAGCAAAGCTAAAAGACCCTATCAAGCACTCTCTATAG
CCATACACCCTCAGGAGGGTGAGAAAAAAAGAGGGAAATAAAAAATAATA
TTCAAGGAAAATAAAGAAAAATAAAATTCTACCTGCATGAAAATGATTGT
AAAAATTAGAAGTACCAGCATTTCCAGATGAGAAGAATGAGAGAATTCTG
GCACCATGAAAAATCTGGATGTAGCGACACAACCAAAGAACCACACTAGC
TATTCTGCCATGGTCCCTAAATAAAACACACATTCAGAAATGACAGATAA
AGAATTCAAATCATTAATTACAAGGAAGCTCAATGAAATCTTTCTTGACC
TATGAAAAGATGTATACAGCCACATAATAATAGTGGAGAACTAAAACATC
CCACTGACAACATTAAAAAAGTCATTGAGTCAGAAAACTAACAGAAATTC
TGAACTTAAACTTGACACCTGACCAATTGGACCTAATTGAAATTTACAGA
ATACTCCACCCGGCAACTACTGAATACATATTCTTCTCATCTGCACATGG
AACATACTCTAGGATTCAGCACGTTCTTGACCATAAAGCAAGTCTCAATA
AATTCAAAAAGAATCAGTAACTAAAAATCTACCAATCAAAAAAGCCCTAG
GCCAGATAAATTCATACCCAAATTCTACAGGAAATGCAAAGAAGAGCTAG
GATCACTTATCGGGAAACTATTTGGAGAAAGGACTCCTTCCTAACTCATT
CTATAAAGCCAGAAACACTCAGATATGAAAACCAGGCAAACACAACAAAA
AGAGGAGACTATAGGCCAATATCATTAATGAACGTAGATGCAAAATTTTC
AACAAAATACTAGCAAAACAAATTCAACAGCACATCAAAAAGTAAATTCA
CCATAATCATCTAGGCTTTATACCTGGGATTCAAGGTTGGTTCAACATAT
GCAAATCAATAATTGTGATTCACTACATAAATAGAATTTAAATATATATA
TATATTTATATATAGATAATATATATATCATATATATATAATCATCTTAA
TAGATGTAGTATATATATATATATATATATATATAAAATCATCTTAATAG
ATGTAGTAAAAGCTTTCAATGAAATTCAACATTCATTCATAATAAAAACA
TCCAAGATAATAGGCATTGAAGGAACATACCTCAAAATAATAAGAGCCAT
CTATGACAAATCCACAATCAACATTATACTGAATGGACAAAAACTGGAAG
CATTCCACTTAAGAACTGGAAGAAGACAAAATGCCCACTCTCATCATTCT
TATTTAACAGAGTACTGGACGTGCTAGCCAGTGCAATCAGGCAAGAGCAA
GAAATACACAGCATTCAAAAAGGAAAAGAGGAAATCAACTTATCTCTCTT
CACTGACAATATAATTACATACCTGGAAAACCCTAGAGACCCTGCCAAAA
GGCTTCTAGAACTGAGACATAACTTCAGTTAAGTTTCAGAATACAAAAAC
AATATACAAAAATCAACAGCATTGCTATGCTCTGATAACATTCAAGCTGA
AAGCCAAATTAAGAACCGAATCCCATTTAAAATAGACGCGCACACACACA
CACACACACACACACACACACACACACACACTCTGACTAGGGATACCTTT
AACCAAAGAGGTGAATCATCTCTATAAAGAGAACTACAAAACCATGCTAA
AGTAAAACAGATGACACAAACTAATGGAAAAACAAAACAAAACATTCTAT
AGCTCATGGATTGGAAGAATCAGAACACTAAAATAGCCACATTACAAAAA
CAATCTACAGATAAAGTGTTTTTCTTATCAAAGTACCAATGACATTTTTT
ACAGAACTGTTTTAAGATGTACATGGAACAGAAAAAGAGCCTGAATAGCC
AAAAAAAAAAAAAAAAAAAAAAAAGCCAAGCAAAAAGAACAAAGCTGGAG
GAATCACATTACCTGACTTCAAGCTATACTATAAAGCTACAGTAAACAAA
ACAGCTTGGTATTGGTATGAAAACAGACACATAGACCAATGGTACAGAAT
AGAGATCACAGAAATAAGTCCATGGATATCAGGTTTTTAATAAAGTTGAA
AAAATAAGCAATGAGGAAAGGACTCCCTATTAAATAATTGGTGCTAGTAT
AGCTGGCTAGTTATGTACAGAAAAATGAAACTGGACCCCCAACTTTCACC
ATATATAAAAATTAACTTAAGATAAATTAAATATTTAAAGTAAGACCTCA
GACTATAAGAATCCTAGACGAAAATCTAGCCAACACTTTTCTGAACATCA
GTCTTGGCAAAAAAATTATGACTAAATCCTCAAAAGTAACTGCAACAAAA
ATTGGCAAGTGGGACCTAATTAAACTAAGAAGCTTCTGTACAGCAAAAGA
AACTATCAACAGAGTAAACACACAACCTACAGAATTGGAGAAAATATTCA
CAAACTATACATCTAACAAGGGTTTAATATAAGGAATCTATAAGGAACTA
ATACAACTTAACAAGCAAAACTATGAACAATCCCATGAAAAAATGAGCAA
AATGCATGAACAGACATTTCTGAAAAGAAGACATAAAACTGACCAACAAA
GAAATAAAAAAATGCTCAACATCACTAATCATCAGAGAAATGCCAATCAA
AACCGCAATGAGACACCATCTCACACTAGTCAGAATGGTTATTATTAAAG
AGTCAAAACAATAGATGCTGGTGAGGCTGTGGAGAAAAGGGAATGCTTAT
ACACTGTTGGTAGGAAAATAAATTAGTTCAGGTACTGTGAAAAGCGGTTT
GAAGATTTCTCAAATAACTTAGAATTACCATTAAACCAAGCAATCTCATT
GCTGGGTATATATCCAAAAGAAAACAAATCATTCTACCAAAATTATACAT
ACACTTGCATGTTCATTGCAACACTATTCAAACTGATCAACAGTAACTAG
GTAATAAGGTATTTTCATAAACCATAAACTGGAAGAGATCACCAAATGTA
TCCATATTCATATAATAATATATTTAATATCAAATATCCAATAAAATATT
CAATAATCCAATATCAATATAAGTCCCTGTTTAAAAGGAAGCAAATGGAT
AATCAAGGAACATGAGATAATCCTGAAAACCACAGAATACAGAAATCTCT
GTGTCGTGTGTCTGTATTCTGTGGTTTTCAGGATTATTTCATGTTCCTTG
ATTATCCACTTGCTTCCTTTTAAACAGGGACTTATA
>ltr-1_family-44#LTR/ERVL-MaLR [ Type=INT, Final Multiple Alignment Size = 2 ]
TGATATGGTTTGGCTCTGTGTCCCCACCCAAATCTCATCTTGAATCGTAG
CTCNCACAATTCNCATGTGTTGTGGNNGGGACCCGGTGGGAGGTAACTNA
ATCATGGGGGAGGGTTTCCCCCGTGCTGTTCTCATGGTAGTGAATAAGTC
TCGTGAGATCTGATGGTTTCGTNATGGGGGGTNTCCCCTTTTGCACAAGC
CCTCCTCACTGTGTTTGCCTGCTGCCATCCATGTAAAATGNGACTTGCTC
CTCCCTGCCTTCCGCCATGATTGTGAGGCCTCCCCAGCCATGTGGAACTG
TGAGTCCAATTAANCCTCTTTCTTTTGTAAATTGCCCAGTCTCNGGTATG
TCTTTATCAGCAGCATGAAAATNNACTAATACA
>ltr-1_family-45#LTR/ERVL-MaLR [ Type=INT, Final Multiple Alignment Size = 1 ]
GTAAATTGGTACCAATAGAGTGGGGCATTGCTGAAAAGATACCCAAAAAT
GTGGAAGCAATTTTGGCACTGGGTAACAGGCAGAGGTCAGAACATTTTGG
AGGGCTCGGAAGAAGACAGGAAAATGTGGGAAAGTTTGGAACTTCCCAGA
GACTTATTTAATGGCTTTGACAAAAAATACTGATGATATGGACAATGAAA
TCCAGGCTGAGGTGGTCTCAAATGGAGATGAGGAACTTGTTGGGAACTGG
AGCAAAGGTGACTCTTGTTTACTTACATTTTAGCAAAAAGACTGGTGGTA
TTTTGCCCCTGCCCTAGAGATTTGTGAAACTTTAAACTTGAGAGACATGA
TTTAGGGTATTTGGCAGAAGACATTTCTAAGCAGCAAAGCATTCAAGAGG
TGACTTGGGTACTGTTAAAGGCATTCAGTTTTAAAAGGGAAGCAGAGTAT
AAAAGTTTGGAAAATTTGCAGCCTGACAATGTGATAGAAAAGAAAATCCC
ATTTTATGAGGAAAAATTCAAGCTGCCTGCAGATATTTGCATAAGTAATG
AGGAGCCAAATGTTAATCACCGAGACAATGGGGAAAATGTCTCCAGGGCA
TGTCAGAGACTTTTGTGGCAGTCTCTCCCATCACAGACCCAGAGGTATAG
AAGGAAAAAATGGTTTTGTGGGCAGGGCCCAGGATTCCTGGGCTGTATGC
AGTCTAGACACTTGGTTCCCTGTGTCCTAGCCACTCTAGCCATGGCTGAA
AGGGGCCAATGTAGAGCTTGGACCATGGCTTCAGAGGGTGCAAGCCACAA
GCGTTGTCAGCTTCCGCATGGTGTTGAGCCTGTGGGTGCACAGAAGTCAA
TAATTGAGGTTTGGGAACCTCCACCTAGATTTCAGAGGATGTATGGAAAT
GCCTGGATGTCCAGGCAGAAGTTTACCGCAGGGATGGGGCTCTCCTGGAG
AACCTCTGCTAGGGCAGTGCAGAAGGGAAATGTGGGGTTGGAGCTCCCAC
ACAGAGTCCCTGCAGGGGCACCACCTAGTGGAGCTGTGAGAAGAGGACCA
CCATCTTCCAGACCCCAGAATGGTAGATCCACCTACAGCTGCACCATGTC
CCTGGGAAAGCTGCAGACACTCAATTCCAGCCCATGAAAGCAGCTTGGGT
AGGGAGGCTGTACCCTGAAAACACAAGGATGGAGCTGCCCAAGACCATGG
GAAACCACCTCTTGCATCAACATGACCTGGATGTAAGACCTGGAGTCAAA
GGAGATCATTTTGGAGCTTTAAAATTTGATTGTCCTATTGAATTTTGGAC
TTGCATGGGCCCTGTAACCCCTTTGTTTTGGCCAATTTCTCCCATTTGGA
ACTGTTGTATTTACCCAATGTCTGTATCTCCATTGTATCTAGGAAATAAC
TACCTTACTTTCGATTTTACAGACTCATAGGCAGAAGAGACTTGCCTTGT
CTCAGATAAGATGTTGGACTGTGGCCTTTTGAGTTAATGCTGAAATAAGT
TAAGACTTTGGGGGACTATTGGGAGGCCATGATTGGTTTTGAAATGTAAG
GACATGAGATTTGAGAGGGGTAAGGGGTGGAA
>ltr-1_family-46#SINE/Alu [ Type=INT, Final Multiple Alignment Size = 1 ]
GGTGTCATGGCGTATACCTGTAATCCCAGCTACTCGGGAGGCTGAGGCAC
AAGAATTGCTTCAACCTGGGAGGCAGAGGTTACAGTGAGCCGAGATCATG
CCACTGCACTCCAGCCTGAGCAACAGAGCAAGACTCCATCTAAAAAGAAA
AAAAAAAAAAAAAAAAAAAAGAGCAGCTGGGCCAGGCAGCCAGCTGTGTC
CTGGCCGAGCATTCCCGTTCTTAGGGTCTGTGCTGCAGTCACATGCTGGC
CCTCTAGGGGAACATTTCATGCTCTTTAAAGCTCTAGCCTGTGCACACAG
GATGCCTCCATTTCATCTTAGACCAGCGGAGGTGTTCTGGAACACAAGAC
AATTTCTTTTTTCACAAACAGAAGACAAGAGTGAAACAAAGAAAGTATAA
GAGGCATAAAAACATTCTAGCTTATAAATGACAAGTTTCTGGTTTGTAAG
CCCACTCCCAGAGGGTCACATCCTGTTCTACTTCATGTCTTATTTATGAG
GATGGCTAAACTCTAGCTCTTGAGTCTTGATGTGGCTTTTTCTGGTACCC
TCTCTGGGATTCTTCTTATTCCTTAGCAACAGATCTGTTTATGAATAAGC
GTACTATCTGAAATTGGTTTTCTCTTTGCCTCGTGTTTTGTAAGCATGGC
TTACCTCCCATTCAGTTTCTGTTCCCATCTGAGAAATAGGCCTCTTCCTC
CATTCAACTGACAGGGCTGACCCCACAATGTCACAATGATGAATGGACTC
TTTTTTGACATGAGGCTCTGGCCCAGTTACAAAGGGAAGGGTTTAGCTTC
TTTGTTAGCTCCGAAACACAAGACCATAGCCATACGTGTTAGTCTTTTCT
GTTATTATTGTTGTGATGAGGCTGCATAATGATGCCCTCAGAACTTTCAG
TGGTTTACAGAATCAAACATTTTGTTTTACACCATAGTTCTATAGGTTGG
CTGAGGTTCAGCCACTTCTGACTGGAATCAGCTAAGCTCAGCTGGCCTAG
GCTGGACTCCAGGTTTCAAGTTGGGTTCAAGTCTGTTTCACATGTTTTCT
TTACAAGAGAAACAGGGAGCAACAGCCCCCTAGGGCATATTCTTCTAATG
GAGACAGTGAAAAGTCTGGAGGAGGCCAGCAGAAATTTGCCCCAGCCCTT
CACACCTGAGACTTGCCTGCAGCCACTTCTGCCCATGTTCTACCAGCAAA
GCAGATCAGATGGCCAAACGAGAAGTCAGTAGGGCAGGATGTATCCTCCA
CCCACCCTGAGGGAGGCACTACAAGGTCACGTGGCAAAGTGGCAGGATGT
ATATAATTCTATCACAGCGAAGAAATAAAGAGTTGAAAGCAATAAATCAG
TCTTCCAGTTCATGAATAAGCATAAGAGCCATGTAACTAAAATTACAGAT
GATCAGTTCCTGTAGGGTCATTCCATCCCAGCGTCTGGTTAAATCCAGTT
CCGTAATTATGAGCGCTTTTTTCTTTTTTTTTTTAAGACAGAGTCTTGCT
CTTGTCGTCCAGACTGGAGTGCAATGGTGCAATTTCAGCTCACTGCAATC
TCCACCGCCTGGGTTCAAGTGATTCTCCTGCCTCAGCCTCCCGAGTAACT
GGGATTACAGGCACCCGCCACCACACCCAGCTATTTTTTGTATTTTTAGT
AGAGACGGGGTTTCACCATGTTGGCCAGGGTGCTCTTGAACTCCTGACCT
CAGGTAATCCACCCGCCTCAGCCTCCCAAAGTGCTGGCATTACAGGCATC
AGCTACCACGCCCGACCAGCTGTTTTCTTATAAACCAGTGGTTGGCAAAC
TTTTTCTGTAAAGGGCCACATAGTAAATATTTTAGGCTTTGCAAGCCATA
TAATATCTGTTGCAACTACTCAATTCTGCCTTTGTAGAGCTAAAGCAGTC
ATAGGCAATACTAAGCAAACGGGTATGGCTGTGTCCCAATAAAACTTTAC
TTACAAAAATGAGCAGCAGCCAGACTGGACCCTCAGGCCATAGTTAACTG
ACCCCTGTTATGAACCCTTTTGCTGGGAAATGCTTATTGGATATATCTTA
TTAATTGTTTGTCACTGTTGCATATAGAAGATACATCTTGAGGCTTAACT
AAAACAGCCTCCTTTCCCTCCCATCTAACACTGACAAACTTAGATATAGC
TTTAATTAACTTTGAAAAAATGTTTACTTGTCCAGTAAGGCAGTGAAAAT
TGTCATCAACTAAAAACATAAAATTCTTCCAAAAAATACCTCATATCAAG
CACTGAGCATCTTTATGAAAATATAATGATAATTTCTATATTAGAAAGCA
AATTTTAAACACCACTCCTAAAAGAGACATAACTACCGTTTGTTTAATTT
CCAATGCCAAAATATTGTGGTTTAACTTTTTCTTCCTCCCTCCCTTCTTA
GTTGGGTTATGAATTGACATTTTGGAATCAGTAGCCTTAATGATATTTTG
GCAGTTGATGTAAGGAATGACATATTAAGCTGAAAAGGTCACTATTCAAC
TCTTTTTTCAATTTAGGGTTTATGTTGCTGAATCTCTTATTTCCAGTGCT
GGAGAAGGACTTTTTTCAAAGGTAGCTGTGGGACCTAATACTGTTATGTC
TTTTTATAATGGAGTTCGAATTACACACCAAGAGGTGAGTGGGGCTGACA
GTGGAAAATCAACTTTGTTGGTTAAAGGGCTTTGCTTCAAACAAAATCCC
TTTACCTTAGTACTCACTAGAAAGTTAAAGAAGCAGATTGGCTTTTTTGT
AAAAATGATTGGACATTTTCATCCTCTTTATTTTAAGCCTTAATACGATT
TTTTTTAAAAGTTCCAGAGCTATTTTATAGAGAGTGGGGTAATGCCATCA
ATAAGACAGTAATTGGTATATTAGACTGTACCAATGTCTTAAAAATTGAG
ATCCAGTCAGACTCTGTAAATAACTAACTCATGACCTTGGGTGGGGTGCT
TTATAGGAAGGCCCCTTACATCTTCTTGTGCAAAAGCCATGCTATACTAT
ATCCTACATTTTGTCAGGAAGAGTTCTTTTGTCAAAAAAATTAAAAACAA
AATGTTAAAGAGTTGAATCACCTCTTACCTTTAAGATACAATCTTTGATA
TATGTCAAAGGCTTCATATATGTTTTCTGTTTTTGTTTCTTCACTTTACA
GTTAATTTCCCTAAGTGTCTGCCTAAGGGCAAAAGTTCAATGTTTTTAGC
ACAGCTTATGCGCTCCTTCCTTGTCTGACTTATATTACGTGTATGGGACC
TTAAGCTTATGGCTAATATTCCACATTTATGTTCACCTTTGCATTTATTC
CGGTGGAACAGTAAGAGGGAAAATGCTGTGAAATAATAATAAAGTTATTA
CACTTTCAAAGCAGTTGCACAGGCAAAAGAGGGCGACGTATTCAAACTGC
ACTATGGTCTGTCAGACTACGTCCCATGCAAAGGCCAGACTTCTGTCAGC
AATCCAGAGAAATTCAGCATACAAAGGGTGACTTTGGGATATTGATATAT
GATTTACTTACTCATTTTACAGATAGGGAAACGGAAGCCTAGAGAGATTA
CACAACTTGCTTAAAGTCAAAAATACAGCAAATAGCAGAGTTCAAGTAGG
ATTTCAAACTGCAGAATCTGGCTTTGTGCTGAACCTCAATATGCTCTATT
GTATAAATGAATGTGACACCCTTCTTGCCCTAATGAAATTTAGATTCTGT
TGGGGAGATAAGAAAAATACACAACTAATGGCAGCCTAAGGTAGATGGTA
CCAAGTGCCACATATCAGTATCACATGACTGGTTTTGAATATTAAGGTCC
ATGAGGCTTTTTTCCACTTTTGATCACTGCTGTATCCCCTGCACCTAGAA
GAGTGCCCGGCACATGGTACCGCTTAGTAAACATCAGTTGAGGGACTATC
ACATATGAATAAAAGCACAATTACAATTTAATAGTGGGGGAAATGGTATA
CCTTGAGAGTCAACAGTTTTGTATGAAAATGTCATCCTGTTGGCTTCAAA
AGGCTGGGCTGCTGTCATCACCAGCTCCTGGGGTGAGTTCATCAGGAGTG
GTTTGGAGAAGAGAAGCCTGATTGTTACACTGTTAGTAACCCCTGTTGTA
GATAAGAAGGCATGCTGGTAATCGATGGCTGCCTCCTGGTCACAGTGATT
TCCCACCTGTAACAAAGGTGGAGGACTTGCCTAGAGTACATTCTTGCATC
CCTTACATTTCTGGTTCCATTTGTGTTCTTACTTTGTTTTTTTTTCTTTT
GCCTCCTCTTCTTTATCTACTTTTAATACAAGCTATCCAGTTATATTTGT
GTGTGTTTTCATCAGGGACTTTAAATCCTTTTTTTTCATATAGAACAAGG
AAAAATGAATAAATAGTTAAGTCGAGCTGCCTGGCACTGACCACACATGT
CATTTGCACTCTCAGTGTGTGGAGACATGCCTTGTTTTGTTTTGTTTTAT
TTCATTTTGTAGTGCTCAAACCTTGAAGTTTTGGCTGAGTG
>ltr-1_family-47#LTR/ERVL-MaLR [ Type=INT, Final Multiple Alignment Size = 1 ]
TGATATAGTTTGGTTCTGTGTCTCCACAAAATCTCATCTTGCAGCTCCCA
TAATTCCCATGTGTTGTGGGAGGGACCCAGTGGAAGACAACTGAATTATG
GGGATGGGTCTTTCCCATGCTGTTCTCGTGATAGTGAATAGGTATCATGA
GATCTGATGGTTTTAAAAATGGGAGCTTCCTTGTACAAGCTCTCTTTGCC
TGCTGCCATCCACATAAGATATGACTTGCTCCTCCTTGCCTTTCACCATG
ATTGTGAGGTCTCCCCAGCCATGTGGAACTGTTAAGTCCAATAAACCTCT
TTCTTTTGTAAATTGCCCAGTCTCGGATATGTCTTTATCAGCAGCATGGA
AATGGACTAATACA
>ltr-1_family-48#DNA/TcMar-Tigger [ Type=INT, Final Multiple Alignment Size = 2 ]
TGCAGTATAGTGTAAACACAACTTTTATATGCACTGTGAAACCAANAAAT
TCATGNGACTCACTTTATTGCAATATTCACTTTATTGTGACGGTATGGGA
CAAAACTTTCAGCATCACTGAGCTATGCCTGTATTTANTTTGCTTCTATT
TTCTNTATGGCATAAGTCACATAAGAGCATGGTTGGTGTTTATNTGGT
>ltr-1_family-49#LINE/L1 [ Type=INT, Final Multiple Alignment Size = 1 ]
TAGACAGTGTTTGGCATTGTTTATTGAATTTGCTAACAAATATCTGCCTA
GGTTAAGATAGGGAGAAGTGAAGCCAGCTGGGCTTCTGGGTCTGGTGGGG
ACTTGGAGAACTTTTCTGTCTAGCTAGAGGATTGTAAATGCACCAATCAG
CATTCTGTAAAAATAGACCAATCAGCATTCTGTAAAAACGGACTAATTAG
CACTCTGTAAAATGGACGAGTCAGCACTCTGTAAAATGGACCAATCAGCA
GGACATGGGTGGGGCCAAATAAGGGAATAAAGGCTGGCTACCCCAGCCAG
CAGCAGCAACCTGCTTGGGTCTCCTTCCGTTGGTGTGGAAGCCGTGTTCT
TTCGCTCTTCATAATAAATCTTGCTGCTGCTTACTCTTTGGGTCCACAGC
GACTTTAAGAGTGGCTTTATTCCTGAAGTCAGCGAGAACACGAACCCACT
GGCAGGAGCAAACAACTCCGGACGTGGCACCTTTAAGAGCTGTAACACTC
ACTGCGAGGACCGTGGCTTCATTCTTGAAGTCAATGAGACCAAGAACCCA
CCAGAAGGAAGAAACTCCGGACACATCTGAAGGAACCAACTCTGGACACA
ATAGTACCTACATTCTTATCTCCCCATTGAGCTCCTCTGCTTTTTCTTCA
GTTGTTTATTTATGGGTTAGTTTTGTCACAGCCAAAGCAGTCTTTGCACT
GGATTCATGCTTCTAGTTCCACTTGATTTTTTAAAAATATTTAATTAAAA
GGATCTAGTTCTATGTTTTTGTGTTTAATTACGTTAGTGATAAAAACATT
GTGAGCTTAATGAATAAAAAAAATTCAATTGGAATATTTCATAGTATTTT
ATTACTAAAGTTATCATTTAGGCCAGGCGCGGTGGCTCATGCCTGTAATC
CCAAAACTGTGGGAGGCCAAGGTGGGGTGGATCACCTGAGATCAGGAGTT
CGAGACCAGCCTGGCCAACATGATGAAACCATCTCTACTAAAAATACAAA
AAATTAGCCAGGCATGGTGGCGGGCACCTGTAATCCCAGCTACTTGGGAG
GCTGAGGCAGGGGAATCACTTGAACCTGGGAGGCGGAGGTTGCAGTGAGC
TGAGATCACACCATTGCACTCCAGCCTAGGTGACAAGAGAGAAACTCTGT
TTCAAAAAAAAAAGTTATCATTAAATGCTCAACTCACAAAAATGATGTTG
AAAGTAATAAAAAAAAAAACTTAAATCCCCAAACCAGTAAAATAATAACA
CATGGAAATTTGCCAAAGCAGATGACACTCTATAAACTTCCCATGATTTG
AACTTCCCACAAATTTTGTAGGGGTTACCTCTGGGACCCCCTATTCAAAA
TTCACAGTTTATAATTTTATGTATTTTTATATATTTTGTTTTTTCATAGT
ATCTCTTAAACATACAGTTTGTTTTGTAGCTTTTTAAAATTGATGTCAAC
AATTTTATATTGTATTTTTTAGCACCTGGTTTTTTTCACTCAACATTATA
GTTATAGGTTCATCCATATTTTATGTTGCTTTAGTTAATTGTTTTTACTG
TTGTAGGATGATATTTAAGCTATTTCAAATTTTTTAACGTTTAATACAAT
TCTTCCCATAAATATAACTTAAATGTCTTTGTAAATATTTATCTGAGAGC
TTCTCTAAACAATATACCTATGTGTGGAATGGCTAGGTCACAATTTTTAT
ACGTGTTTGACTGTACTAGTTATCCCATATTATTCTCAAAGCTGATTGTA
CCAACTTACTGCCCTAACACTAGTTTAGTAGATGTATTGTTTTACATCCT
GATCAAATTTTTTATTGTTCTATTATATCATTCTATTTTTATCATATTAT
CAAATTTTAAATCATTCTAATATAAAGACGCATGCATGTGTAGGTTCATT
GCAGCACTATTTACAATAACAAAGACATGGAATCAATTTGAATGCCTGTT
AATGATAGACTGGATAAAGAAAATATGGTACATATAGGGCATGGTGGTGC
ACACCTGTAATCCCAGCTACTCAGGAGGCTGAGGCAGAAGAATAGCTTGA
ACCCAAGAGGCAAAGGTTGCACTGATCCAAGGTCGTGCCACTGCACTCCA
TCCTGGGTGACAGAGAGAGACTCCATCTTCAAAAAAAAAAAAAGAAAGAA
AGAAAATGTGGTATGTATATACCATGGAAAACTATGCCACCATAATAAAT
AACCAGCTCATGTCCTTTGCAGAAACATAGTTGGAGCTGGAGGCCATTAT
CTTTAGCAAACTAATTCAGGAACAGAATTGATAAATTGACCTGTTTATTA
CTTTCTGATAACCTTTTTGTCTCTTGTGGCAATTTTAAGTTGAAGAACAT
TAGTAAAACTTACTGCTGCCTATTTTTTTCTCTGTTACACTAATCACCTG
TATCCTGCATGTTCTCTCTTTTAAATGGGAGCTACAAGATGAGAACACAT
GGACACATAGAGAGGCACAACACACACTGGGGCCTACCTGAGAGTGGAGG
GTGGGAGGAAGGAGAGGAGCAGGAAAAATAACTAATGGATACTAGGCTTA
ATATCTGGATGATGAAATAATCTGTACAGCAAACCCCCATGACACACTTT
TACCTATGTAACAAACCTGCACATACTCCACATGTACCTCTGAACTTAAA
ACAAAAATTAAAAAAAGAAACACATTTTTAAATAGCATCATACTAGCACC
ATGGACAACAAAGTGCATAAATCTTACTAAAAGTTGACTGATAAATGCAC
CTTTTGGAAGACTATATACAGCATTATGCAAATTCCTTTTTGAAAGCTAG
GAAATAGTAATCTCAAAATTAGAC
>ltr-1_family-50#LTR/ERVL-MaLR [ Type=INT, Final Multiple Alignment Size = 1 ]
GTAAATTGGTACCAGTAGAGTAGGGTGCTGCTGAAAGATACCCAAAAATG
TGGAAGTGACTCTGAAACTGGGTAACAGGCAGAGGTTGGAACAGTGTGGA
GGGCTCAGAAGACAGGAAAATGTGGGAAAGTGTGGAACTTCCTAGAGACT
TGTTGAATGGCTTTGACCAAAATGCTGATAATGAAATGGACCATGAAATC
CAGGCTGAGGTAGTCTAAGGTGGAGATGAACTTGTTGGGAACATAACTCT
TGTTATGTTTTAGCAAAGAGACTGGCAGCATTCTGCCCCTGCCCTAGAGA
TTTGTGGAACTTTGAACTTGAGAGAGATGATTTAGGGTATCTGGCAGAAG
AAATTTCTAGGCAGCAAAGCATTCAAGTGGTGACTTGGGTGCTGTTAAAG
GTGTTTAGTTTTAAAAGGGAAACAGAGTATAAAAATTTGGAAAATTTGCA
GCCTGACAATGCAATGGAAAAGAAAATTCCATTTTCTGAGGAGAAATTCA
AGCTGGCTGCAGAAATGTGCATAAGTAACAAGGAGCCAAATGCTAATTCC
CAAGACAATGGGGAAAATGTCTCCAGTGCATGTCAGAGGTCTTCGCAGCA
GCATCCCCCATCACAGGCCCTGAGGCCTAGAAAGAAAAAATGGTCATGGG
CTGGGCCAAGGGTCCCCATGCTGTGTGCAGCCTAGGGACTTGGTGCCCTG
CATCCCAGCCACTCCAGCCGTGACTCAAAGGGGCAAGGTACAGGTCGAGC
TGTGGCTTCAGAGGGTGCAAGCCCCAAGCCTTGGAATTTTCCACATGGTG
TTGAGCCTGCAGGTGCACAGAAGTCAATAATTGAGGTTTGGGAACCTCTG
CCTAAATTTCAGAGGATGTATGGAAATGCCTGGATGCCCAGGCAGAAGTT
TGCTGCAGAGTGGGGGCTCTCATGGAGGACCTCTGCTAGGGCAGTGCAGA
AGGGAAATGTGGGGTTGGAGCCACCACACAAAGTCCCTATTGGGGCACTG
CCTAGTGGAGCTGTGAGAAGAGGGCTACCATTCTCCAGACCCCAGAATGG
TAGATCCACAAACAGCTTGCACTGTATGCCTGGAAAAGCCACAGACACTC
AATGCTAGCTCATGAAAGCAGCAGGAGGGAGACTGTACCCTGCAAAGCCA
CAGGGGCAGAGCTGCCCAAGACCATGGGAACCCACCTCTTGCATCAGCAT
GACCTGGATTTGAGACATGGAGTCAAAGGAGATCATTTTGCAGCTTCAAG
GTTTGACTGCCCCACTGGATTTTAGACTTGCATGGGGCCTATAGGCCCTT
TGTTTTGGCCAATTTCTCCTGTTTGGAATGGCTGTAGTTCCCCAATGCCT
GTACTCCCATTGTATCTAGGAAGTAACTAACTTGCCTTTGATTTTACAGA
ATCATAGGTGGAAGGGACTTGCCTTGTCTCAGATGAGACTTTGGATGGTG
GACTTTTGAGTTAATGCTGAAATGAATTAAGACTTTGGGGGACTGTTGGG
AAGGCATGACTGGTTTTGAAATGTGAGGACTTGAGATTTGGGAGGGGCCA
GGAGTGGAA
>ltr-1_family-6#LTR/ERVL-MaLR [ Type=INT, Final Multiple Alignment Size = 3 ]
GTAAATTGGTACCAGTAAAGTGGGGCGCTGCTGAAAAGATACCCAAAAAT
GTGGAAGCGACTTTGGAACTGGGTAACAGGCAGAGGTTGGAACAGTTTGG
AGGGCTCAGAAGAAGACAGGAAAATGTGGGAAANTTTGGAACTTCCTAGA
GACTTGTTGAATGGCTTTGACCAAAATNCTNATAGCGATATGGACAATAA
AGTCCAGACTGAGGTGGTCTCGGATGGAGATGAGGAACTTGTTGGGAACT
GGAGCAAAGGTGACTCTTGTTATGTTTTAGCAAAGAGACTGGCGGCGTTT
TGCCCCTGCCCTAGAGATTTGTGGAACTTTGAACTTGAGAGAGATGATTT
AGGGTATCTGGCGGAAGAAATTTCTAAGCAGCAAAGCATTCAAGAGGTGA
CTTGGGTGCTGTTAAAGGCATTCAGTTTTATAAGGGAAGCAGAGCATAAA
AGTTCGGAAAATTTGCAGCCTGACAATGTGATAGAAAAGAAAATCCCATT
TTCTGAGGAGAAATTCAAGCCGGCTGCAGAAATTTGCATAAGTAATGAGG
AGCCGAATGTTAATCCCCAAGACAATGGGGAAAATGTCTCCAGGGCATGT
CAGAGGTCTTCGTGGCAGCCNCTCCCATCACAGGCCCGGAGGCCTAGGAG
AAAATAGTTTTATGGGCCGGACCCAGGGTCCCCACGCTGTGTGCAGCCTA
GGGACTTGGTGCCCTGTATCCCAGTCGCTCCAGCCGTGGCCGAAAGGGTA
GAGCTCGGGCCGCGGCTTCAGAGGGTGCAANCCCCAAGNCTCGGCAGCTT
CTACGCGATGTTGAGCCTGCGAGTGCACAGAAGTCAAGAATTGAGGTTTG
GGAACCTCCACCTAGATTTCAGAGGATGTATGGAAACGCCTGGATNTCCA
GGCAGAAGTTTGCTGCAGGGGCGGGGCTCTCATGGAGAACCTCTGCTAGG
GCAGCGCGGAAGGGAAATATGGGGTGGGCGCCCCCACACAGAGTCCCCAC
TGGGGCGCCGCCTAGTGGAGCTGTGAGAAGAGGGCCACCGTCCTCCAGAC
CCCAGAATAGTAGATCCACCGACAGCTTGCACCGTGCGCCTGGAAAAGCA
CAGACACTCAATGCCAGCCTGTGAAAGCAGCCGGGAGGGAGGCTGTACCC
TGCAAAGCCACAGGGGCGGAGCTGCCCAAGACCATGGAAACCCACCTCTT
GCATCAGCGTGACCTGGATGTGAGACATGGAGTCAAAAGAGATCATTTTG
GAGCTTTAAGATTTGACTCCCTGCTAATTTCGGACTTGCGTGGGGCCTGT
AGCCCCTTTGTTTTGGCCAATTTCTCCCATTTGGAACGGCTGTATTTACC
CAATGCCTGTACCCCCATTGTATCTAGGAAGTAACTAACTTGCTTTTGAT
TTTACAGGCTNATAGGCGGAAGGGACTTGCCTTGTCTCAGATGAGACTTT
GGACTGTGGACTTTTGAGTTAATGCTGAAATGAATTAAGACTTTGGGAGA
CTGTTGGGAAGGCACGATTGGTTTTGAAATGTGAGGACGTGAGATTTGGG
AGGGGCCGGGGATGGAA
>ltr-1_family-51#LTR/ERVL-MaLR [ Type=INT, Final Multiple Alignment Size = 3 ]
TGATATGGTTTGGCTGTGTCCCCACTCAAATCTCATCTTGAATTGTAGTT
CCCATAATCCCCACGTGTCGTGGGAGGGACCCGGTGGGAGGTAATTGAAT
CATGGGGGCGGTTNCCCCCGTGCTGCTGTTCTTGTGATAGTGAGTNAGTT
CTCACGAGATCTGATGGTTTTATAAGGGGCTGCNCCCTTCACTGGGCACT
CGTTCTCTCTCCTGCTNTCNTGTGAAGANACGCCTTCCACCATGATTATA
AGTTTCCTGAGGCCTCTCCAGCCATGCGGAACTGTGAGTCAATTAAACCT
GTTTTCTTTATAAATTACCCAGTCTCAGGTATTTCTTTATAGCAGNGTGA
GAATGGACTAATACA
>ltr-1_family-52#LTR/ERVL-MaLR [ Type=INT, Final Multiple Alignment Size = 1 ]
TGATATGGTTTTGCTGTGTCCCCACCCAAATCTCACTTGAATTGTAGCTC
TCATAATCCCCAAGTGTCATGGGAGGGACCTAGTGGTAGGTAATTGAATC
ATGTGGTGGGGGGTTTCCCATGCTGTTCTCATGATAGTGAATAAGTCTCA
TGAGATCTGATGGTTTTAGAAAGGGCAGTTCCCCTGCACATGCTCTCCTG
CCTGCTACCATGTAAGACGTGCCTTTCCTCCTCCTTTGCCTTCTACCATG
ATTATAAGGCCTCTCCAGTCATGTGGAACTATGAGTCCATTAAACCTCTT
TTTCTTTATAAATTATCCAGTCTCAAGTATTTCTTCATAGCAGTATGAAG
ATAGACTAACACA
>ltr-1_family-53#LTR/ERVL-MaLR [ Type=INT, Final Multiple Alignment Size = 1 ]
GTAAATTGGTACCTGTAGAGTGGGGTACTACTATTAAGATACCTGAAAAT
GTGGAAGCAACTTTGGAACTGGGTAACAGGCAGAGGTTGGAACAATTTGC
AGTGCCCAGAAGAAGATAGAAAAATGTGGGAAAGTTTTGAACTTACTAGA
GACTTGTTGAATGGCTTTGACAAAAATGCTAATAGTGATATGGACAATAA
AGTCCAGGCTGAGGTGGTCTCAGATGGAGAGGAGGAACTTACTGGGAACT
GGAGCAAAGGTAGTTCTTGCTATGCTTTAGCAAGGAGACTGGCAGCATTT
TTCCCCTGCCCTAGAGATCTGTGGAACTTTGAACTTGAGAGAGATGATTT
AGGGTATCTGGCAGAAGAAATTTCTAAGCAGCAAAGTGTTCCAGATGTAA
CTTGGGTGCTCTTGAAAGCATTCAGTTTTATTCATTAACAAATATATGGT
TTGGAATTGGAACTTATGTTTAAAAAGGAAGAATGTAAAAGTTTGGAAAA
TTTGCAGCCTGACAGTGTGATAGAAAAAAAAAACCACAACATTTTCCAAG
TAGAAATTCAAGCCAGCTGAGGAAATTCACAAAAGTTACAAGGAAATAAA
TGTTAATCACCAAGACAATGACAATGGGGAAAATGTCTCCAGGGCATGTC
AGAGGTCTTCATGGCGCCCCTCCCATTACAGGCCCAGAGGACTAGGGGGA
AAAATGGTTTTGTGAGCCTAGCCCTGGGCTCCGTTCCTCTATGTAGCCTC
AGGATATGGTAACCTGTGTCCCAGCTGCTTCAGCTCCAGCCATGGCTAAA
AGAGGGCAATGTGAAGCTCAGGCCATTGCTTCAGAGGGTGCAAGCCCCAA
GCCTTGACAGCTTACGTGTAGTGTTGGGCCTGTGGGTGCACAGAAGTCAA
TAACTGAGGTTTGGGAACCTCTGCCTAGATTTCAGAGGATGTATGGAAAT
GCTTAGGTGTCCAGAGAGAGGTGTGAGGCAGGGGCAGAGCTCTCATGGGG
AACCTCTACTAGGGCAGTATGGAAGGGAAATGTGAGGTTGGAGCTCCCAC
AAAGGGTCCCCACTGGGGCACTCCCTAGTGGAGCTGTGAGAAGAGGGCCA
CCATCCTACAGACCTCAGAATGGTAGATCCGCCAACAGCTTGCACCTGGA
AAAGCCAAAGAGACTCAATGCCAACCCATGAAAGAAGCCAGGAGGAAGGC
CATACACTGCAAACCCACAGGGCCAGAGATGCCCTAGACCATGGGAACTC
ACTTCTTGCATCAGAGTGACCTGGATGTGAGACATGGAGTCAAAGGAGAT
CATTACAGAGCTTTAAGATTTGACTGCCCTGCTGGATTTTGGAATTGCAT
GGAGCCTGTAGCACCTTTGTTTTGACCAGTTTCTCTCATTTGGAATGGAT
GTATTTACCCAATGCCTGTATCCTCGTTGTATCCAGGAAATAACTTGCTT
TTGATTTTACAGGCTCATAGGCACAAGGGACTTGCCTTGTCTCAGAGAAG
ACTTTGGACTCTGGACCTTTGAGTTAATGCTGAAATGAGTTAAGACTTTA
CGGGATTGTTAGGAAGATGTGATTGGTTTTAACATGTGAGGACATGAAAT
TTGGGAGGGGCCAAGGGTGCAA
>ltr-1_family-54#LTR/ERV1 [ Type=INT, Final Multiple Alignment Size = 1 ]
ATCTTGGGGGATCCTCCCAGATATTGCAACGCGGTGAGTACCATCAGACC
CCTTTTGCTTGCTATTCTGTCCTATTTTTCCTTAGAATTCAGGGGCTAAA
ACTAGGCACCTGTCAGCCAGTTAAAAGCAACTAGCATGGCCACAGGACTA
AGGACATGGATGTCAGGCTCTCTGGGAAAGGGCTCACTAACAACCCCCAA
CTGTTTGGAGTCAGGAGCATTGGTTTGCCTGGAACCAGCTTCTGCTTTTC
CTGCACTTCCGGGCTAAGCCTAGGGTCGACAGAGAGGAAAGCCATTCAGC
TCCGGGGTCTCAACAAAAAGTTGGTTGGCCCTGCAGCCATGAGCAGAACT
CTCAAAGTTACATAGCCCAAACAAGACTCACCCATCTATCCTATCTATCC
TGACCCTTGCCTCCTGGGTCCTAACACCTGTCAGACAAACTTTCTCCCGC
CTCTCTTCTCCAAGGTTAGTCTTGCTTCTAAAAACCACTCCCTGTCCCTG
GTGCTCTTCCAGTTTCTCCTATAAGGATGATTTCTAATATAAATTTCAGG
ACTCTGCTCCCTTCTTTAGGCACCCAGGCTCACCAATCAGAAAGACATAA
TTTTTGTCCAAAGCCCTGTTGTGGGGGACTATCTGGAATTTTAGGATCCC
TCCTCAGACTAGCAGACCTAACAAAGGCTATTCCCAAAGCTAGGATAGGA
GGAGACTCAGAAATTATATCCTTCCTATTCATATGATAAGTGAGGACAAA
ACGCATCACTCTTCCAACCCTGGAGATCCCTTCCTTCCCTCAGGGTATGG
CCCTCCACTCCATTTTGAGGCATATTATCTTTATAGTACAAGGGTAAGGT
CCTAATAACAACAGGAGAAAACACTTAGGACTCTAACAGGTTTTCAAGAA
TGCATTGGTAAGGGCCACTAAATCTGACTTTTCTCAGTCCTCTTTGTGGT
CTAAAGACGAAAGGCAAGGGTGCAGGTTTTTGAGAATCCATTGGTAAGGG
CCACTAAATCTGACCTTCCTCAGTCCTTTTTGTGGTCTAGGAGGAAAACT
AGTGTTTCCGCTGCTGCTTTGGTGAGCACAGCTATTCCGAACAGCAGGAT
CCAGGGACTGTTGTGGGTTCTTGGGCAGGGAGAAGAGAAAAAAAAAAAAA
ACTGCAGGCGGTTTTTTCTTTCAGATGGGAAACACCCAGGCATCAACAAG
CTCACCCTTGAAACGCATCCTAAGCCATTGGGACCAATTTGTCCCGCAAA
CCCTGAAAAAGAAGCGGCTTATTTTTTCTGCACTACGGTCTGGCCTTAAT
ATTATCTCTCTAATAGGGAAAAATGGTCACCTGAGGGAAGTATAAATTAC
AACACTATTCTGCAGGTTGACCTTTTCTGTAAGAGGGAAGGGAAATGGAG
TGAAATACCTTATGTCCAAGCTTTCTTTTTACTGAAGGATAATCCACAAC
TATGCAAAGCTGGCGATTTACATTCCACAGGAGGACCTCTCAGATTACCT
CCATATCCTAGCCTCCCTACAGCTCCCCTTCCTATTAATGATGAGCCTCC
TCTAATCTCCTCCATCCAGAAGGAAACAAGCAAAGAAATTTCCAAAGGAC
CACCAAACCCCTCAGGCTATCAGTTATGTCTCCTTTAAGCTGTAGGGGGA
GGGGAATTTGGCCCAACATGGGACCTTCTCTCTCTCTGAATTAAAGCAGA
TCAAGGTAGACCTGGGAAAGTTTTCAGATGATCCTGGTAGGTATATAGAT
GTCCTACAGGGTCCAGGGCAAACCTTCGACCTCACTTGGAGAGATGTCAT
GCTATTGTTAGATCAAACCCTGGCCTTTAATGAAAAGAATGCAGCTTTAG
CTGCAGCCCGAGAATTTGGAGATACCTGGTATCTTAGTCAAGTAAATGAC
AAAATGACAGCCGAAGAAAGGGACAAATTCCCTAATGGGCAGCAAGCCAT
CCCCATTATGGATCCCCACTGGGACCTAGACTCAGATCATGGGAACTGGA
GTCGCAAACATCTGTTGACCTGTATTCCAGAAGGACTAAGGAGAATTAGG
AAAAAGCCCATGAATTATTCAATGATGTCCACCATAACTCAGGGAAAGGA
AGAAAATCCTACTGCCTTCCTCAAGCAGCTATGGGAGGCCTTAAGAAAAT
ATACTCCCCTGTCACCCAACTCCCTCGAGGGTCAATTGATCCTAAAAGAT
GTTTATTACCCAATCAGCTGAGATATCAGGAGAAAGCTCCAAAAGCGAGC
CCTTGGCCCTGAACAAAATCTGGAGGCATTATTAAACCTGGCAACCGCGG
TGTTCTCTAATAGGAACCAAGAGGAACAGGCAGAAAAGGAAAAGCGAGAT
AAGAGAAAGGCCGCAGCCTTAGTCATGGCCCTCAGACAAACAAACCTTGG
TGGTTCAGAGAGGACAGAAAATGGAGCAGGCCAATCACCCAGTAGGGCTT
GTTATCAGTGTGGTTTGCAAGGACACCTTAAAAAAGACTGTCCAACAAGA
AACAAGCTACTCCCTCACCCATGTCCACTATGCCAAGGCAATCACTAGAA
GGGGTACTGCCCCAGAGGACAAAGGTTCTCCGGGCCAGAAGCCCCCAACC
AGATGATCCAACAACAGGACTGAGGGTGCCTGGTGCAAGCACCAGCTCAT
GTCATCACCCTCACTGAGCCCTGGGCAAGTTTAGCCATTGAGGGCCAGGA
AATTGACTTCCTCCTGGACACTGGCATGGCCTTCTCAGTGTTAATCTCCT
GCCCCAGACAGCTGTCCTCAAGATCCATTACCATCCAAGGAATCCTGGGA
CAGCCTGTAACCAGGTATTTCTCCCACCTCCTCAGTTGTAATTGGGAGAC
TTTGCTCTTTTCACATGCTTTTCTTATGCCTGAAAGCCCCACACCCTTAT
TAGGGAGGGACATATTAGCCAAAGCTGGAGCCATTAACTATATGAATATG
GGGAACAAGTTACCCATTTGTTGTCCCCTACTTGAGGAGGGAATCAACCC
TGAAGTCTGGGCATTGGAAGGACAATTCGGAAAGGCAAAAAATGCCCACC
CAGTCCAAATCAGGCTATAAGACCCCACCACTTTTCCTTATCAAAGGCAA
TATCTCTTAAGGCCTGAAGCTCATAAAGGATTACAGGATATTGTTATACA
TTTAAAAGTTCGAGGCTTAGTAAGAAAATGCAGTAGCCCCTGCAACACCC
CAATTCTAGGAGTACAAAAACTGAATCGTCAGTGGAGACTAGTGCAAGAT
CCTAGACTCATCAGTGAGGAAGTAATTCCTCTATATCCGGTTGTACCCAA
CCCCTATACCCTGCTCTCTCAAATACCAGAGGAAGCAGAATGGTTTCACT
GTTCTGGACCTCAAGGATGCTGCCTTCTGCGTTCCTCTGCACTTGGACTC
CCAGTTTCTCTTTGCCTTTGAGGATCCCACAGACCACAAAACCCAACTTA
CATGGACGGTCTTGCCTCAAGGGTTTAGGGATAGCCCTCATCTGTTTGGT
CAGGCACTGTCCCAAGATCTAGGCCACTTCTCAAGTCCAGGCATGCTGGT
CCTTCAGTATGTGGATGATTTACTTTTGGCTACCAGTTCAGAAGCTTCAT
GCCAGCAGGCTACTCTAGATCTCTTGAACTTTCTAGCTAATCAAGGGTAC
AAGGCATCTAAATCGAAGGCCCAGCTCTGCCTACAACAAGTCAAATATCT
AAGCCTAATCCTAGCCAGAGGAACCAGGGCCCTCAGCAAAGAACAAATAC
AGCCTATACTGGCTTGTCCTTGCCCTAACACATTAAAACAGTTGTGGGGG
TTCCTTGGGATCACTGGCTTTTACCGACTATGGATCCCCGGATACAGCGA
GATGGCCAGGCCACTCTATACTCTAATCAAGGAGACCGAGAGGGCAAATA
TTCATCTAGTAGAATGGGAACCAGAGGCAGAAACAGCCTTCAAAACCTTA
AAGCAGGCCCTAGTACAAACTCAAGACTTAAGCCTTCCCCAGGACAAAAC
TTCTCTTTATACCTCACAGAGAGAGCGGGAATAGCTCTTGGAGTCCTTAC
TCAGACTTGTAGGACAACCCCACAACCAGTAAGGAAGGAACCCCACAACC
TAAGTAAGGAAATTGATGTAGTAGCAAAAGGCTGGCCTCACTGTTTACGG
GTAGTTGTGGCAGTGGCTATCTTAGTGTCAGAGGCTATCAAAATAATACA
AGGAAAGGATCTCACCATCTAGACTACTCATGATGTAAATGGCATACCAG
GTGCCAAAGGAAATTTATGGCTATCAGAAAACCACCTACTCAGGTACCAG
GCGCTACTCATTCAGGGACTGGTGCTTGAAATACACACGTGTGCAGCCCT
CAACCCTGCTACTTTTCTCCCAGAGGATGGAGAACCAATCGAGTATGACT
GCCAACAAATTGTAGCCCAGACTTATGCTTCCCAACAGGATCTCTTAGAA
GTACCCTTAGCTAATCCTGACCTTAACCTATATACCGATGGAAGTTCATT
TGTGGAGAATGGGATATGAAGGGCAGGTTATGCCATAGTTAGTGATGTAA
CAGTACTTGAAAGTAAGTCTCTTCCCCCCACGGACCAGCGCCTAGTTAGC
AGAACTTACCCAAGCCTTAGAACCGGGAAAGGAAAAAAGAATAAATGTGT
ATACAGATAGCAAGTATGCTTATCTAATCCTACATGCCCATGCTGCAATA
TGGAAAGAAAGGGAGTTCCTAACCTCTGGGGGAACCCCCATTAAATACCA
CAAGGAAATTATGGAGTTATTGTACACAGTGCAAAAACCCAAGGAGGTGG
CAGTGTTACACTGCTGAAGCCATCAAAAAGGTGAAGGAGAAAAGGCAGAA
GGAAACCACTGGGCAGATGCTGAGGCCAAAATTGCTGCCAGGCAGAACCT
CCCATTAGAAATACCTATGGAAGGACCCATGGTATGGAACAACCCCCTCC
AAGAGATTAAGCCCCAGTACTCCCTGATCGAAACAGAATGGGGACTTTCA
CGGGGGCATAGTTTTCTCCCCTTGGGGTGGTTAACGGCAGAAGAGGGAAA
GGTACTCATATCCGAAGCCAGCCAGTGGAAAATACTTAAGACCCCCTGCC
AAACTTTTCACATGGGTTTGAGAACACTCATCAAATGGCCAAATCCCTAT
TTATGGGGCCATATCTCCTCCAGACCATCCAACAAGTAGTCAAAGCCTGT
GAGGTGTGCCAAAGGAATAATCTCTTGGTCCATCGTAAGGCCCCTTTTGG
GGAACAAAGAATAGGTCACTATCCTGGAGAGGACTGGCAGTTAGACTTCA
CCCATATGCCTAAGTCAAGGGGATTTCAATACTTGTTGGTCTGTGTTGAC
CAACCAAATTGGATAGAAGCCTTCCCCTGCAAGACGGAGAAGGCTCAGGA
AGTGGTTAAAGTACTAACTCATGAAATAATTCCCAGATTTGGGCTTCCCC
AAAGCTTACAAAATGACAATGGTCCGGCTCTTAAAGCCACGGTAACTCAG
GGAATTTCCAGGGCACTAGGGATACAATATCACTTTCACTGTGCCTGGAG
GCCACAATCCTCAGGGAAGGCTGAGAAGGCAAACGAAACACTCAAGAGGC
ACTTAAGGAAATGAACACAAGAAACTCATCTCCCATGGCCTACTCTCTTG
CCCATGGCCTTGTTGAGAATCCAAAATTCTCCTCACAAAATGGGGCTCAG
TCCATATGAAGTGCTGTATGGATGACCTTTTCTCACAAATGACCTCCTAC
TTGATCAGGAAACGGCCAAGTTGGTCAAAGATATAACTTCTTTGGCAAAA
TACCAACAAAACGTTAAAAACCTACCCAAAGGATGTCACAGAGACAAGGG
AACAGAGTTGTTCCAACCAGGAGATTTACTGTTGGTCAAGTCCCTCCCCT
CTTCCTCCTCATCTATGGATTCCTTGTGGGAAGGACCATACTCAGTAATC
CTCTCTACCCCCACTGCAGTTAAGGTGGCAGGAGTGGAATCTTGGATTCA
CTACATGCGAGTTAAACTTTGGACACCCCCTGAAGAACCTGTAGGACCAT
CAGCTCAGGAGTCCCAAGATCAGCCAGACCAGCCTCGATAAACCTGTGAA
CCATTGGAAGATTTGTGTCTCCTATTTCAGAAGGAAACATCCCAGACTAA
AAAGGCCCCTATAGCTGATCCTAAGGAAAAACTCTTTCCTATTTAAAAAG
GATAAGTGAAAACCTACATAATCTTTAACACCACTCCTTGCCCCTTTAAT
GGAATCCTTTTACAGTTTCATCACATTATTAAGCAGTATACTAACCATTC
TCTTTGCAGCAGGACTATATACTGTAGCTCCTGCCGGGACAAAAATCCTA
ATCACATCAACCTTTTTTACATGCAATCCAGCTTTTACGCTCTTACATTT
CCAACCTCACCTATTACATGAGCAATGAAAAGCCCTGTAACCGTGAATAC
CATCTTAACTTTCCAAGCCCCGTTATGCATCCAACGCAACCTGTTATCAG
GCCTGCCCCTGGGGCACCTACTATCCCATCAGTGTAATTACACTCTCCAA
CTTCAAGCCCCAAATGATCATAGTAACTTCCAAGGCACCCAAACCGCTCT
ATTCAGATGGCTTGTCCGCTTCTCAGGGCCCCCAAAAATCATCACCTCCT
CCCTGCTTAACAAACAGTCCAGGTTTTGTAATGGCAAACATACTCCCTGT
ATGACTATTCACCCCTGGACCCCCTGCAGCAGCACCCCCACCACTAAGGA
ATACCTTCTCATCCTCTCTTTCAATCACTCTCTTGAATGGTTCCTAGTAG
ATACAAAACAGTTTTTTCTCCAATGGGAAAATAGAGCACAGGGAGTCACT
CAGTTTGCTCCCAACACCCCTTTCCAGCCACTCACCAGACTACCTTGGCA
AGTACTCTAGGAGTATGGGAAAATGAAAACAACAAACTCACACACCTTTT
TAACATACACAACCAGTTCTGTCTACCCAGCCAAGGCATATTCTTATGTG
GAACTTCAACTTACATCTGCCTCCCCACTAACTGGACAGGCACCTGTACC
TTAGTCTTCCTAAGTCCCAACATTAACATTACCGCAGGAAATCAGACCCT
ATCAGTGCCCCTCAAAGCTCAGGTCCGTCAGTACAGGGCCATACAACTAA
TACCCCTACTTATACGGTTAAGAATAGCCACTGCTACAGGAACCAGAATA
GCCAGTTTATCTACTTCATTATCCTACTACCACACACTCTCAAAGGATTT
CTCAAGACAGTTTGCAAGAAATAACAAAATCTATCCTTACTCTGCAATCC
CAAATAGACTCTTTGGCAGTAGTGAATATCCAAAACCGCCAAGGCCTAGA
CCTCCTCACTGCTGAGAAAGGAAGACTCTGCACCTTCTTAGGAGAAGACT
GTTGTTTTTACACTAACCACTCAGGGATAGTACAAGATGCTGCCCAGCAG
TTACAGGAAAAGGCTTCTGAAATCAGACAATGCCTTTCAAACTCTTATAC
CAACCTCTAGAGTTGGGCAACATGGTTTCTCCCCTTTCTACGTCCCATGA
CAGCCATCTTGCTATTACTCACCTTCGGGCCCTGTGTTTTTAACCTCTTT
GTCAAATTTGTTTCCTCCAGGATCGATACCATCAAGCTACAGATGGTCTT
ACAAATGGAACCCCAAATGAGCTCAACTCACAACTTCTACCAAGGACCCC
TGGACTGACCCACCAGCCCTTTGGCCTAGAGTGTTCCCCTCTGGAGGGCA
CTACAACTGCAGGGCCCCTTCTTCACCCCTATCCAGCAGGAAGTAGCTAG
AGCAGTCATCACCCAGTTCCCAACAGCAGCTGGGGTGTCCTGTTTAGAGG
GGGGAT
>ltr-1_family-55#LTR/ERV1 [ Type=INT, Final Multiple Alignment Size = 1 ]
TGAGAGGTGAGGCCAGCTGGACTTCCTGGGTCAAGTAGGGACTTGAGGAA
CTTTCCTGTCTTACAAGAGGATGTAAAATGCACCAATCAGGAACTTTCCT
GTCTTACAAGAGGTTCGTAAAATGCACCAATCAGCACTTTGTAAAATGCA
CCAATAAGTGCTCTGTAAAACGCACCAATTAGTGCTCTGTAAAATGCATC
AATCAGCAGGATTCTAAAGGTAGCCAATCGCAGGGAGGATTGAAAAAAAG
GGCACTCTGACAGAACAGAAATGGAACATGGGCAGGGACAAATAAGGGAA
TAAAAGCTGGCCACCACAGCCAGCAGCAGCAACCCACTTGGGTCCCCTTC
CACGCTGTGGAAGCTTTGTCCTTTTGCTCTTCACAATAAACCTTGCTACT
GCTCACTCTTTGGGTCCATGCCATCTTTAAGAGCTGTAACACTCACCATG
AAGGTCCGCAGCTCCATTCTTGAAGTCAGCGAGACCATGAACCCACCGGT
AGGAACCAACTCCAGACAC
>ltr-1_family-56#LTR/ERV1 [ Type=INT, Final Multiple Alignment Size = 2 ]
TGTAGTACCTAACNTTGTTTTTAGACTCTCCNTTAATCGCCTAGCCTTGT
TTCCACATGAATAGGCTNTCCCTTAGCTGAGAAAGCCGGANGNACTCCNT
TTGGCTCCTTCATTTACAAGACGTCAAGGACTCCTTACCCACCCCCTTCC
TCAAGCAGTTAACTTGTGTAAGCTGACTCTCAACATATCAAAGAGTCCAA
TTAACTGATAAGGTACTGAAGCAAGCAATNCACGAAGTTNCCAGGATTTC
GCTCAAGAGATAACACCATAAAGCCTTGAGTTTGTGTCCGGNAGAGCCCC
CATACCTAACGCCTTATGATAGATTTAGAGCCCCTGCACCTGGAACTGTT
TGTTTNCCTGTAACCATTTGTCTTTTTAATTTTTTTGCATGCTTTTACTT
CTGTAGAATTGCTGCAACTAAGCTCCCCCTCCCCTTTCTAAACCAAAGTA
TAAAGGAAAATCAAGCCCCTTCCTCGGGGCCGAGAGAATNTCGAGCGTTA
GTCNTCTGTCGGTCGCCGGCTAATGAAGGACTCTTAAATTCGTCTCGAAG
TGTGGCGTTTCTCTAACTCGCTCGGGTACAACA
>ltr-1_family-57#LTR/ERV1 [ Type=INT, Final Multiple Alignment Size = 1 ]
TTTGATGCCATGACTCGGGTGAACGGGAAATAGTTTTTTCTCTGGCCCAA
TCTCACGCTGACAACCACTGGCTCCACGAGCCAGACCTTCAGGAAGGCAT
TAGAGCAGTTCCCCGAGAGGATCCCCAGTGGAACTATCAGGCAGATTCCC
CAGGTACAGCTAGGTGAGATTACATGATTTCCTGCCTAGTTGAAGGGCTT
AAAAGGCAGCTTACAAAGCTGTTAATTATGACAAGCTTAAAGAAACTACT
CAAGGTAAAGAAGAAAACCCAGCCCAGTTCATGGCTTATTTGGCAACAAC
CCTGAGACGCTTTACAGACACAGACCCTGAAGGGTCAAAAGGCTGTCTCA
TTCTAAACATGCGTTTTATCACCCAGTCAGCTCCTGACATTATAAAAAAG
CTTCAAAAATTAGAAACCGGCCCTCAAACCCCACAACAGGAATTAATCAA
CCTCGCCTTCAAGGTGTACAATAACAGAGAGGAGGCAGCCAGACAGCAAC
GCATTTCTGAGTTACAATTACTTGCCTCTGCTATGAGACAAAACCCAGCC
ACACCTCCAGCACACAAGAACTTCAAAATGCCTAAGCTGCACAAGCCTAA
GCCGCACACGCCTAAGCCGCAGCAGTCAAGCATTCCTACAGGACTTCCTC
CAACAGGATCTTGCTTCAAGTGCCAGAAATCTGGCCACTGGGCCAAGGAA
TGCCCGCAGCCCGGAATTCCTCCCAAGCCATGTCCCATCTGTGCAGGGAC
CCACTGGAAATCAGACTGCCCAGCTCTCCCGGCAGCCACTTCTAGAGCCC
CTAAAGCTCTAGCCCAAGGCTCTCTGACTGACTCCTTCCCAGATCTGCTC
GGCTTAGTGGTTGAAGACTGATGCGGCCTGATCACCTTGGAAACCCCCTG
GACCATCACGGATGCCGAGCTTCGGGTAACTCTCACAGTGGAGGGTAAGT
CCATCCCCTGTTTAATCAATACAGGGGCTACCCACTCCATATTACCTTCT
TTTCAGGGGCCTGTTTCCCTTGCCCCCATAACTGTTGTGGGTATTGACGG
CCAAGCTTTAAAACCCCTTAAAACTCCCCAACTCTGGTGCCAACTTGGAC
AACATTCTTTTATGCACTCTTTTTTAGTTATCCCCACCTGCCAGTTCCCT
TATTAGGCCGAGACATTTTAACCAAATTATCTGCTTCCCTGACTATTCCT
GGACTATAGCCACATCTCATTGCTACCCTTCTTCCAACCCAAGGCCTCCT
TTGTGTCTTCCTCTCATATCCCCCAACCTTAACGCACAAATATGGGACAC
CTCTACTCCCTCCCTGGCAACTGATCACACGCCCATTACTATCCCATTAA
AACCTAATCAGTCTTACCCTGCTTAATGCCAGTATCCCATCTCACAACAA
GCTTTAAAGGGATTAAAGCCTGTTACCACTTGCCTGCTACAGCATAGGCT
TCTAAAACCTATAAACCCTCTTTACAATTCCTCCATTTTCTGTCCAAAAA
CCGGACAAGTCTTACAGGTTAGTTCAGGATCTGCACCTTATCAACCAAAT
TGTTTTGCCTATCCACCCTGTAGTGCCCAATCTGTACACTCTTTTGTCCT
CAATACCTTCCTCCACAACTCACTATTCTGTTCTTGATCTTAAAGATGCT
TTTTTCACTATTCCCCTGCACCCCTTGTCCCAGCCTCTCTTTGCTTTTAC
CTGGACTGACCCTGACACCCATCAGTCCCAGCAGCTTACCTGGGCCGTAC
TGCTGCAAGGCTTCAGGGACAGCCCTCATTACTTCAGCCAAACTCTTTCT
CATGATTTACTTTCTTTCCACCCCTCTGCTTCTCACCTGATTCAATATAT
TGATGACCTTCTACTTTGTAGCCCCTCCTTTGAATCTTCTCAACAAGACA
CCCTCCTGCTCCTTCAACATTTATTCTCCAAAGGATATTGGGTATCATCC
CCCTCCAAAGCTCAAATTTCTTCTCCATCTGTTACCTACCTCAGCATAAT
TCTTCATGAAAACACATATGCTATCCCTGCCAATCGTGTCTGACTGATCT
CTCAAACCCCAATCCCTTCTACAAAACAACAGCTCCTTTCCTTCCTAGGC
ATGGTTGGATACTTTTGCCTTTGGATACCTGATTTTGTTATCCTAAAAAA
ACCATTATATAAACTCACAAAAGGAAACCTAGCTGACCCCATAGACCCTA
AATCCTTTCCCCACTCATTTTCATTACACACAGCCGAAGTGCAGGGCTGT
GCAGTAGGAATTCTTACACAAGGACTGGGACCGTGCCCTGTAGCCTTTTT
GTCCAAACAACTTGACCTTACTGTTTTAGGCTAGCCATCATGTCTCTGTG
CGATGGCTGCTGCCACCCTAATACTTTTACGGGCCCTCAAAATCACAAAC
TATGCTCAACTGACTCTCTACAGCTCTCATAACTTCCAAAATCTATTTTC
TTCCTCACACCTGATGCATAAACTTTCTGCCCCCTGGCTCCTTCAGCTAT
ACTCACTCTTTGTTGAGTCTCCCACAATTACCATTGTTCCTGGCCTGGAC
TTCAATCCGGCCTCTCACATTATTCCGGATACCACACCTGACCCCCATGA
CTGTATCCCTCTGATCCACCTGACATTCACCCTATTTCCCCATATGTCCT
TCTTTCCTGTTCCTCACCCTGATCACACTTGGTTTATTGATGGCAGTTCC
ACCAGGCCTAATCACCACTCACCAGCTAAGGCAGGCTATGCTATAGTATC
TTCCACATCTATCATTGAGGCTACCACTCTGCCCCCCTGCACTACCTCTC
AGCAAGCCAAACTCATTGCCTTAACTTGAGCCCTCACTCTTGCAAAGGGA
CTACGTGTCAATATTTATACTAACTCTAAATATGCCTTCCATATCCTCCA
TCACCATGCTGTTATATGGGCACAAAGAGGTTTCCTCACTATGCAAGGGT
CCTCTATCATCAATGCCTCCTTAATAAAAACCCTTCTCAAGGCTGCTTCA
CTTCCAAAGGAAGCTGGAGTCATTCACTGCAAGGGCCATCAAAAGGTGTC
AGATCCCATTGTTCTAGGCAACGCTTATGCTTATAAGGTAGCTAAAGAAG
CAGCTAGCATTCCAACTTCTGTCCCTCATGGCCAGTTTTTCTTCTTCTCA
TCGGTCACTCCCGCCTACTCCCCCACTGAAATTTCCACCTATCAATCTCT
TCCCACACAAGGCAAATGGTTCTTAGACCAAGGAAAATATCTCCTTCCAG
CCTTACAGGCCCATTCTATTCTGTTGTCATTTCACAACCTCTTCCATGTA
GGTTATAAGCCACTAGCCCGTCTCTTAGAACCTCTCATTTCATTTCCACT
GTGGAAATCTATCCTCAAGAAAATCACTTCTCTGTTCCATCTGCTATTCT
ACTACCCCTCAGGGATTTTTCAGGCCCCCTCCCTTCCCTACACATCGAGC
TCAGGGATTTGCCCCTGCCCAGGACTGGCAAATTGACTTTACTCACGTGC
CCCAAGCCAGGAAACTAAAATACTTCTTGGTCTGGGTAGACACTTTCACT
GGATGGGTAGAGGCCTTTCCCACAGGGTCTGAGAAGGCCACCGCAGCCAT
TTCTTCCCTTCTGTCAGACTTAATTCCTTGGTTTGGCCTTCCCACCTCTA
TACACTCTGATAACGGACCAGCCTTTACAAGTCAAATCACCCAAGCAGTT
TCTCAGGCTCTTGGTATTCAGTGGAACCTTCATACCCCTTACCGTCCTCA
GTCTTCGGGAAAGGTAGAACAGACTAGTGGTCTTTTAAAGACACACCTCA
CCAAGCTCAGCCTCCAACTTAAAAAGGACTGGACAGTACTTTTACCTCTT
GTCCTTCTCAGAATTAGAGCCTGTCCTCGAGATGCTACAGGGTACAGTCC
ATTTGAATTTTTATATGGATGCACTTTCTTGCTCAGCCCCAACCTCGTTC
CAGACACCAGCCCTCTAGGTGACTATCTTCCAGTCCTCCAGCAGGCTAGA
CAGGAAATTTGCCAGGCTGCTAATCTTCTCTTGCCCACTCCAGATTCCCA
GCCATATGAAGACACCCTAGCTGGACGATCAGTTCTTGTTAAGAATCTGA
CCCCTCAAACTCTACAACCGCAATGGACTGGACCCTACTTAATCATCTAT
AGTACCCCAACTGCAGTCTGCCTGCAGGACCCTCCCCATTGGGTTCACTA
TTCCAGAATAAAGCTGTGTCTGTCAGACAGCCAGCCTGATTTCTCCTCTT
CCTCCTGGAAGTCGCAAGTACTCTCCCCTATTTCCCTTAAACTCACTCGC
ATTTCTGAAGAACAGTAATAACCCTTATGAGCCTAATACATCCCTTCATT
CTATTAAGTGTATTCATCCTTACCCTACTTTTTGCAACAGGGCTTTATGC
AGTCACCCCCACTACTTGGACTGAGCCCCAAAAACTAGTCATCCCTACTA
TCTTCTGTCTAGTCATACTCCTATTCACTGTTCTCAACTGCTCATAAATG
CCCTACTCTTGTTTACACTGCTGGTTTATGCTGTTTCTCCAAGCCATCAC
AGCTGATATCTCCTAGTGCTATCCCCAAACTACCACTCTTAACTCCCTCT
TAGAGTGGATAGATGATCTTTGCTGGCAGGGCACCCTCCAATATTTTCAC
CCTGATGCAGTTCTATTCTTTACTTTTATACTCACTTTTATTCTCATTTC
CATTCTTATGCCACCCTCAACCTCTCCCCAGCTATCTCCACAACACTATC
AACCTTACTCACTGTCTCCTAGCCATTTCTAATCCCTCCTTAGTGAGTAA
TTGCTGGCTTTGCATTTCCCTTTCTTCCTGCACCTACACAGCTGTCCCCG
CCTTACATACAGACTGGGCAACATCTCCTGTATCCCTACACCTCCGAACT
TCCTTTAACAGCCCTCACCTTTACCCTCCTGAAGAACTTCTTTACTTTCT
AGGCAGGTCCAGCAAGACCTCCCCAGACATTTCACATCAGCAAGCTGCCG
CCCTCCTCTGCACTTACTTTAAAAACCTTTCTCCTTATATCAACTCTACT
CCCCCCATATTTGGACCCCTCACAACACAAACTATTCCTGTGGCTGCTCC
TTTATGTATCTCTCAGCAAAGACCCACTGGAATTCCCCTGGGTAACCTTT
CACCTTCTCAATGTTCCTTCACTCTTCATCTCCAAAACACAACTACACAC
ATCACTGAAACAATTGGGGCCTTCCAGCTCCGTATTACAGATAAGCCCTC
TATCAATACTGGCAAACTTAAAAACGTTAGCAGTAATTATTACTTAGGAA
GACACTTACCCTGTATTTCACTCCATCCTTGGCTACCTTCCCCTTGCTTT
TCAGACTCTCCTCCCAGGCCCTCTTCTTGTTTACTTATACCCAGCCCCGT
AAATAACAGTGAAAGGTTGCTTGTAGACACTCAACGTTTTCTCATACACC
ATGAAAATCGAACCTTCCCCTCTATGCAGTTACCCCATCAGTCCCCATTA
CAACCTCTGATGGCTGCCGCCCTAGCTGGATCCCTAGTAGTCCAGGTACA
AGACACCTCTTTCAGCACTCCTTCTCATCTTTTTACTTTGCATTTCCAGT
TTTGCCTCGCACAAGGTCTTTTCTTCCTCTGTGGATCCTCTACCTACATG
TGTCTACCTGCTAATTGGACAGGCACATGCACACTGTTTTCCTTACTCCC
AAAATTCAATTTGCAAATGGGACTGAAGAGCTCCCTGTTCCCCTCATGAC
ACAACAAAAAAGAGTTATTCCACTAATTCCCTTGCTTGTCGGTTTAGGAC
TTTCTGCCTCCACTATTGCTCTTGGTACTGGAACAGCAGGCGTTTCAACC
TCTGTCACGACCTTCCGTAGCCTCTCTAATGACTTCTCTGCTAGCGTCAC
AGACATATCACAAACTTTATCAGTCCTCCAGGCCCAAGTTGACTCTTTAG
CTGCAGTTGTCCTCCAAAACCGCCGAGGCCTTGACTTACTGCTGAAAAAA
AAGGACTCTATATTTTTAAATGAAGAGTGTTGTTTTTACCTAAATCAATC
TGGTCTGGTGTATGACAACATAAAAAAACTCAAGGATAGAGCCCAAAAAC
TCTCCAACCAAGCAAGTAATTATGCTGAACCCCCTTGGGCACTCTCTAAT
TGGATGTCCTGGGTCCTCCCAATTCTTAGTCCTTTAATACCTGTTTTTCT
CCTTCTCTAATTTGGACCTTGTGTCTTCCGTTTAGTTTCTCAATTCATCC
AAAACCATATCCAGGCCATCATCAATCATTCTATATGACAAATGCTCCTT
CGAACAACCCCACAATATCACCCCTTACCACAAAATCTTCCTTCAACTTA
ATGTCTCCCACTCTAGGTTCCCACCCCCCACTTGAAGCAGCCCTGAGAAA
CATCGCCCATTATCTCTCCATGCCACCCCCCAAAAAATTTTCACTGCCCC
AACACTTCAATACAATTTTATGTTATTTTTCTTATTAATATAAGAAGGCA
GGAA
>ltr-1_family-58#LTR/ERV1 [ Type=INT, Final Multiple Alignment Size = 2 ]
TGAAGGAAGAGAAAGACCCTCTCATATTATTTTATATTGTTTTATACTCA
GTACCTGTTTTAAGAAAAAACAGCAAGGAAATAAAACCAAAGACAGGCAG
CCCGGCGCCANGCCCGAAACCAGGCCTGGGCCTGCCTGGCCTAAACCCAG
TAGTTAAAAATCAACTCATAACTTAGAAACCGACGTTATTCATAGATTCC
AGACATTGTATAGAAGAACATTGTGAAACTCCCTGCCCTGTTCTNTTTCT
CTCTGACCACCGGTGCATGCAGCCCCTGTCACGTACCCCTCGCTTGNCCG
AATCAATCACGACCCTTTCATGTAAAATCTTTAGCGTTGTGAGCCCTTAA
ANGGGACAGAAACTGTGCGCTCAGGGAGNTCGGATTTTAAGGCAGTAGCT
TGCCGATGCTNCCAGCTGAATAAGGCCCTTCNTTCTACAACTCGGTGTCT
GAGAGGTTTTGTCTGCAGCTCGTCCTGNTACA
>ltr-1_family-59#LTR/ERV1 [ Type=INT, Final Multiple Alignment Size = 1 ]
TTTCTTGGTTCCCTGACCGGGAAGTGAGGTAATTGACGGACTGCCGAGGC
AGCACCTTAGGCGGCTTAGACGTGCCCTGTGGAGCATCTCTGCGGGGGAC
TCCAGCCAGCCTGAGTGACGCGATCCAAACAGCGCTCCTGGGTAGGAAAA
TGCCCCAGTGGGATGCCTCACCAGAGCAGCGCTTGGCAGGCCCCCGCGGA
GGATAAACACAGTGGCTGAACACCAGGAAGGAACTGGCACTTGGAGTCCA
GACATCTGAAACTTGGTAAGACTAGTCTTTTGAACTTGCCCCACTCCACC
TGAGTGGAAGCATGGCCTGATCACCCGCAGTGTGCCTGTACTGGCATCTT
TGTTCTGGTTTTGACTTGGCTTGACTTGGTAAGACTAGTCTTTTGAACTT
GCCCCACTCCATCTGAGTGGAAGCGTGGCCTGATCACCCACGGTTTGCCT
GTATTGGCATCTTTGTTCTGGTTTTGACTTGACTTGAATTGCTGGATACT
TTGGTTTAGGTTTTTGATCTGGCTTGGATTTGTTGGATTTCTCTGATTTT
GGTTTTGATTTTGGTTTTGTGTAAATTGCAAAAGTGTGTGTGTGCCCTCT
TTCCTCTTCTTTGTTTGTGGTGTGTGTGTTGTGTGAGCATGGTGTTTTAT
CTCAAAAAAACATGGGTCAGGTGCAAAGTAAGCCCACCCCACTGAGAACT
ATGTTAAAAAAAAATTTCAAGAAAGAATTTAAGGGAGATTACGGTGTTAC
TATGACACCAGGAAAACTTAGAACTTTGTGTGAAATAGACTGGCTAGCAT
TAGAGGTGGGTTGGCCATCAGAAGGATGCCTGGACAGGTCCCTTGTTTCA
AAGGTACGGCACAAGGTAACCTGGGTAAGCCAAAGTACCCAGACCAGTTT
TCGTACATAGACAGTTACAGCTGGTTTTAGACCCCCTTTCCTCCCACTAC
AGTAGTTAAGAGAACAGCAGCATAAGTGGCTGGCAGAGGCAAGGAAAGAC
CAGCAGAGAGAAAAAGAGGCCATCTATACCAATTCTAAGTTAGTTTAGAC
TAAACAAGGTCTTATTAATAGCAAAGGATAATTGACATCTCAAACTTACA
AGGTTTTCAACAAAAGTGAAGATTGCTAAAAGTTAACAGTGTAACATGTA
TTATGGTAACTTCTAATCTTGTGGCCTTAAACAGTCTAGTCCAAAGATAT
AAAGAAAGTTCTCTTTAAAAAAAGGAATGGTTATCTTCAAACAAAAAAAA
AGAGGGGGAGGAAAAATTTATGTAAAAAGACTGTTATATGGTAAATTCTT
GTCCTGAAATAAATTAACTGGTGGTTTAAAGAGAAAAAAAAGTTTGTAAT
AAGTCAGAAAGTTAAGACATGTTGAAGAATTGTCAGGGAAAGTCGTGAAA
GAAAAAATGTTATAAAAATTTTTATGCAAAGAATGTTGTATAATTTAAAA
GTAATAAGGCCTCCTGAGTACTATTGAAGAAACAGTTTATGTGCAAAGTG
TATAAAAAAGTAAAATATACCTTTGGTAAAAAGATTATAAGGAGGCATAA
GAATGTGGATTTTTTACCTACATTAAAAGGTTAAAAAAACTGTTTTAAAA
GTTTAAGCAAGTTTTAAAACATTAATTGTAAAGAAAATTCTGTGTGTAAA
CATATTAGCTAAAGTTAAAAGGTATCATCCAGTTTTTCTGTGAACTGGAC
ATGAAAGTAAAAATGCAACAGGTTTTTTTCATAAAACATCAAACTGCTCT
TTAACAAAAATTATAAAAGGTTAAAAAAAGCCTATAAAATCTTACCTTAT
GGTCAAACATGAAAAACTGGAGAAATATGTCGACAAGGTTTTATTAAAGT
TAAGTTTAATATTAAAAACACACTAATATAAAGGTAAAATTTAGCATATC
TGGTATGAAAATCATACAAGAAACATTATTAAATATAAAATGGTGTTTAG
CTTTCTTTGGTCTAAAAACTAATAAAAATTGGTGCTAAGGGAAACATTCA
TTTTACTAGAGGAACATAAAAGTTAAAGACTTAAAACAAACTTTGGCAAT
TAAGACAACATACCAAGATGCAAATGCCTGGTTGAAATGGATCAAATATT
CCATCTGCATGTTAAACAAAAGCAATTGTTATGCTTGTGCACATGGCAGG
CCAGAGGCCCAGATTGTCTCCCTTCCACTAAGGTGGTCCTCCAGTCGACC
AGGTGTGGGCTGCATGGTAGCTCTTTTCCAGGATTCTACATCCTGGAGTA
GTAAGTCATGTGAAGCTCTCTCTGCTATATCCCGAAGTCCCTGAAGGTCA
GCCCCTGAGGGCCATCCAGCTTCCATCTCCCAACACTAAGTTCACTTCCT
GTCTCTCACGGCAGGGAGGAAACTTAGCATTCCTTGGAGACCTAAAGGGA
TGCGGTGAGCTTAAGAATTTTCAAGAGCTTATCAATCAGTCAGCCCTTGT
TCATCCCTGTGCAGATGTGTGATGGTATTGTGGGGGACCTTTACTGGGCA
CTCTGCCAAATAACTAGAGTGGCACTTGTGCTTTAGTCCATTTGACTATC
CCTTTCACCCTGTCATTTCATCTACCAGAGGAAGGAAAAATAATAATAAT
AAGACATCGTAAAGTGAGAGAAGCCCCTTATAGGTCTTTCAACTCTCGCA
TTTATTTAGATGCAATTGAAGCCCCCAGGGAATACCAGATCAATTTAAAG
CTTCAAATCAAACAGTTACAAGGTTTAAGTCAATATTTTGGTAGATGACA
GTCAATAAAATGTAGATTAGATAAACTATATCTATTACAACCAATAGCAA
TGGGCTTTTCATGAGTTAAAAAGAAAAACTCATGTTGGCCCCAGCCCTGA
GGCTACCTGACCTGACAAAACTCTTTACACCCTATGTGTCAAAAAAAAAA
AAAAAAAAGGCAGTTGTAGTTTTAACCCAGACTATAGGGCCCTGGCCAAG
GCCAGTGGCCTATCTCTCGAAACAACTAGACGGGGTTTCCAAAGGCTGAC
CCCCTTGTCCAAGGGCCCTGGTAGCAACAGCCCTGTTAGCACAAGAAGCA
GATAAGCTAACTCTTAGCCAAAACCTACACGTAAAGTCCCCCTATGCTGT
GGTGATTTTAATAAAAACCAAAGGACACCATTAGCTAATGAATGCTAGAC
TAACTAGATACCAAAGCTTGCTCTGTGAAAATCCCCACATAAGAACTGAA
GTTTGCAACACCCTAAACCCCACCACCTTGCTCCCAGTGTCAGAGAGCCC
AGTTAAACATAACTGTGTAGAAGTATTGGACTCAGTTTATTCTAGTGGGC
CCAACCTCTGAGACCATCCTTAAACATCAGTAGACTGGGAGCTGTACGTG
GATGGGAGCAGCTTCGCCAACCCCTGCAAAGTGACTCTAAAGAAGATGAC
AAGCCCTGCTCCAGTCACACCCAGAAGCTGACTGGTCCATGCACAGCCGA
AGCATGAGGAAACTCATCGCGGGACTCATTTTCCTTAAAATTTGGACTTG
TACAGTAAGGACTTCAACTGACCTTCCTCAGACTGAGGGCTGTTCCCAGT
ACATACATCAAGTCACTGAGGTAGGACAAAAGATTGCTACAGTCCTATTA
TTTTATGGTTATTATAAGTATACCAGGACTCTAAAAGAAACTTGTTTGTA
TAATGCTATTCTATCCAAAGTATGTAATACAGGAAGTGACCAGCCCGATG
TGTGCTATGACCCCTTTAAGCCTCCCATGATCACAGTTTTTAAAATAAAA
TTAAGGACTGGTCCTTTTCTAAGTGACACAAGTAAAGTAATAGAAGACAA
GAATGAGGGGTCCCCAAAACTGTAACCTTAAAATTTGATGCCTGTGCCGC
TATTAATAGTAAACAGCATGAGATAAGATGTGGTTCTCTAGATTGGGAAA
AAAGTTACACAGCAGAAAATAAGTACATCTGTCAAAAATCATGTTTATGT
GAGATGTGTCAATACTGGTCTTGTGTCATTTGGGTTACTTAAAAAGAAGA
TAAAAAAGATCCTGTTTGACTCCAAAAAAGAAAAGTCAGCCCCTCCTGCA
TGAGTGTGAGCTGCAACCTTTTAGAAATGATAATCACAAACCCCTCAGAC
CCAAAGTAAAATAAAGGAAAAGATGTAACATTAGACATTAATGGAAAAGG
ACTAGATCCTAGTGTAAGCATCCTAATAAAAGGAGAGGTTCAAAGACGCT
ATCCAGAACCAGTATTTCAGACTTTCTATGATAAACTAAATGTGCCAGTA
CCTGAGATTCCAGGAAAAATTAAAAATTTGTTTTTGCAATTAGCCAAGCA
TGTAGCCCAGTCTCTAAATGTCACCTCATGTTATGTTTGTGGAGAAACCA
TAACAGGAAATCAATGGCCATAGGAAGCCCGAGAATTAGTTCCTACAGAT
CCAGTTCCTGATGAATTCCCAGCCCAAAAGAACCAGCCTGACAATTTTTA
GATTCTAAAAGTCTCAATTATTGGACAGTATTGCATAGCTAGAAAAGGAA
AAAGATTCACTCATCCTGTAGCGCGGCTTAGTTGTCTTGAGCAAAAGCTG
TATAATGGTACTACAAAAAGTTACATGGTGAAGTTCCAATTACACAGAAG
TAAATTTCCAAAGTTGCAGACTGTTTGGGCCCACCCAGAATTCCACTGGG
ACTGGACAGTACCCACCAGGTTATACTGGATATGTGGACACAGAGCTTAT
GTTAAGCTCCCTGATCAGTGGACAGGTAGCTGGGTAATTGGCACCATCAA
GCCATCTTTCTTCTTACTGCCCATAAAAACAGGTGAACTTCTAGGCCTCT
CAGTCTATGCTTCCTGCAAAAAATGAAGCATAGCCATAGGTGATTAAAAA
AATAATGAATGGCCCCCTGAAAGAATCATACAATACTATAATCCTGCCAC
TTAGACACAAGACGGCTCATGGGGATACCGGACCCCCATTTACATACTCA
ACTGAATCATACAGTTGCAAGCTGTTTTAAAAATCACCACTAATAAAACC
GGTCAAGCCTTGACTGTTCTTGCCTGGCAAGAGACTCTGATGAAAAATGC
TATCTATCAAAATAGACTAGCTCTTGACTACTTGCTAGCAGCTGAAAGAG
GAGTTTGTGAAAAATTTAACCTTACTAATTGTTGTCTACACACGGATGAT
TGGGGCAAGTAGCTAAAGATATAGTTAAAGATATAACACAACTGGCACAT
GTACCCGTGCAAGTGTGGCATGGACTCAATCCAGGAGCCATGTTTAGAAA
TTGGTTTCCAGCAATGGGAAAATTTAAAACTCCTATAATAAAAGTAATAA
TAGTAATAGGAACCTGCTTACTGCTCCCTTGTTTGCTACCTGTACTTCTT
CAAATGATAAAAAGCTTTGTCGCTACCTTAGTTCACCAAAATGCTTCAGC
ACAAGCATACTATATAAATCACTATCAATCTATTGCACAAAAAGATATAA
GTAACAAAAATAAGAGTGAGAACTCCCGCTAATAAAAAGTGAGAGTCTCA
AAAGGGGGAA
>ltr-1_family-60#LINE/L1 [ Type=INT, Final Multiple Alignment Size = 1 ]
AGCATTAGGAGATATGCCTAATGCTAAATGACGAGTTAATGGGTGCAGCA
CACCAGCATGGCACATGTATACATATGTAACTAATCTGCACATTATGCAC
ATGTACCCTAAAACTTAAAGTGTAATAATAATTAAAAAAAAAAGATA
>ltr-1_family-7#LTR/ERVL-MaLR [ Type=INT, Final Multiple Alignment Size = 2 ]
TGATATGGTTTGGCTCTGTGTCCCCACCCAAATCTCATCTTGAATTATAC
TCCCATAATTCCCATGTGTTGTGGGAGGGACCCGGTGGGAGATCATTTGA
ATCATGGGGGCGGTTCCCCCCATACTGTTCTCGTGGTAGTGAGTAAGTCT
NACGAGATCTNGTGGNTTTATCAGGGGTTTCTGCTTTTGCATCTTTCTCA
TTTTTCTCTTGCCACCGCCATGTAAGAAGTGCCTTTCGCCTCCCNCCATG
ACTCTGAGGCCTCCCCAGCCATGTGGAACTGTTAAGTCCAATTAAACCTC
TTTTTCTTCCNAGTCTCGGGTGTNTCTTTATCAGCANCGTGAAAATGGAC
TAATACA
>ltr-1_family-61#LTR/ERV1 [ Type=INT, Final Multiple Alignment Size = 2 ]
TGTNAGAGGCGTGTGAACCAGAGCAANTCCATCTTAAACAGNAGCTGGNT
AAAATGAGGCTGAAACCTACGAGGCTGCATTCCCGGACGGTTANGGCATT
GCTAAGCCACAGGANGAGATAGGAGGTCAGCACAAAATACAGGTCATAAA
GACCTTGCTGATAAAACAGNTTNCAGTAAAGGAGCCGGCCAAAACCCACC
AAAACCAAAATGGTGATGAGAGTGACCNCTGGTCATCCNNACTGCTACAC
TCCCACCAGCGCCATGACAGNNTACAAATGCCATGGCAATGTCAGNAATT
TACNCTATATNGTCTAANAAGGGGAGGCNTGAATAATCCACCCNTTGTTT
AGCATATCATNAAGAAATAACCATAAAAATGGGCAACCATCAGCCCTCGG
GGCTGCTCTGTCTATGGAGTAGCCATTCNTTCATTCCTTTACTTTCTTAA
TAAACTTGCTTTCACTTTGCACTGTGGACTCGCCCTGAATTCTTTCTTGC
ACAAGATCCAAGAACCCTCTCTTGGGGTCTGGATCGGGACCCCTTTCCTN
TAACA
>ltr-1_family-62#LTR/ERV1 [ Type=INT, Final Multiple Alignment Size = 1 ]
TCTTTCTGGTGACCACAGAAGGGACTATACTGTGGAAAACCCAGACCCAA
AGGCTAACTTTGGGTAAGTGGTGGGGTCCAGTAACATCTTTCTCGTGAAC
CACAAAAGGGACAATACTGAGGAGACCTCCTGTCCCAAAGGAAATAGACT
GCAGCACTGATTGGATGACTTTGGGCAAGTGGTGGGGTACCCATGTAAAG
GATGGGATTGGGTTAGAGGCCCAAACTGGGGGAGTTAGAGTTCTCTCCTA
AGACAGAGTGGGTTAGAGGCCCCTTCTTAATAAAAGGCAAGGACGCTTGA
CCAACCTTGGGTTAGAGGCCGTACTTGGGAGGGTTAGAGTCCCTTCAAAG
ATTTAGGAGGTTAGAGGCTCCTCTCGGGTAAAGTCCCCCTTGGCTAAGAA
CAGGTTTGGCACTATGGGGGGTTAACTGCTATTGTCTTTGGATTAATCTT
CCTTGCACTCTTTGCTGATGGCTGTGGGTGACAGGGTTAGGCATATACAG
GATCGTGGGATATTGGGAGTTTTTTCCTCCCTAAAAGGGGAAACTTGAGA
GCTGATGGGAGTGCAGGAAAAGATCCCTTTGCTACTGACAAGCAGCTGCC
TGAACTTTTCATTGTCAGCTTCAATGAGTAGGTCTTTTCTCTGGCCTCCC
TAAGCTCTTCACCTTCCCTACCCTGCCACAGGAAGTACCTTCCTTCTCTA
CTTTTCCTTTCCTGTATTTTCCTCTTGCCCAGAGGCCATGTGTTGAAACT
CCAAGTCAAAGGTTGGATTAAAAATGACAGGGCCCATCTGGGGGCAAATT
TAAGCCTTGACAGTTTAATAATGGGTGCTAAGCAGAGTGGATAATATCTA
TGTTTCAACATACATATTTTGCTCTGACCATAATGAAAAAAAAATAATTT
TCCTTTATGATGTGGCTTGGCCCCCAGGGTGATGGTTTCGCAAGCCCAAT
CACTAGGGCCACCCAGGGAAAGGGAACCCAGAAGCCTGGCATGCCAGCAA
AAGGGTAAAATTTCTTACCAGTCAGGTTTCTGGTTTCTCTCTCTCTGTGC
AAATGGTTGAATGAATGGAAAAAAAAAATCAGTGTTTATCTCCTCTGTAA
AAGTTTGGATTAATGCGAAAAAGAATTCTAAGGCTAGTCTTAAGCTGGTG
TGTTTTGTGCTATGAATTCCTTTTTCTGTGTCAAGGGGTACTTTAGGATA
AAACATGAGCTTAGAGTACCTGTAAGCCCGCTTTTCAAGATGACCTAGCA
GGCTGGTCAGTAACAAACTTGGTTGCAGATCCCTGAAACAAACAAAAAAA
CTGGATGAAGTCTCCACCTTCTTTTATGTCCTTGGGAGCTTGACCTTTTA
ACCATGTGGCAGTACTTTCTCTAGGTCTCTGCCTTCCAAGGAACAGGAAT
TTTAGGGTTCAAGTCATAGTTAACTGTAAAAATCACATTAAATAGTTAAA
AGCCTTTGCAAGCTCAAAAGTAACTATTCTAGACTACCTCCTGGAAAGAA
AATGGAGACTGCCCTGTGCTGTAGTTTGGTTGCTAAAGTTTTGCACTTTC
ACAGTGGTGGTCTGGGTTCGATTCCTCACCCAGGAATTAAGTTATTTCTG
GTTGAATATATACATGACCTTGTCTACTCTCTTCTCCTCCTTGGACTGTC
TTAAATTTTCCTTCTCTAAGCACCTGGGAGGTTACCTTTGATAAAGTTCA
AAAACCAGAAATATTGGCTGTTTGGCATAAGAAATTCTAAAAGAACTTTT
ATTAAAGAGTGCTATGGTTAAAAATCAGTTTAATTAAAAGCAGATATTGA
AGCTCTTAGAGCCTGAGCTCCTTGGGAAAAACAGGAGGCACCAGAGACTC
CTTTCCTGGCTCTGCTTTTCCAAGGGCTCCACCCTAAAGCCAGTAATCCA
ATTAAGAAACTTAAAAACTGACAAATAAAAAATCTTGCAATTACTGCAGT
AATCTTCTTCTGTCTTTCTGTGTAGCTATATATGTATTGTGGGTAATGTT
TATGTAAAAGGGCTGTAATTAATTGGCTTAAACAAAAATAAACACTTAAA
TATCTTGAAAGCAAAATAAAAACTGTAATACCTTTTAGTTTATGTAACTT
TAGTAATCTTTGGGAAATAAAAACAGCTTCAAAAAGTATTGATAAAAACA
TTTAGACTAAATTATGTAGGTCAGATATTAAGTTTGCTAAATGCTTTAAG
GTCATAAACTGCCTCTTTAGCTTTTAAAAAAATTTACCTACCTTAAAGCC
ATTAGATTCTAGATAAGTTCTGGGGATATGTGGAATTAGCCATGCCCCCA
GCTATACAAGAAGATTACAAAGAAAGAGATTTTATATAAGAAAGGATCTT
GTATGGTGAATTCTCGTCCTAAAGTAAAATGACTGGTTGTTTAAATGGAG
AGATGCTTAGGGCAAGTCAGAAAGTCCAAGAATGTCTCAGATGGTCTGTG
TAAGTCATGAAAAGATTTGTGAAAGGGAATTTATGCAAGAAACGTTATAC
AATTCAAAGATTGTTAGGCCTCCTAAATGCTTCATGAAATGCCACTATGA
CTCTTACTGAACAACTTGACTGCTTTACAGCTACATAAGGACTGGGGACA
TGTGGAGCTAGCCACACCCCTTAACTATGCTGGAGACTCAGCTCTTATCT
GCACTTTTGCCTGGTGTGTCCTAGGCTAGGCTCCACACCTAGTACACAAT
TAAAATCTCGAATTTACCAAGGTTTTCACCAAAAATAAAAGTTGCTAAGG
GTTAACATTATAATATGTAAGTGAAACTACTAAAGAAACAATTTTACATG
GAAGGTGTGTAAAGAAAGTAAAATGTGTTTTTGGTGAAAGATTATAAGAA
GTCATGGAAATGTGGATTTTTTTCTGCCTAAAGTGTTAAAGGATTGTTTT
AAGTAAGAAAAAATATCTAAAGGTTTAAACAAGTTGTGGAAGGTTTATAA
AAATTAATTGTAAGAGATTCTGTATGTGAACATATTGGCTAAAGTTAAAA
GGGTATTATTCATTTTTTCTGTGAATTAGACATTAGAATAAAAGCACAAT
AGGGCCAGGAGCGGTGGCTCATGCCTGTAATCCCAGCTCTTTGGGAGGCT
GAGGTGGGTGGATCACCTAAGGTCAGGAGTTCAAGACCAGCCTGACCAAG
ATGGTGAAACCACATCTCTACTAAAAAATACAAAAATTAGCTGGGCATGG
CGGTGTGCACCTGTAGTCCCAGCTACTTGGGAGGCTGAGACAGGAGACTC
GCTTGAACCCGGGAGGTGGAGGTTACAGTGATCTGAGATCGCACCACTGC
ACTCCAGCCTGGGGTTACAGAGTGAGACTTCATCTCAAAAAAAAAAAAGC
ACAGTAGATTTTTCTTAGAGCAGTGATCTGCTCTTTCACACACACAAAAA
TGTAAATGGCTATAAAAGGTTTATAAGAATCATACCTTATGGTTGAACAT
TAAAATTGGGTAAATATGTCCATAAGGTTTTATTGAAAATTGTGTTTAAC
ATTAATAGTACATTAATGTATAGGTGAAATTATGCTTATTTGGTATAAGG
GTCATACAGGAAGCATTATCAAATATAAAATGGTGTTTTGCTTTCTTTGG
GCTATATTTGCATAAGTATGTTATTGGTATATGTTTTAAAGTTTTAGGGA
ACTCCTATAATTCTAATGACTTAGTGTATGTTATTAATAATTATAATTGC
TGTGTAAAATTTTGTGCACCACAGAAGTAATCAAATTTCCTTATCAATTG
TGGCTTTAATAGTGGCTGTCCTAAAACTTTTTATCATCTACAGACAATTG
TTGCCTTCTTTTAATTCTCTTTAGAAGGTGGTTTATAATCAACTATAGAA
CTCTAGCAGGTGTTCTTAAATGCAAGTTTCTATTAACTTTGGAAATTGTA
ACATTAGAATAGAGGAAACAACTTTCAGAACTCTCATGAAGAGCTGGAAT
GTTCATGAATACCAAATAGAATGTTCATGAATACCAAACAGGAGTTAACT
GAATTAACTGAACCAATCAACAACTGAAGTAATCTTTTTAACTTTGCTTA
AAACACTGCTGATCCTTTGTTTTGTTTTTCAGCGTCAAGGAAACTTTTTT
TTGAGCTATTTACAGCTTTAAGCAATTGAGTAAAGTACACTCCTGTGAAC
AAAATTTGGAGCATATTTGTTCCTCTCTACCTGATTACTCCAAAATTTGG
AAACTATTTTTGAGTATTCTTAATTTATGGCAATATAGTTACTTGCATAA
ATGCAATAAGAATCTGTTTTCTTTTGTCACAGGACACAATTGGAGAAATT
GGTTATTTTACCAATGCTTTAACTAAAATGGTGTGTTTTCCTTTAAGGAA
TCAAACTTGACTTTTAAAGCCAACAAAAGCCCCTTGGAGAACTGGCCTCA
GACCTTGTCTGCAACAGTCCCTGCACAGGGTTTCTGAGCTGTGGTAAGTA
AAGAATGTGACTTTCTGACAGATCCAAGAGCCCCAACTTATCTTGAGTCC
ACAAGGGGAAGGGATTTACTCAACTCATGGGTGTTTGAGGGTACAAACCC
ATGGCAGAGCTTGGTTTTAAAAAGTCTTATGTAAGATTCCTTCTATAAAA
CAGAGTTCCATCAAAGCCCATTTAAAAAGATCCTATGTGAAAATAATTAT
TGTTGATACACTTAATACAAATAACCAGGCCAAATATAATAAAGCAAATC
AATCTTACCATGATTTGTCTTTAGTAAAAATGGGAAACTGGAAAGAAAAA
TAATGCGTTTCAAGAACTATGGTACACTTGTTATTAAATTTTAGTCTCAT
TTGTTGTTTTTAAGTTTGTTTCTGCAATTTAGGCTAATGCTGCTTATTCC
TGTGAACCAATCAGTTCTTTTTGTAGGAAGACAGGACAAGCTTACTGAAT
GTTTTCTTAAATTAAACACTTATTAATCTTCCAGATATCACCTTTTGTTG
AAACTCAGGAGTTGTGAATGGACCTTACCATACTGATGCTTTCTCACTGA
ACTCATCCCTTCCCTGAATGCAAGAGACACTCATAGTTAGGCAGGAATAT
CATTGCCTCTGTTCAGCCTGAAGAAGTTACAGAAGATAGATCTTTGTCTC
TCTGCAACCCTTAGGATTAAGGGTTCTCTTACAAAAGGGAGGGAGTAAA
>ltr-1_family-63#SINE/Alu [ Type=INT, Final Multiple Alignment Size = 1 ]
TGTACCACCACGCCCAGCTAATTTTTTATTTTTAGTAGAGATGGGGTTTC
TCCATGTTGGTCAGGCTGGTCTCGAACTCCTGACCTCAGGTGACCTGCCC
GCCTTGGCCTCCCGAAGTGCTGGGATTACAGGCCTGAGCCACTATGCCAA
GCCAGATTATCTTAACAACTGCTATATTTCCCCTACATGCCTAATTATGT
CTCAGTAGAAGCCTAGGATGACAGCACATCTCCCTGGCTGCCACCGAGGT
GGAAGGCTGAGAGCCCCTCCTGCTTAACCCCAAGATTTGTGTTAGGGAAA
GGTAGCTGCAGGCCTAGGTACAAACAGTTTTAATGGAGGACAAGGGAAAA
TACCATCACCCTGAAATGACAGCAGGTACCCTCAACTGAGTAAGGGACAA
TGAACAGCCTCTTGGCCATTCTGTGACATACCATGCCTGCGGTTACGGGA
AGCAGACCTGGACCACTGGCTCATGACATGAGGCTGCCTCCTGGAATGGC
TTGGAGTGCCACAGTCACCTTTGTTACAGCATTGACAGATGTCAGCCGGG
CCTTCCACTGGGAACCAGCTGAGATGAAAGAGAAGCAGCTTAGATTTTTG
TTGCCTGCAGGAAGCAGTTTGCTGATAATATATTGGGGGAAATAGACAAG
GGGTCGCCGATTCAGTTTCTACTCCAGTCACGGAGCACCTGTCCTCCTCA
CCTGTTGGAAGGCTTGCTGAAGGAACAGGCTTTGTTGAGTTCATCTGGGT
CCTGCTCAGCTAGGGTGACCTTCAGGTGGCAGGTGATGTATATCTGCAAG
GAATAACAGCTATTTCCAGGCCGAGTTCCAGGCTGTGCCTGGGAGTTTAA
CACACCAGTTCTCTTATAACCCTCAACCCTTTAAAGAGTGAGAAGGGGCC
GGGTGCGTTGGCACACACCTATAATCCCAGCACTTTGGGAGCCCAAGGCG
GGTAGATCACCTGAGGTCAGGAGTTCGAGACCAACCTGGCCAACATGGTG
AAACCCCATCGCTACTAAAAATACAAAGTTAGCTGGGCGTGGTGGTGGGT
ACCTGTAGTCCCAGCTACCTGGAAGGCTGAGGCAGGAGAATCACTGGAAC
CTGGGAGGCAGAAGTTGCAGTGAGCCGAGATCATGCCACTGCACCCCAGC
CTGGCTGACAGAGTGAGACTGTCTCATAAAATAAACAGGGGGAAGGAAGA
GCCTCATCTCTAAGATGGTGTAAAGGTTCACTTACCCAATGTTAGAGCAA
GTAGCAACTAGTTTTAGACTGGAATCCACCACTTATTCCCCTGATCTTTT
CCAAACTTACCCAATCATTGAGCATGCTTGACCCTGGGCTTCTGAGACAG
GGCCTGTCACCCAGGCTGGAGTACAGTGGTATGATGATGACTCACTATAG
CCTTGACCTCCTGGGCTCAAGGGATCCTCCCACCTCAGCCTCATGAGCAG
CTGGAATTACGGGTACAAGCCACTACACCTGGCTAATTTTGGATTTTTTG
CAGAGATGAGGTTTTGCCATGTTGCCCAAGCTGGCCTCAAACTCCTGGGC
TCAAGTGATCTGTCCGCCTCAGCCTCCCAAAATACTGGGATTACAGGTGC
CAGCTATCCGTGCCTGGCCAGTCCTGGGCTTAACTCAGCATTGCTAAACC
CGCGCCCATCCCCAGGTGACCGAGGTGAGTGGTAGACACCTTAATAGCTA
GCAGCTTAGCTGGGCTTCTGACGCTGCCACCTGCCACTTGACTAGTTGAC
AAGCTACTTTTCTTCAGGGATGTAGTCACTGTATTGCCAGCTAAGGCAAG
ACCAAGTTGTTTCTGGGACCTGAGGTCCTTGGGCACATAAAGAAGCCTTT
TGGACTTGCTTCTGTGGAGTTTCCATTTCAGACTTAAGAGGTTTTTTGTT
TTTTTTTTTTTTTGAGGTGGAGTCTTGCTGT
>ltr-1_family-64#LTR/ERVL-MaLR [ Type=INT, Final Multiple Alignment Size = 2 ]
TGATATGATTTGGCTGTGTCCCCACCCAAATCTCATCTTGAATTCCCACA
CGTCGTGGGAGGGACCTGGTGGGAGGTAACTGAATCATGGGGGCAGGTCT
TTCCTATGCTGTTCTCATGATAGTGAGTAAGTCTCATGAGACCTGACGGT
NTCATAAGGGGGAGTTTCCCTGCACAANCTCTNTTCTCTTGTCTGCCGCC
ATGTGAGACGTGCCTTTCACCTTCCACCATGATTGTGAGGCCTCCCCAGC
CATGCGGAACTGTAAGTCGATTAAACCTCTTTCTTTTGTAAATTNCCCAG
TNTNGGGTGTGTNNTTACCAGCAGCATGAGAACGGGCCAATACA
>ltr-1_family-65#LTR/ERVK [ Type=INT, Final Multiple Alignment Size = 2 ]
TGGTGTCCATCGTGGGGGTTTGAATCCAGGTCGAAGNGTCACCAGAGCGA
TGGTTGGAATGGAAAACTAGCTGGAGGACACCCGAGCACTCTTAAAGCAA
TCCCCATGGTGAGTAAGAAGGGGAGCTCGGAAGCGTCAGGGTAACNATGG
GACAGGTGTGGGGCCTGGTTCGTTTCACCTTGGAGCTTTTTCACGCTGAT
GATGANGAGGAACGAGAGTATAGCGAAGTAACAGAAGAGGTTACAGAGCA
NGTTTATTTGCCAGCTAAAGCTAAAGCGGCAAAGGAGGGGGAGGTTCATC
CCTACCCTTCTGCACCCCNTCNTTATTATTTTGAAGAAAAAGACCCTCCA
GATCTTTCTTTTCCGGAGGACACTGGGCGAAAAGTAGTTGCCCCAGTGAC
TGTTCAAGCAGTGCCTTGAACGACCGCTCTTAGTTCTATTCTGGCAGGAA
TTCAGCAANCTAGACGAGAGGGTGATTTAGAGGCTTGGCAGTTCCCTGTT
AGANTACACCCCCCAGATCAACAGGGAAATATTGTAGCTACATTTGAGCC
TTTTCCTTTTAAATTACTCAAAGAATTTAAACAAGCTATAAATCAGTATG
GACCAGGTTCTCCTTTTGTAATGGGACTGTTAAAGAATGTTGCTGTTTCC
AGTCAGATGATTCCTACTGACTGGGACACTCTTACTCGAGCTTGTCTAAC
TCCTGCTCTGTTCTTACGATTTAAAACTTGATGGGCAGATGAAGCTTCCA
TTCAGGCTGCTTGCAATGCCCAGGCCCAACCTCAAATTAATATAACTGCA
GACCAACTTTTAGGGGTTGGTGGCTGGGCTGGCTTAGATGCACAAGTGGT
CATGCAGGATGATGCCACAGAACAGCTTAGCAGAGTGTGCATTAGAGCTT
GGGAAAAAATCACTTCAAATGCGGAACAATACCCTTCCTTTAGTGCTATA
AAACAGGGACCAAGAGAACCATACTTTTATATTATATCTCGGTTACAGGA
GTCTCTTAAAAAGATGATTGCAGATTTGGCTGCTCAGGATATAGTGTTGC
AATTACTAGCTTTCGACAATGCTAATCCTGATTGCCAGGCTGCTCTGTGA
CCTATCAGAGGGAANGCACATTTAGTTGATTATATCAAGNCCTGTGATGG
TATCGGAGGTAATCTGCATAAAGCTACTCTGCTGGCACAGNCAATGGCAG
GACTGAGAGTGGATAAAGGAAATACTCCATTTCCTGGAGCTTGTTTTAAC
TGTGGGAAGCATGGTCATACTAAAAAAGAATGTAGAAAAAATCAGCGAGT
CAGNCCGCCAGATAGGGGAAGAAAGAAAACTGCTGATCCTGAAATATGTC
CAAAATGTGAAAAAGGAAAACATTGGGCTAATCAGTGTCACCCTAAGTTT
GATAAAGANGGGAACCCGATTTCGGGAAGCACCATGAGGGGCCCGTCCNG
GGCCCCATTCTAAANTGGGGCATTTCCAGCTCAGGCCGTTCCCTCACCCC
CGTACAATGTCTGTCCCCCGCCACAGCCGGNAGTGCTGCAGTAGATTTAT
GCTGCACAAAAGCTGTGAGCCTTCTGCCTGGGGAANCCCCGCAAAAGGTC
CCAGCAGGAGTCTGTGGACCCTTGCNAGNAGGGACAGTAGGATTACTTTT
AGGAAGGCCTAGTTNAAGTTTAAAAGGCGTACAGATACATACAGGAGTCA
TTGATTCAGATTACAAAGTTTGGGAAATTCAGATTGTTGTATCTACTTCT
GTTCCCTGGAAAGCAGAGCCAGGAGAGCGCATANCACAGCCCCTGGTTGT
GCCNCATGTGGGAACGGGGAAAAGTGAAATTAAGCGAACAGGAGGATTTG
GAAGCACAAATAAACAAGGCAAAGCAGCTTACTGGGTAAATCAAATTACT
GATAAACGTCCTGCCTGTGAAATAACTATTCAGGGAAAGAAATTTAAAGG
TTTGGTAGACACAGGAGNNGACGTTTCAATCATTTCTCTNCAGCACTGGC
CATCCACGTGGCCAATTCAACCCGCTCAATTTAACATAGTTGGAGTTGGT
AANGCCCCTGAAGTATATCAAAGTAGTTATATTTTGCATTGTGAAGGGCC
CGATGGACAACCTGGGACTATTCGACCAATTATAACTTNTGTACCTATAA
ATTTATGGGGAAGAGATTTATTACAACAATGGGGAGCACAAGTTCTAATT
CCAGAACAATTATATAGCCCTCAAAGTCAACATACGATGCATGAAATGGG
GTATGTCCCTGGTATGGGACTAGAAAAAAATTTGCAAGGTTTGAAAGAAC
CGCTTCAAGTGGAAAGACAAAGTTCCCGCCAAAGATTGGGANGTNACTTT
TGATGGCGGCCATTGTTAAGCCTCCAGAACCTATACCTTTAAAATGGTTA
ACAGATAAGCCAATTCGGATAGAACAATGGCCGCTAAGTAAAGAGANACT
GGAGGCTTTAGAGAAATTAGTTACTGAGCAATTAGAAAATGGGCACATAG
CTCCAACATTTTCCCCTTGGAATNCTCCAGTTTTCNTAATNAAGAAAAAA
TNAGGTAAATGGAGAATGTTAACTGACTTAAGAGCCATCAATTCAGTTAC
ACAACCTGTGGGAGCATNACAGCCAGGANTGCCTTCTCCTGCTATAATTC
CAAAAAATTGGNCTTTGATAGTCATNGATNTAAAAGANTGTTTCTTTACT
GTCCCTTTAGCTGAGCAAGACTGTGAACGGTTTGCATTTACAATTCCNGC
AGCAAACAACCTGCAGCCTGCTAAGCGTTNTCATTGTTATTACAGATGGG
TCTAGTAATGGTAAAGCTTCTTATTTTGNNTCAAAANGTAAAGTTTTCCA
GACGCCCTATACTTCAGCTCAAAAAGCGGAGCTTNTAGCNGTAATTGAGG
TATTGACTGCTTTTGATATGCCTATTAATGTGATTTCTGATTCTTCATAT
GTGGTTCATTNCANACAGTTAATTGAAAATGCTCAGTTACNATTTCATAC
AGATGAACAACTGATGACTTTATTTACCCAGTTGCAAACAGCAGTTAGGA
GTAGAATGCACCCTTTTTACATCANTCACATTAGGGCTCATANACCTCTT
CCAGGACCTTTGACTGAAGGGAATCAAANGNCTGATTGCCTAGNTGCNAA
TGCAGTATCTAATGCTAGACATTTTCACAATTTAACCCATGTTAATGCCT
CTGGTCTCAAACGCAGATACAGNATTANCNGGAAAGAAGCTAAAGNNATT
ATCCAGCGATGCCCAACTTGCCAAATGGTACATTCCTCATCTTTTACAGG
AGGAGTTANTCCTCGAGGATTGGAACCTAACTCTTTTTGGCAAATGGATG
TCACACATGTTCCCTCGTTTGGGAGACTAGCTTATGTACGTGTATGTGTG
GACACCTTTTCTCACNTTGTNTGGGCTACACGCCAANCAGGAGAGTNTTC
GGCCTGTNTNAAACATCATCTTTTGCAGNGTTTTGTGGTGATGGGCATTC
CAGCTTCTATTAAAACAGATAATGCCCCAGGNTATACTAGCCAANCTCTG
GCTACATTTTTCTCTATGTNGAGTATTAAACGCATTACTGGTATCCCATA
CAATTCTCAAGGTAAAATAATAACTTGGGGTAGAGGTTATGCTTGTGTTT
CTCCAGGCNAAAATCAACAGCCGATTTGGATACCATCAAGACACCTNAAA
CCTTATCATGAGCCAGATGCCGAGGAAGAGACTCCGGGAGGATCCCAAGG
ACCCCCCAGTTNCAGCCATGTCAAGACTGACGCTGAGGAGGACCCCAACT
GTCACGAGCAACACCCGTCGANCACAGCCACCCACCTGGGGACAGATCAA
GAAGCTGTCACAGATGGCGGAAGAAAANCTGAGGAAAGCGGGACAACCAG
TCACAACGAGTAATTTAATGGTAGCTATNATAGCGGTTNTCACCACTGCC
GTGAGTATTCCTTCAATAAGGGCTGACACAGAGAACAATCATACTTATTG
GGCATATTNATCAATCTTGGCTGGCAATAATGCCTGGGTGCAATCACTCT
ATGACNCAGTTACACATGCTTTCTGATCTCAGTACTTACCATAATAAATC
TGCTCCTATAATTGAGGCATACCGCCCTCAAAAACCTATTTGTAAACAGG
ATTGGACCCAGTTAGAAAAAATGAACGTGCTTGTTTAGGAAGATTGCATT
GCAGAACAGGCAGAGGTGCTGCACAACGATTCCTACGGAATCNTTATTGA
TTGGNNCCCTAAGGGGATGTTTAGCTTGAATTGCACCTCTCAGTCTGCGT
GCCNCGGCCACACTATGTTCAGCTGGTCNGAACAAAATGGTCAGATNGCA
GANATGATAAGAAGTACGGCAAGANTTCCTATTATCTGGAACCATGGCGG
TATAGTGGCACCTCAACCTCAAATGATATGGCCCGCTNCAGGAGCTNAAC
GTTAAGGATTTGCAAAATTAAAAGAACAGATATTTAAAGCATCCCAGGCA
CACCTGACCTTAATGCCAGGAACTGGGGTGCTTAAAGGAGCTGNAGACAA
ATTAGCAGCTGGTAACCCATTAAAATGGATAAAAACACTTGGAAGCTCTG
TGATTTCAATGATGATTGTGCTTTTAATCCATGTTGTTTGTCTCTGTGTA
GTCTNCAGATGCGGATCCTGACTCCTGTGAGAAGTAGCTCACCGTGACAA
AGCTGCCTTTGCGTTTATCAATCTGCAAGTCAGAGAAGGGGGACA
>ltr-1_family-66#LTR/ERV1 [ Type=INT, Final Multiple Alignment Size = 2 ]
TGTTAGATATGAGTCCTAAATTTCTTTTCAAANAATCAATATGCCAGTAT
GTTCAATTCTTTGCCTTCTACTTTTAAACTTAACTTCCTCATAAAGCAAC
CTTTTTCGATTACCTACTCCACCCTGACTCATTCCAATCACCTGCTCTGT
CATAGCCATTTTTCCCGCCAAACCACTCACCCCATCACTCTCTTCAAATT
AGCCAATCGGAATTAGTTTAGCCTNTGTNGCCTAACCCTAGCCAATAAGG
GAAGGACACAGCAGCAGNGNCCACATGCGTCAGGGATAAGAACCCCTTCC
CCTCCCTTGTCCAAGTGTGTGCTCACCATTGCTCCATCTGTAAGGNCGCA
CCCTTCTATAGAAGTACNTTGCCTTCCTGAGAATCAAAAAGAAAATTTTA
TATTCGAGTGCTATTTCTTTTGCGGCACCGAAACTTTACATATAACA
>ltr-1_family-67#LTR/ERV1 [ Type=INT, Final Multiple Alignment Size = 1 ]
ATTTGGGGGCTCGCCCGTGATTACATTCCCCTCCAGGGATAGTGTCTGGT
TCTCTCTCATGAGGAGGTGCACCCCGTCCCCTTGTGGCGGCCTCAGGGGT
GAGAAATCAAGACCCACCCAGTGTGAGGAATAACCTGAGCAACACGGGAA
GAAAAAAAAAAACTGGCCAGCAACCTAGCTTAAAGGATCTTCACATACTG
TGGTGATGACTCTGTGCACAGACCAAGGAAGGAGAAGCTGTGTGAGCTGG
TAAAGTATTTCCTTGGTGGTCAGGACTAAGGTAAGAAAGCTGCAGGGGGG
TGGGGGGTGTGGTGAAGTACTCCTTGGTCAAGGTGGCTTAGAGGTTAAAA
AGAGGCAAGACATCCCTCTTGGCAGGGATTAAACCTCACACAAACCTCCA
GCAGTAGAAAAGGCAAGAAATTTCCAGTGGGGGAAATTGAGCCTCACCCC
AAAAGGTGAAAAATGTCCAGTAAGGGAAATTGAACTTTGAACCTTACCCC
AAAACCATCAAGATGGGAAATATCCCAAGCAAGAGAGGGAGCAAAGGGGA
TAAAGATGGTAACAAAGATATCCCCCCAGATAGCCCTCTGGGTCTCATGC
TAAAACACTGGAAGGATAATGAAAGGACTAAACATAGGAAAAAGCAACAA
ATGATAAAATATTGCTGTTATATTTGGACTCAGGGACCCATCCTCAAACC
CTCAATCTTCTGGCCAAAGTTTGGGTCGAATGAGGATGTGATGTGCCAAC
TTCTAATCCGATATGGTAATGATAAAGGTCCACTGTCTCAAGAAGAAGTA
GGCTATGCCCTTTGTTGGAGGCAAGGCGCAGCCCTCCTTTTTCCCTTAAA
AACAAATAGGGAAGAACCCAATCTAGCACCTCAAACTGAAAAGTTAGAGA
AGCCAGCTCTCATGCCTAAAGACTCCAGTGCATGGTATCCCCTAGACTCA
GTGTCCCCCACTCAGTGTCTCCAATCTTTTCCCTCAGACAGCCACTGCTG
CCTCAGATCCCATTCCAATTCCCCCTGTACTCATGTTATTCTTCCTCCTT
ATAACCCTGACTCTTGAGAATTACCATCCCACCAGCCTGTTCCCTCCCAA
CCTAAAGACCCCTCTCTAAAAGGACCCCAGCCTCCATCTGGAGGACCAAG
GTCCTCGTCTACCAGACCCCCTAAAGAGTATGGGGGAGCAGGGTTAAAGA
ATCCCAGAACTAAGCGGGAGGAAAGACAAGATAGGTGCTATAGATGTGGA
AGAACAGGCCACTTCAAGAAAGGATGTCCTGAACTAAGAAAGGAAAAAGA
AACCCTTCCACTCATGACTTTCAAGGAAGAATAGGGGGGTCAGAGGCTCT
GTCTCTTTTATCTTGAGTACCACCAGGAGCCCTTGATAAATTTGTAGGTG
GGACCTAAACATGAGCTTATCACCTTTTTAGTCAACTCAGGGGCTGCTTG
CCCCTCTGTTTGTTCCCCACCCCCCATCTAATATTGTCTCCTCCTCAGAG
GAACTTTTAGTCTCTGGGGTAAAAGGGGGAGGATTTAGAGCAAAAATTTT
AGAAAGCACAGAAGTTAGATACCAGGATTGCTCAGCTTATATTCAGTTCT
TGTTAATCCCTGAAGCAGGAACTAATTTACTGGGGAGGGATTTAATGTTA
AAGTTAGGCATAGGTCTGCAAGTCAGCCCAAGAGGATTCCTCACCTCATT
AAACCTACTCACCACTACAGATGAAAAATATGTTAATCCTAATATCTGGT
CCAAAGAAGAAAACCGAGGGAAACTCCAAGTCCCTCTGATCCACATCAAG
CTAAAAACCCCGGGAGAAGTAGTAAGTAGGAAACAATACCCTATTTCCCT
AGAAGATAAGATAGAGTTAAAACCTATAATCGAAGGCCTTATTAAGGACA
GGCCTCTTGAGCTCTGTATGTCCCTTTATAACACCCCAATAGTGCCAGTC
CATATAATCATCAATGGTTTACTATGACAGATTTGAAGAATGTTTTTTGG
GCATGTGCCTTGGATGAAGATAACCAAGATATATTTGCTTTTGAGTGGGA
GGATCCCCACTCAGGGCAGAAACAACAACATTGATGGACAATCTTGCCCC
AAGGGTTCACAGACTCCCCTAATCTTTTTGGTCAAATTTTAGAACAAGTA
TTAGAAAAAGTTGTCATCCCAGAACAAATATGCCTTCTTCAGTATGTGGA
TGACATTCTTATAGCTGTTGAAGATAAAGAGAAGGTAACTGACTTCTCTA
CACATATTCTTAACTGTCTGCAGTTTGAGAGGCTACAAGTCTCAAAAAGA
AAGCTTCAGTATGTACAGCCCGAAGTTAAATATTTAGGCCACTTAATAAG
CACAGGCAAGTGAAGAATAGGGCCTGAATGGATCAAGGGAATCATGTCCT
TACCCTTGTCTCAAACTAAACAAGAACTCGAAATTTTTAGGGTTAGTCAG
ATACTGCCACTTATGGATTGACTCATATGCACTGCACAGTAAACTGTTAT
ATCAAAAGCTTGCCCAGGAGAAGCCTAACCATCTCCCGTGGACTTCTGAG
GAAGCTGATCAAGTTGAGAAGCTGAAGAAAAGGCTCATAACTGCCCCTGT
TTTAGCCTTACCCTCCCTAGAAAAGCCATTCCACCTTTTTGTTAATGTGG
ACAGTGGGGTAGCTTTAGGAGTGCTGACTCAAGAACAGGGAGGCCACCGG
CAGCCCGTAGCCTTCCTATCAAAGGTCTTAGACCCAGTCACTTGTGGATG
GCCTCAATGCATTCAGTCCATCGCAACTATGGCAATACTAGTGGAGGAAA
GCATTTTGGAGGAAAATTGACAGTAAGCAAGCCTCACCAAGTTAGAACTA
TCTTAAACCAAAGAGCAGGGAGATGGCTTACTGACTCGAGAATCTTTAAG
TATGAGGCCATTCTGTTAGAAAAGGATAATTTAACATTGACCACTGAAAA
TTCACTCAACCCAGCAAGTTTCCTGACAAAGAATCCAAATCTAAGGAATG
AACATACATGTTTAGATTTAATTGATTACCATACAAAGGTTCGACCAGAC
CCAGGAGAAACCCCCTTCCGGACTGGACGGCACTCGTTCATAGATGGTTC
CTCCCTGGTGATTGAGGGAAAAAGACACAATGGTGTTCAGTGATTGATGG
AGAAACTCTCTTAGAAATAGAGTTAAGAAAATTGCCCAACAGTTGGTCTG
CTCAAACGTGTGAGCTGTTTGCACTCAGCCAAGCCTTAAAGTACTTACAG
AACAAGGAAGGAACCATCTATACCAATTCTAAGTTAATTTGGACTAAACA
AGGTCTTATTAACAGCAAAGGATAATTGAAATCCCAAACTCACAAGGTTT
TCAACAAAAGCAAAACTTGCTAAAAGTTAACAGTGTAACATGTATTATCC
TAACTTCTAATCTTGTGGCCTTAGGCAATCTAATCCACAGACCCGAAGGA
AGTTCGCTTTGGAAAAGAATGGTTATCATCTTTGGGGAAAAAAAAAGGAT
GGGGGAGGAGAATTTATGTAAAAAGAATGTTATATGGTAAATTCTTGTCC
TAAAATAAATTGTTTGTTTAAAGAAAGGGACATTTGCAACAAGTCAGAAA
GTTGAGGCATGTCAAAGAATTGTCTGGCATTTCATCAACCAGAGGAAGGA
AAAATAAGATATTGTAAAGCGTGAAAAAAAATGTGTTATAAAAGGGAATT
TATGCAAGAAATGTTGTATAATGTAACAGTAATTAGGCGTCCTGAATGTA
AAACTATTGACGAAACAGTTTATGTGCAAGGTGTATAAGGAAAGTAAAAT
ATACTTTTAGTAAAAGAATTATAAAGAGGCATAAGAATGTGGATTTTTAC
CTACATTAAAAGGTGAAAAAAAAACTTTGTTTTGAAGGTTTAAGCAAGTT
TGAAAACATTAATTATAAAGGAAATTCTGTGTGTAAACACACTGGCTAAA
GTTAAAAAGGTATCATCCAGTTTTTCTGTGAACTGGACATTAAAATAAAA
GCACAATGGATTTTTCTTAAAGCACTAACCTGCTCTTTAACAAAAATTAT
AAAAGGTTAAAAAGAGTCTATGAAAATCTTATCTTATGGTTAGATGTTAA
AATTGGATAAATATGTCTACACGGTTTTATTAAAATTGATTTTAACATTA
ATAGCACACTAATATAAAGGTGAAATTTAGCTTATCTGGTATAAAAGTCA
TACAGGAAGCATTGTCAAATATAAAATGGTGTTTGGCTTTCTTTGGTCTA
AAAACTAATAAAAATAGGTGCTAAAGGAAATTTCTTAATAAGAAGGCACC
AAGGACTATAATGTCCAATGCTGATGTCCCTGCATTTAAAACAAAAGATC
AATTTCTTAGACCTTATATACTTGGTTTATCTTCCTCTTTCCTTTCCCCC
AAAACTAAAAGTCTTTTAGCACAGGTACCACCCCTAGAATTTCCAGTAAA
CCAGCACCAGCCTGAGGATCACATTCTCATCAAAGGGTGGAAAGAAAGAA
AACTCGAGCCAGCCTGGGAAGGACCCTACCTTGGGCTGCTAACCACCGGG
ACTGCTGTTCATACAACGAAAAGAGGATGGACTCATCACACGTGAGTCAA
GAAAGGGCCACCCCCCCCGCACCCCCGCCCCCCCACCCAGAGTCGTGGGC
CATGGTCCCAGGGGAAAACCCTACCAAACTAAAGCTAAGAAAAATTTAAC
TTTCTTTCATCTATTCAATTACTCTTGCTTCTTTCTTCGCTCTATTGCTG
ACCGTCTAGTTATAACATAACAAAGTCAATTTCGCCTCAAACTATTGCAT
TTGATGCTTGCTTTGTTATACCCTGTGGGGACTTGCCAAGTCAAAGACAG
CTCTCTACTTCAAAAAAGTACCTCTGTCCTTCCTGACTCTCCTCAGACTG
GGCCTCAGACTGGGCATTTAATCCGGGGAGATGTCGATAAAACTCCAGTG
TCAACCAGGAGTCTTGCCCCCGATGTAGAGCTTTTATGCCGTAGTTGGTC
CTACGTTCTGTGGACCACTGAAGAGCAAGGATGGACTGCCCCAACCGGTT
TTTGTAATTTCCTTAAACCATACATTCATTTTACTAGAGGATCATAAAAG
TTAAAGACTTAAAATAAACTTTGGCAATTAAGATACCAAAGATACCAAGG
ATACCAAGATGCAAATGCCTGGTGGAATAGATCAAATATTCCGTCCGCAC
ATTAAACAAAAGCAATTGTTATGCTTGTACGCACAGCAGGCCAGAGTCCC
AGACTGTCCCCTTTCCACTAGGGTGACCCTCCACTTGACCAGGCATAGGC
TGCATGGCAGCTCTTTTCCAGGATTCTACAGCCTAGAGTAATAAGTTGTG
CCAAGCTCCCTCTCTGCTATATCCCGAAGTCTGGCACCCTGTGGGTCAGC
CCCCGAGGGCTATCCAGCTTCCGTCTCCCAACACTAAGTTCACTTCATGT
CTCTCACAACAGGGAGGAAACAGCGTTCCTTGGAGACCTGAAGGGATGCA
GTGAGCTTAAGAATTTTCAAGAGCTTATCAATCAGTCAGCCCTTGTTCAT
CCCCAAGTGGATATGTGGTGGTATTGTGGTGGACCTTTACTGGACACTCT
GACAAATAACTGAAGTGGCATTTGTGCTTTAGTTCAATTGGCTATCCCTT
TCACCCTGGCATTTCATCAACCAGAGGAAGGAAAAATAAGACATCATAAA
GCGAGAGAAGCCCCTTATGGGTCTTTTGACTCTCACATCTATTTAGACAC
AATTAGAGTCCCATGGGGAATACCAGATCAATTTAAAGCCTAAAATCAAA
TAGCTGTAGGATTTGCATCAATATTTTGGTAGGTGACAATTAATAAAAAT
GTAGATTGGATAAACTACATCTACTACAACCAATAGCGATTTATTAACTA
CACTAGAATTAGGAGTTTGCATCATGATTAAAACTCAATGTTGCACCTTC
ATCCCAAACAACACTGCCCCTAATGGAAGTATAACAAAAGCATCGCAAGG
TCTGACTGCTCTATCCAACAAGTTAGCCCGCAACTCAGGGGTAAATGACC
CTTTTACAGGATGGCTAGAAAAGTGGTTCGGTAAATGGAAAGCAATAGTA
GCCACAATTCCTACTTCCCTCACAGTCATAATAGGTGTACTTATTCTTGC
TGGCTGCTGTGTCATACCATGCATCTGTAGGTTGATGCAGAGGCTCATAA
AAATGGCACTCACTAAAACCTCCCTTAACTATCCTCACCTTATCCAGAGA
AGCTTCTTCTTTTGCAAAATCAAGCAAAACAACGAAGCCAAGACATGTTT
AAAAAGTTTGAAAAGAAAGCTGTAAGGAAATAGAAGAGGAGGGGT
>ltr-1_family-68#LTR/ERVL-MaLR [ Type=INT, Final Multiple Alignment Size = 1 ]
TGATATGGTTTGGCTGTGTCCCCACCCAAATCTCATCTTGAATTCCCACG
TGTTGTGGGAGGGACCTGGTGGGAGGTAACTGAGTTATGGGGGCGGGTCT
TTCCCGTGCTGTTCTTGTGATGGTGAATTAGTCTCATGAGATCTGATGGT
TTTATAAAGAGGCATGTTCCTGCACAATCTCTCTCTGTTTGCCTGCCACC
ATCCATGTAAGATGTGACTTGCTCCTCCTTGCCTTCTGCCACGATTGTGA
GGCCTCTCCAGCCATGTGGAACTATAAGTCCATTAAACCTCTTTTTTTTC
CCCAGTCTCAGATATGGCTTTATCAGTAGCATGAAAACAGACTAATGCA
>ltr-1_family-69#LTR/ERV1 [ Type=INT, Final Multiple Alignment Size = 1 ]
AAAACAGAAGAATCAGCTCTCTGCAAAATGGCCCAATCAGCTCTCCGTAA
AATGGACCAATCGGCTCTCTGTAAAAGGACCAATCAGCAGGATGTGGGTG
GGGCCAGATAAGGGAATAAAAGCATGCTACCAGAGCCAACAGCAGCAACC
CGCTCGGGTCCCCTTCCACACTGTGGAAGCTTTGTTCTTTCGGTCTTTGC
AATAAATCTTGCTGCTGCTCACTCTTTGGGTCCACACTGCCTTTATGCAC
TGTAACACTCACCACGAAGGTCTGCAGCTTCACTCCTGAGGCCAGTGAGA
CCACAAACCCACTGGGAGGAATGAACAACTCCAGACAGGAGGAATGAACA
AGTCCAGACATGCTGCCTTAAGAGTGTAACACTCACTGTGAAGGTCTGCG
GCTTCAATCCTGAAGCCAGTGAGACCATGAATCCACCAGAAGGAAGAAAC
TCCAAACACGTCCGAACATCAGAAGGAACAAGCTCCAGACACACCATCTT
TAAGAACTGTAACACTCACCACAAGGGTCTGCGGCTTCATTCTTGAAGTC
AGACCCAAGAACTCACAATTTTGGGCATATTTTGGCAAGCCAGATGGGAC
TGTCACCTGTCGCCAAGAGGTGAGACTATCACCAAATGGTGAGACCATCG
CCTATCGCCAAGTGGTGAGGCCATTGCCTATCACCGAGCGGTACCATTGG
ACCCCTTTCTCTTGCTATTCTGTCCTATTTTTCCTTAGAATTTGGGGGCT
AAATACCATGCACCTGTCAGCCAGTTAAAAGCGACTAGCACAGCTGCCAG
AGTAAAGACACAGGTGTCAGGCTTTCTGGGAAAGGGCTCTCTAACAACCT
CTGACTCTTCAGAGTTGGGAGCATTGGTTTGCCTGGAACCAGCTTTCACT
TTTCCTTTACTTCTGGGCTGAGCCGAGGGTCGACAGAGAGGAAAGCCATT
TAGCTCTGGGGTCCCAACAGCAAGTTGGTTGACCCTGCAGCCAAGAGTGG
AACTCTCAAAGGCATGTCACCCAAGTGAGACTCACCCATCTATCCTATCT
ATCTCGACCCTTGCCCCCTGGGTCCTAATGCCTGCCAGACAAACTTCCTC
TTGCCTCTCTTCTCCAAGGCTAGCCCCGCTTCTAAAAATCACTCCCTGTC
TCTAGTGGTTTTCTAGTTTTTCCTGTAAGAATGATTTCTAGTATAAACTC
CAGGACTCTGTTACCTTTTTTAGGCAACCTGGCTCACCAAGCAGAATGAC
ATATTTTTTGCCCAAAGCCCCATTGTAGGGGGGAATATCTGTAATTTTAG
GATCCCTCCTCAGACTAACAGGCCTAATAAAAGCTATTCCTGAAGCTAGG
ATATGTGGAACCTCAGAAATGGTATCCTTCCTATTCAAGTGAGGACAAAA
GGTATCGCTCTTCCAACACTAGAGATCCCTCCCCTCCCTCAGGGTATGGC
CCTCCACTTCATTTTTGGTACATAACATCTTTATAGGACAGGGGTAAAAT
CCCAATACTAACAGGAGAATGCTTAGGACTCTAACAGGTTTTTGAGAATG
TGTTGGTAAGGGCCACTCAATCCAATTTTTCTTGGTCCTCCTTGTGGTCT
AGGAGGACAGGCAAGGGTGCAGATTTTCAAGAATGCATCAGTAAGGGCCA
CTAAATCCGACCTTCCTCGTTCCTCCTTGTGGTCTGGGAGGAAAACTAGT
GTTTCTGTTGCTGTGTCAGTGAGCACAACTATTCCGATCAGCAGGGTCCA
GGGACCACTGCAGGTTCTTGGGCAGGGGGAGAAACAAAACAAACCAAAAC
CATGGGCAGTTTTGTCTTTCAGATGGGAAACACTCAGGCATCAACAGGCT
CACCTTTGAAATGCATCCTAAGCCAATGGGACAAATTTGACCCACAAACC
CTGGAAAAAGAGGTGGCTCATTTTTTTTCTGCACTATGGCTTGGCCCCAA
CATTCTCTCTCTGATGGGGAAAAATGGCCACCTGAGGGAAGTACAGATTA
CAATACTATCCTGCAGCTTGACCTTTTCTGTAAGAGGGAAGGCAAATGGA
GTGAAATACCTTATGTCCAAGCTTTCTTTTCATTGAAGGAGAATACACTA
TGCAAAGCTTGAAATTTACATCCCACAGGAGGACCTCTCAGCTTACCCCC
ATATCCTAGCCTCCCTATAGCTCCCCTTCCTATTAGTGATAAGCCTCCTC
TAATCACCCCCACCCAGAAGAAAATAAGCAAAGAAATCTCCAAAGGACCA
CAAAAAAACCCCAGGCTATTGGTTATGTCCCCTTCAAGCTGTAGGGGGAG
GGGAATTTGGCCCAACTCGGGTACGTGTCCCCTTCTCCCTCTCTGATTTA
AAGCAGATCAAGGCAGACCTGGGGAAGTTTTCAAACGATCCTGATAGGCA
CACAGATGTCCTAAAGGGTCTAGGGGAAATCTTCGACCTTGCTTGGAGAG
ATGTCATGCTATTGTTAGATCAAACTCTGGCCTTTAATGAAAAGAATGTG
CCTTTAGCTGCAGTCCGAGAGTTTGGAGATACCTGGTATCTTAGTCAAGT
AAATGATAGAATGACAGCTGAAGAAAGGGACAAATTCTCTACCGGTCAGC
AAGCCATCCCCAGTATGGATCCCCACTGGGACCTTGACTCAGATCATGGG
GACTGGAGTTGTAAACATCTGTTGATCTGTGTTCTAGACGGAGTAAGGAG
AATTAGAAAAAAGCCCATGAATTATTCAATGATGTCCACCATAACTCAGG
GAAAGGAAGAAAATCCTTTGGCCTTCCTTGAGTGGCTACAGGAGGCCTTA
AGAAAATATACTTCCCAGTCAATTGATTCTAAAAGATAAGTTTATTACCC
AATCAGCCACAGATATCAGGAGAAAGCTCTAAAAGCAAGCCCTGGGCCCT
TAACAAAATTTGGAGGCATTATTAAACCTGGCAACCTCAGTGTTCTGTAA
CAGGGATCAAGAGGAACAGGCCCAAAAGGAAAAGCGGGATCAGAGAAAGG
CCACAGACTTAGTCATGGCCCTCAGACAAGCAAACCTTGGTGGTTCAGAG
AGAACAGAAAATGGAGCAGGCCAATTACCCGGTAGGGCTTGTTATCAGTG
TGGTTTACTAGGACACTTTAAAAAAGATTGTCCAACGAGAAACAAGCTGC
CCCCTCATCCATGTCCAGTATGCCGAGGCAATCACTGGAAGGTGCACTGC
CCCAGAGGAAAAAGGTCCTCTGGGTCAGAAGCCCCCAACCAGATGATCCA
ACAACAGGATTGAGGGTGCCTGGGACAAGCGTGAGCTCATGTCAACACCC
TCACTGAGCTCAAAGTACGTTTAACCATTGAGGGCCAGAAAATTGACTTC
CTCCTGGACACTGGCGTGGCCTTCTCAGTGTTAATCTCCTGTCCTGGATG
ACTGTCCTCAAGGCCCATTACTATCTAAGGAATCCTGGGACAGCCTGTAA
CCAGGTATTTCTCCCACCTCCTAGTTGTAATTGGGAGACTTTGCTCTTTT
CACATGCTTTTCTTGTTATGCCTGAAAGTCCCACACCTTTATTAGGGGGG
GATATATTAGCCAAGGCTGGAGCTATTATCTACAGGAATGTGGGGAACAA
GTTACCCATTTGTTGTCCCCTACTTGAGGAGGGAATCAACCCTGAAGTCT
GGGCATTGGAAGGACAATTTGGAAGGGCAAAAAATGCCCGCCCAGTCCAA
ATCAGGTTAAAAGATCCCACCACTTTTCCTTATCAAAGTCAATATCTCTT
AAGGCTTGAAGCTCATAAAGGATTACAGGATATTGTTAAACATTTAAAAG
CTCAAGGCTTAGTAAGGAAATGCAGCAGTCCCTGCAACACCCCAATTCTA
GGAGTACAAAAACCAAACCATCAGTGGAGACTAGTGTAAGATCTTAGACT
CATCAATAAGGCAGTAATTCCTCTATATCCAGTTGTACCCAACCCCTATA
CCCTGCTCTCTCAAATACCAAAGGAAGCAGAATGGTTCATGGTTTTGGAC
CTCAAGGATGCCTTCTTCTGTATTCCCCTGCATTCTGACTCCCAGTTTCT
CTTTGCCTTTGAGGATCCCACAGATCACATGTCCCAACTTACATGGATGG
TCTTGCCCCAAGGGTTTAGGGATAGCCCTCACCTGTTTTGTGAGGCACTG
GCACAAGATCTCGGCCACTTCTCAAGTCCAGGCACTCTGGTGCTTCAGTA
TGTGGATGATTTACTTTTGGCTACCAGTTCGGAAGCATCATGCCAGCAGG
CTACTCTAGATCTCTTGAACTTTCTAGCTAATCAAGGGTACAAGGTGTCT
AGGTCGAAGGCCCAGCTTTGCCAACAGCAGGTCAAATATCTAGGCCTAAT
CTTAGCCAGAGGGACCAGGGCTCTTAGCAAGAATGAATACAACCTATACT
GGCTTATCCTCACCCTAAGACATTAAAACAGTTGTGGAGGTTCCTTGGAA
TCACAGGCTTTTGCCAACTATGGATCCCCAGATACAGCGAGATAGCCAGG
CCCCTCTATACTCTAATCAAGGAGACCCAGAGAGCAAATACTCATCTAAT
AGAATGGGAATAAGATGCAAAAACAGCCTTCAAAACCTTAAAGCAGGCCC
TAGTACAAGCTCCAGCTTTAAGCCTTCCCACAGTACAAAACTTTTCTTTA
TACATCACAGAGAGAGCAGGGATAGCTCTTGGGAGTCCTTACTCAGACTT
GTGGGACAACCCCACAACCAGTGGCATACCTAAGTAAGGAAATTGATGTA
CTATCAAAAGGCTGGCCTCACTGTTTAAGGGTAGTTGCGGTGGTGGCCAT
CTTAGTGTCAGAGGCTATCAAGATAATGCAAGGAAAGGATCTCACTGTCT
GGACTACTCATGATGTAAATGGCATACTAGGTGCCAAAGGAAGTTTATGG
CTATCAGACAACCACCTACTTAGATACCAGGTGCTACTCCTTGAGGCGGT
GCTTCAAATATGCATGTGCGTGGCCCTCAACCCTGCCACTTTTGTCTCAG
AGGATGGGGAACCAATTGAGCATGACTGCCAAAAAATTATAGTCTAGACT
TATGCCACCCAAGATTATCTCTTAGAAGTCCCCTTAGCTAATCCTGACCT
TAACCTATATACCGATGGAAGTTCATTCCTGGAGAATGGGATATGAAGGG
CAGGTTACACCATAGTTAGTGATGTAACTGTACTTGAAAGTAAGCCTCTT
CCCCCAGGGACCAGTGCCCAGTTAGAAGAACTAGTGGCACTTACCCGTGC
CTTAGAACTGGGAAAGGGAAAAAGAATAAATGTGTATACAGATAGCAAGT
ATGCTTATCTAATCCTACATGCCCATGCTGCAATATGGAAAGAAAGGGAA
TTCCTAACCTCTGGGGGAACTGCCATTAAATACCACAAGGAAATTATAGA
GTTATTGCATGCGTGCAAAAAGCCAAGGAGGTGGCAGTCTTACACTGCCA
CAGCCATCAGAAAGGTGAAGGAAGAAAGGCAGAAGGAAACCATCAGGCAG
ATGCTGAGGCCAAAATTGCTGCTAGGTGGAACCCCCCATTAGAAATACCT
ACGGAAGGACCCTTGGTATGGATCGACCCCCTCCAAGAGATTAAGCCCCA
GTATTCCCTGACTGAAGCAGAATGGGGACTTTCACGGGGCATAGTTTTCT
CCCCTTGGGGTGGTTGGTGATATAAGAAGGAAAGGTACTTATACCCAAAG
CCAGCCAGTGGAAAATACTTAAAACCCTCCACCAAACTTCTCATATGGGT
ATTGAAAATACTCATCAAATGGCCAAATCCCTATCTACAGGGCCAAGTCT
CCTCTGGACCATCCAACACGTAGTCAAAGCCTATGAGGTGTGCCAAAAGA
ATAATCCCTTGGTTCATCGTAAGGCCCCTCTGGGGAAACAAAGAAGAGGT
CACTATCCCTGAGAGGTCTGGCAGTTAGACTTCACCCATATGCCTAAGTC
AAAGGGATTTCAATATTTGTTGGTCTGTGTTGATACCTTTACAAATTGGA
TATAAGCTTTCCCCTGCAAGACAGAGAAGGCTCAGGAAGTGATTAAAGTC
CTAATTCATGAAATAATTCCTAGATTTGGGCTTCCCCAAAGCTTACAGAG
TGACAATGGTCTGGCTTTTAAAGCCATGATAAATCAGGGAATTTCCAGGG
TGCTAGGGATACAATATCACCTTCACTGCTCCTGGAGGCCACAATCTTCA
GGGAAGGTTGAGAAGGCAAATGAAACACTCAAGAGGCACTTAAGGAAACT
AACACAAGAAATTCATCTCCCATGGCCTACTCTTTTGCCCATGGCCCTGT
TGAGAATCCGAAATTCTCCTCACAAAATAGAGCTCAGTCCAAATGAAATG
CTGTATGGACGACCTTTTCTCACAAATGACCTCTTACTTGATCAGGAAAT
GGCCAACTTGGTCAAATATATAATTTCTTTGGCAAAACATCAACAAAACC
TTTAAAACCTACCTGAAGGATGTCACAGAAAAAAGGGAACAGAGTTGTTT
CAACCAGGAGATCTAGTGTTGGTCAAATATCTCCCCTTTACCTCCCCATC
TATGGACTCTTTATGGGAAGGACCATACTCGGTAATCCTCTCTACTCCCA
CTGCAGTTAAGGTGGCAGGAGTGGAATCTTGGATTCGCCACACCCGAGTT
AAACTTTGGACATCCCCTGAGGAACCTGCAGGACCATCAACTCAGGAGTC
CCAAGATCAGCCAGACCAGCCTCGATACACCTGCAAACTGTTGAAGGAAT
TGCACCTCCTGTTTCAGAAGGAAACATCCCAGACTAAAAAGGCTCCTACC
ACTGATCCTGAGGAAAGACCCCTTCCTCCTTAAAAAAGATAAGTGAAAAC
AGCATACTAACCATACTCTTTGTGATAGGACTATATACTGTAGCTCCTGC
CAGGATGAAAATCCTAATCACATCAACCTTCTATCTTCCTTCCTTTTGAC
AGCAATTTACTCCTACCTTTAACTCAGACTAGATAAAATGATCTCGTTTT
CCAGAGCACCCTCTTTACCTTCCTATTTGCTCTTTGCCTGTGTATCCCTC
CTGCTTCCTTGGATACCTCACACAATCACCCCTCCCCTTCCACTAGCTCC
TAATTACCTCTACAAGACTCTCAACTTAACTCACTCTCTGTTAAACCAGT
CCAATCCTTCCCTGGCAAATGACTATTGCCTTTGTATCTCTCTATCAACC
TCTGCCTACGTTGCCACTCCCATTCCCGCAAAAAACTGGGTCTTTACCAA
CTTAACCTACTACCCTCGTTATGAAGGAAAAGACCCTTTCTGACTTTAAA
TATGCAATCATTAGCCGACTTCCCCATATCTGATAGGACCAAGAATACCA
TAACAGGATGTGCAATCCAACTTTTAGGTTCTTACATTTCCAATCTCACC
TATTACACAAGCAATGAAAAGCCCATACAAGGCCCTGTAACCACAAATAC
TATCTTACCTTTCCAAGCCCCTTTATGCATCCAATGCAACCTGTTATCAG
GTCTGCCCCTGGGGCACCTACTACCTCATCAGTGTAATTACACCCTATTG
CTTCAAGCCCCAACTGATCATAGTAACTTCTGAGTCACCCAAACAGCTCC
ATTCAGATGGCTTGTCCGCTTCTCAGGGCCCCCCAAAATCATCATCTCCT
CCCTGCTTAACAAATAGTCCAGGTTTTGTAATGGCAAACATACTCCCTGC
ATGACCATTCACCCCTGGACCCCCTGCAGCAGTGCCCCCACCACTAGTGA
ATGCCTTCTCATCCCCTCTTTCAATCACTCTCTCGAATGGTTCCTAGTGG
ATACGAAATGTTTTTTTCTCCAATGGGAAAACAGAACACAGGGAGCCACT
CAGTTTGCTCCCAATACCCCTTTCCAGTCACTCACTGGAGCTACCTTGGC
AAGTGCTATAGGAGTATGGGAAAATGAAAACAACAAACTCACACACTTTT
TTAACATACATAACCAGTTATGTCTACCCAGCCAAGGTATATTCTTATGT
GGAACATCGACCTATATCTGCCTCCCCACTAACTGGACAGGCACCTGCAC
CTTAGTCTTTCTAAGTCCCAAAATTAACATTGCCCCAGGAAATCAGACCT
TATCAGTACCCCTCAAAGCTCAAGTCCCTCAGTGCAGAGCCATACAACTA
ATAACCCTACTTATAGGGTTAGGAATGGCTACTGCTACAGGAACTGGAAT
AGCTGGTTTATCTACTTCATTATTCTACTACCACACACACTCAAAGGATT
TCTCAGTTTGCAAGAAATAACAAAATCTATCCTTACTTTACAATCCCAGA
TAGACTCTTTAGCAGCAATGACTCTCCAAAACCTCCGAGGCCTAGACCTC
CTCACTGCTGAGAAAGGAGGACTTTGCACCTTCTTAGGGGAAGAGTATTG
TTTTTACACTAACCAATCAAGGATAGTATGAGATGCCGCCCAGCATTTAC
AGGAAAAGGCTTCTGAAATCAGGCAATGCCTTTCAAACTCATACCAACCT
CTGGAGTTGGGCAACATGGCTTCTCCCCTTTCTAGGTCCCATGGCAGCCA
TCTTACTGTTACTCACCTTTGGGCCCTGTGTTTTTAACCTTCTTGTCAAA
TTTTTTTCCTCCAGAATCGAGGCCATCAAGCTACAGATGGTCTTACAAAT
GGAAACTCAAATGAGTTCAATTAACGACTTCTAATGAGGACCCTGTACCG
ACCTGCTGGCACTTTCACTGGTCTAGAGGGCTCCCCTCTGGAGGACACTA
AAACTGCAGGGCCTCTTCATTGCCCCTATGCAGCAGGAAGTAGCTAGAGT
GGTCACTGGCCAAATTCCCAACAGCAGTTGGAGTGTCCTGTTTAGAGCGG
GGATTGAGAGGTGACAGCATGCAAGCAGCCCTTGCTCACTCTTAGCACCT
CCTCAGCCTTGGCATCTGCTCTGGTCATGCTTGAGGAGCCCTTCAGCCCA
CCACTGCACTGTGGGAGGCCCTATCTGGGCTGGCCGAGCCTGGAGCTGAC
TCCCTCTGCTTGCAGGGAAGTGTGGAGGGAGAGGTGCAGGCATGAACCAG
GGCTGCATGCGGCGCTCGCAGGCCAGCATGAGTTCTGGGTGGGTGCGGGC
TCAGCAGGCCCTGCACTCGGAGCAGCTGTCCAGTGCTGCCGGCCCTGGGC
AGTGAGGGGCTTACCACCTGGGCCAGCAGCTGCAGAGGGTGTGCCAGGTC
CTCCAGCAGTGCTGGCCTGCCGGCGCCATGCTTGATTTCTTGCCGAGCCT
CAGCTGCCTCCCCATGGGGCAGGGCTGAGAACCTGCAGCCTGCCATGCCT
GAACCTCCCCCTTGCCATGGGCTCCCATGCGGCCTGAGCCTTCCCAACGG
GTGTCGCCCCCTGCTCTGCAGTGCCCAGTCCTATCGACCGCCCAAGGGCT
GAGGAGTGCAGGCGCATGGCAAGGGACTGCCAGGCAGCTCCGCCCACAGC
CCTGGTGCAGGATTCACTAGGTGAAGCCAGCTGGGCTCCTGAGTTGGG
>ltr-1_family-70#LTR/ERV1 [ Type=INT, Final Multiple Alignment Size = 1 ]
TGGGGACTTGGAGAACTTTTATGTCTAGCTAGAGGATTATAAATACACCA
ATCAGCACTCTGTGTCTAGTTCAGGGATTGTAAATGCACCAATCAGCACC
CTGTC
>ltr-1_family-8#LTR/ERV1 [ Type=INT, Final Multiple Alignment Size = 2 ]
TGAGGGAAGAGAGAGACCCTCTCATATTGTTTTATATTGTTTTATACTCA
GTACCTNTTTTAAGGAAAAAACAACAAGGAAGTAGAACCAAAGACAGGCA
GCCCGGCGCCAGGCCCGAAACCAGGCCTGGGCCTGCCTGGCCTAAACCCA
GTAGTTAAAAATCAACTCATAACTTAGAAACTGATGTTATTCATAGATTC
CAGACATTGTATAGAAGAACATTGTGAAACTCCCTGCCCTGTTCTGTTTC
TCTCTGACCACCGGTGCATGCAGCCCCTGTCACATACCGCCTGCTTGCTC
AAATCAATCATGACCCTTTCATGTGAAATCTTTAGTATTGTGAGCCCTTA
AAAGGGACGGAAATTGTGCATTCGGGGAGCTCGGATTTTAAGGCAGTAGC
CTGCTGATGCTCCCAGCTGAATAAAGCCCTTCCTTCTACAATTCGGTGTC
TGGGGGGTTTTGTCTGCGGCTCGTCCTGCTACA
>ltr-1_family-71#LTR/ERV1 [ Type=INT, Final Multiple Alignment Size = 1 ]
TGTCAGAGGCATGTGAACCAGAACAACTCCATCTTGAATAGGAGCTGGGT
AAGATGAGGCTGAAACCTACTGGGCTGCATTCCCAGACAGTTAAGGCATT
CTAAGTCACAGGATGAGACAGGAGGTTGGCACAAGATACAGGTCATAAAG
CCCTTGATGATAAAACAGCTTGCAGTAAAGAAGCTGGCTAAATCTTATCA
AAACCAAAAGGACCACTAGAGTGACCTCTGGTCATCCTCACTACTACACT
CCCATCAGTATCATGACAGTTTACAAATGCCTTGGCAACATCAGGAAGTT
ACCCTAGATGGTCTAAAAACAGGAGACATGAATAATCCACTCCTTCTTTA
GCATATCATCAACAAATAACCCTAAAAATGGGCAACCAGCAGCCCTTGGG
GCTGCTCTGTCTGTGGAGTAGCCATTCTTTTATTCCTTTACTTTCTTTAT
AAACTTACTTTCACTTTGCACTGTGGACTCGCCCTGAATTCTTTCTTATG
CAAGATCTAAGAACCCTCTCATGGGGTCTGGATTGGGACCCCTTTCCTGT
AACA
>ltr-1_family-72#LTR/ERV1 [ Type=INT, Final Multiple Alignment Size = 1 ]
TTTACCCCCTCCCTTTTATAACAGAACCCTTAATCCTAAGGGTTACAGAA
GGATGAAGAGCCATCTTCTGTAACTTCTTCAGGTTGAATAGGGACAATGA
TATTCCTGCCTAACTATTAGAGTCTCTTGTGTTCAGCGTAGAGAGGAGCT
CAGTCAGAAAGCATCAGTATGGTGAGGGCCATTCATGACTCTTGAGTTTT
GACAAGAGGTGGTATCTGGAAGATTAATAAGTGTTTAGTTTAAGAAAACA
TTCAGTAAGGTTGTTCTGTATTGCTACACAAAGAGTATAACAGCAATGTA
TTCCATAAGAGTAAAGCAAAATAAGTAAAGTTATTCCAAGTAAACTAAAT
TAAAAGGTTTTTCATGAACTGGGCAACTGTTGGAACTAAGCTGATATGGG
GTTGATAGTGGATTGTAATGTGCCCAGAATTAGAATACTGATCCAGATTT
TTACATTACCCATTCCTCTTGTTTGTTCTGAGCAACAGTCAGAGATCACT
GATTGGTTCACAGGAATAAGCAGAGTTAGCCTAAATTGCAGAAACAAACT
TAAAAACAACTGATGAAACTAGAATGTAATAACAAGTATACCATCATTTT
TGAAACATAATATTTTTCTCTTCAGTTTCCCATTTATGGTAAGACTGATT
TGCTTTATTATACTTGGCCTGATTATTTGTATAAAGTGCAGCAAGAATAA
TTATTTTTTCACATAGGATCCTTTTAAATTGGCTTTTAATGGAATTCTGT
TCCATAGAAGGAATTTCAAATAAGACTTTTTTTTAAAGCTGAGCCCAGCC
AAGGTTTTGTACCCTCAAATACCTATGAGTTGGGTAAATTTCTTTGCTCT
TGAGGTCCCAAGATAGCCTGGGGCTTCCGGACCTGATAGAAAGTGACATT
CTTTACTTACCCCAGGTCAGAAACCCTTTACAGGGACTGTGTAGGCAAGG
TATGAGGCCAGTTCCCCAAGTGATTTTTATTGGCTCTAAAAGTTAAGTTT
AATTCCTTAAAGGAAAACAAAGGATTCCTGTCAGAGCCTTGGTAAAATAA
CAAATTTCTCCAATTGTGTCCTGTTAAAAAAGAAAACAGATTCTTATTGC
ACTTATGCAAATAACTATATTGCTATAAGTTAAGAATACTCACAACTAGC
TTCCAAAACCTGGAGAAATCAGGTAGAGAGAAACAAATATGTTCCAAATT
TTGTTCACAGCAGTATACTTTACTCAATTGCTACAAGCTGTAAATAGCTC
AAAAGAAAAGTTTCCTTGACTCTGAAAAACAGAACAAAGGATCAGCAACA
TTTTAAGAAAAGTTAAAAAGATTACTTCAGTTTTCTTTTGGTTCAGCTAA
TTCAGTTAACTCCTGTTCTATTTGATATTCATGAACATTCCAGCTCTTCA
TGAGAGTTCTGAAAGTTGTTTCCTCTATTCTGTTACAATTTTCAAAGTTA
TCAGAAAACCTGCAATTAAGAATACCTGCTAGAGTTCTACAGTTGATTAT
AAACCACCTTCTAAAGAGGAATAAAACAAAACAACAATTGTCTATGGATA
ATAAAAAGTTTTAGGACAGCCACTATTAAAGCCACAATTGATAAGGAAAT
TTGGTTACTTCTGTGGTACACAAAACTTTACATAACAATTATAATTATTA
ATAACATACACAAAGTCATATAAGAATTATAGGAGTTTCCCATAACTTTA
GATCATATATCAATAACACAATTACACAAATATAGTCCAAAGAAAGTAAA
ACACCATTTCCCATTTGATAATGCTTCCTGTATGATTTTTATACCAAATA
AGCCAAGTTTCACCTTTACATTAATGTACTATTAATGTCAAACCCAATTT
TTAATAAAACCTTGTAGACATATTTACCCAATTTTAATGTTTAACCATAA
GGTGAGATTCTCATAAACTTTTTATAGCCATTTACATTTTTTTGTGAAAG
AGCAGATCAGTGCTCTAAGGAAAACCTGTTGTGCTTCTATTCCAATGTTT
AGTTTATGGAAAAACTGAATAATACCCTTTCAACTTTAGCCAATATGTTC
ACACACAAAATCTCTTACAATTAATTTTTATAAACCTTCCACAACTTGTT
TAAGCCTTTAGATTTTTTTCTTATTTAAAACAATTATGTAACCCTTTAGG
CAAAAAAATCCACATTCCCATGCTTTCTTATAATCTTTTACCAAAAGTAC
TTTCTACTTGCCATACACAGCCTATATGTAAAACTGTTTTTTTAATAGTC
TTAATTACATGTTACAATGTTAACTTTTAGCGACTTTTACTTTTGGTAAA
AACCCTGGTTAATAAGCAATTTTAATTGTGTACTAGGTGTGGAGCCTAGC
CTAGGACACACCAGGCAGAAGTGCAGATAAGTGCAGCATAGCTAGGGGGC
GTGGCTAACTCCACATGTCCCCAGGCCTTATCTAGAATCCAATGTCTCCA
AGGTAGGTAAATTGAACAATTTTCAAAAGTCAAAGAAACAGTTTGACCTT
AAGGCATTTAGAAAATCTGATGTCTGACCTTAATTTAGACTAGATGTTTA
CATTTTCAAAACATTTTATTTTGCCAATGATCTTTAAAACTGTCTTTATT
TCCAAAAGAGTACTAAAGTCATGTGAACAAAAAGGCATTAAAGTTTCTAT
TTATCTGACAAAATATTTGATTTAATCACTTATTTTTCTAAGCTAATTAA
TTAAAACTCTTTTGTATATAAACATACAACACATAAAAATACACAGACAG
GCAGAAGATTCAGCACGTATAAGATTTTTCATTTGCCAGTTTCTTAGTTG
GATTACTGGCTTCAGGGTGGAGCCCTTGGAGGAACAGGGCCAGGAAAGCA
CGTGTTTTTAGGGCGAAATAAGCAGCTGAAGGCAAAGACAGATGCCCAAA
ACTCAGGGTGCCATTTTATACTAGATCCTGGATCCCCAAAAGGAGGGAAA
TACTTCGGGAGAAGACAGTGAGTGCAGTGCTTTTACCAGCTGTGCATTTC
ATCGCAAGGCAACCCAAAGCCAATCAGCCCATTTTGTAATCAGCCCATCC
CTCATGTAAGTCTCATCTCCCAGTGAAGGGTGGGGAGGTTCCCTTATCTT
TCAGGTGGCCAAGAGCATGCTTCTCTGATCCAAGTGTGCAAAGAGTCAAG
TAACCCTCCCTAACTACTATTAGTCATCCCTTAAAGTATATTTCCTACCT
ACTTATTACACCCCAAAGCTCTCTCATAATGCAAAGTAATTTCTGACACC
CCCAAAACTCAAAACCATCAGATAACACAATGCAAAACAGAACAGATCCT
TTGATTTTGAGAGGGATCTGTCTGCCTTTAATTCCTGGGGTTTTATGAGG
AAAACAGAGGTTTGTTTTTCTTTTTTTCCTGAAACGTGGTCTATGGCATC
TCCTCTGTTTTTCCCAAGGAGTCTCATGCTACCAGAAGTTATCTTAGGGC
CTCTCATGTGTGCACTAACAGTGGCAAGACAAAAAAAAAAAAAAGGAATA
ATTCAGTCAACTGAGAAGAAAAAAACCTTTCTCAGGAAAAACATGTTCCA
AGAAGAGAAAAACATAAAGACCTTTTAAATATATCTATAGCTTGTTTATC
CATTTTAATTAAGCTGACTTCTAACCATAGTGCTCTTTAAAAAGGAAATC
CTTGCAGATCTCTTATTACCCAACTTTAGCCATGCCAAGCAGCCAATATT
TCTAGCTTCTGAACTCTACCAAAGGTAACCTCCTAGGTGCATAGAGAAAG
GAAAATTTAAGACAGTCCATGGAGAAAAGAATAGACAAGGTCACACAGAT
ATTAAACCAGAAACGACTTACTTTCTAGGTGGGGAATGGAATCCAGACCG
CCACTGTGAAAGCACAAAATGTTAGCTACTGAGCTACATCAAAGGGCAGC
CTCTGTTTTGTTTTTTGTTTTTTTTCCCCAGAAGAAGTTTAGAGTAGTTA
ATTTTGAGCTTGCAAAGGCTTTTAACTATTTAATATGATTTATAGAGCTA
ACTATGACATGAACCCTAAAATTCCTGTTCCCTGGAATGCAGAGACCAAA
AGTACTGCCATGTTGATACAAGGTCAAGCTCCCAAGGACATCAAACAAGG
TGGAGACTTCATCCAGTTTTTTTGTTTGTTTCAGGGACCTGCAGCCAAGT
TTGTTGCTGACCAGCTTGCTGGGTCATCTTGAAAATCAGGCTTATAGGGG
TGTTCTAAGCCCATGTTTTATCCTAAAGTACCCCTCAACACAGAAAAACG
AATTAATAGCACAAAATACACCAACTTTAGACTAGACTTAGATATCTTCT
TCACATTAATCAGAACTTTACAGAGGAAATAAACACTGTTTCCCCGCCGC
CCCCCCCATTCATTCAACTGTTTACACACAGAGAGAGAAGCCAGAAATCT
GATTGGTAAGAAATTGTTACCCTTTGGCTGGCATGCCTGGGTTCTGGGTT
CCCTTTCCCTGAGTGGCCCTAGTGATCTGACTTGCAGCACCATCATCCTG
GGGACCAAGCCACATCATAAAGGAAAATTGTTGTTGTTGTTCTTTTCTTC
ATTCTGCCCAGAGCAAAATACATGTGATAAAACATAGACATTAGTCACTT
TGCTTAGCACCCAATAAAAAAACTGTCAAGGCTTAAATTTGCCCCCAGAT
GGGCCCTGTCATCTTTAATCCAATCTCCGACTTGGAGTTTCAACATGTGG
TCTCTGGGCAAGATGGTCACCCTGAGTAAAAGAAAAGATAAGAAAGGGAA
AGGAGAGAGAGGAAAACATTGCCTGTGGCAGGGTGGGGAAGGCAAAAATG
ATCAGAGAAGCCAGAGAAAGACCCTCCCATTGCAGCGACACTAAAAAGTT
CAGGCAGCTGCTTCTTGGCAGCAAAGGGATCTTTTCCAGCAATCCTATTA
GCTCTCAAGTTTCCCCTTTTTGGGAGGAAAAACTCCCCATGTCCCAAGAT
CCTGTACATGCCTAACCCTGTCACCCACAGCCATCAACACAGAGTACAAG
GCAGATGAATCCAAAGAGAATAGCAGTTAACATCTCATAGTGTCAAACCT
GTGCTTAGTCCAGAGGGACTTTACTGAGAGGGGCCTCTAAACCCCTAAAT
CTTAGAAAGGACTCTAACTGTCCTAACTTGCGCCTCTAACCCAAGGTCAG
TCAAGCATCCTTGCCTTTTATTAAGAGGGGCCTCTACCCACTCTGTCTTA
GGAGAGATTCTAACTTCCCTAAGTAGGGCCTCTAACCCAATCCCATTCTT
TACCCAGGTACCCCACCATTTACCCAAAGTCATGTCATCAGTGGTACACT
GTATTTCCTTTGGGTTGGGGGGGTCTCCTCAGTATTGTCCCTTTTGTGGT
TCGCAAGAAAGATGTTACAAGACCCCAACACTTACCCAAAGGTAGCCACT
GGGTCAGGGTCTC
>ltr-1_family-73#LTR/ERV1 [ Type=INT, Final Multiple Alignment Size = 1 ]
TGTCAGAGGTATGTGAACCAGAACAACTCCATCTTGAATAGGAGCTGGGT
AAAATGAGGCTGAAACCTACTGGGCTGGATTCCCAGACAGTTAAGGCATT
CTAAGTCACAGGATGAGATAGGAGGTTGGCACAAGATACAGGTCATAAAG
ACCTTGCTGATAAAATGGGTTGCAGTAAAGAAGCCAGCTAAATCCTACCA
TAACCAAAATGGCCACGAGAATGACCTCTGGTCATCCTCACTACTACACT
CCCATCAACACCATGACAGTTTACAAATGCCATGGCAACGTCGAGAAGTT
ACCCTGTATGGTCTAAAAATGGGAGGCATGAATAATCTACCTGTTTTTTA
GCATATCCTCAAGAAATAACCATAAAAATGGGCAACCAGCAGCACTTAGG
GCTGCTTTGTCTATGGAGTAGCCATTCTTTTATTCCTTTACTTTCTTAAT
AAACTTGCTTTCACTTAGCACTGAGGACTCGCCCTGAATTCTTTCTTGTG
CAAGATCCAAGAACACTCTCTTGGGGTCTGGATCGGGACCCCTTTCCTGT
AGCA
>ltr-1_family-74#LTR/ERV1 [ Type=INT, Final Multiple Alignment Size = 1 ]
TGTGAAAGAAAAATAAATCTTGGAACCCCCAAATCACTAACCTAAACGGA
AAAGTCAAGCTGGGAACTGCTTAGGGCCAATCTGCCTCCCATTCTATTCA
AAGTCACCTCTTTCCTCACTGGGATAAATACATATCTGATTGTCTCCTTT
GGAGAGGCTAGTCAGAAACTCAAAAGAATGCAACCATTTGTCTCTTATCT
ACCTATGACCTGGAAGTCCCCTCCCCATTTTGAGTTGTACAGCCTTTCCA
GACCAAACCAATGTTTATCTTACATATGTTGACTGATGTCTCATCTCCCA
CTAAAGTGTATAAAATCAAACTGTGCTCTAACCACCTTGGGCACATGTCA
TCGGGACCTCCTGAGGCTGTGTCATGGGCACACATCCTCAACCTTGTTTA
AAAAAACTTTCTAAATTAACTGAGACCTGTCTTAGATTTTCAGGGTTCAC
A
>ltr-1_family-75#LTR/ERV1 [ Type=INT, Final Multiple Alignment Size = 1 ]
TTTTGGTAACCACAGGGGGATTCTGAGTGGAGGTGCCTCTTACCTTTGAC
AAATCTATCGGTCCTTGGTACCAGCATGAGCTAACTTAATGGCTCAAACC
AAAAGGACAATTTGCTGAGGTCTGGGAGCACCCCCTCCAGAGAATCCCTG
ATCTCCCAAAATTTGGTCAAGATCTAAAGTTTATTTTGCTGTATAAACCC
CCCCCCCTTTTTTTTTGGAGTTTTACTTGCTTCCAACACAAGGAAGGCAA
GTTTTTCCTGCTTCCATAACAATGGAAGGTAGGTAACTCCTTTATGGAAT
TTGAGCTACTTCCAACAGGGAAGATGAAGGGGGTTTTTTGCTGCTTCTAG
GATAGTAAAGAGCAGTCTTCAGCCTGAGAGCCACCCCTGGGTAAGTAACT
GAATTGGGATTTGTCTTGGATAAAGTTAAAATTAACAACCAACTGGTCTT
AATTTCTCCTTACCATTAGAGTGCTCAGTGATCACATAAGTTGTGCGATC
ACTTGTTTTGCTTAACTGGTTTTTGTTGTTGTTGTTGTTGTTTGTTTCTG
TTTTTGTTGTTGTTTCAGTCTTTTCCCACTGGGTGTGACCAATTCTATCC
AACTTGATCAAATCCAAGGGAATGTTCCAAATTATGGGGAACGAGGCCTC
TGAAGTGGCTAAATTCCCATAAAAAAAAAAAAAAAGAAAAGATTTTTTAT
TTTGACTACTTAAGGAGCTTTATTTACATAACAAGGCCACCCTTTTGCTA
GCCAAGCCAAACTGAAAGAGCAATGGCTGTACTTCTGAAAGAACAGAAAT
ACAGTAATAAGATTTAAAAACATCTATTTTAAAAGGAGCTCAATGGTTAA
AAGTCACCCTAATTAGAAGCTAACATCCAAGATGTGTATATGTATGTGTG
CAGGTGGATGTGTTTGTATTTAAAAGGCCCTCACATTTTTGTTTTGTTTT
TCTCCTAGGACCCTGTCTTTTTTTGAGCAAAAGTTTTTTCCCACTCAGTT
GACTGAATTCTGGTTTCTTCATTTACTTCTGTCTCTCCTTTATCTTGCCC
CCTCTGCTGCATAGGGGACCTAAAATAGTTTAATAATAGCCTGGGGTTCC
TTAAAGAAAACTGAGAAAGTGCCAGACTCCCTTTGGGGGAGAAACCTGTT
TTTCTTATGGGACCCCAAGAACGTAAACAGACAAGTTCATCTCAGCTCTT
AAACTGTTTGCTTTTGTATTGTGTTACCTGTTTTGTTTTGGTTTTTTTGA
CTAAAATAGTTAACTGCAACAGAGCTTACTCTGTTTTTAAGGAACAGCGT
GGTTTAGACACTAAGATATGTGTTCATTAAAAAAATTTTTTTAAGTGCAC
CATAAAAGCATCACATTGTCAAACCTCATAAAATGATCTCTCCAAAACAT
TTTAATAAAAGAAAAGGGGGAAAA
>ltr-1_family-76#LTR/ERV1 [ Type=INT, Final Multiple Alignment Size = 3 ]
TGTGAAAGGAAAAATTTTGGGCCCCCAAAATCACTAAGCTAAAGGGAAAA
TTCAAGCTGGGAACTGTTTAGGGCAAACCTGCCTCCCATTCTATTCAAAG
TCATCCCTCTGCTCACTAAGATAAATGCGTATCTGATTGCCTCTTTGAAA
AGGCTAAACAGAAACTCAAAAGAATGCANCCGTTTGTCTCTCATCTACCT
GTGACCTGGAAGCCCCTTCCCCGCTTCGAGTTGTCCCTCCTTTCCAGACC
GAACCGATGTTCATTTTACATATGTTGATTGATGTCTCGCGTCTCCCTAG
AATGTATAAAACCAAACTGTGCTCTGACCANCTTGGACACATGTCGTCAG
GNCCTCCGGAGGCTGTGTCGCGGGNACGCGTCCTCAACCTTGGCAAAATA
AACTTTCTAAATTAACTGAGACCTGTCTCAAATTTTCTGGGTTCACA
>ltr-1_family-77#LTR/ERVK [ Type=INT, Final Multiple Alignment Size = 2 ]
TGTTGNTAGAAGGGCTGAGGCAAGNCTTGCTTGTCTGACATAACGTAAGA
GAGTCTTGGAACATGTCCTGGGTCCAGGGTCTAAAACCCCTCGTGGCCTT
TGGAACACCAAGCTCTGTGCCAAAGGGTGGAAGGCTGCCCTGCCGCACCA
CAATCTAAGCCCAGGGCATAAAACCCCTCGTGGCTTGGATGNAATCCAGG
GCTNAGGGNATAAAACNCCTCGTGGCCTCTGGAATGTGTCCAGACTTGCT
GGCTCCTTGCTTCTTGCTNTCCCAGGCTCGTAAATTGATTGTCATCTTGA
GGTAGAAAAACACGTTCTCCATTATCTCGAGTAGCAGAGCATACTCCATA
TGCTTAAAAGAAAATGCTAAACCGCCACAGCTATAGGTCAAACGCTTGAT
GCACCGCTTCCTTTCTANCCCCACGTCCTCACGTCCTCACCACCTGCTTC
TGTTTGATCACCAANAAANAGCGTGGGCTCCCAGAGCTCAGGGCCTTCGC
AGCTGCCATACTGGTGTTGGCCCCCTGGACCCACTTTATGCACTCTTGTC
TTGTCTCATTCCTTCGACTCCGCCGGACTTCGTAGCCCCCACGGCCTGGT
GTTGGGTCTGATCACCCCAGCA
>ltr-1_family-78#LTR/ERVK [ Type=INT, Final Multiple Alignment Size = 2 ]
TCTGGTGCCCAACGTGGAGGCTTTTCTCTAGGGTGAAGGTACNCTCGAGC
GTGGTCATTGAGGACAAGTCGACGAGAGATCCCGAGTACGTCTACAGTCA
GCCTTACGGTAAGCTTGTGNGCTCGGAAGAAGCTAGGGTGATAATGGGGC
AAACTAAAAGTAAAACTAAAAGTAAATATGCCTCTTNTCTCAGCTTTATT
AAAATTCTTTTAAAAAGAGGGGGAGTTAAAGTATCTACAAAAAATCTAAT
CAAGCTATTTCAAACAATAGAACAATTTTGCCCATGGTTTCCAGAACAAG
GAACTTTAGATCTAAAAGATTGGAAAAGAATTGNTAAGGAACTAAAACAA
GCAGGTAGGAAGGGTAATATCATTCCACTTACAGTATGGAATGATTGGGC
CATTATTAAAGCAGCTTTAGAACCATTTCAAACAGAAGAAGATAGCGTTT
CAGTTTCTGATGCCCCTGGAAGCTGTTTAATAGATTGTAATGAAAAGACA
AGGAAAAAAATCCCAGAAAGAAACGGAAGGTTTACATTGCGAATATGTAG
CAGAGCCGGTAATGGCTCAGTCAACGCAAAATGTTGACTATAATCAATTA
CAGGAGGTGATATATCCTGAAACGTTAAAATTAGAAGGAAAAGGTCCNGA
ATTAGTGGGGCCATCAGAGTCTAAACCACGAGGGNCAAGTCCTCTTCCAG
CAGGTCAGGTGCCCGTAACATTACAACCTCAAANGCAGGTTAGAGAAAAT
AAGANCCAACCGCCAGTAGCCTATCAATACTGGCCNCCGGCTGAACTTCA
GTATCGGCCACCCCCAGAAAGTCAGTATGGATATCCAGGAATGCCCCCAG
CACCACAGGGCAGGGCGCCATACCCTCAGCCGCCCACTAGGAGACTTAAT
CCTACGGCACCGCCTAGTAGACAGGGTAGTGAATTACATGAAATTATTGA
NAAATCAAGAAAGGAAGGAGATACTGAGGCGTGGCAATTCCCAGTAACGT
TAGAACCGATGCCACCTGGAGAAGGAGCCCAAGAGGGAGAGCCTCCCACA
GTTGAGGCCAGATACAAGTCTTTTTCGATAAAAATGCTAAAAGATATGAA
AGAGGGAGTAAAACAGTATGGACCCAACTCCCCTTATATGAGNACATTAT
TAGATTCCATTGCTCATGGACATAGACTCATTCCTTATGATTGGGAGATT
CTGGCAAGATCGTCTCTCTCACCCTCTCAATTTTTACAATTTAAGACTTG
GTGGATTGATGGGGTACAAGAACAGGTCCGAAGAAATAGGGCTGCCAATC
CTCCAGTTAACATAGATGCAGATCAACTATTAGGAANAGGTCAAAATTGG
AGTACTATTAGTCAACAAGCATTNATGCAAAATGAGGCCATTGAGCAAGT
TAGAGCTATCTGCCTTAGAGCCTGGGAAAAAATCCAAGACCCAGGAAGCG
CCTGCCCCTCATTTAATACAGTAAGACAAGGTTCAAAAGAGCCCTACCCT
GATTTTGTGGCAAGGCTCCAAGATGTTGCTCAAAAGTCAATTGCCGACGA
AAAAGCCCGTAAGGTCATAGTGGAGTTGATGGCATATGAAAACGCCAATC
CTGAGTGTCAATCAGCCATTAAGCCATTAAAAGGAAAGGTTCCCGCAGGG
TCAGATGTAATCTCAGAGTATGTAAAAGCCTGTGATGGAATCGGAGGAGN
TATGCATAAAGCTATGCTTATGGCTCAAGCAATAACAGGAGTTGTTTTAG
GAGGACAAGTTAGAACATTTGGAGGAAAATGTTATAATTGTGGTCAAATT
GGTCACTTAAAAAAGAATTGNCCAGTCTTAAACAAACAGAATATAACTAT
TCAAGCAACTACAACAGGTAGAGAGCCACCTGACTTATGTCCAAGATGTA
AAAAAGGAAAACATNGGGCTAGTCAGTGTCGTTCTAAATTTGATAAAAAC
GGGCAACCATTGTCGGGAAACGAGCAAANGGGCCAGCCTCAGGCCCCACA
ACAAACTGGGGCATTCCCAATTCAGCCATTTGTTCCTCAGGGTTTTCAGG
GACAANAACCCCCACTGTCCCAAGTGTTTCAGGGAATAAGCCAGTTACCA
CAATACAACAATTGTCCCCCGCCACAAGCGGCAGTGCAGCAGTAGATTTA
TGTACTATACAAGCAGTCTCTCTGCTTCCAGGGGAGCCCCCACAAAAAAT
CCCCACAGGGGTATATGGCCCNCTGCCTGAGGGGACTGTAGGACTAATCT
TGGGAAGATCAAGTCTAAATCTAAAAGGAGTTCAAATTCATACTGGTGTG
GTTGATTCAGACTATAAAGGCGAAATTCAGTTGGTTATTAGCTCTTCAAT
TCCTTGGAGTGCCAGTCCAGGAGACAGGANTGCTCGATTATTACTCCTGC
CATATATTAAGGNTGGAAATAGTGAANTAAAAAGAACAGGAGGGCTTGGA
AGCACTGATCCGACAGGAAAGGCTGCATATTGGGCAAGTCAGGTCTCAGA
GAACAGACCTGTGTGTAAGGCCATTATTCAAGGAAAACAGTTTGAAGGGT
TGGTAGACACTGGAGCAGATGTCTCTATCATTGCTTTAAATCAGTGGCCA
AAAAATTGGCCTAAACAAAAGGCTGTTACAGGACTTGTCGGCATAGGCAC
AGCCTCAGAAGTGTATCAAAGTACNGAGATTTTACATTGCTTAGGGCCAG
ATAATCAAGAAAGTACTGTTCAGCCNATGATTACTTCAATTCCTCTTAAT
CTGTGGGGTCGAGATTTATTACAACAATGGGGTGCGGAAATCACCATGCC
CNCTCCATTATATAGCCCCANGAGTCAAAAAATCATGACCAAGATGGGAT
ATATACCAGGAAAGGGACTAGGGAAAAATGAAGATGGCATTAAAGTTCCA
NTTGAGGCTAAAATAAATCAAGAAAGAGAAGGAATAGGGTATCCTTNTTA
GGGGCGGCCACTGTAGAGCCTCCTAAACNCATACCATTAACTTGGAAAAC
AGAAAAACCGGTGTGGGTAAATCAGTGGCNGCTACCAAAACAAAAACTGG
AGGCTTTACATTTATTAGCAAATGAACAGTTAGAAAAGGGNCATATTGAG
CCTTCGTTCTCGCCTTGGAATTCTCCTGTGTTTGTAATTCAGAAGAAATC
NGGCAAATGGCGTATGTTAACTGACTTGAGGGCCGTAAACGCCGTAATTC
AACCCATGGGGCCTCTCCAACCCGGGTCGCCCTCTCCGGCCATGATCCCA
AAAGATTGGCCTTTAATTATAATTGATCNAAAGGATTGCTTTTTTACCAT
CCCTCTGGCGGAGCAGGATTGCGAAAAATTTGCCTTTACTATACCAGCCA
TAAATAATAAAGAACCAGCCACCAGGTTTCAGTGGAAAGTGTTACCTCAG
GGAATGCTTAATAGTCCAACTATTTGTCAGACTTTTGTAGGTCGAGCTCT
TCAACCAGTTAGAGANAAGTTTTCAGACNGCTATATTATTCATTATNTTG
ATGATATTTTATGTGCTGCAGAAACGAGAGATAAATTAATTGACTGTTAT
ACATTTCTGCAAGCNGAGGTTGCCAGTGCNGGACTGGCAATAGCATCTGA
TAAGATCCAAACCTCTACTCCTTTTCATTATTTAGGGATGCAGATAGAAA
ATAGAAAAATTAAGCCACAAAAAATAGAAATAAGAAAAGACACATTAAAA
ACACTAAATGATTTTCAAAAATTGCTGGGAGATATTAATTGGATTCGGCC
AACTCTAGGCATTCCTACTTATGCCATGTCAAATTTGTTCTCTATCTTAA
GAGGAGACTCAGACTTGAATAGTAAAAGAATGTTAACCCCAGAGGCAACA
AAAGAAATTAAATTAGTGGAAGAAAAAATTCAGTCAGCGCAAATAAATAG
AATAGATCCCTTAGCCCCACTCCAACTTTTGATTTTTGCCACTGCACATT
CTCCAACAGGCATCATTGTTCAAAATACTGATCTTGTGGAGTGGTCATTC
CTTCCTCACGGTACAGTTAAGACTTTTACATTGTACTTGGATCAAATGGC
TACATTAATCGGTCAGACAAGATTACGAATAATAAAATTATGTGGAAATG
ACCNAGACAAAATAGTTGTCCCTTTAACNAAGGAACAAGTTAGACAAGCC
TTTATCAATTCTGGTGCATGGCAGATTGGTCTTGCTAATTTTGTGGGAAT
TATTGACAATCGTTACCCAAAAACAAAGATCTTCCAGTTCTTAAAATTGA
CTACTTGGATTCTACCTAAAATNANCAGACGTGAACCTTTAGAAAATGCT
CTAACAGTATTTACTGATGGTTCCAGCAATGGAAAAGCGGCTTACACAGG
GCCGAAAGAACGAGTAATCAAAACTCCATATCAGTCGGCTCAAAGAGCAG
AGTTGGTTGCAGTCATTACAGTGTTACAAGATTTTGACCAACCTATCNAT
ATTATATCAGATTCTGCNTATGTAGTACAGGCTACAAGGGATGTTGAGAC
AGCTCTAATTAAATATAGCATGGATGATCAGTTAAACCAGCTATTCAATT
TATTACAACAAACTGTAAGAAAAAGAAATTTCCCATTTTATATTACTCAT
ATTCGAGCACACACTAATTTACCAGGGCCTTTGACTAAAGCAAATGAACA
AGCTGACTTACTGGTATCATCTGCACTCATAAAAGCACAAGAACTTCATG
CTTTGACTCATGCAAATGCAGCAGGATTAAAAAACAAATTTGATGTCACA
TGGAAACAGGCAAAAGATATTGTACAACATTGCACCCAGTGTCAGGTCTT
ACACCTGCCCACTCAAGAGGCAGGAGTTAATCCCAGAGGTCTGTGTCCTA
ATGCGTTATGGCAAATGGATGTCACGCATGTNCCTTCATTTGGAAGATTA
TCATATGTTCATGTAACAGTTGATACTTATTCACATTTCATATGGGCAGC
TTGCCAAACAGGAGAAAGTACTTCCCATGTTAAAAAACATTTATTGTCTT
GTTTTGCTGTNATGGGAGTTCCAGAAAAAATCAAAACTGACAATGGACCA
GGATATTGTAGTAAAGCTTTCCAAAAATTCTTAAGTCAGTGGAAAATTTC
ACATACAACAGGAATTCCTTATAATTCCCAAGGACAGGCCATAGTTGAAA
GAACTAATAGAACACTCAAAACTCAATTAGTTAAACAAAAAGAAGGGGGA
GACAGTAAGGAGTGTACCACTCCTCAGATGCAACTTAATCTAGCACTCTA
TACTTTAAATTTTTTTAAACATTTATAGAAATCAGACTACTACTTCTGCA
GAACAACATCTTACTGGTAAAAAGAACAGCCCACATGAAGGAAAACTAAT
TTGGTGGAAAGATAATAAAAATAAGACATGGGAAATAGGGAAGGTGATAA
CGTGGGGGAGAGGTTTTGCTTGTGTTTCACCAGGAGAAAATCAGCTTCCT
GTTTGGATACCCACTAGACATTTGAAGTTCTACAATGAACCCATCGGAGA
TGCAAAGAAAAGGGCCTCCACGGAGATGGTAACACCAGTCACATGGATGG
ATAATCCTATAGAAGTATATGTTAATGATAGCGNACGGGTACCTGGCCCC
ACAGACGATCGCTGCCCTGCCAAACCTGAGGAAGAAGGGATGATGATAAA
TATTTCCACTGGGTATCGTTATCCTCCTATTTGCCTAGGGANAGCACCAG
GATGTTTAATGCNTGCAGTCCAAAATTGGTTGGTAGAAGTACCTACTGTC
AGTCCCANCGGTAGATTCACTTATCACATGGTAAGCGGGATGTCACTCAG
GCCACGGGTAAATTATTTACAGGACTTTCCTTATCAAAGATCATTAAAAT
TTAGACCTAAAGGGAAACCTTGCCCCAAGGAAATTCCCAAAGAATCAAAA
AATACAGAAGTTTTAGTTTGGGAAGAATGTGTGGCCAATAGTGCGGTGAT
ATTACAAAACAATGAATTCGGAACTATTATAGATTGGGCACCTCGAGGTC
AATTCNACCACAATTGCTCAGGACAAACTCAGTCGTGTCCAAGTGCACAA
GTGAGTCCAGCTGTTGATAGCGACTTAACAGAAAGTCTAGACAAACATAA
GCATAAAAAATTGCAGTCTTTNTACCCTTGGGAATGGGGAGAAAAAGGAA
TCTCTACCCCAAGACCAAAAATAATAAGTCCTGTTTCTGGTCCTGAACAT
CCAGAATTATGGAGGCTTACTGTGGCCTCACACCACATTAGAATTTGGTC
TGGAAATCAAACTTCAGAAACAAGAGATCGTAAGCCATTTTATACTGTCG
ACCTAAATTCCAGTCTAACGNTTCCTTTACAGAGTTGCGTAAAGCCCCCT
TATATGCTAGTTGTAGGAAATATAGTTATTAAACCAGACTCCCAGACTAT
AACCTGTGAAAACTGTAGATTGCTTACTTGCATTGATTCAACTTTTAATT
GGCAGCANCGTATTCTGCTGGTGAGAGCAAGAGAGGGCGTGTGGATCCCT
GTGTCCATGGACNGACCGTGGGAGGCCTCGCCATCCGTCCATATTTTGAC
TGAAGTATTAAAAGGCGTTTTAAATAGATCCAAAAGATTCATTTTTACTT
TAATTGCAGTGATTATGGGATTAATTGCAGTCACAGCTACGGNTGCTGTG
GCAGGAGTTGCATTGCACTCTTCTGTTCAGTCGGTAAACTTTGTTAATGA
TTGGCAAAAGAATTCTGCAAGATTGTGGAATTCACAATCTAGTATTGATC
AAAAATTGGCAAATCAAATTAATNATCTTAGACAAACTGTCATTTGGATG
GGAGACAGACTCATGAGCTTAGAACGTCGTTTCCAGTTACAGTGTGACTG
NAATACGTCAGACTTTTGTATTACACCCCAAATTTATAATGAGTCTGAGC
ATCACTGGGACATGGTTAGACACCATCTACAGGGAAGAGAAGATAATCTC
ACTTTAGACATTTCCAAATTAAAAGAANAAATTTTCGAAGCATCAAAAGC
CCATTTAAATTTGGTGCCAGGAACTGAGGCAATTGCAGGAGTTGCTGATG
GCCTCGCAAATCTTAACCCTGTCACTTGGGTTAAGACCATCGGAAGTACT
ACGATTATAAATCTCATATTAATCCTTGTGTGCCTGTTTTGTCTGTTGTT
AGTCTGCAGGTGTACCCAACAGCTCCGAAGAGACAGCGACCATCGAGAAC
GGGCCATGATGACGATGGCGGTTTTGTCGAAAAGAAAAGGGGGAAA
>ltr-1_family-79#LTR/Unknown [ Type=INT, Final Multiple Alignment Size = 1 ]
TGACTTCATACTGAGTCCCCATATGGTTGCGTCTTAACAGTTTTTGATTA
ATGGTCATTTAAGGGCATTCTAGGTTTTCATTGTTATAAGCAATATTGCA
AGATGCATCCA
>ltr-1_family-80#SINE/Alu [ Type=INT, Final Multiple Alignment Size = 1 ]
GTCCTTATGTCCTTCCATCCACCTGTAATTCTTCCCCTGATTTTTAATAT
GTATGGGACCTGAAACTTGTGACACCTGTGTTCTCACCTCTCACCTTATC
TCCATGACGACTATAATCGCTTTCTTTTAAAAAAAAGTGTTTAATTACTT
ACTTTTTATTTTTGTAGAGATTAGGTCTCACTATGTTGCCCAGGCTGGTC
TTGAATTCCTGACCTCAAGCAATCCTTCCATCTCAGCCTCCCAAAGTGCT
AGAATTACAGTCGTGAGCCACTGCTCCCAACCGACTTTATTGAATATCAG
CTCTATTTCTGACATCAGAGTAAAGAGAACTGCAGGCATGCCTGTAATCC
CAGCACTTTGGGAGGCCAAGGCAGGAGGATCACTTGATGCCAGAAGTTCA
AGTCCAGCCTGGGCAACATAGTGAGACCCCCATAAAAATAAAAAATAAAA
AATAAGAGAACCACAAGCATAAATTCTTCGTAAAGCGTGGAGTAACTCTG
TGAGCGAAGGAGTCTGAATCAATGACTTCAGTAATTTATTTGAAATAATT
ATTCTCACATGATAGGTCCCTAACTCCCACCCCATCCAATCAATCAATGA
AAAGAGTGAAGCAAATGGGCTTTATTGGTTCATCCTTGTGTTTAATTCTG
CAACAGGTGCTCAGGTGATAACTGTCAGTGAGGGTGTTTCCACTTGTAAC
CTTCCGTGATTAGATCCAGCACAAGAAAAACACTTATTAGATAGAATTTC
AATGCATTAGAACTAAAGTCACCAGCTACAATCATGTCGATATGATTTCA
CCTGAGGATATTTACCAGGGTTACTAGTGCGGCAGGCCAGAGATTAACTC
TCTTCCTATTAGAGTAAAATTACCCAAGTTTGTAGGATACGATGCGTGAA
TCACAATTATTTTGCTCATCCAAATCTCAAAGAGCAGTGATAACTGGTGT
CAACAGTGACACCAAACACCACTGAGCATCAGAACTTCTTCATTTCTCAC
TGTCCTCTTTACCAGGGTCCCTCCCAATCTCTTTATCTCCCCTTTGCTTA
TTTTGCCTTCCTTCACGTGTTCTTTTCTAAAGTCTGTCTTCCCTTCATCT
TCTCTCCCCAACCACTCCTAATCTTTGCCTTGACCCTGCCTCTCTCTCTC
TCTCTCGAGCTCCCACGTCGTCTTGTCCCCATCGTCTACTCTCAAACTTC
TTGAAAGAGTGCCATTGCAAAATTATAACTGAGACTGTGAAAGAGATCTG
ACCTAACCAGCTCCATCTTGCTTCTAACCTCCAAGCTGTCTTTGTTCATT
CCTGGGTGTAGGCTGAACAAATTTGGGGAATAACTTAGTTTATGGTTTAA
AACAAAGACAGTAACAGCCCTTTCCCAAAACAGACCTCCTTCTTGCTTGG
AGACTAGACTGCCTTTGTAGGACTAACAAATTACCTATAAGATTGGAAAT
TATGTTTTAGGGGTCATGCAGCTGGAGGCTACAATATTCTGACCCTTCCT
AAACTGCTCCTAAGGTCAGTACTTGAGATATTATGCAGACGCTGCATTGA
CGGGTCAGCTGGCACCACCCAGATCGATAACTGGCTCATCTGATCTTGTG
CCCCCCACCCAGGAACTGACTCAGTGCAAGAGGACAGATTCAATTCCCTA
TGATTTCATCTCTGACCCAATTTTCA
>ltr-1_family-9#LTR/ERV1 [ Type=INT, Final Multiple Alignment Size = 1 ]
TTTCTTGGTTCCCTGACCAGGAAACGAGGTAACTGATGGACAGCCGAGGC
AGCCCCTTAGGCGGCTTAGGCCTCCCCTGTGGAGCATCCCTGAGGCGGAC
TCCGGCCAGCCCGAGTGACGCGATCCAAAGAGCACTCCCGGGTAGGAAAT
TGCCCCGGTGGAATGCCTCACCAGAGCAGCGTGTAGCAGTTCCCTGTGGA
GGATTAACACAGTGGCTGAACACCGGGAAGGAACTGGCACTTGGAGTCCG
GACATCTGAAACTTGGTAAGACTAGTCTTTGGAACTTGCCCCACTCCATC
TAGGTGGAAGTGTGGCCTGATCACCCACGACATGCCTGCATTGGCACTTC
TGTTCTGGTTTTGACTTGACTTAGATTGTGTGATACTTTGGTTTTGGTTT
TGGTTTTGACCTGGCTTGGATTTCTGGATACTCTGATTTTGGTTTTGATT
TTGGTTTGGTGTAAACTGCAAGAGTGTGTATGCCCTTTTTACCTGTTTTT
TTGTTTGTGGCATGTGTGTGGTGTGGGTGTGGTGTTTTGTCTCGAAGAAG
CATGGGTCAGGTACAAATAAGCCCACCCCACTAGGAACTATGTTAAAAAA
AAATTCAAGAAAGAATTTAAGGGAGATTACAGTGTTACTGTGACACCAGG
AAAACTTAGAACTTTGTGTGAAATAGACTGGCCAGCATTAGAGGTGGGTT
GGCCATCAGAAGGAAGCCTGGACAGGTCCCTTGTTTCAAAGGTATGACAC
AAGGTAACCCGTAAGCCAAGGCACCCAGACCAGTTTCCATACATAGAAAG
TTACAGCTGCTTTTATACCCCCTTGCCCCGCCAACGTAGTTAAGAGAACA
GCAGCATAAGCGGCTGGCAGAGGCAAGGAAAGACCAGTAGAGAGAAAAAA
AGGCCATCTATACCAATTCTAAGTTAATTTAGACTAAACAAGGTCTTAAT
AGCAAAGGATAATTGAAATCCCAAACTTACAAGGTTTTCAACAAAAGTGA
AGTTTGCTTAAAGTTAACAGTGTAACATGTATTATGGTAACTTCTAATCT
TGTGGCCTTAGACAGTCTAGTCCAAAGGCATAAAGAAAGTTTGCTTTAAA
AAAAAAAAAAAGGAATGGTTATCTTCAAAAAAAAAAAAAGTGGGGGGAGA
CAGAATTTATGTAAAAAGAGTGTTATATGGTAAATTCTTGTCCTGAAATA
AACTAACTGGTGTTTAAAGAAAAAAAATGTTTGTAATAAGTCAGAAAGTT
GAGACACATTGAAGAATTGTCGGCAAAAGTCGTGAAAGAAAAAATGTTAT
AAAAAAATTTATGCAAAAAATGTTGTATAATTTAAAAGTAATAAGGCCTC
CTGAGTACTATTAAAAAAACAGTTTATGTGCAAGGTGTATAAGAAAAGTA
AAACATACCTTTGGTAAAAAGATTATAAAGGGGCATAAGAATGTGGATTT
TTACCTACATTAAAAGGTTAAAAACAATTATTGTTTTAAAAGTTTAAGCA
AGTTTTAAAACGTTAATTATAAAGAAAATTCTGTGTGTAAACATATTAGC
TAAAGTTAAAAAGGTATCATCCAGTTTTTCTGTGAACTGGACATTAAAGT
AAAAAATGCCACAGGTTTTTCTTAAAGCATCAACCTGCTCTTTAACAAAA
ATTATAAAAGGTTAAAAAGAGTCTATAAAATCTTACCTTATGGTCAAACA
TGAAAAATTGGATAAATATGTCTACAAGGTTTTATTAAAATTCAGTTTAA
AATTAATAACACACTAATATAAAGGTAAAATTTAGCTTATCTGGTATAAA
AATCATACAAGAAACATTATTAAATATAAAATGGTGTTTAGCTTTCTTTG
GTCTAAAAACTAATAAAAATTGGTGCTAAAGGAAACATTCATTTTACTAG
AGGATCATAAAAGTTAAAGACTTAAAACAAACTTTGGCAATTAAGACAGC
ACGCCAAGATGCAAGTGCCTGGCTGAAATGGATCAAATATTCCATCTGCA
CTTTAAACAAATGCAATTGTTATGCTTGTGCACATGGCAGGCCAGAGGCC
CTGATTGTCCCCCTTCCACTAAGGTGGTCCTCCAGTTGACCAGGCATGGG
CTGCAGGGTAGCTATTTTCCAGGTTTCTACAGCTTGGAGTAATAAGTCAT
GCCAAGCTCTCTCTGCTATATCCCAAAGTCCCTGCGGGTCAGCCCCTGAG
GGCCGTCCAGCTTCCGTCTCCCAACACTAAGTTCACTTCATGTCTCTCAT
GGCAGGGAGGAGACTTAGCATTCCTTGGAGACCTGAAGGGATGCAGTGAG
CTTAAGAATTTTCAAGAGCTTATCAGTCAGTCAGCCCTTGTTCATCCCCG
AGCGGATGTGTGATGGTATTGTCGTGGACCTTTATTGGGCACTCTGCCGA
ATAACTAGAGTGGCACTTGTGCTTTAGCCTATTTGGCTATCCCTTTCACC
CTGGCATTTCATCAACCAGAGGAAGGAAAAAAAAAATAATAAGACATCGT
AAAGCGAGAGAAGCCCCTTATGGGTCTTTCAACTCTCACATCTATTTAGA
TGCAATCGAAGCCCCGCAAGGAACACCAGATCAATTTAAAGTCCGAAATC
AAATAGCTACAGGATTTAAGTCAATATTTTGGTAGATGACAGTCAATAAA
AATGTAGATTAGATAAACTGCATCTATTACACCCAACAGCAATGAGCTTT
TCATGAGTTGAAAAAAAGAAAAAACCCATGTCGGCCCCAGCCCTGGGGCT
ACCTGACCTGACAAAACCTTTTACACTCTATGTGTCAGAAAGAGAAAAAG
TGGCAGTTGGAGTTTTAACCCAGACTGTAGGGCCCTGGCCAAGGCCAGTG
GCCTATCTCTCAAAACAACTAGATGAGGTTTCCAAACGCTGGCCCCCATG
TCCAAAGTCCCTGGTAGCAATAGCCCTGTTAGCACAAGAAGCAGATAAGC
TAACTCTTAGACAAAACCTAAACATAAAGTCCCCCTATGCTGTGGTGATT
TTAATAAATACCAAAGGACACCATTAGCTAATGAATGCTAGACTAGCTAG
ATACCAAAGCTTGCTCTGTGAACATCCCCGCATAACCATTGAAGTTTGCA
ACACCTAAACCCCGCCACCTTCCTCCCGGTGTCAGAGAGCCCAGTTAAAC
ATAACTGTGTAGAGGTATTGGACTCAGTTTATTCTAGTGGGCCTAACCAC
CGAGACCATCCTTAAACATCAGTAGACTGGGAGCTGTACATGGATGGGAG
CAGCTTCACCAACCCCTGCAAAGTGACTCTGAAGAAGACGACAAGCCCTG
CTCCAGTCACACCCGGAAGCTGACTGGTCCACGCACAGCTGAAGCATGAG
GAAACTCATCGCGGGACTAATTTTCCTTAAAATTTAGACTTGCACAGTAA
GGACTTCAACTGACCTTCCTCAGACTGAGAACTGTTTCCAGTATATACAT
CAAGTCACTGAGGTAGGACAAAAGATTGCTACATTCCTATTATTTTATGG
TTATTATAAGTGTACCAGGACTCTAAAAGAAACTTGTTTGTATAATGCTA
TTCTATCCAAGGTATGTAGCCCAGGAAATAACCAACTTGATGCGTGTTAT
GACCCATTTTAAGCCTCCCATGATCACAGTTTTTAAAATACAATTAAGGA
CTGGTCCTTTTCTAGGTGACACAAGAAAGGTAATAGCTAGAACAGAAGAA
AGAGGGGTCCCCAAAAATGTAACCTTAAAATTTGACACTTGTGCCACTAT
TGATAGTAAGCAGCATGGATGAGGATGTGGTTCTCTAAATTGGAAAAAAA
AGTTACACAGTAAAAAAAAATAAGTATATCTGTCAAGAATCATATTTATG
TGAGATGTGTCAATACTGGTCTTGCGTTATTTCGGCTACTTGAAAATAAG
TTAAAAAAGATAGTGTTTGGTTCCAAAAAGGAAAAGTCAGCCTCTCCTGC
ATGAGTGGGAGCTGCAACCTTTTAGAATTGATAATCACAAACCCCTCAGA
CCCAAAGTGGAATAAAGAAAAATATGTAACATTAGGCATTGATGGAAAAG
GACTAGATCCTAGTGTAAGCATCCTAATAAAAGGAGAGGTTCAAAAACGT
TCTCCAGAACCAGTATTTCAGACTTTCTATGATGAACTAAATGTGCCAGT
ACCTGAGATTCCAGGAAAAACTAAAAATTTGTTTTTGCAATTAGCCAAAC
ATGTAGCCCAGTCTCTACAAGTCGCCTATGTCATGTTTGTGGAGGAACCG
TAACAGGAGATCAATGGCCATGGGAAGCCCGAGAATTGGTTCCTATAGAC
CCGGTTCCTGATGAATTCCCAGGCCAAAAGAACCACCCTGACAAATTTTG
GGTTCTGAAAGTCTTATTATTGGACAGTATTGCATAGCTAGAGAAGGAAA
AGGATTTACTCATCCTGTAGGGCAGCTTAGTTGTCTTGGGCAAAAGCTGT
ATAATGGTACCACAAAAACAGTTACATGGTGGAGTTCCAATTACACAGAA
AAAAATCCATTCAGTAAATTTCCAAAGTTGCAGACTGTTTGGGCCCACCC
AGAATTGCACTGGGACTGGACGGCCCCCACTGGGTTATACTGGATATGTG
GACACAGAGCTTATGCTAAGCTGCCTGATCAGTGGACAGGTAGCTGTGTA
ATTGGCACCATTAAGCCATCTTTCTTCTTAGTGCCCATAAAAACAGGTAA
ACTTCTGGGCTTCCCAGTCTGTGCTTCCTGTGAAAAATGAAGCATAGCCA
TAGGTGATTGGAAAGACGATGAATGGCCCCCTGAAAAAATCTTACAATAC
TATGGACCTGCCACTTGGGCACAAGATGTCTCATGGGGATATCGAACCCC
CATCTACATGCTCAACCGAATCATATGGTTACAAGCAGTTTTAGAAATTA
TTACTAATAAAACCACTCAAGCCTTGACTGTTCTTGCCTGGCAAGAGACT
CTGATGAGAAATGCTATCTATCAAAATAGACTAGCTCTTGATTACTTGCT
AGCAGCTGAAGGAGGAGTTTGTGAAAAATTTGACCTTACTAATTATTGTC
TACACATAGATGATCAGGGGCAAGTAGTTGAGGATATAGTTAAAGATATA
ACAAAACTGGCACATGCACCTGTGCAAGTGTGGCACGGACTCAATCTGGG
AGCCATGTTTGGAAATTGGTTCCCAGCAATAGGTGGATTTAAAACTCTTA
TAATAAGAGTAATAATAGTAATAGGAACCTGCTTACTGCTCCCTTGTCTG
ATACCTGTATTTCTCCAAATGATAAAAAACTTCGTCGCTTAACCTTAGTT
CACCAAAATGCTTCAGCACAAGCATACTATATAAATCACTATCAATCTAT
TGCACGAAAATACATAAGTAGCAAAAATAAGAGTGAGAACTCCCACTGAT
AAAAAGTGAGAGTCTCAAAGAGGGGAAA
>ltr-1_family-81#LTR/Unknown [ Type=INT, Final Multiple Alignment Size = 1 ]
TGACTTCATACTGAGTCCCTATATGGTTGTGTCTTAACAGTTTTTGATTA
ATGGTCATTTAAGTGCATTCTAGGTTTTCATTGTTAAGAGCAATATTGCA
AGATGCATCCA
>ltr-1_family-82#LINE/L1 [ Type=INT, Final Multiple Alignment Size = 1 ]
TGAAAAGAACTCTTATACTCTCTTGGTGGTACTGTAAATTAATACAGCCA
TTTTGGAAAACAGCATGGAGGGTTCTCAAACCCTAAAGATAGAATTACCA
TATGATCAAGCAATCTCTTTACTGGCTATATACTCAAAGCAACTGAAATC
AACATACCAAAGACATACATGCACTCACA
>ltr-1_family-83#LINE/L1 [ Type=INT, Final Multiple Alignment Size = 1 ]
TGCTTCCTAGATCGGGAAAAAGACAAGGAGGTCTACTCTCACTTCTTCTA
TGTAACAGTACTTGAACTCCTAGGCAGGGCACTTAGACAAGAGAAAGAAG
TAAAAAGCATTCAAATAGTAACAAAGTAAAATTGTCTATTTGTGAACACA
TAATCTTACATATAGAAAACTCTAAAGGCTCCACTAAAAAAAGTTAGAGC
TGATTAATTAGTTTAGTAAAGTTGTAGGATACAAAAATTGCCTTATAAAA
AATTAGAGGTGTTTCCACATAGTGAAAACAATCTGTCTGAAAGTGAAATT
AAGAAAAGAATCCAATTTATGATAGCATCAAAAACCATACTTAGGAGTAA
TTTAAGGAGATAAAAGATCTCTATACTGAAAACTATGAAATATTGAAATA
AATTAAAGATGATAAAAATAAATGGAAAGATAGCTTGTGTTCATGGATTG
GAAGAATTAATATTGTTAAGATATCCAGACTATACAAAGTCATCTACAAA
TTTAATGCAATCCTTATCAAAACATAGATGTCATTCTTCATAGAAAATGA
AAAAAATCATGAAATTCATATAAAACTACAAAAATCTCCAAATACCAAAT
GCAATTCTGACCAAAATGAACAAAGCCAGAGGCATCACACTACATGACTT
CAAAACATACTACAAAGCTATGGTAGTCAAAGCAGTATGGTACTGCATAA
AAACAAAACATAGACCAGTGGAGAAACCAGACATCTATAGTCAATTGATT
TTTAACAGGGTTTCAGGAGCACGCAATGGGGAAAGGACAGTGTCTTCAAT
AAACGCTTTTGGGAAAATTGTATATTTACATACAGAAGAATAAAAATTGA
CATTTGTTTTACTATTTATGTAAGAATAAACTCAAAATGGATTAAAGACT
TAAACATCAGACTTGACCCTATAAAGCTACTGGAAGAAAACAGAGTAAAA
GTTCCATGACACTGGCTTGGGCAGACATATTTTGGATATGACCCCAAAAG
AACAGGCAACGAAAGCAAAAGTGAACAAATGGGATTTCATTGAAATAAAA
AGCTTCTGCACAGCAAGATAATTGATAGAGTGAAGAGACGATCCACTGAG
TGGGAGAAAATAATTAGTAAATTGTATATCGGATGAGGGGCTAATATTTG
AAATATGTAAGGAATACAAGCTACTTAATAAAAAGAAAACAAGTAACCCT
ATTAAAAATAGGTAAAGGGCTTGAATACATATTTCTAGACTTAAAAATAG
CTAACAGATATATGAAAAACATGCTGAACATGTCTAATCATCAAAGTAAG
TTAAAATCACAATGACACATCACCTCACACTTGTTAGACTGGCTATTATG
AAAAAGATAAAAGATAAGTGTTGGCAAAGATGTAGAG
>ltr-1_family-84#LTR/ERV1 [ Type=INT, Final Multiple Alignment Size = 2 ]
TGAGAGACAGGACTAGCTGGATTTCCTAGGCCGACTAAGAATCCCTAAGC
CTAGCTGGGAAGGTGACCGCATCCACCTTTAAACACGGGGCTTGCAACTT
AACTCACACCCAACCAATCAGAGAGCTCACTAAAATGCTAACTAGGCAAA
AACAGGAGGTAAAGAAATAGCCAATCATCTATTGCCTGAGAGCACAGCGG
[truncated: 772,286 more chars]
